# Supplementary material for: Fibril formation and ordering of disordered FUS LC driven by hydrophobic interactions
Source: Nat Chem. 2023 May 25;15(8):1146–54. doi: 10.1038/s41557-023-01221-1 (PMC10396963; doi:10.1038/s41557-023-01221-1)
Supplement: Source Data Fig. 1 — SP traces, AFM images, BAM images. [file 41557_2023_1221_MOESM2_ESM.zip]

Archive with 79 entries (70 files):
- Figure1/Figure1_a/
- Figure1/Figure1_a/Figure_1a_surface_pressure_FUS_CAPS_1.csv
- Figure1/Figure1_a/Figure_1a_surface_pressure_FUS_CAPS_2.csv
- Figure1/Figure1_a/Figure_1a_surface_pressure_FUS_CAPS_final.csv
- Figure1/Figure1_a/Figure_1a_surface_pressure_FUS_PBS_1.csv
- Figure1/Figure1_a/Figure_1a_surface_pressure_FUS_PBS_2.csv
- Figure1/Figure1_a/Figure_1a_surface_pressure_FUS_PBS_3.csv
- Figure1/Figure1_a/Figure_1a_surface_pressure_FUS_PBS_4.csv
- Figure1/Figure1_a/Figure_1a_surface_pressure_FUS_PBS_DOPC_1.csv
- Figure1/Figure1_a/Figure_1a_surface_pressure_FUS_PBS_DOPC_2.csv
- Figure1/Figure1_a/Figure_1a_surface_pressure_FUS_PBS_DOPC_final.csv
- Figure1/Figure1_a/Figure_1a_surface_pressure_FUS_PBS_final.csv
- Figure1/Figure1_b_c_d/
- Figure1/Figure1_b_c_d/All Data/
- Figure1/Figure1_b_c_d/All Data/FUS_PBS_13min.png
- Figure1/Figure1_b_c_d/All Data/FUS_PBS_163min.png
- Figure1/Figure1_b_c_d/All Data/FUS_PBS_164min.png
- Figure1/Figure1_b_c_d/All Data/FUS_PBS_166min.png
- Figure1/Figure1_b_c_d/All Data/FUS_PBS_167min.png
- Figure1/Figure1_b_c_d/All Data/FUS_PBS_168min.png
- Figure1/Figure1_b_c_d/All Data/FUS_PBS_171min.png
- Figure1/Figure1_b_c_d/All Data/FUS_PBS_173min.png
- Figure1/Figure1_b_c_d/All Data/FUS_PBS_178min.png
- Figure1/Figure1_b_c_d/All Data/FUS_PBS_179min.png
- Figure1/Figure1_b_c_d/All Data/FUS_PBS_186min.png
- Figure1/Figure1_b_c_d/All Data/FUS_PBS_196min.png
- Figure1/Figure1_b_c_d/All Data/FUS_PBS_197min.png
- Figure1/Figure1_b_c_d/All Data/FUS_PBS_219min.png
- Figure1/Figure1_b_c_d/All Data/FUS_PBS_221min.png
- Figure1/Figure1_b_c_d/All Data/FUS_PBS_223min.png
- Figure1/Figure1_b_c_d/All Data/FUS_PBS_224min.png
- Figure1/Figure1_b_c_d/All Data/FUS_PBS_225min.png
- Figure1/Figure1_b_c_d/All Data/FUS_PBS_228min.png
- Figure1/Figure1_b_c_d/All Data/FUS_PBS_230min.png
- Figure1/Figure1_b_c_d/All Data/FUS_PBS_232min.png
- Figure1/Figure1_b_c_d/All Data/FUS_PBS_236min.png
- Figure1/Figure1_b_c_d/All Data/FUS_PBS_237min.png
- Figure1/Figure1_b_c_d/All Data/FUS_PBS_238min.png
- Figure1/Figure1_b_c_d/All Data/FUS_PBS_239min.png
- Figure1/Figure1_b_c_d/All Data/FUS_PBS_241min.png
- Figure1/Figure1_b_c_d/All Data/FUS_PBS_262min.png
- Figure1/Figure1_b_c_d/All Data/FUS_PBS_269min.png
- Figure1/Figure1_b_c_d/All Data/FUS_PBS_26min.png
- Figure1/Figure1_b_c_d/All Data/FUS_PBS_270min.png
- Figure1/Figure1_b_c_d/All Data/FUS_PBS_276min.png
- Figure1/Figure1_b_c_d/All Data/FUS_PBS_28min.png
- Figure1/Figure1_b_c_d/All Data/FUS_PBS_299min.png
- Figure1/Figure1_b_c_d/All Data/FUS_PBS_300min.png
- Figure1/Figure1_b_c_d/All Data/FUS_PBS_303min.png
- Figure1/Figure1_b_c_d/All Data/FUS_PBS_304min.png
- Figure1/Figure1_b_c_d/All Data/FUS_PBS_305min.png
- Figure1/Figure1_b_c_d/All Data/FUS_PBS_307min.png
- Figure1/Figure1_b_c_d/All Data/FUS_PBS_308min.png
- Figure1/Figure1_b_c_d/All Data/FUS_PBS_309min.png
- Figure1/Figure1_b_c_d/All Data/FUS_PBS_30min.png
- Figure1/Figure1_b_c_d/All Data/FUS_PBS_310min.png
- Figure1/Figure1_b_c_d/All Data/FUS_PBS_311min.png
- Figure1/Figure1_b_c_d/All Data/FUS_PBS_314min.png
- Figure1/Figure1_b_c_d/All Data/FUS_PBS_50min.png
- Figure1/Figure1_b_c_d/All Data/FUS_PBS_52min.png
- Figure1/Figure1_b_c_d/All Data/FUS_PBS_59min.png
- Figure1/Figure1_b_c_d/All Data/FUS_PBS_74min.png
- Figure1/Figure1_b_c_d/All Data/FUS_PBS_75min.png
- Figure1/Figure1_b_c_d/All Data/FUS_PBS_77min.png
- Figure1/Figure1_b_c_d/All Data/FUS_PBS_80min.png
- Figure1/Figure1_b_c_d/All Data/FUS_PBS_81min.png
- Figure1/Figure1_b_c_d/All Data/FUS_PBS_83min.png
- Figure1/Figure1_b_c_d/All Data/FUS_PBS_85min.png
- Figure1/Figure1_b_c_d/Figure_1b/
- Figure1/Figure1_b_c_d/Figure_1b/FUS_PBS_80min.png
- Figure1/Figure1_b_c_d/Figure_1c/
- Figure1/Figure1_b_c_d/Figure_1c/FUS_PBS_223min.png
- Figure1/Figure1_b_c_d/Figure_1d/
- Figure1/Figure1_b_c_d/Figure_1d/FUS_PBS_269min.png
- Figure1/Figure1_e_f/
- Figure1/Figure1_e_f/Figure_1e/
- Figure1/Figure1_e_f/Figure_1e/FUS protein on Si.0_00002.spm
- Figure1/Figure1_e_f/Figure_1f/
- Figure1/Figure1_e_f/Figure_1f/FUS protein on Si.0_00003.spm
