# Supplementary material for: Fibril formation and ordering of disordered FUS LC driven by hydrophobic interactions
Source: Nat Chem. 2023 May 25;15(8):1146–54. doi: 10.1038/s41557-023-01221-1 (PMC10396963; doi:10.1038/s41557-023-01221-1)
Supplement: Source Data Fig. 1 — SP traces, AFM images, BAM images. [file 41557_2023_1221_MOESM2_ESM.zip › Figure1/Figure1_a/Figure_1a_surface_pressure_FUS_CAPS_1.csv]

pressure (mN/m)	time (s)
0.023	55.87
0.121	56.11
0.254	56.37
0.336	56.62
0.335	56.86
0.33	57.1
0.259	57.35
0.155	57.59
0.068	57.84
-0.037	58.1
-0.121	58.34
-0.181	58.59
-0.205	58.83
-0.213	59.06
-0.212	59.32
-0.21	59.56
-0.227	59.82
-0.229	60.06
-0.247	60.32
-0.217	60.57
-0.17	60.83
-0.09	61.07
0.072	61.32
0.229	61.59
0.362	61.85
0.5	62.09
0.561	62.33
0.574	62.59
0.518	62.85
0.439	63.1
0.344	63.35
0.233	63.59
0.124	63.83
0.046	64.07
-0.015	64.33
-0.052	64.6
-0.079	64.86
-0.107	65.11
-0.155	65.35
-0.195	65.6
-0.246	65.84
-0.276	66.1
-0.284	66.34
-0.263	66.6
-0.146	66.84
-0.028	67.08
0.084	67.32
0.216	67.58
0.281	67.84
0.294	68.08
0.287	68.33
0.209	68.57
0.126	68.81
0.039	69.08
-0.056	69.32
-0.121	69.56
-0.165	69.79
-0.173	70.03
-0.171	70.29
-0.161	70.54
-0.159	70.79
-0.155	71.05
-0.164	71.31
-0.17	71.56
-0.161	71.82
-0.121	72.08
-0.011	72.35
0.098	72.62
0.227	72.86
0.385	73.12
0.48	73.36
0.542	73.6
0.546	73.86
0.487	74.1
0.405	74.36
0.3	74.6
0.175	74.85
0.077	75.11
-0.008	75.37
-0.069	75.61
-0.109	75.87
-0.137	76.11
-0.165	76.36
-0.195	76.6
-0.239	76.84
-0.279	77.08
-0.326	77.32
-0.337	77.57
-0.29	77.81
-0.228	78.05
-0.105	78.29
0.045	78.55
0.161	78.81
0.271	79.05
0.301	79.31
0.27	79.55
0.238	79.81
0.158	80.07
0.082	80.33
0.027	80.58
-0.041	80.84
-0.087	81.08
-0.11	81.34
-0.107	81.58
-0.093	81.84
-0.083	82.1
-0.082	82.35
-0.087	82.59
-0.109	82.82
-0.115	83.07
-0.092	83.32
-0.038	83.56
0.089	83.82
0.229	84.08
0.343	84.34
0.457	84.58
0.502	84.84
0.492	85.11
0.464	85.36
0.378	85.61
0.273	85.87
0.173	86.12
0.06	86.38
-0.029	86.62
-0.097	86.88
-0.135	87.12
-0.17	87.38
-0.198	87.63
-0.229	87.89
-0.265	88.13
-0.306	88.39
-0.348	88.63
-0.354	88.91
-0.343	89.15
-0.244	89.4
-0.135	89.66
-0.023	89.9
0.135	90.18
0.243	90.42
0.295	90.65
0.311	90.89
0.274	91.12
0.226	91.35
0.139	91.57
0.072	91.83
0.015	92.06
-0.033	92.28
-0.046	92.52
-0.042	92.75
-0.028	92.98
-0.031	93.22
-0.03	93.46
-0.043	93.69
-0.069	93.93
-0.084	94.42
-0.102	94.65
-0.043	94.87
0.02	95.12
0.117	95.36
0.26	95.58
0.354	95.83
0.417	96.05
0.445	96.3
0.414	96.54
0.319	96.76
0.209	97.01
0.098	97.23
-0.016	97.49
-0.111	97.73
-0.177	97.98
-0.212	98.21
-0.228	98.43
-0.239	98.68
-0.245	99.16
-0.266	99.42
-0.289	99.66
-0.322	99.89
-0.347	100.14
-0.349	100.37
-0.311	100.61
-0.203	100.85
-0.081	101.08
0.054	101.3
0.188	101.53
0.262	101.77
0.299	102.01
0.3	102.25
0.247	102.48
0.181	102.71
0.122	102.93
0.06	103.17
0.017	103.64
-8.33E-17	103.9
-0.001	104.14
0.007	104.4
0.015	104.64
0.016	104.91
-8.33E-17	105.17
-0.025	105.39
-0.058	105.64
-0.102	105.86
-0.1	106.09
-0.075	106.33
-0.007	106.56
0.123	106.79
0.226	107.03
0.309	107.27
0.383	107.51
0.357	107.76
0.307	107.98
0.247	108.21
0.139	108.44
0.055	108.68
-0.038	108.94
-0.12	109.17
-0.184	109.66
-0.224	109.9
-0.236	110.14
-0.247	110.4
-0.266	110.64
-0.276	110.89
-0.299	111.14
-0.324	111.4
-0.326	111.64
-0.317	111.9
-0.23	112.16
-0.119	112.4
0.002	112.64
0.155	112.87
0.256	113.11
0.325	113.36
0.363	113.61
0.35	113.87
0.321	114.13
0.251	114.38
0.177	114.63
0.114	114.87
0.064	115.11
0.039	115.35
0.034	115.61
0.034	115.86
0.016	116.11
0.005	116.36
-0.032	116.6
-0.081	116.84
-0.117	117.1
-0.164	117.35
-0.139	117.63
-0.12	117.87
-0.061	118.11
0.081	118.35
0.155	118.6
0.222	118.85
0.294	119.1
0.268	119.35
0.211	119.59
0.134	119.82
0.031	120.07
-0.062	120.34
-0.152	120.6
-0.212	120.84
-0.242	121.08
-0.242	121.32
-0.243	121.59
-0.238	121.83
-0.251	122.09
-0.266	122.35
-0.291	122.59
-0.313	122.83
-0.33	123.07
-0.312	123.33
-0.235	123.57
-0.147	123.83
0.002	124.07
0.153	124.31
0.273	124.55
0.354	124.8
0.384	125.05
0.359	125.31
0.319	125.57
0.246	125.83
0.175	126.08
0.12	126.34
0.074	126.6
0.054	126.85
0.039	127.11
0.032	127.35
0.014	127.61
-0.017	127.85
-0.045	128.11
-0.096	128.36
-0.145	128.61
-0.196	128.85
-0.225	129.11
-0.182	129.35
-0.142	129.59
-0.033	129.83
0.081	130.07
0.144	130.33
0.203	130.58
0.206	130.83
0.131	131.08
0.071	131.32
0.006	131.56
-0.077	131.8
-0.132	132.04
-0.175	132.29
-0.199	132.53
-0.208	132.77
-0.205	133
-0.199	133.26
-0.203	133.5
-0.218	133.76
-0.23	134.02
-0.251	134.26
-0.254	134.5
-0.213	134.74
-0.14	134.99
-0.007	135.26
0.144	135.52
0.258	135.79
0.37	136.03
0.415	136.29
0.418	136.53
0.402	136.77
0.348	137.02
0.285	137.26
0.324	137.5
0.203	137.74
0.132	137.97
0.116	138.23
0.032	138.48
0.02	138.74
0.022	139
-0.003	139.25
-0.011	139.53
-0.003	139.78
-0.02	140.05
-0.026	140.31
-0.019	140.55
-0.034	140.8
-0.031	141.04
-0.025	141.31
-0.027	141.55
-0.025	141.81
-0.018	142.05
-0.02	142.3
-0.016	142.57
-0.011	142.81
-0.01	143.05
-0.008	143.31
-0.007	143.55
-0.012	143.8
-0.013	144.07
-0.011	144.33
-0.013	144.57
-0.014	144.81
-0.012	145.05
-0.012	145.31
-0.009	145.55
-0.008	145.81
-0.009	146.05
-0.011	146.29
-0.011	146.53
-0.009	146.79
-0.011	147.03
-0.011	147.27
-0.012	147.52
-0.012	147.76
-0.013	148
-0.011	148.26
-0.011	148.5
-0.013	148.76
-0.013	149.01
-0.015	149.27
-0.018	149.53
-0.022	149.77
-0.023	150.03
-0.028	150.28
-0.028	150.53
-0.03	150.77
-0.031	151.03
-0.03	151.29
-0.028	151.53
-0.031	151.79
-0.032	152.06
-0.032	152.31
-0.032	152.56
-0.024	152.81
-0.02	153.06
-0.019	153.31
-0.027	153.56
-0.027	153.8
-0.025	154.05
-0.023	154.31
-0.019	154.56
-0.018	154.81
-0.019	155.06
-0.018	155.32
-0.016	155.57
-0.017	155.82
-0.018	156.06
-0.02	156.3
-0.017	156.54
-0.02	156.79
-0.024	157.03
-0.025	157.3
-0.028	157.55
-0.033	157.81
-0.036	158.07
-0.039	158.33
-0.039	158.58
-0.036	158.83
-0.035	159.08
-0.038	159.33
-0.034	159.59
-0.032	159.84
-0.029	160.1
-0.027	160.35
-0.024	160.6
-0.025	160.85
-0.026	161.11
-0.028	161.37
-0.028	161.61
-0.033	161.85
-0.035	162.11
-0.036	162.35
-0.038	162.59
-0.039	162.83
-0.039	163.07
-0.036	163.32
-0.036	163.56
-0.037	163.8
-0.038	164.06
-0.037	164.31
-0.034	164.56
-0.035	164.82
-0.033	165.07
-0.034	165.32
-0.035	165.56
-0.034	165.8
-0.037	166.06
-0.032	166.3
-0.031	166.54
-0.032	166.8
-0.031	167.05
-0.029	167.3
-0.028	167.55
-0.03	167.79
-0.031	168.03
-0.031	168.28
-0.03	168.52
-0.033	168.78
-0.037	169.03
-0.039	169.28
-0.044	169.54
-0.046	169.79
-0.046	170.04
-0.047	170.28
-0.045	170.52
-0.045	170.78
-0.044	171.02
-0.045	171.28
-0.043	171.54
-0.045	171.8
-0.046	172.06
-0.048	172.31
-0.044	172.56
-0.044	172.8
-0.047	173.04
-0.049	173.3
-0.05	173.55
-0.049	173.81
-0.048	174.05
-0.05	174.31
-0.048	174.55
-0.047	174.81
-0.047	175.05
-0.046	175.31
-0.045	175.57
-0.042	175.8
-0.043	176.06
-0.044	176.3
-0.044	176.55
-0.046	176.8
-0.048	177.04
-0.047	177.29
-0.048	177.54
-0.046	177.81
-0.046	178.06
-0.048	178.3
-0.048	178.54
-0.051	178.8
-0.054	179.04
-0.054	179.29
-0.055	179.53
-0.058	179.78
-0.056	180.02
-0.052	180.28
-0.051	180.52
-0.053	180.76
-0.052	181
-0.056	181.26
-0.056	181.5
-0.056	181.74
-0.057	182
-0.057	182.26
-0.057	182.5
-0.06	182.76
-0.059	183
-0.061	183.24
-0.061	183.49
-0.061	183.73
-0.06	183.99
-0.059	184.23
-0.06	184.47
-0.06	184.72
-0.059	184.96
-0.059	185.2
-0.061	185.46
-0.067	185.71
-0.067	185.96
-0.065	186.2
-0.059	186.45
-0.055	186.71
-0.055	186.95
-0.056	187.21
-0.06	187.47
-0.059	187.73
-0.059	187.97
-0.057	188.24
-0.055	188.5
-0.059	188.74
-0.061	188.98
-0.061	189.23
-0.061	189.48
-0.059	189.74
-0.059	190
-0.062	190.24
-0.061	190.49
-0.06	190.77
-0.061	191.02
-0.061	191.27
-0.061	191.52
-0.063	191.78
-0.067	192.04
-0.068	192.28
-0.067	192.52
-0.066	192.78
-0.067	193.04
-0.066	193.26
-0.07	193.52
-0.071	193.76
-0.073	194.02
-0.074	194.26
-0.073	194.52
-0.072	194.78
-0.072	195.02
-0.068	195.28
-0.074	195.52
-0.09	195.76
-0.073	196.02
-0.072	196.26
-0.083	196.49
-0.073	196.73
-0.079	196.97
-0.079	197.21
-0.081	197.47
-0.077	197.71
-0.075	197.96
-0.071	198.2
-0.068	198.44
-0.065	198.68
-0.068	198.93
-0.071	199.19
-0.072	199.43
-0.071	199.67
-0.071	200.16
-0.068	200.4
-0.065	200.64
-0.064	200.9
-0.062	201.14
-0.065	201.4
-0.067	201.66
-0.065	201.91
-0.064	202.16
-0.062	202.4
-0.059	202.64
-0.057	202.88
-0.061	203.13
-0.058	203.37
-0.058	203.63
-0.056	203.9
0.027	204.14
0.176	204.38
0.324	204.62
0.454	204.86
0.594	205.12
0.766	205.36
0.949	205.61
1.152	205.85
1.444	206.09
1.45	206.34
1.422	206.6
1.404	206.86
1.31	207.1
1.279	207.36
1.373	207.62
1.468	207.86
1.491	208.1
1.474	208.36
1.525	208.6
1.484	208.84
1.391	209.08
1.317	209.35
1.275	209.59
1.236	209.86
1.199	210.1
1.197	210.36
1.173	210.6
1.168	210.84
1.153	211.09
1.142	211.34
1.136	211.59
1.124	211.84
1.123	212.09
1.12	212.33
1.121	212.57
1.112	212.82
1.105	213.06
1.097	213.3
1.1	213.54
1.083	213.8
1.087	214.04
1.079	214.29
1.074	214.53
1.068	214.77
1.056	215.01
1.049	215.27
1.04	215.51
1.036	215.75
1.027	216.01
1.021	216.26
1.013	216.5
1.002	216.74
0.995	216.98
0.984	217.24
0.971	217.48
0.963	217.73
0.962	217.97
0.965	218.21
0.966	218.46
0.96	218.72
0.954	218.96
0.945	219.2
0.936	219.46
0.929	219.72
0.926	219.97
0.922	220.23
0.916	220.49
0.91	220.75
0.905	221.02
0.9	221.28
0.898	221.52
0.897	221.78
0.892	222.02
0.886	222.26
0.881	222.5
0.874	222.76
0.869	223
0.863	223.25
0.858	223.5
0.851	223.75
0.847	224
0.841	224.25
0.84	224.51
0.819	224.77
0.833	225.04
0.826	225.29
0.819	225.53
0.815	225.77
0.808	226.03
0.807	226.28
0.806	226.53
0.804	226.79
0.801	227.05
0.796	227.31
0.794	227.55
0.787	227.79
0.783	228.03
0.781	228.28
0.778	228.52
0.728	228.8
0.742	229.04
0.655	229.3
0.562	229.56
0.465	229.8
0.38	230.04
0.317	230.27
0.266	230.52
0.216	230.78
0.205	231.04
0.2	231.3
0.212	231.55
0.297	231.8
0.351	232.05
0.417	232.3
0.531	232.54
0.601	232.8
0.64	233.06
0.664	233.3
0.63	233.54
0.572	233.8
0.499	234.04
0.429	234.29
0.352	234.54
0.28	234.8
0.225	235.04
0.179	235.3
0.147	235.55
0.131	235.81
0.115	236.05
0.113	236.3
0.107	236.55
0.129	236.8
0.153	237.05
0.198	237.29
0.293	237.54
0.376	237.78
0.484	238.02
0.622	238.26
0.722	238.54
0.79	238.79
0.825	239.06
0.808	239.32
0.759	239.56
0.673	239.82
0.593	240.07
0.509	240.31
0.415	240.57
0.332	240.82
0.263	241.06
0.204	241.31
0.161	241.55
0.12	241.79
0.084	242.05
0.044	242.29
0.023	242.53
0.001	242.8
0.006	243.04
0.06	243.3
0.114	243.54
0.19	243.78
0.304	244.02
0.393	244.26
0.462	244.51
0.495	244.76
0.509	245.01
0.469	245.28
0.418	245.55
0.363	245.79
0.301	246.03
0.236	246.27
0.186	246.51
0.142	246.78
0.109	247.04
0.087	247.3
0.078	247.54
0.076	247.78
0.073	248.02
0.086	248.27
0.086	248.51
0.109	248.77
0.176	249.03
0.237	249.28
0.325	249.54
0.46	249.8
0.544	250.04
0.634	250.28
0.71	250.52
0.708	250.77
0.683	251.01
0.626	251.25
0.549	251.49
0.474	251.74
0.377	251.98
0.294	252.23
0.206	252.49
0.128	252.75
0.069	252.99
0.02	253.25
-0.018	253.49
-0.051	253.75
-0.085	253.99
-0.114	254.23
-0.131	254.48
-0.096	254.74
-0.059	254.99
0.005	255.23
0.111	255.47
0.201	255.73
0.303	255.99
0.395	256.23
0.432	256.49
0.453	256.73
0.429	256.99
0.398	257.23
0.342	257.47
0.279	257.72
0.228	258
0.177	258.24
0.134	258.48
0.103	258.74
0.085	258.98
0.081	259.24
0.074	259.49
0.065	259.73
0.058	259.97
0.06	260.21
0.105	260.47
0.132	260.71
0.194	260.98
0.292	261.23
0.372	261.49
0.454	261.75
0.554	261.99
0.603	262.25
0.598	262.51
0.579	262.75
0.531	262.99
0.446	263.23
0.363	263.47
0.283	263.73
0.19	263.99
0.104	264.23
0.03	264.47
-0.028	264.74
-0.075	265
-0.117	265.24
-0.152	265.5
-0.178	265.74
-0.198	265.98
-0.19	266.23
-0.183	266.47
-0.144	266.71
-0.055	266.99
0.013	267.24
0.114	267.5
0.233	267.74
0.311	267.99
0.368	268.23
0.413	268.47
0.409	268.73
0.37	269
0.333	269.24
0.29	269.49
0.228	269.74
0.188	270.01
0.153	270.26
0.121	270.5
0.098	270.76
0.086	271
0.076	271.24
0.06	271.5
0.048	271.77
0.044	272.01
0.04	272.25
0.063	272.49
0.09	272.74
0.152	273.01
0.231	273.26
0.297	273.51
0.382	273.76
0.445	274.02
0.469	274.26
0.459	274.51
0.415	274.77
0.355	275.02
0.269	275.28
0.18	275.54
0.109	275.78
0.028	276.02
-0.041	276.28
-0.092	276.54
-0.13	276.78
-0.159	277.04
-0.188	277.28
-0.21	277.54
-0.236	277.78
-0.242	278.02
-0.243	278.26
-0.216	278.52
-0.148	278.76
-0.073	279.01
0.03	279.26
0.161	279.52
0.271	279.77
0.359	280.02
0.399	280.27
0.401	280.53
0.402	280.79
0.361	281.04
0.326	281.3
0.284	281.56
0.232	281.8
0.188	282.04
0.152	282.28
0.125	282.54
0.097	282.8
0.074	283.04
0.053	283.29
0.032	283.53
0.019	283.77
-0.004	284.02
-0.007	284.26
0.019	284.52
0.062	284.77
0.132	285.02
0.22	285.26
0.287	285.5
0.344	285.74
0.386	286
0.383	286.24
0.354	286.49
0.311	286.74
0.251	287.02
0.178	287.27
0.095	287.53
0.015	287.78
-0.055	288.03
-0.116	288.27
-0.153	288.53
-0.188	288.77
-0.227	289.03
-0.248	289.27
-0.263	289.53
-0.263	289.77
-0.259	290.03
-0.207	290.28
-0.166	290.52
-0.144	290.76
-0.101	291
-0.125	291.26
-0.15	291.52
-0.126	291.78
-0.143	292.03
-0.147	292.27
-0.135	292.53
-0.133	292.78
-0.141	293.02
-0.129	293.27
-0.129	293.51
-0.131	293.76
-0.123	294.01
-0.119	294.26
-0.076	294.52
0.043	294.77
0.127	295.02
0.219	295.3
0.383	295.55
0.466	295.8
0.508	296.05
0.746	296.3
0.784	296.55
0.654	296.79
0.683	297.05
0.628	297.29
0.607	297.55
0.66	297.79
0.722	298.05
0.682	298.29
0.646	298.54
0.783	298.78
0.77	299.04
0.694	299.28
0.68	299.52
0.654	299.77
0.581	300.02
0.587	300.26
0.609	300.51
0.579	300.76
0.534	301.01
0.546	301.26
0.538	301.52
0.515	301.77
0.517	302.02
0.502	302.27
0.564	302.52
0.563	302.77
0.517	303.01
0.54	303.27
0.533	303.51
0.491	303.77
0.493	304.01
0.505	304.25
0.474	304.49
0.471	304.74
0.478	304.98
0.46	305.23
0.452	305.48
0.459	305.72
0.467	305.97
0.602	306.23
0.775	306.48
0.86	306.74
1.125	306.99
1.262	307.23
1.214	307.48
1.186	307.73
1.125	307.99
0.994	308.24
0.857	308.5
0.735	308.76
0.632	309.01
0.542	309.26
0.479	309.5
0.431	309.76
0.39	310.01
0.35	310.26
0.334	310.5
0.304	310.76
0.315	311
0.382	311.24
0.453	311.5
0.56	311.74
0.723	312
0.84	312.25
0.911	312.49
0.926	312.76
0.873	313
0.775	313.26
0.65	313.5
0.514	313.76
0.393	314.02
0.292	314.26
0.228	314.5
0.163	314.74
0.124	315
0.109	315.24
0.106	315.48
0.058	315.74
0.076	315.99
0.086	316.25
0.139	316.5
0.26	316.76
0.405	317
0.567	317.26
0.776	317.53
0.935	317.79
0.996	318.03
1.03	318.29
1.015	318.53
0.914	318.77
0.859	319.01
0.625	319.27
0.589	319.51
0.553	319.76
0.413	320
0.423	320.26
0.276	320.5
0.291	320.75
0.15	321
0.105	321.26
0.108	321.52
0.111	321.76
0.089	322
0.32	322.26
0.338	322.52
0.518	322.77
0.67	323.02
0.724	323.26
0.777	323.52
0.761	323.76
0.699	324.02
0.62	324.27
0.509	324.53
0.39	324.78
0.284	325.03
0.2	325.28
0.135	325.52
0.086	325.76
0.06	326.02
0.049	326.27
0.049	326.53
0.052	326.78
0.053	327.04
0.148	327.28
0.272	327.52
0.373	327.76
0.576	328.02
0.719	328.28
0.847	328.55
0.957	328.79
1.006	329.04
0.979	329.28
0.913	329.53
0.782	329.78
0.665	330.04
0.563	330.28
0.42	330.52
0.334	330.77
0.244	331.03
0.18	331.27
0.114	331.53
0.062	331.77
0.041	332.01
-0.027	332.26
0.025	332.52
0.07	332.76
0.103	333.01
0.262	333.25
0.411	333.49
0.506	333.74
0.629	334
0.7	334.24
0.647	334.49
0.617	334.74
0.529	335
0.417	335.25
0.305	335.5
0.179	335.76
0.166	336.02
0.09	336.26
0.067	336.5
0.064	336.74
0.03	337
0.062	337.25
0.039	337.49
0.071	337.75
0.11	337.99
0.173	338.25
0.327	338.5
0.488	338.74
0.622	338.99
0.782	339.23
0.875	339.47
0.864	339.71
0.819	339.95
0.746	340.2
0.616	340.44
0.47	340.68
0.336	340.92
0.251	341.18
0.182	341.42
0.109	341.92
0.071	342.18
-0.014	342.43
-0.016	342.66
-0.098	342.9
-0.153	343.13
-0.081	343.37
-0.097	343.6
0.013	343.82
0.137	344.05
0.251	344.28
0.439	344.52
0.522	344.76
0.635	344.99
0.686	345.24
0.6	345.46
0.541	345.69
0.465	345.92
0.342	346.4
0.276	346.64
0.142	346.9
0.153	347.14
0.126	347.4
0.048	347.64
0.007	347.9
0.071	348.14
0.014	348.4
0.052	348.64
0.099	348.89
0.15	349.14
0.259	349.42
0.429	349.66
0.592	349.9
0.698	350.14
0.81	350.37
0.809	350.59
0.765	350.83
0.706	351.08
0.588	351.32
0.442	351.55
0.304	351.79
0.177	352.02
0.061	352.25
-0.027	352.49
-0.102	352.73
-0.161	352.96
-0.204	353.2
-0.232	353.44
-0.265	353.67
-0.254	354.16
-0.184	354.4
-0.105	354.64
0.021	354.9
0.203	355.15
0.337	355.39
0.46	355.63
0.56	355.87
0.573	356.11
0.549	356.37
0.505	356.63
0.397	356.87
0.289	357.11
0.207	357.35
0.127	357.59
0.064	357.85
0.025	358.11
-0.003	358.35
-0.018	358.6
-0.03	358.85
-0.044	359.09
-0.036	359.34
0.021	359.57
0.069	359.82
0.177	360.07
0.349	360.31
0.471	360.58
0.59	360.82
0.692	361.08
0.691	361.32
0.648	361.58
0.582	361.82
0.43	362.08
0.291	362.33
0.165	362.57
0.035	362.83
-0.066	363.09
-0.14	363.34
-0.194	363.6
-0.236	363.86
-0.268	364.1
-0.305	364.36
-0.306	364.61
-0.287	364.86
-0.262	365.11
-0.146	365.36
0.008	365.62
0.15	365.86
0.335	366.12
0.474	366.39
0.531	366.63
0.57	366.87
0.548	367.13
0.463	367.37
0.377	367.63
0.286	367.87
0.193	368.11
0.126	368.36
0.08	368.6
0.041	368.87
0.012	369.13
-0.009	369.37
-0.03	369.6
-0.043	369.84
-0.055	370.1
-0.048	370.35
0.016	370.61
0.115	370.87
0.218	371.13
0.37	371.37
0.499	371.61
0.571	371.88
0.595	372.14
0.565	372.38
0.47	372.62
0.349	372.86
0.238	373.14
0.103	373.38
-0.006	373.63
-0.096	373.89
-0.169	374.15
-0.223	374.41
-0.269	374.65
-0.302	374.89
-0.324	375.14
-0.341	375.4
-0.331	375.66
-0.27	375.91
-0.181	376.17
-0.039	376.41
0.175	376.64
0.316	376.88
0.468	377.12
0.568	377.35
0.598	377.57
0.56	377.8
0.533	378.05
0.435	378.29
0.322	378.51
0.254	378.74
0.156	378.97
0.113	379.2
0.046	379.44
0.012	379.68
-0.031	380.15
-0.066	380.4
-0.088	380.63
-0.128	380.89
-0.097	381.13
-0.053	381.39
0.011	381.63
0.157	381.87
0.299	382.11
0.406	382.36
0.521	382.61
0.533	382.86
0.506	383.1
0.437	383.35
0.32	383.6
0.187	383.84
0.047	384.1
-0.053	384.34
-0.148	384.6
-0.205	384.86
-0.253	385.11
-0.278	385.37
-0.304	385.62
-0.327	385.86
-0.371	386.11
-0.345	386.37
-0.282	386.64
-0.189	386.89
-0.03	387.13
0.145	387.37
0.294	387.61
0.445	387.84
0.526	388.1
0.533	388.37
0.521	388.62
0.461	388.86
0.368	389.12
0.254	389.36
0.166	389.6
0.081	389.84
0.019	390.09
-0.029	390.33
-0.058	390.59
-0.088	390.84
-0.109	391.1
-0.155	391.36
-0.173	391.6
-0.203	391.84
-0.175	392.09
-0.088	392.34
-0.031	392.59
0.1	392.84
0.268	393.09
0.316	393.34
0.371	393.6
0.405	393.84
0.332	394.09
0.221	394.35
0.127	394.6
0.023	394.84
-0.085	395.09
-0.145	395.33
-0.199	395.57
-0.233	395.82
-0.246	396.08
-0.264	396.34
-0.282	396.6
-0.276	396.84
-0.286	397.11
-0.216	397.35
-0.187	397.6
-0.05	397.85
0.139	398.09
0.294	398.33
0.467	398.58
0.598	398.82
0.625	399.08
0.597	399.32
0.582	399.58
0.481	399.82
0.376	400.08
0.293	400.34
0.198	400.59
0.116	400.84
0.053	401.08
0.009	401.35
-0.034	401.6
-0.073	401.85
-0.107	402.1
-0.138	402.36
-0.178	402.61
-0.208	402.86
-0.241	403.12
-0.256	403.35
-0.238	403.59
-0.201	403.83
-0.135	404.07
-0.029	404.33
0.065	404.59
0.166	404.85
0.281	405.1
0.351	405.36
0.414	405.61
0.446	405.85
0.466	406.11
0.45	406.36
0.44	406.6
0.387	406.85
0.313	407.09
0.24	407.34
0.167	407.59
0.074	407.83
0.004	408.08
-0.064	408.32
-0.116	408.57
-0.161	408.82
-0.194	409.07
-0.211	409.31
-0.224	409.57
-0.238	409.82
-0.245	410.08
-0.244	410.33
-0.247	410.56
-0.242	410.82
-0.235	411.08
-0.198	411.32
-0.146	411.58
-0.095	411.82
-0.01	412.08
0.083	412.32
0.188	412.59
0.32	412.85
0.435	413.11
0.539	413.35
0.631	413.61
0.693	413.87
0.709	414.12
0.712	414.38
0.666	414.62
0.605	414.87
0.518	415.14
0.42	415.38
0.31	415.64
0.216	415.88
0.118	416.14
0.042	416.39
-0.024	416.63
-0.079	416.88
-0.119	417.12
-0.145	417.36
-0.168	417.61
-0.193	417.85
-0.215	418.09
-0.241	418.34
-0.259	418.59
-0.275	418.85
-0.288	419.09
-0.302	419.35
-0.273	419.59
-0.257	419.85
-0.251	420.09
-0.166	420.36
-0.076	420.62
-0.003	420.87
0.127	421.13
0.251	421.37
0.314	421.61
0.39	421.85
0.421	422.09
0.406	422.35
0.354	422.61
0.293	422.86
0.226	423.1
0.135	423.34
0.06	423.59
-0.011	423.84
-0.065	424.08
-0.106	424.33
-0.139	424.57
-0.161	424.83
-0.175	425.08
-0.182	425.34
-0.184	425.6
-0.185	425.85
-0.182	426.11
-0.178	426.35
-0.18	426.61
-0.182	426.85
-0.188	427.11
-0.2	427.36
-0.2	427.61
-0.162	427.85
-0.133	428.1
-0.043	428.36
0.099	428.6
0.229	428.86
0.404	429.1
0.528	429.34
0.576	429.6
0.558	429.84
0.502	430.1
0.395	430.35
0.285	430.6
0.175	430.86
0.071	431.1
-0.019	431.34
-0.092	431.6
-0.154	431.85
-0.211	432.11
-0.253	432.37
-0.301	432.63
-0.342	432.87
-0.369	433.14
-0.377	433.38
-0.324	433.62
-0.223	433.87
-0.1	434.12
0.054	434.37
0.201	434.63
0.276	434.87
0.325	435.11
0.315	435.37
0.27	435.63
0.209	435.88
0.132	436.12
0.035	436.38
-0.029	436.62
-0.078	436.88
-0.11	437.12
-0.131	437.36
-0.145	437.62
-0.149	437.89
-0.152	438.13
-0.162	438.39
-0.168	438.63
-0.128	438.89
-0.066	439.13
0.015	439.39
0.163	439.63
0.29	439.87
0.386	440.11
0.486	440.37
0.529	440.61
0.511	440.87
0.435	441.11
0.328	441.35
0.216	441.61
0.09	441.87
-0.021	442.11
-0.11	442.37
-0.177	442.61
-0.236	442.87
-0.285	443.11
-0.32	443.35
-0.357	443.62
-0.378	443.86
-0.404	444.11
-0.396	444.38
-0.361	444.62
-0.305	444.86
-0.19	445.12
-0.061	445.39
0.061	445.63
0.208	445.86
0.305	446.12
0.341	446.38
0.362	446.62
0.34	446.87
0.262	447.13
0.198	447.39
0.133	447.65
0.063	447.89
0.012	448.13
-0.027	448.38
-0.052	448.63
-0.059	448.89
-0.064	449.13
-0.069	449.39
-0.08	449.65
-0.089	449.9
-0.109	450.15
-0.12	450.39
-0.129	450.63
-0.094	450.87
-0.03	451.12
0.039	451.37
0.167	451.62
0.285	451.87
0.372	452.13
0.447	452.37
0.473	452.62
0.431	452.86
0.361	453.09
0.289	453.33
0.185	453.59
0.081	453.83
-0.007	454.07
-0.098	454.33
-0.166	454.59
-0.22	454.84
-0.26	455.1
-0.291	455.34
-0.315	455.58
-0.333	455.83
-0.354	456.07
-0.375	456.33
-0.394	456.57
-0.388	456.81
-0.364	457.05
-0.281	457.3
-0.185	457.54
-0.055	457.8
0.091	458.05
0.219	458.31
0.322	458.57
0.384	458.83
0.405	459.08
0.377	459.35
0.337	459.6
0.284	459.84
0.214	460.08
0.14	460.32
0.084	460.57
0.043	460.83
0.011	461.07
-0.011	461.33
-0.028	461.57
-0.041	461.79
-0.053	462.05
-0.068	462.33
-0.096	462.57
-0.125	462.83
-0.137	463.09
-0.143	463.34
-0.101	463.6
-0.012	463.86
0.071	464.1
0.189	464.34
0.309	464.6
0.366	464.85
0.406	465.1
0.423	465.34
0.366	465.6
0.31	465.84
0.227	466.08
0.117	466.32
0.031	466.57
-0.075	466.79
-0.14	467.04
-0.206	467.28
-0.243	467.54
-0.265	467.8
-0.289	468.05
-0.293	468.3
-0.317	468.56
-0.344	468.81
-0.353	469.06
-0.383	469.3
-0.349	469.56
-0.3	469.78
-0.192	470.04
-0.076	470.28
0.043	470.53
0.196	470.79
0.311	471.03
0.382	471.27
0.448	471.52
0.445	471.76
0.411	472
0.382	472.24
0.303	472.49
0.229	472.74
0.162	472.99
0.101	473.23
0.054	473.49
0.019	473.75
-0.003	473.99
-0.019	474.25
-0.036	474.51
-0.053	474.76
-0.092	475.01
-0.137	475.26
-0.175	475.51
-0.193	475.75
-0.178	476.01
-0.128	476.28
-0.069	476.52
0.033	476.75
0.146	477.01
0.232	477.26
0.303	477.52
0.344	477.78
0.335	478.04
0.288	478.29
0.24	478.55
0.143	478.78
0.039	479.02
-0.046	479.26
-0.118	479.5
-0.195	479.74
-0.265	479.98
-0.259	480.24
-0.269	480.48
-0.287	480.74
-0.292	480.98
-0.305	481.22
-0.29	481.46
-0.36	481.71
-0.368	481.97
-0.221	482.21
-0.238	482.44
-0.176	482.69
0.007	482.94
0.06	483.18
0.304	483.43
0.339	483.67
0.468	483.93
0.473	484.17
0.447	484.67
0.429	484.91
0.365	485.15
0.286	485.41
0.22	485.65
0.157	485.91
0.094	486.15
0.056	486.39
0.03	486.63
-0.001	486.89
-0.031	487.15
-0.062	487.38
-0.07	487.64
-0.14	487.89
-0.133	488.14
-0.17	488.38
-0.446	488.64
-0.144	488.9
-0.147	489.15
-0.126	489.4
0.018	489.64
0.099	489.88
0.19	490.14
0.269	490.4
0.321	490.64
0.243	490.9
0.241	491.16
0.12	491.41
0.12	491.66
0.003	491.91
-0.057	492.17
-0.112	492.41
-0.176	492.65
-0.2	492.89
-0.222	493.14
-0.229	493.39
-0.236	493.62
-0.245	493.88
-0.237	494.12
-0.257	494.35
-0.253	494.57
-0.262	494.83
-0.226	495.07
-0.143	495.3
-0.062	495.54
0.084	495.78
0.231	496.01
0.327	496.24
0.435	496.46
0.516	496.69
0.504	496.92
0.519	497.39
0.488	497.62
0.408	497.87
0.337	498.11
0.269	498.38
0.182	498.62
0.117	498.88
0.048	499.12
0.016	499.37
-0.029	499.62
-0.067	499.88
-0.101	500.12
-0.129	500.37
-0.186	500.61
-0.231	500.85
-0.282	501.1
-0.295	501.35
-0.272	501.6
-0.245	501.84
-0.161	502.1
-0.061	502.35
0.034	502.61
0.146	502.85
0.225	503.09
0.261	503.35
0.275	503.59
0.249	503.84
0.202	504.09
0.142	504.35
0.084	504.61
-0.03	504.85
-0.063	505.09
-0.151	505.35
-0.137	505.58
-0.159	505.82
-0.094	506.08
-0.255	506.32
-0.296	506.57
-0.26	506.81
-0.092	507.05
-0.109	507.3
-0.207	507.56
-0.357	507.81
0.014	508.06
-0.018	508.3
0.016	508.57
0.192	508.81
0.238	509.07
0.42	509.33
0.465	509.59
0.516	509.84
0.505	510.1
0.504	510.34
0.429	510.58
0.427	510.83
0.119	511.07
0.077	511.33
0.226	511.56
-0.215	511.8
0.03	512.05
0.072	512.29
-0.079	512.55
-8.33E-17	512.79
-0.154	513.06
0.058	513.31
-0.564	513.55
-0.143	513.79
-0.097	514.05
-0.209	514.29
-0.187	514.55
-0.103	514.81
-0.129	515.05
-0.101	515.3
0.205	515.55
-0.046	515.79
0.275	516.04
0.318	516.3
0.25	516.55
0.231	516.79
0.17	517.03
0.136	517.29
0.033	517.53
-0.012	517.77
-0.053	518.03
-0.096	518.29
-0.102	518.54
-0.124	518.79
-0.112	519.05
-0.115	519.3
-0.117	519.56
-0.114	519.8
-0.127	520.04
-0.132	520.29
-0.146	520.54
-0.123	520.78
-0.077	521.03
-0.008	521.29
0.11	521.55
0.233	521.79
0.347	522.05
0.439	522.29
0.503	522.53
0.498	522.76
0.478	523
0.427	523.26
0.355	523.5
0.277	523.75
0.187	524.01
0.106	524.27
0.028	524.53
-0.043	524.77
-0.095	525.02
-0.139	525.26
-0.163	525.5
-0.192	525.74
-0.218	526
-0.26	526.25
-0.309	526.5
-0.347	526.73
-0.365	526.98
-0.329	527.23
-0.288	527.47
-0.206	527.71
-0.083	527.95
0.015	528.2
0.117	528.46
0.213	528.72
0.253	528.94
0.286	529.19
0.268	529.45
0.24	529.7
0.188	529.96
0.126	530.22
0.072	530.46
0.015	530.7
-0.024	530.98
-0.051	531.22
-0.059	531.47
-0.049	531.71
-0.044	531.96
-0.038	532.2
-0.038	532.46
-0.06	532.71
-0.083	532.97
-0.107	533.24
-0.099	533.5
-0.061	533.76
-0.012	534.02
0.066	534.26
0.18	534.5
0.269	534.76
0.353	535
0.427	535.25
0.441	535.49
0.408	535.73
0.373	535.98
0.303	536.24
0.197	536.48
0.103	536.74
0.009	537
-0.07	537.24
-0.125	537.5
-0.165	537.77
-0.18	538.03
-0.205	538.27
-0.227	538.51
-0.248	538.78
-0.279	539.04
-0.312	539.28
-0.33	539.54
-0.36	539.78
-0.343	540.02
-0.316	540.28
-0.257	540.53
-0.149	540.77
-0.04	541.01
0.078	541.25
0.191	541.51
0.267	541.76
0.291	542.01
0.292	542.26
0.27	542.52
0.214	542.79
0.169	543.05
0.114	543.29
0.067	543.53
0.031	543.77
0.011	544.02
0.003	544.27
0.003	544.52
0.008	544.77
0.007	545.02
0.004	545.29
-0.013	545.53
-0.033	545.77
-0.061	546.02
-0.086	546.26
-0.095	546.5
-0.058	546.75
-0.002	546.99
0.074	547.24
0.183	547.48
0.277	547.74
0.337	547.98
0.378	548.24
0.386	548.48
0.328	548.72
0.286	548.96
0.207	549.21
0.123	549.45
0.043	549.71
-0.026	549.95
-0.088	550.19
-0.142	550.45
-0.18	550.7
-0.201	550.95
-0.216	551.19
-0.235	551.43
-0.243	551.69
-0.27	551.93
-0.298	552.17
-0.321	552.43
-0.34	552.69
-0.315	552.95
-0.282	553.21
-0.199	553.45
-0.068	553.68
0.043	553.94
0.161	554.2
0.285	554.44
0.316	554.68
0.351	554.92
0.353	555.4
[truncated: 23,439 more rows]
