# Supplementary material for: Fibril formation and ordering of disordered FUS LC driven by hydrophobic interactions
Source: Nat Chem. 2023 May 25;15(8):1146–54. doi: 10.1038/s41557-023-01221-1 (PMC10396963; doi:10.1038/s41557-023-01221-1)
Supplement: Source Data Fig. 1 — SP traces, AFM images, BAM images. [file 41557_2023_1221_MOESM2_ESM.zip › Figure1/Figure1_a/Figure_1a_surface_pressure_FUS_CAPS_2.csv]

pressure (mN/m)	time (s)
0.567	0.03
0.514	0.26
0.464	0.49
0.422	0.74
0.394	0.97
0.376	1.2
0.361	1.45
0.353	1.69
0.346	1.95
0.352	2.17
0.352	2.39
0.356	2.64
0.354	2.88
0.344	3.11
0.333	3.37
0.318	3.63
0.31	3.88
0.306	4.13
0.303	4.39
0.307	4.65
0.306	4.88
0.314	5.14
0.337	5.4
0.358	5.64
0.381	5.87
0.387	6.12
0.369	6.36
0.359	6.6
0.369	6.83
0.381	7.07
0.4	7.31
0.423	7.56
0.443	7.81
0.467	8.07
0.495	8.31
0.522	8.57
0.535	8.81
0.538	9.06
0.537	9.32
0.526	9.55
0.513	10.05
0.498	10.28
0.486	10.52
0.467	10.78
0.453	11.03
0.429	11.27
0.411	11.5
0.403	11.76
0.389	12.01
0.391	12.25
0.386	12.49
0.363	12.74
0.316	12.98
0.272	13.21
0.241	13.46
0.228	13.69
0.217	13.92
0.205	14.15
0.195	14.38
0.189	14.6
0.19	14.85
0.2	15.1
0.217	15.34
0.222	15.58
0.217	15.83
0.212	16.09
0.206	16.34
0.204	16.59
0.206	16.83
0.211	17.06
0.211	17.3
0.213	17.55
0.221	18.04
0.241	18.28
0.261	18.53
0.294	18.79
0.33	19.03
0.351	19.27
0.335	19.51
0.32	19.75
0.321	19.99
0.335	20.25
0.354	20.52
0.366	20.76
0.383	21.02
0.4	21.26
0.423	21.51
0.441	21.77
0.446	22.01
0.445	22.27
0.438	22.5
0.427	22.74
0.406	23
0.388	23.24
0.364	23.5
0.342	23.75
0.319	23.99
0.298	24.24
0.279	24.49
0.264	24.76
0.254	24.99
0.255	25.25
0.253	25.5
0.236	25.75
0.202	26.01
0.156	26.26
0.127	26.5
0.11	26.77
0.101	27.02
0.1	27.28
0.1	27.52
0.109	27.75
0.125	28.01
0.148	28.26
0.168	28.5
0.172	28.76
0.176	29
0.174	29.25
0.17	29.5
0.171	29.73
0.171	29.97
0.176	30.21
0.174	30.45
0.178	30.7
0.187	30.94
0.197	31.19
0.213	31.44
0.237	31.71
0.271	31.96
0.295	32.2
0.311	32.45
0.312	32.7
0.3	32.95
0.306	33.19
0.313	33.43
0.322	33.68
0.331	33.94
0.339	34.18
0.346	34.44
0.354	34.69
0.366	34.93
0.367	35.19
0.361	35.44
0.348	35.7
0.33	35.95
0.306	36.2
0.273	36.44
0.254	36.7
0.217	36.95
0.196	37.2
0.163	37.44
0.142	37.69
0.126	37.93
0.119	38.18
0.121	38.42
0.13	38.65
0.111	38.92
0.087	39.16
0.048	39.41
0.038	39.65
0.052	39.91
0.051	40.17
0.049	40.45
0.056	40.69
0.026	40.95
0.027	41.19
0.019	41.45
0.005	41.7
0.002	41.95
0	42.21
-0.006	42.45
-0.01	42.69
-0.016	42.95
-0.022	43.21
-0.023	43.45
-0.022	43.7
-0.018	43.97
-0.011	44.23
-0.007	44.48
0.09	44.72
0.213	44.98
0.275	45.25
0.328	45.5
0.361	45.76
0.401	46
0.471	46.24
0.511	46.5
0.472	46.76
0.464	47.01
0.49	47.25
0.484	47.53
0.473	47.78
0.492	48.03
0.524	48.29
0.489	48.55
0.429	48.79
0.402	49.02
0.325	49.28
0.215	49.53
0.16	49.76
0.119	49.98
0.075	50.24
0.065	50.47
0.056	50.71
0.053	50.96
-0.014	51.18
-0.041	51.43
-0.068	51.7
-0.065	51.95
-0.068	52.19
-0.049	52.44
-0.063	52.67
-0.072	52.9
-0.071	53.14
-0.066	53.37
-0.069	53.63
-0.082	53.87
-0.077	54.09
-0.081	54.33
-0.072	54.55
-0.071	55.04
-0.061	55.29
-0.052	55.54
-0.043	55.79
-0.033	56.05
-0.019	56.29
-0.021	56.54
-0.007	56.77
0.011	57.01
0.024	57.24
0.046	57.47
0.058	57.7
0.072	57.95
0.07	58.17
0.07	58.4
0.075	58.64
0.082	58.9
0.089	59.15
0.108	59.38
0.116	59.61
0.116	59.86
0.127	60.09
0.141	60.33
0.17	60.55
0.185	61.02
0.193	61.28
0.236	61.54
0.262	61.78
0.285	62.03
0.305	62.26
0.316	62.51
0.324	62.75
0.315	63
0.288	63.25
0.288	63.52
0.262	63.78
0.265	64.02
0.218	64.28
0.211	64.55
0.154	64.79
0.176	65.02
0.122	65.26
0.106	65.48
0.07	65.71
0.047	65.95
0.04	66.18
0.007	66.42
-0.032	66.65
-0.022	66.88
-0.025	67.13
-0.017	67.38
-0.003	67.61
0.009	67.84
-0.048	68.09
-0.007	68.32
0.011	68.55
-0.015	69.04
0.023	69.3
-0.009	69.56
0.014	69.79
0.005	70.04
0.023	70.28
0.037	70.53
0.05	70.76
0.059	71
0.09	71.25
0.075	71.49
0.092	71.73
0.103	71.96
0.104	72.19
0.12	72.42
0.119	72.65
0.125	72.88
0.124	73.12
0.136	73.38
0.148	73.61
0.173	73.84
0.193	74.07
0.22	74.3
0.235	74.79
0.242	75.03
0.25	75.28
0.257	75.54
0.261	75.81
0.254	76.05
0.246	76.3
0.227	76.53
0.204	76.75
0.187	76.97
0.172	77.2
0.147	77.45
0.121	77.7
0.096	77.94
0.076	78.17
0.058	78.4
0.039	78.62
0.018	78.85
-0.007	79.11
-0.026	79.36
-0.045	79.6
-0.061	79.84
-0.076	80.09
-0.08	80.33
-0.072	80.58
-0.067	80.81
-0.053	81.26
-0.034	81.5
-0.021	81.76
0	82.02
0.017	82.27
0.024	82.49
0.039	82.71
0.048	82.95
0.052	83.19
0.076	83.47
0.066	83.7
0.101	83.95
0.104	84.2
0.117	84.43
0.135	84.69
0.137	84.92
0.152	85.15
0.153	85.41
0.172	85.64
0.166	85.89
0.178	86.13
0.173	86.37
0.173	86.63
0.194	86.88
0.175	87.14
0.2	87.37
0.204	87.62
0.222	87.86
0.177	88.12
0.209	88.37
0.144	88.6
0.179	88.82
0.185	89.05
0.138	89.53
0.151	89.79
0.19	90.04
0.014	90.27
0.1	90.52
0.063	90.79
0.038	91.03
0.035	91.28
-0.022	91.56
-0.027	91.79
-0.031	92.02
-0.059	92.26
-0.069	92.49
-0.091	92.72
-0.112	92.95
-0.105	93.17
-0.104	93.42
-0.105	93.65
-0.086	93.89
-0.075	94.12
-0.05	94.39
-0.032	94.61
-0.009	94.86
0.013	95.09
0.027	95.34
0.04	95.57
0.059	95.81
0.079	96.29
0.093	96.55
0.113	96.79
0.122	97.03
0.14	97.26
0.154	97.5
0.163	97.75
0.172	97.98
0.173	98.22
0.175	98.47
0.177	98.73
0.174	98.96
0.175	99.19
0.168	99.41
0.16	99.63
0.153	99.86
0.148	100.11
0.153	100.37
0.153	100.59
0.155	100.83
0.148	101.09
0.139	101.31
0.131	101.8
0.125	102.04
0.11	102.27
0.092	102.5
0.076	102.76
0.049	102.99
0.032	103.24
0.019	103.48
0.003	103.71
-0.015	103.97
-0.03	104.23
-0.041	104.47
-0.053	104.7
-0.066	104.94
-0.077	105.19
-0.089	105.42
-0.099	105.65
-0.107	105.88
-0.116	106.12
-0.122	106.38
-0.121	106.62
-0.106	106.86
-0.082	107.09
-0.057	107.34
-0.029	107.56
-0.003	107.8
0.024	108.28
0.055	108.51
0.074	108.77
0.088	109.03
0.106	109.29
0.124	109.53
0.141	109.77
0.158	110.02
0.176	110.26
0.182	110.51
0.186	110.76
0.192	110.99
0.198	111.26
0.199	111.51
0.194	111.77
0.184	112.02
0.17	112.25
0.159	112.5
0.145	112.76
0.127	113.01
0.115	113.27
0.097	113.51
0.095	113.74
0.091	113.99
0.08	114.23
0.071	114.48
0.057	114.73
0.04	115
0.028	115.24
0.011	115.48
0.001	115.72
-0.007	115.98
-0.015	116.23
-0.024	116.48
-0.036	116.74
-0.045	116.99
-0.06	117.23
-0.065	117.49
-0.067	117.74
-0.083	118
-0.085	118.25
-0.087	118.5
-0.096	118.74
-0.094	118.99
-0.094	119.24
-0.096	119.48
-0.086	119.72
-0.072	119.96
-0.049	120.21
-0.014	120.45
0.008	120.7
0.04	120.96
0.064	121.22
0.083	121.46
0.12	121.7
0.143	121.95
0.162	122.19
0.175	122.46
0.189	122.72
0.197	122.97
0.202	123.23
0.201	123.47
0.2	123.73
0.199	123.97
0.189	124.23
0.182	124.48
0.166	124.72
0.148	124.97
0.141	125.24
0.116	125.5
0.089	125.76
0.065	126.02
0.044	126.27
0.031	126.52
0.023	126.76
0.02	127.02
0.012	127.27
0.002	127.52
-0.008	127.78
-0.016	128.02
-0.019	128.27
-0.023	128.51
-0.034	128.76
-0.043	129.02
-0.044	129.25
-0.051	129.51
-0.06	129.76
-0.066	130
-0.072	130.24
-0.074	130.49
-0.075	130.73
-0.062	130.99
-0.073	131.25
-0.063	131.51
-0.065	131.75
-0.062	132.01
-0.06	132.26
-0.058	132.51
-0.049	132.76
-0.026	133.02
0.004	133.29
0.033	133.55
0.071	133.78
0.104	134.03
0.133	134.27
0.154	134.53
0.185	134.75
0.192	134.98
0.204	135.21
0.194	135.44
0.191	135.67
0.175	135.92
0.167	136.16
0.16	136.41
0.128	136.63
0.113	136.86
0.078	137.08
0.048	137.33
0.021	137.56
-0.022	138.04
-0.037	138.31
-0.063	138.55
-0.065	138.78
-0.069	139.04
-0.08	139.27
-0.074	139.51
-0.077	139.74
-0.071	139.97
-0.082	140.22
-0.067	140.46
-0.081	140.71
-0.076	140.95
-0.072	141.2
-0.07	141.44
-0.065	141.69
-0.05	141.94
-0.052	142.19
-0.047	142.43
-0.033	142.67
-0.027	142.9
-0.009	143.13
-0.01	143.36
0.015	143.6
0.029	143.83
0.059	144.08
0.093	144.3
0.12	144.78
0.145	145.04
0.169	145.28
0.184	145.53
0.191	145.77
0.199	146.01
0.191	146.27
0.182	146.52
0.164	146.76
0.152	147.02
0.124	147.26
0.11	147.49
0.082	147.74
0.049	147.99
0.018	148.22
-0.017	148.46
-0.04	148.69
-0.067	148.95
-0.093	149.21
-0.103	149.46
-0.099	149.72
-0.098	149.96
-0.097	150.19
-0.09	150.45
-0.086	150.71
-0.081	150.95
-0.083	151.21
-0.078	151.46
-0.065	151.69
-0.065	151.95
-0.049	152.19
-0.053	152.42
-0.04	152.65
-0.036	152.91
-0.022	153.18
-0.011	153.44
-0.009	153.69
0.002	153.93
0.003	154.18
0.009	154.43
0.024	154.68
0.037	154.92
0.054	155.15
0.068	155.38
0.065	155.61
0.085	155.83
0.109	156.08
0.13	156.31
0.144	156.79
0.156	157.04
0.162	157.29
0.173	157.56
0.175	157.8
0.171	158.03
0.17	158.28
0.156	158.52
0.147	158.77
0.122	159
0.102	159.23
0.073	159.45
0.053	159.68
0.035	159.91
0.021	160.16
-0.007	160.38
-0.024	160.59
-0.047	160.82
-0.066	161.08
-0.073	161.33
-0.097	161.56
-0.101	162.03
-0.123	162.27
-0.143	162.51
-0.128	162.76
-0.137	163.02
-0.114	163.26
-0.112	163.52
-0.102	163.78
-0.098	164.01
-0.087	164.26
-0.079	164.5
-0.062	164.74
-0.052	164.99
-0.043	165.23
-0.033	165.46
-0.019	165.7
-0.014	165.95
0.002	166.19
0.008	166.45
0.033	166.68
0.037	166.92
0.054	167.18
0.061	167.41
0.068	167.67
0.07	167.93
0.082	168.17
0.088	168.4
0.097	168.63
0.112	168.89
0.122	169.15
0.122	169.41
0.123	169.65
0.137	169.91
0.146	170.16
0.159	170.42
0.15	170.69
0.149	170.95
0.141	171.2
0.129	171.45
0.12	171.68
0.105	171.93
0.088	172.17
0.074	172.42
0.056	172.66
0.04	172.9
0.019	173.16
0.004	173.42
-0.015	173.67
-0.028	173.9
-0.049	174.14
-0.067	174.39
-0.092	174.63
-0.112	174.86
-0.127	175.09
-0.14	175.34
-0.152	175.59
-0.166	175.83
-0.169	176.07
-0.156	176.3
-0.149	176.78
-0.133	177.03
-0.116	177.28
-0.103	177.54
-0.086	177.77
-0.07	178.02
-0.062	178.27
-0.045	178.52
-0.024	178.76
-0.007	179.01
0.01	179.26
0.021	179.51
0.03	179.76
0.043	180
0.061	180.26
0.079	180.54
0.096	180.78
0.104	181.02
0.109	181.27
0.113	181.51
0.116	181.75
0.115	182.01
0.116	182.26
0.118	182.51
0.122	182.74
0.117	183
0.104	183.26
0.099	183.51
0.101	183.75
0.103	184.01
0.11	184.26
0.106	184.5
0.098	184.75
0.088	185
0.082	185.25
0.064	185.5
0.054	185.74
0.033	185.99
0.011	186.23
-0.009	186.5
-0.028	186.76
-0.046	187.01
-0.054	187.27
-0.065	187.52
-0.074	187.78
-0.088	188.03
-0.092	188.29
-0.101	188.52
-0.137	188.75
-0.149	189.01
-0.13	189.26
-0.15	189.5
-0.152	189.74
-0.15	189.98
-0.154	190.24
-0.114	190.47
-0.099	190.73
-0.089	190.99
-0.057	191.23
-0.055	191.48
-0.015	191.72
0.024	191.97
-0.009	192.23
0.017	192.49
0.08	192.75
0.047	192.99
0.102	193.25
0.086	193.51
0.121	193.75
0.146	194
0.139	194.24
0.144	194.5
0.146	194.75
0.154	195.01
0.129	195.26
0.167	195.52
0.193	195.8
-0.07	196.03
0.144	196.28
0.16	196.53
0.149	196.78
0.044	197.02
-0.011	197.26
0.101	197.5
0.059	197.77
0.082	198.02
0.022	198.25
0.021	198.49
0	198.72
-0.021	198.96
-0.022	199.22
-0.023	199.46
-0.027	199.71
-0.042	199.95
-0.049	200.2
-0.065	200.44
-0.074	200.69
-0.076	200.91
-0.087	201.14
-0.088	201.4
-0.099	201.64
-0.117	201.89
-0.129	202.13
-0.137	202.37
-0.139	202.61
-0.142	202.85
-0.14	203.08
-0.138	203.31
-0.136	203.77
-0.12	204.03
-0.1	204.3
-0.076	204.53
-0.052	204.79
-0.024	205.02
-0.008	205.26
0.01	205.52
0.034	205.76
0.052	206
0.073	206.23
0.096	206.47
0.106	206.69
0.121	206.91
0.13	207.15
0.137	207.38
0.147	207.63
0.157	207.88
0.166	208.09
0.163	208.37
0.152	208.61
0.137	208.84
0.115	209.07
0.101	209.31
0.09	209.56
0.071	210.05
0.05	210.27
0.032	210.51
0.017	210.74
0.014	210.97
0.012	211.2
0.006	211.44
0.002	211.7
-0.007	211.94
-0.014	212.17
-0.022	212.42
-0.025	212.65
-0.04	212.87
-0.043	213.11
-0.051	213.34
-0.065	213.56
-0.076	213.81
-0.083	214.05
-0.083	214.52
-0.084	214.77
-0.084	215.03
-0.092	215.29
-0.102	215.53
-0.111	215.79
-0.113	216.07
-0.117	216.29
-0.109	216.54
-0.101	216.78
-0.089	217.01
-0.071	217.25
-0.058	217.48
-0.054	217.71
-0.034	217.94
-0.005	218.17
0.023	218.4
0.049	218.64
0.079	218.88
0.102	219.1
0.126	219.34
0.146	219.57
0.157	219.82
0.172	220.27
0.184	220.5
0.19	220.74
0.193	221
0.198	221.24
0.2	221.48
0.19	221.73
0.179	221.98
0.165	222.23
0.147	222.49
0.129	222.72
0.112	222.98
0.097	223.22
0.082	223.47
0.07	223.72
0.055	223.98
0.036	224.22
0.014	224.47
-0.007	224.73
-0.016	224.99
-0.02	225.24
-0.026	225.5
-0.032	225.76
-0.035	226.02
-0.041	226.28
-0.043	226.54
-0.045	226.78
-0.051	227.03
-0.058	227.28
-0.062	227.53
-0.063	227.78
-0.055	228.03
-0.052	228.29
-0.046	228.54
-0.045	228.78
-0.048	229.04
-0.053	229.32
-0.054	229.55
-0.057	229.78
-0.05	230.01
-0.045	230.23
-0.03	230.46
-0.018	230.69
-0.011	230.92
0.007	231.17
0.022	231.39
0.046	231.62
0.075	231.85
0.099	232.07
0.126	232.33
0.151	232.56
0.169	233.01
0.18	233.24
0.195	233.49
0.199	233.73
0.2	233.98
0.202	234.22
0.195	234.47
0.19	234.72
0.191	234.97
0.182	235.2
0.164	235.44
0.143	235.67
0.112	235.9
0.088	236.14
0.059	236.38
0.035	236.62
0.018	236.86
0.001	237.13
-0.011	237.4
-0.029	237.63
-0.054	237.86
-0.067	238.13
-0.072	238.38
-0.07	238.63
-0.067	238.87
-0.068	239.11
-0.068	239.36
-0.069	239.6
-0.065	239.87
-0.06	240.13
-0.056	240.39
-0.052	240.62
-0.049	240.88
-0.044	241.12
-0.034	241.35
-0.021	241.6
-0.009	241.82
-0.01	242.06
-0.012	242.3
-0.013	242.55
-0.018	243.04
-0.006	243.3
0.001	243.54
0.014	243.78
0.028	244.03
0.047	244.27
0.066	244.52
0.076	244.75
0.091	244.98
0.106	245.21
0.125	245.43
0.156	245.65
0.176	245.87
0.193	246.12
0.201	246.34
0.201	246.59
0.205	246.83
0.204	247.06
0.195	247.54
0.185	247.79
0.172	248.03
0.161	248.27
0.15	248.54
0.134	248.79
0.115	249.05
0.084	249.28
0.056	249.55
0.028	249.78
-0.006	250
-0.022	250.23
-0.043	250.48
-0.056	250.69
-0.07	250.92
-0.083	251.15
-0.1	251.38
-0.115	251.59
-0.121	251.82
-0.122	252.07
-0.112	252.3
-0.101	252.77
-0.097	253.03
-0.092	253.29
-0.084	253.51
-0.075	253.76
-0.065	254.01
-0.066	254.26
-0.061	254.49
-0.057	254.71
-0.049	254.94
-0.03	255.21
-0.017	255.49
-0.01	255.73
-0.004	255.99
-0.003	256.25
0	256.5
0.007	256.75
1.80E-02	257.01
0.022	257.25
0.04	257.5
0.055	257.73
0.068	257.99
0.084	258.23
0.091	258.48
0.099	258.72
0.115	258.97
0.129	259.19
0.141	259.42
0.151	259.66
0.154	259.91
0.147	260.13
0.144	260.35
0.136	260.58
0.124	260.83
0.109	261.08
0.093	261.31
0.08	261.56
0.066	262.05
0.051	262.27
0.034	262.52
0.011	262.76
-0.011	263.01
-0.041	263.24
-0.067	263.47
-0.087	263.71
-0.106	263.94
-0.118	264.19
-0.125	264.44
-0.128	264.71
-0.137	264.94
-0.143	265.17
-0.152	265.42
-0.146	265.65
-0.145	265.88
-0.139	266.12
-0.127	266.37
-0.111	266.61
-0.099	266.86
-0.091	267.09
-0.076	267.31
-0.065	267.57
-0.055	267.8
-0.044	268.05
-0.036	268.54
-0.021	268.78
-0.006	269.03
0.013	269.27
0.028	269.53
0.035	269.79
0.038	270.05
0.039	270.28
0.04	270.53
0.047	270.75
0.053	270.98
0.063	271.22
0.077	271.48
0.085	271.73
0.097	271.98
0.101	272.21
0.1	272.46
0.103	272.7
0.103	272.95
0.105	273.19
0.105	273.45
0.104	273.67
0.097	273.91
0.089	274.13
0.08	274.38
0.065	274.63
0.047	274.87
0.033	275.11
0.017	275.36
0.005	275.59
-0.006	275.84
-0.021	276.07
-0.036	276.55
-0.059	276.77
-0.083	277.03
-0.109	277.25
-0.13	277.48
-0.143	277.72
-0.164	277.95
-0.168	278.18
-0.17	278.43
-0.166	278.68
-0.164	278.9
-0.164	279.13
-0.165	279.36
-0.156	279.59
-0.138	279.82
-0.12	280.05
-0.103	280.52
-0.083	280.77
-0.071	281.02
-0.054	281.28
-0.044	281.54
-0.027	281.8
-0.013	282.03
0.003	282.26
0.024	282.51
0.042	282.75
0.06	282.99
0.078	283.23
0.086	283.48
0.087	283.71
0.084	283.94
0.076	284.16
0.076	284.41
0.076	284.65
0.085	284.88
0.089	285.12
0.093	285.35
0.097	285.58
0.103	285.8
0.103	286.31
0.091	286.54
0.08	286.76
0.072	286.99
0.066	287.21
0.059	287.46
0.049	287.7
0.041	287.94
0.029	288.19
0.013	288.42
0.002	288.64
-0.016	288.87
-0.032	289.11
-0.043	289.34
-0.052	289.56
-0.064	290.06
-0.082	290.3
-0.104	290.53
-0.121	290.76
-0.135	291
-0.149	291.25
-0.154	291.48
-0.161	291.72
-0.17	291.97
-0.169	292.21
-0.162	292.45
-0.155	292.7
-0.146	292.94
-0.14	293.19
-0.126	293.43
-0.119	293.69
-0.109	293.92
-0.09	294.16
-0.07	294.4
-0.053	294.61
-0.03	294.84
-0.002	295.07
0.019	295.31
0.038	295.76
0.058	295.99
0.069	296.23
0.084	296.45
0.102	296.69
0.116	296.93
0.121	297.2
0.126	297.44
0.122	297.68
0.12	297.94
0.117	298.17
0.111	298.43
0.096	298.67
0.091	298.95
0.08	299.19
0.08	299.43
0.077	299.69
0.069	299.95
0.062	300.19
0.046	300.41
0.026	300.64
0.012	300.89
0.004	301.15
-0.001	301.41
-0.013	301.67
-0.026	301.91
-0.036	302.14
-0.043	302.38
-0.054	302.64
-0.062	302.89
-0.073	303.11
-0.077	303.32
-0.083	303.57
-0.087	303.82
-0.089	304.05
-0.099	304.3
-0.112	304.77
-0.127	305.02
-0.146	305.29
-0.158	305.54
-0.16	305.79
-0.169	306.07
-0.16	306.31
-0.151	306.55
-0.139	306.78
-0.117	307
-0.101	307.23
-0.098	307.48
-0.083	307.7
-0.058	307.94
-0.039	308.16
-0.015	308.39
0.012	308.6
0.029	308.84
0.049	309.07
0.072	309.32
0.087	309.55
0.104	310.04
0.121	310.28
0.134	310.54
0.146	310.78
0.153	311.04
0.157	311.28
0.147	311.51
0.131	311.78
0.116	312.04
0.094	312.28
0.081	312.53
0.062	312.77
0.049	313.01
0.039	313.24
0.034	313.48
0.027	313.74
0.017	313.98
0.011	314.23
-0.009	314.48
-0.03	314.71
-0.044	314.95
-0.055	315.17
-0.059	315.4
-0.061	315.66
-0.066	315.91
-0.075	316.14
-0.082	316.37
-0.087	316.63
-0.092	316.87
-0.102	317.13
-0.1	317.36
-0.101	317.61
-0.103	317.85
-0.11	318.13
-0.12	318.37
-0.132	318.61
-0.142	318.87
-0.147	319.13
-0.153	319.38
-0.146	319.63
-0.133	319.87
-0.128	320.14
-0.107	320.37
-0.094	320.61
-0.073	320.85
-0.044	321.09
-0.028	321.32
-0.022	321.59
-0.001	321.84
0.025	322.08
0.052	322.31
0.08	322.55
0.099	323.05
0.117	323.29
0.13	323.54
0.143	323.78
0.15	324.02
0.155	324.28
0.163	324.53
0.158	324.77
0.151	325.02
0.136	325.27
0.127	325.51
0.106	325.76
0.085	325.99
0.064	326.25
0.038	326.51
0.021	326.75
0.003	326.99
-0.007	327.24
-0.022	327.47
-0.029	327.71
-0.042	327.95
-0.052	328.19
-0.077	328.43
-0.092	328.67
-0.105	328.9
-0.112	329.13
-0.108	329.36
-0.122	329.61
-0.11	329.85
-0.11	330.11
-0.121	330.35
-0.114	330.6
-0.117	330.84
-0.107	331.09
-0.103	331.34
-0.093	331.59
-0.097	331.82
-0.101	332.07
-0.107	332.53
-0.11	332.8
-0.116	333.04
-0.121	333.27
-0.118	333.5
-0.113	333.73
-0.1	333.96
-0.08	334.19
-0.054	334.41
-0.031	334.64
-0.008	334.89
0.012	335.13
0.024	335.36
0.039	335.6
0.061	335.84
0.078	336.08
0.096	336.32
0.116	336.56
0.127	336.81
0.132	337.3
0.142	337.54
0.144	337.77
0.144	338
0.142	338.23
0.143	338.47
0.132	338.74
0.117	338.99
0.093	339.2
0.066	339.44
0.039	339.67
0.005	339.9
-2.30E-02	340.13
-0.047	340.4
-0.066	340.63
-0.081	340.86
-0.091	341.11
-0.094	341.34
-0.101	341.57
-0.103	341.8
-0.107	342.28
-0.127	342.51
-0.138	342.77
-0.14	343.01
-0.141	343.25
-0.135	343.51
-0.127	343.77
-0.121	344.02
-0.121	344.27
-0.12	344.52
-0.113	344.76
-0.1	345.01
-0.086	345.26
-0.076	345.52
-0.073	345.77
-0.072	346.01
-0.076	346.26
-0.074	346.5
-0.078	346.76
-0.072	347.01
-0.074	347.26
-0.058	347.53
-0.044	347.77
-0.028	348.03
-0.005	348.28
0.019	348.54
0.039	348.78
0.062	349.05
0.084	349.28
0.09	349.5
0.099	349.75
0.108	349.98
0.121	350.21
0.131	350.45
0.141	350.68
0.139	350.91
0.133	351.13
0.124	351.36
0.121	351.59
0.115	351.84
0.102	352.06
0.083	352.54
0.062	352.77
0.03	353.01
0.003	353.24
-0.031	353.47
-0.053	353.74
-0.078	353.99
-0.098	354.25
-0.115	354.48
-0.126	354.73
-0.133	354.98
-0.135	355.21
-0.133	355.47
-0.136	355.73
-0.134	356
-0.143	356.26
-0.154	356.49
-0.152	356.74
-0.145	357
-0.14	357.25
-0.128	357.5
-0.119	357.74
-0.108	357.98
-0.091	358.21
-0.077	358.45
-0.063	358.7
-0.047	358.96
-0.034	359.21
-0.031	359.46
-0.031	359.69
-0.029	359.94
-0.03	360.21
-0.023	360.44
-0.019	360.69
-0.013	360.95
0	361.18
0.013	361.42
0.029	361.66
0.046	361.91
0.072	362.16
0.087	362.4
0.104	362.65
0.115	362.92
0.108	363.18
0.105	363.43
0.108	363.69
0.111	363.95
0.111	364.21
0.108	364.47
0.102	364.71
0.091	364.96
0.082	365.22
0.074	365.49
0.062	365.73
0.052	365.99
0.029	366.24
0.003	366.49
-0.021	366.75
-0.05	367
-0.076	367.24
-0.101	367.49
-0.123	367.73
-0.143	367.99
-0.155	368.23
-0.168	368.47
-0.173	368.72
-0.169	368.97
-0.163	369.21
-0.156	369.46
-0.147	369.7
-0.151	369.94
-0.151	370.19
-0.144	370.43
-0.134	370.68
-0.117	370.93
-0.103	371.18
-0.091	371.43
-0.074	371.68
-0.058	371.93
-0.039	372.16
-0.016	372.41
0.003	372.67
0.016	372.91
0.02	373.14
0.022	373.39
0.022	373.64
0.027	373.89
0.028	374.13
0.031	374.38
3.30E-02	374.64
0.039	374.89
0.055	375.14
0.067	375.4
0.08	375.67
0.087	375.91
0.096	376.18
0.105	376.42
0.106	376.69
0.094	376.94
0.083	377.18
0.077	377.45
0.071	377.69
0.064	377.93
0.055	378.19
0.048	378.43
0.031	378.69
0.027	378.95
0.015	379.21
0.003	379.47
-0.011	379.74
-0.03	379.99
-0.056	380.23
-0.084	380.49
-0.115	380.75
-0.14	381.01
-0.165	381.26
-0.175	381.5
-0.188	381.76
-0.2	382.01
-0.197	382.25
-0.19	382.52
-0.178	382.75
-0.167	383.01
-0.157	383.26
-0.146	383.5
-0.14	383.75
-0.137	384
-0.13	384.26
-0.115	384.51
-0.095	384.75
-0.078	385.01
-0.057	385.27
-0.035	385.53
-0.016	385.79
0.007	386.06
0.034	386.31
0.054	386.56
0.067	386.79
0.073	387.01
0.072	387.25
0.068	387.49
0.07	387.72
0.067	387.95
0.066	388.17
0.062	388.41
0.073	388.65
0.064	388.89
0.074	389.12
0.076	389.36
0.078	389.61
0.08	389.83
0.08	390.05
0.078	390.51
0.069	390.76
0.048	391
0.033	391.24
0.019	391.49
0.008	391.73
-0.007	391.97
-0.018	392.22
-0.027	392.48
-0.036	392.72
-0.045	392.98
-0.054	393.21
-0.069	393.45
-0.087	393.72
-0.105	393.97
-0.127	394.2
-0.143	394.45
-0.163	394.71
-0.174	394.96
-0.186	395.21
-0.197	395.45
-0.197	395.73
-0.197	395.99
-0.192	396.24
-0.18	396.47
-0.165	396.71
-0.148	396.97
-0.128	397.2
-0.103	397.43
-0.096	397.69
-0.086	397.93
-0.066	398.16
-0.046	398.42
-0.02	398.67
0.001	398.9
0.021	399.13
0.045	399.37
0.067	399.62
0.086	399.85
0.105	400.09
0.116	400.35
0.117	400.58
0.119	400.84
0.114	401.08
0.107	401.34
0.098	401.58
0.091	401.83
0.076	402.07
0.069	402.32
0.06	402.56
0.045	402.81
0.042	403.29
0.037	403.57
0.03	403.81
0.034	404.05
0.027	404.31
0.001	404.54
-0.017	404.79
-0.033	405.01
-0.042	405.27
-0.047	405.51
-0.057	405.73
-0.062	405.97
-0.069	406.21
-0.071	406.46
-0.07	406.7
-0.072	406.95
-0.078	407.19
-0.083	407.42
-0.097	407.65
-0.113	407.88
-0.133	408.11
-0.152	408.37
-0.163	408.6
-0.171	408.83
-0.177	409.07
-0.176	409.32
-0.173	409.78
-0.161	410.02
-0.146	410.26
-0.124	410.48
-0.097	410.72
-0.075	410.96
-0.054	411.21
-0.034	411.44
-0.026	411.7
-0.014	411.93
0	412.17
0.026	412.42
0.045	412.66
0.065	412.92
0.088	413.15
0.113	413.4
0.133	413.64
0.142	413.89
0.149	414.14
0.145	414.37
0.134	414.62
0.121	414.85
0.102	415.09
0.083	415.34
0.069	415.58
0.047	415.82
0.035	416.05
0.018	416.31
0.005	416.56
0.002	416.82
-0.003	417.07
-0.008	417.32
-0.013	417.78
-0.017	418.03
-0.024	418.27
-0.036	418.54
-0.062	418.78
-0.08	419.05
-0.089	419.28
-0.096	419.53
-0.102	419.77
-0.108	420
-0.106	420.25
-0.103	420.49
-0.105	420.75
-0.112	420.98
-0.116	421.21
-0.127	421.44
-0.136	421.69
-0.143	421.92
-0.149	422.14
-0.16	422.39
-0.164	422.65
-0.168	422.88
-0.163	423.13
-0.16	423.38
-0.148	423.61
-0.135	423.86
-0.114	424.1
-0.091	424.34
-0.064	424.57
-0.032	424.81
-0.003	425.27
0.018	425.52
0.027	425.78
0.043	426.03
0.064	426.29
0.084	426.55
0.105	426.79
0.124	427.04
0.139	427.28
0.153	427.5
0.162	427.75
0.163	427.97
0.156	428.23
0.144	428.46
0.126	428.69
0.113	428.93
0.096	429.18
0.072	429.41
0.05	429.63
0.025	429.86
0.005	430.11
-0.018	430.36
-0.035	430.61
-0.051	430.84
-0.067	431.07
-0.067	431.3
-0.076	431.79
-0.077	432.03
-0.078	432.3
-0.083	432.54
-0.103	432.79
-0.115	433.02
-0.117	433.26
-0.121	433.49
-0.118	433.74
-0.112	433.96
-0.108	434.2
-0.103	434.43
-0.093	434.67
-0.089	434.92
-0.085	435.17
-0.088	435.41
-0.095	435.65
-0.103	435.88
-0.105	436.1
-0.112	436.33
-0.115	436.56
-0.112	436.81
-0.11	437.05
-0.099	437.3
-0.09	437.8
-0.066	438.06
-0.042	438.29
-0.016	438.5
0.019	438.73
0.048	438.97
0.061	439.2
0.104	439.45
0.101	439.69
0.11	439.93
0.118	440.18
0.13	440.41
0.142	440.64
0.155	440.88
0.161	441.12
0.165	441.34
0.169	441.57
0.164	441.8
0.145	442.27
0.124	442.5
0.098	442.75
0.069	442.99
0.041	443.21
0.009	443.47
-0.017	443.73
-0.048	443.97
-0.065	444.22
-0.089	444.46
-0.105	444.72
-0.11	444.96
-0.118	445.22
-0.118	445.45
-0.109	445.69
-0.107	445.92
-0.109	446.17
-0.111	446.42
-0.123	446.68
-0.131	446.92
-0.13	447.16
-0.126	447.41
-0.119	447.67
-0.108	447.93
-0.096	448.17
-0.084	448.43
-0.074	448.67
-0.071	448.92
-0.068	449.16
-0.075	449.42
-0.077	449.67
-0.08	449.92
-0.08	450.17
-0.076	450.4
-0.075	450.64
-0.066	450.89
-0.058	451.15
-0.048	451.39
-0.033	451.64
-0.012	451.9
0.008	452.16
0.04	452.4
0.067	452.63
0.095	452.89
0.112	453.13
0.13	453.37
0.132	453.6
0.133	453.84
0.134	454.1
0.135	454.32
0.139	454.58
0.139	454.86
0.134	455.1
0.132	455.37
0.116	455.63
0.094	455.89
0.066	456.12
0.04	456.38
0.013	456.64
-0.009	456.88
-0.033	457.11
-0.059	457.36
-0.08	457.61
-0.107	457.85
-0.125	458.11
-0.144	458.35
-0.15	458.61
-0.155	458.87
-0.152	459.12
-0.147	459.36
-0.141	459.6
-0.136	459.88
-0.129	460.12
-0.129	460.35
-0.14	460.61
-0.126	460.86
-0.124	461.11
-0.108	461.37
-0.096	461.61
-0.076	461.84
-0.059	462.08
-0.041	462.33
-0.03	462.57
-0.028	462.81
-0.027	463.06
-0.031	463.54
-0.031	463.8
-0.031	464.06
-0.027	464.3
-0.022	464.55
-0.018	464.79
-0.008	465.04
0	465.29
0.017	465.52
0.027	465.75
0.051	465.98
0.069	466.25
0.091	466.5
0.109	466.73
0.122	466.96
0.135	467.2
0.126	467.44
0.115	467.69
0.108	467.91
0.107	468.14
0.102	468.4
0.098	468.64
0.092	468.87
0.084	469.11
0.069	469.34
0.047	469.57
0.022	469.82
-0.007	470.05
-0.037	470.51
-0.064	470.73
-0.09	470.95
-0.119	471.18
-0.139	471.41
-0.161	471.67
-0.18	471.9
-0.186	472.13
-0.196	472.37
-0.197	472.63
-0.185	472.89
-0.171	473.15
-0.158	473.38
-0.146	473.61
-0.132	473.83
-0.117	474.06
-0.12	474.31
-0.116	474.57
-0.103	474.8
-0.087	475.05
-0.068	475.3
-0.05	475.77
-0.026	476.02
-0.008	476.28
0.006	476.51
0.014	476.77
0.017	477.01
0.017	477.25
0.021	477.5
0.026	477.74
0.031	477.98
0.032	478.23
0.033	478.47
0.036	478.74
0.039	478.99
0.043	479.25
0.056	479.49
0.065	479.75
0.084	479.99
0.089	480.24
0.096	480.5
0.102	480.74
0.106	481
0.107	481.26
0.096	481.51
0.076	481.77
0.058	482.02
0.047	482.28
0.04	482.55
0.033	482.79
0.023	483.01
0.008	483.24
-0.018	483.48
-0.043	483.72
-0.068	483.97
-0.096	484.21
-0.125	484.44
-0.142	484.7
-0.164	484.93
-0.177	485.19
-0.193	485.44
-0.201	485.7
-0.213	485.94
-0.207	486.2
-0.207	486.43
-0.194	486.67
-0.18	486.91
-0.16	487.14
-0.141	487.39
-0.121	487.62
-0.102	487.85
-0.087	488.07
-0.081	488.53
-0.071	488.77
-0.052	489.01
-0.03	489.25
-0.001	489.5
0.026	489.74
0.048	489.97
0.062	490.21
0.067	490.44
0.073	490.7
0.074	490.95
0.076	491.19
0.08	491.43
0.082	491.66
0.076	491.91
0.073	492.17
0.066	492.42
0.062	492.67
0.061	492.92
0.057	493.16
0.055	493.41
0.058	493.65
0.063	493.91
0.067	494.17
0.069	494.43
0.065	494.69
0.057	494.94
0.038	495.18
0.021	495.42
0.004	495.67
-0.005	495.91
-0.015	496.16
-0.022	496.41
-0.028	496.67
-0.035	496.92
-0.054	497.17
-0.069	497.43
-0.087	497.67
-0.111	497.92
-0.127	498.18
-0.145	498.43
-0.161	498.68
-0.172	498.93
-0.19	499.2
-0.198	499.43
[truncated: 39,931 more rows]
