# Supplementary material for: Fibril formation and ordering of disordered FUS LC driven by hydrophobic interactions
Source: Nat Chem. 2023 May 25;15(8):1146–54. doi: 10.1038/s41557-023-01221-1 (PMC10396963; doi:10.1038/s41557-023-01221-1)
Supplement: Source Data Fig. 1 — SP traces, AFM images, BAM images. [file 41557_2023_1221_MOESM2_ESM.zip › Figure1/Figure1_a/Figure_1a_surface_pressure_FUS_CAPS_final.csv]

pressure (mN/m)	time (s)
0.367	0.03
0.285	0.26
0.24	0.49
0.205	0.74
0.195	0.97
0.1885	1.2
0.1855	1.45
0.1775	1.69
0.1765	1.95
0.1795	2.17
0.226	2.39
0.2825	2.64
0.3485	2.88
0.463	3.11
0.5435	3.37
0.587	3.63
0.629	3.88
0.5995	4.13
0.539	4.39
0.493	4.65
0.4175	4.88
0.3345	5.14
0.2845	5.4
0.2385	5.64
0.2085	5.87
0.1795	6.12
0.152	6.36
0.128	6.6
0.119	6.83
0.104	7.07
0.1005	7.31
0.1155	7.56
0.1415	7.81
0.2235	8.07
0.3215	8.31
0.4195	8.57
0.4945	8.81
0.517	9.06
0.517	9.32
0.5195	9.55
0.4815	10.05
0.42	10.28
0.3795	10.52
0.3105	10.78
0.2735	11.03
0.2345	11.27
0.2095	11.5
0.216	11.76
0.206	12.01
0.219	12.25
0.215	12.49
0.193	12.74
0.1685	12.98
0.129	13.21
0.1575	13.46
0.1935	13.69
0.2375	13.92
0.3135	14.15
0.3675	14.38
0.404	14.6
0.419	14.85
0.412	15.1
0.3805	15.34
0.331	15.58
0.2565	15.83
0.1905	16.09
0.1295	16.34
0.085	16.59
0.061	16.83
0.052	17.06
0.043	17.3
0.0295	17.55
0.016	18.04
0.0035	18.28
-0.0015	18.53
0.0165	18.79
0.044	19.03
0.117	19.27
0.1755	19.51
0.2325	19.75
0.3215	19.99
0.378	20.25
0.4015	20.52
0.41	20.76
0.3875	21.02
0.346	21.26
0.3175	21.51
0.291	21.77
0.2665	22.01
0.2545	22.27
0.251	22.5
0.2495	22.74
0.2405	23
0.232	23.24
0.208	23.5
0.184	23.75
0.1535	23.99
0.142	24.24
0.151	24.49
0.179	24.76
0.246	24.99
0.3115	25.25
0.3615	25.5
0.394	25.75
0.374	26.01
0.307	26.26
0.2575	26.5
0.1845	26.77
0.125	27.02
0.08	27.28
0.039	27.52
0.011	27.75
-0.001	28.01
0.0045	28.26
0.008	28.5
0.007	28.76
-0.0085	29
-0.019	29.25
-0.038	29.5
-0.04	29.73
-0.007	29.97
0.0405	30.21
0.1265	30.45
0.2205	30.7
0.2855	30.94
0.339	31.19
0.3735	31.44
0.365	31.71
0.3685	31.96
0.3555	32.2
0.313	32.45
0.274	32.7
0.236	32.95
0.2175	33.19
0.211	33.43
0.2145	33.68
0.2215	33.94
0.216	34.18
0.2015	34.44
0.179	34.69
0.1605	34.93
0.16	35.19
0.167	35.44
0.2045	35.7
0.259	35.95
0.2945	36.2
0.33	36.44
0.3615	36.7
0.353	36.95
0.3235	37.2
0.2645	37.44
0.2025	37.69
0.135	37.93
0.073	38.18
0.0325	38.42
0.006	38.65
-0.014	38.92
-0.035	39.16
-0.0585	39.41
-0.063	39.65
-0.075	39.91
-0.084	40.17
-0.104	40.45
-0.0905	40.69
-0.086	40.95
-0.047	41.19
0.0385	41.45
0.101	41.7
0.174	41.95
0.243	42.21
0.258	42.45
0.2545	42.69
0.229	42.95
0.176	43.21
0.1305	43.45
0.091	43.7
0.061	43.97
0.048	44.23
0.046	44.48
0.0985	44.72
0.1565	44.98
0.18	45.25
0.1845	45.5
0.1885	45.76
0.1775	46
0.192	46.24
0.205	46.5
0.196	46.76
0.25	47.01
0.323	47.25
0.374	47.53
0.419	47.78
0.437	48.03
0.433	48.29
0.3845	48.55
0.304	48.79
0.2345	49.02
0.1445	49.28
0.0485	49.53
-0.025	49.76
-0.071	49.98
-0.0815	50.24
-0.0965	50.47
-0.0985	50.71
-0.1025	50.96
-0.142	51.18
-0.161	51.43
-0.1765	51.7
-0.1565	51.95
-0.122	52.19
-0.0405	52.44
0.0365	52.67
0.108	52.9
0.1855	53.14
0.238	53.37
0.241	53.63
0.2355	53.87
0.208	54.09
0.1665	54.33
0.128	54.55
0.075	55.04
0.0385	55.29
0.0085	55.54
-0.0095	55.79
-0.022	56.05
-0.0275	56.29
-0.0455	56.54
-0.0615	56.77
-0.076	57.01
-0.0945	57.24
-0.08	57.47
-0.074	57.7
-0.0235	57.95
0.0465	58.17
0.0955	58.4
0.1645	58.64
0.209	58.9
0.212	59.15
0.219	59.38
0.1875	59.61
0.1355	59.86
0.0975	60.09
0.052	60.33
0.0245	60.55
0.002	61.02
-0.006	61.28
0.0115	61.54
0.025	61.78
0.0375	62.03
0.039	62.26
0.0435	62.51
0.0385	62.75
0.049	63
0.059	63.25
0.099	63.52
0.167	63.78
0.247	64.02
0.29	64.28
0.3555	64.55
0.3575	64.79
0.375	65.02
0.32	65.26
0.2725	65.48
0.207	65.71
0.14	65.95
0.082	66.18
0.0265	66.42
-0.0235	66.65
-0.037	66.88
-0.052	67.13
-0.062	67.38
-0.079	67.61
-0.093	67.84
-0.147	68.09
-0.1415	68.32
-0.1365	68.55
-0.139	69.04
-0.0615	69.3
-0.0185	69.56
0.049	69.79
0.1105	70.04
0.152	70.28
0.1655	70.53
0.1685	70.76
0.134	71
0.108	71.25
0.057	71.49
0.018	71.73
-0.009	71.96
-0.0305	72.19
-0.0265	72.42
-0.026	72.65
-0.018	72.88
-0.0175	73.12
-0.0095	73.38
-0.008	73.61
0.0015	73.84
0.016	74.07
0.0495	74.3
0.112	74.79
0.17	75.03
0.2385	75.28
0.321	75.54
0.3705	75.81
0.398	76.05
0.396	76.3
0.357	76.53
0.3045	76.75
0.2435	76.97
0.1735	77.2
0.112	77.45
0.0565	77.7
0.0135	77.94
-0.0165	78.17
-0.0395	78.4
-0.063	78.62
-0.0885	78.85
-0.123	79.11
-0.1525	79.36
-0.1855	79.6
-0.199	79.84
-0.183	80.09
-0.154	80.33
-0.0885	80.58
-0.011	80.81
0.054	81.26
0.1185	81.5
0.14	81.76
0.135	82.02
0.1275	82.27
0.091	82.49
0.0605	82.71
0.0375	82.95
0.0055	83.19
-0.0055	83.47
-0.022	83.7
-0.003	83.95
0.0055	84.2
0.017	84.43
0.0265	84.69
0.025	84.92
0.0215	85.15
0.019	85.41
0.04	85.64
0.064	85.89
0.1335	86.13
0.201	86.37
0.258	86.63
0.3255	86.88
0.3385	87.14
0.346	87.37
0.334	87.62
0.3	87.86
0.225	88.12
0.191	88.37
0.102	88.6
0.075	88.82
0.044	89.05
0.0015	89.53
-0.0095	89.79
-0.004	90.04
-0.1075	90.27
-0.0825	90.52
-0.1215	90.79
-0.155	91.03
-0.1595	91.28
-0.1825	91.56
-0.1355	91.79
-0.083	92.02
-0.041	92.26
0.033	92.49
0.076	92.72
0.0915	92.95
0.103	93.17
0.085	93.42
0.0605	93.65
0.0265	93.89
-0.0015	94.12
-0.0175	94.39
-0.0325	94.61
-0.0275	94.86
-0.0145	95.09
-0.0005	95.34
0.0045	95.57
0.0145	95.81
0.018	96.29
0.012	96.55
0.0145	96.79
0.01	97.03
0.0485	97.26
0.087	97.5
0.14	97.75
0.216	97.98
0.2635	98.22
0.296	98.47
0.311	98.73
0.294	98.96
0.247	99.19
0.1885	99.41
0.129	99.63
0.0685	99.86
0.0185	100.11
-0.012	100.37
-0.0295	100.59
-0.0365	100.83
-0.0455	101.09
-0.053	101.31
-0.0675	101.8
-0.082	102.04
-0.106	102.27
-0.1275	102.5
-0.1365	102.76
-0.131	102.99
-0.0855	103.24
-0.031	103.48
0.0285	103.71
0.0865	103.97
0.116	104.23
0.129	104.47
0.1235	104.7
0.0905	104.94
0.052	105.19
0.0165	105.42
-0.0195	105.65
-0.045	105.88
-0.058	106.12
-0.0615	106.38
-0.057	106.62
-0.0455	106.86
-0.033	107.09
-0.0285	107.34
-0.027	107.56
-0.0305	107.8
-0.039	108.28
-0.0225	108.51
-0.0005	108.77
0.0405	109.03
0.1145	109.29
0.175	109.53
0.225	109.77
0.2705	110.02
0.2665	110.26
0.2445	110.51
0.2165	110.76
0.1655	110.99
0.1265	111.26
0.0805	111.51
0.037	111.77
6.94E-17	112.02
-0.027	112.25
-0.0385	112.5
-0.051	112.76
-0.0695	113.01
-0.0805	113.27
-0.101	113.51
-0.1145	113.74
-0.1175	113.99
-0.1185	114.23
-0.0795	114.48
-0.031	114.73
0.021	115
0.0915	115.24
0.1335	115.48
0.163	115.72
0.178	115.98
0.1675	116.23
0.1485	116.48
0.1075	116.74
0.066	116.99
0.027	117.23
-0.0005	117.49
-0.014	117.74
-0.0245	118
-0.0255	118.25
-0.0355	118.5
-0.0455	118.74
-0.063	118.99
-0.0875	119.24
-0.1065	119.48
-0.125	119.72
-0.1055	119.96
-0.0845	120.21
-0.0375	120.45
0.0445	120.7
0.0975	120.96
0.143	121.22
0.1885	121.46
0.194	121.7
0.177	121.95
0.148	122.19
0.103	122.46
0.0635	122.72
0.0225	122.97
-0.005	123.23
-0.0205	123.47
-0.021	123.73
-0.022	123.97
-0.0245	124.23
-0.0345	124.48
-0.05	124.72
-0.0715	124.97
-0.086	125.24
-0.107	125.5
-0.1115	125.76
-0.085	126.02
-0.0515	126.27
0.0165	126.52
0.088	126.76
0.1465	127.02
0.183	127.27
0.193	127.52
0.1755	127.78
0.1515	128.02
0.1135	128.27
0.076	128.51
0.043	128.76
0.0155	129.02
0.005	129.25
-0.006	129.51
-0.014	129.76
-0.026	130
-0.0445	130.24
-0.0595	130.49
-0.0855	130.73
-0.1035	130.99
-0.1345	131.25
-0.144	131.51
-0.1235	131.75
-0.102	132.01
-0.0465	132.26
0.0115	132.51
0.0475	132.76
0.0885	133.02
0.105	133.29
0.082	133.55
0.071	133.78
0.055	134.03
0.028	134.27
0.011	134.53
0.005	134.75
-0.0035	134.98
-0.002	135.21
-0.0055	135.44
-0.004	135.67
-0.014	135.92
-0.0255	136.16
-0.035	136.41
-0.0615	136.63
-0.0705	136.86
-0.0675	137.08
-0.046	137.33
0.007	137.56
0.061	138.04
0.1105	138.31
0.1535	138.55
0.175	138.78
0.1745	139.04
0.161	139.27
0.137	139.51
0.104	139.74
0.1265	139.97
0.0605	140.22
0.0325	140.46
0.0175	140.71
-0.022	140.95
-0.026	141.2
-0.024	141.44
-0.034	141.69
-0.0305	141.94
-0.0275	142.19
-0.0335	142.43
-0.0295	142.67
-0.023	142.9
-0.0215	143.13
-0.0205	143.36
-0.005	143.6
0.001	143.83
0.017	144.08
0.0375	144.3
0.05	144.78
0.0645	145.04
0.079	145.28
0.087	145.53
0.0915	145.77
0.096	146.01
0.0895	146.27
0.0845	146.52
0.0765	146.76
0.0695	147.02
0.055	147.26
0.049	147.49
0.035	147.74
0.02	147.99
0.005	148.22
-0.013	148.46
-0.0255	148.69
-0.039	148.95
-0.051	149.21
-0.057	149.46
-0.055	149.72
-0.055	149.96
-0.0545	150.19
-0.0515	150.45
-0.0485	150.71
-0.046	150.95
-0.048	151.21
-0.0455	151.46
-0.04	151.69
-0.0415	151.95
-0.0355	152.19
-0.038	152.42
-0.034	152.65
-0.032	152.91
-0.026	153.18
-0.021	153.44
-0.0195	153.69
-0.013	153.93
-0.014	154.18
-0.0115	154.43
-0.004	154.68
0.0025	154.92
0.015	155.15
0.024	155.38
0.023	155.61
0.029	155.83
0.041	156.08
0.0525	156.31
0.0605	156.79
0.0685	157.04
0.072	157.29
0.077	157.56
0.0785	157.8
0.0775	158.03
0.0765	158.28
0.069	158.52
0.0635	158.77
0.0525	159
0.041	159.23
0.0245	159.45
0.014	159.68
0.0035	159.91
-0.006	160.16
-0.0215	160.38
-0.0315	160.59
-0.043	160.82
-0.051	161.08
-0.054	161.33
-0.0675	161.56
-0.0675	162.03
-0.0775	162.27
-0.086	162.51
-0.0775	162.76
-0.0805	163.02
-0.0695	163.26
-0.069	163.52
-0.065	163.78
-0.063	164.01
-0.06	164.26
-0.057	164.5
-0.049	164.74
-0.045	164.99
-0.041	165.23
-0.036	165.46
-0.0275	165.7
-0.025	165.95
-0.0175	166.19
-0.015	166.45
-0.002	166.68
0.0015	166.92
0.0095	167.18
0.014	167.41
0.017	167.67
0.0175	167.93
0.024	168.17
0.0255	168.4
0.0325	168.63
0.0405	168.89
0.045	169.15
0.0455	169.41
0.047	169.65
0.0545	169.91
0.058	170.16
0.064	170.42
0.0595	170.69
0.0595	170.95
0.054	171.2
0.046	171.45
0.0405	171.68
0.0305	171.93
0.021	172.17
0.014	172.42
0.0045	172.66
-0.0025	172.9
-0.013	173.16
-0.02	173.42
-0.03	173.67
-0.0355	173.9
-0.047	174.14
-0.0565	174.39
-0.07	174.63
-0.078	174.86
-0.0855	175.09
-0.0935	175.34
-0.1005	175.59
-0.108	175.83
-0.109	176.07
-0.102	176.3
-0.0995	176.78
-0.0905	177.03
-0.0815	177.28
-0.075	177.54
-0.066	177.77
-0.0575	178.02
-0.052	178.27
-0.044	178.52
-0.034	178.76
-0.0255	179.01
-0.018	179.26
-0.0135	179.51
-0.0085	179.76
-0.0025	180
0.0075	180.26
0.0165	180.54
0.024	180.78
0.028	181.02
0.029	181.27
0.0295	181.51
0.031	181.75
0.03	182.01
0.029	182.26
0.031	182.51
0.035	182.74
0.033	183
0.0255	183.26
0.0235	183.51
0.0225	183.75
0.0235	184.01
0.027	184.26
0.0245	184.5
0.0205	184.75
0.0155	185
0.011	185.25
0.0025	185.5
-0.0035	185.74
-0.014	185.99
-0.025	186.23
-0.0345	186.5
-0.0435	186.76
-0.053	187.01
-0.057	187.27
-0.062	187.52
-0.0665	187.78
-0.0745	188.03
-0.0795	188.29
-0.084	188.52
-0.101	188.75
-0.104	189.01
-0.0925	189.26
-0.1025	189.5
-0.104	189.74
-0.105	189.98
-0.1065	190.24
-0.0865	190.47
-0.078	190.73
-0.072	190.99
-0.058	191.23
-0.058	191.48
-0.038	191.72
-0.0185	191.97
-0.034	192.23
-0.021	192.49
0.009	192.75
-0.007	192.99
0.021	193.25
0.0125	193.51
0.03	193.75
0.0425	194
0.038	194.24
0.0385	194.5
0.039	194.75
0.0435	195.01
0.0315	195.26
0.05	195.52
0.0635	195.8
-0.07	196.03
0.0365	196.28
0.0435	196.53
0.0375	196.78
-0.0145	197.02
-0.0415	197.26
0.0145	197.5
-0.0045	197.77
0.004	198.02
-0.034	198.25
-0.026	198.49
-0.036	198.72
-0.052	198.96
-0.0475	199.22
-0.051	199.46
-0.053	199.71
-0.0615	199.95
-0.063	200.2
-0.07	200.44
-0.0725	200.69
-0.072	200.91
-0.076	201.14
-0.078	201.4
-0.085	201.64
-0.0945	201.89
-0.1	202.13
-0.104	202.37
-0.1035	202.61
-0.1035	202.85
-0.102	203.08
-0.1	203.31
-0.1005	203.77
-0.0935	204.03
-0.0825	204.3
-0.07	204.53
-0.057	204.79
-0.0415	205.02
-0.0325	205.26
-0.0255	205.52
-0.012	205.76
-0.003	206
0.0085	206.23
0.0615	206.47
0.141	206.69
0.2225	206.91
0.292	207.15
0.3655	207.38
0.4565	207.63
0.553	207.88
0.659	208.09
0.8035	208.37
0.801	208.61
0.7795	208.84
0.7595	209.07
0.7055	209.31
0.6845	209.56
0.722	210.05
0.759	210.27
0.7615	210.51
0.7455	210.74
0.7695	210.97
0.748	211.2
0.6985	211.44
0.6595	211.7
0.634	211.94
0.611	212.17
0.5885	212.42
0.586	212.65
0.5665	212.87
0.5625	213.11
0.551	213.34
0.5385	213.56
0.53	213.81
0.5205	214.05
0.52	214.52
0.518	214.77
0.5185	215.03
0.51	215.29
0.5015	215.53
0.493	215.79
0.4935	216.07
0.483	216.29
0.489	216.54
0.489	216.78
0.4925	217.01
0.4985	217.25
0.499	217.48
0.4975	217.71
0.503	217.94
0.5155	218.17
0.525	218.4
0.535	218.64
0.546	218.88
0.552	219.1
0.5605	219.34
0.565	219.57
0.564	219.82
0.5675	220.27
0.573	220.5
0.5775	220.74
0.5795	221
0.579	221.24
0.577	221.48
0.5675	221.73
0.5575	221.98
0.547	222.23
0.5365	222.49
0.5255	222.72
0.514	222.98
0.5035	223.22
0.4935	223.47
0.485	223.72
0.4765	223.98
0.4665	224.22
0.453	224.47
0.4395	224.73
0.4325	224.99
0.427	225.24
0.4215	225.5
0.4155	225.76
0.4115	226.02
0.405	226.28
0.402	226.54
0.398	226.78
0.3945	227.03
0.3805	227.28
0.3855	227.53
0.3815	227.78
0.382	228.03
0.3815	228.29
0.381	228.54
0.381	228.78
0.379	229.04
0.3755	229.32
0.3735	229.55
0.3695	229.78
0.372	230.01
0.371	230.23
0.3765	230.46
0.3815	230.69
0.3835	230.92
0.3675	231.17
0.382	231.39
0.3505	231.62
0.3185	231.85
0.282	232.07
0.253	232.33
0.234	232.56
0.2175	233.01
0.198	233.24
0.2	233.49
0.1995	233.73
0.206	233.98
0.2495	234.22
0.273	234.47
0.3035	234.72
0.361	234.97
0.3915	235.2
0.402	235.44
0.4035	235.67
0.371	235.9
0.33	236.14
0.279	236.38
0.232	236.62
0.185	236.86
0.1405	237.13
0.107	237.4
0.075	237.63
0.0465	237.86
0.032	238.13
0.0215	238.38
0.0215	238.63
0.02	238.87
0.0305	239.11
0.0425	239.36
0.0645	239.6
0.114	239.87
0.158	240.13
0.214	240.39
0.285	240.62
0.3365	240.88
0.373	241.12
0.3955	241.35
0.3935	241.6
0.375	241.82
0.3315	242.06
0.2905	242.3
0.248	242.55
0.1985	243.04
0.163	243.3
0.132	243.54
0.109	243.78
0.0945	244.03
0.0835	244.27
0.075	244.52
0.06	244.75
0.057	244.98
0.0535	245.21
0.0655	245.43
0.108	245.65
0.145	245.87
0.1915	246.12
0.2525	246.34
0.297	246.59
0.3335	246.83
0.3495	247.06
0.352	247.54
0.327	247.79
0.295	248.03
0.262	248.27
0.2255	248.54
0.185	248.79
0.1505	249.05
0.113	249.28
0.0825	249.55
0.0575	249.78
0.036	250
0.027	250.23
0.015	250.48
0.015	250.69
0.008	250.92
0.013	251.15
0.038	251.38
0.061	251.59
0.102	251.82
0.169	252.07
0.216	252.3
0.2665	252.77
0.3065	253.03
0.308	253.29
0.2995	253.51
0.2755	253.76
0.242	254.01
0.204	254.26
0.158	254.49
0.1185	254.71
0.0785	254.94
0.049	255.21
0.026	255.49
0.005	255.73
-0.011	255.99
-0.027	256.25
-0.0425	256.5
-0.0535	256.75
-5.65E-02	257.01
-0.037	257.25
-0.0095	257.5
0.03	257.73
0.0895	257.99
0.1425	258.23
0.197	258.48
0.247	258.72
0.2735	258.97
0.291	259.19
0.285	259.42
0.2745	259.66
0.248	259.91
0.213	260.13
0.186	260.35
0.1565	260.58
0.129	260.83
0.106	261.08
0.089	261.31
0.0805	261.56
0.07	262.05
0.058	262.27
0.046	262.52
0.0355	262.76
0.047	263.01
0.0455	263.24
0.0635	263.47
0.1025	263.71
0.133	263.94
0.168	264.19
0.2145	264.44
0.2375	264.71
0.2305	264.94
0.218	265.17
0.1895	265.42
0.15	265.65
0.109	265.88
0.072	266.12
0.0315	266.37
-0.0035	266.61
-0.0345	266.86
-0.0595	267.09
-0.0755	267.31
-0.091	267.57
-0.1035	267.8
-0.111	268.05
-0.117	268.54
-0.1055	268.78
-0.0945	269.03
-0.0655	269.27
-0.0135	269.53
0.024	269.79
0.076	270.05
0.136	270.28
0.1755	270.53
0.2075	270.75
0.233	270.98
0.236	271.22
0.2235	271.48
0.209	271.73
0.1935	271.98
0.1645	272.21
0.144	272.46
0.128	272.7
0.112	272.95
0.1015	273.19
0.0955	273.45
0.09	273.67
0.0785	273.91
0.0685	274.13
0.062	274.38
0.0525	274.63
0.055	274.87
0.0615	275.11
0.0845	275.36
0.118	275.59
0.1455	275.84
0.1805	276.07
0.2045	276.55
0.205	276.77
0.188	277.03
0.153	277.25
0.1125	277.48
0.063	277.72
0.008	277.95
-0.0295	278.18
-0.071	278.43
-0.1035	278.68
-0.128	278.9
-0.147	279.13
-0.162	279.36
-0.172	279.59
-0.174	279.82
-0.178	280.05
-0.1725	280.52
-0.163	280.77
-0.1435	281.02
-0.101	281.28
-0.0585	281.54
0.0015	281.8
0.074	282.03
0.137	282.26
0.1915	282.51
0.2205	282.75
0.2305	282.99
0.24	283.23
0.2235	283.48
0.2065	283.71
0.184	283.94
0.154	284.16
0.132	284.41
0.114	284.65
0.105	284.88
0.093	285.12
0.0835	285.35
0.075	285.58
0.0675	285.8
0.061	286.31
0.0435	286.54
0.0365	286.76
0.0455	286.99
0.064	287.21
0.0955	287.46
0.1345	287.7
0.164	287.94
0.1865	288.19
0.1995	288.42
0.1925	288.64
0.169	288.87
0.1395	289.11
0.104	289.34
0.063	289.56
0.0155	290.06
-0.0335	290.3
-0.0795	290.53
-0.1185	290.76
-0.144	291
-0.1685	291.25
-0.1905	291.48
-0.2045	291.72
-0.2165	291.97
-0.216	292.21
-0.2105	292.45
-0.181	292.7
-0.156	292.94
-0.142	293.19
-0.1135	293.43
-0.122	293.69
-0.1295	293.92
-0.108	294.16
-0.1065	294.4
-0.1	294.61
-0.0825	294.84
-0.0675	295.07
-0.061	295.31
-0.0455	295.76
-0.0355	295.99
-0.031	296.23
-0.0195	296.45
-0.0085	296.69
0.02	296.93
0.082	297.2
0.1265	297.44
0.1705	297.68
0.2515	297.94
0.2915	298.17
0.3095	298.43
0.421	298.67
0.4375	298.95
0.367	299.19
0.3815	299.43
0.3525	299.69
0.338	299.95
0.361	300.19
0.384	300.41
0.354	300.64
0.329	300.89
0.3935	301.15
0.3845	301.41
0.3405	301.67
0.327	301.91
0.309	302.14
0.269	302.38
0.2665	302.64
0.2735	302.89
0.253	303.11
0.2285	303.32
0.2315	303.57
0.2255	303.82
0.213	304.05
0.209	304.3
0.195	304.77
0.2185	305.02
0.2085	305.29
0.1795	305.54
0.19	305.79
0.182	306.07
0.1655	306.31
0.171	306.55
0.183	306.78
0.1785	307
0.185	307.23
0.19	307.48
0.1885	307.7
0.197	307.94
0.21	308.16
0.226	308.39
0.307	308.6
0.402	308.84
0.4545	309.07
0.5985	309.32
0.6745	309.55
0.659	310.04
0.6535	310.28
0.6295	310.54
0.57	310.78
0.505	311.04
0.446	311.28
0.3895	311.51
0.3365	311.78
0.2975	312.04
0.2625	312.28
0.2355	312.53
0.206	312.77
0.1915	313.01
0.1715	313.24
0.1745	313.48
0.2045	313.74
0.235	313.98
0.2855	314.23
0.357	314.48
0.405	314.71
0.4335	314.95
0.4355	315.17
0.407	315.4
0.357	315.66
0.292	315.91
0.2195	316.14
0.1555	316.37
0.1025	316.63
0.068	316.87
0.0305	317.13
0.012	317.36
0.004	317.61
0.0015	317.85
-0.026	318.13
-0.022	318.37
-0.023	318.61
-0.0015	318.87
0.0565	319.13
0.126	319.38
0.2105	319.63
0.3215	319.87
0.4035	320.14
0.4445	320.37
0.468	320.61
0.471	320.85
0.435	321.09
0.4155	321.32
0.3015	321.59
0.294	321.84
0.289	322.08
0.2325	322.31
0.2515	322.55
0.1875	323.05
0.204	323.29
0.14	323.54
0.124	323.78
0.129	324.02
0.133	324.28
0.126	324.53
0.239	324.77
0.2445	325.02
0.327	325.27
0.3985	325.51
0.415	325.76
0.431	325.99
0.4125	326.25
0.3685	326.51
0.3205	326.75
0.256	326.99
0.1915	327.24
0.131	327.47
0.0855	327.71
0.0465	327.95
0.017	328.19
-0.0085	328.43
-0.0215	328.67
-0.028	328.9
-0.03	329.13
-0.0275	329.36
0.013	329.61
0.081	329.85
0.1315	330.11
0.2275	330.35
0.3025	330.6
0.365	330.84
0.425	331.09
0.4515	331.34
0.443	331.59
0.408	331.82
0.3405	332.07
0.279	332.53
0.2265	332.8
0.152	333.04
0.1065	333.27
0.063	333.5
0.0335	333.73
0.007	333.96
-0.009	334.19
-0.0065	334.41
-0.029	334.64
0.0085	334.89
0.041	335.13
0.0635	335.36
0.1505	335.6
0.236	335.84
0.292	336.08
0.3625	336.32
0.408	336.56
0.387	336.81
0.3745	337.3
0.3355	337.54
0.2805	337.77
0.2245	338
0.1605	338.23
0.1545	338.47
0.111	338.74
0.092	338.99
0.0785	339.2
0.048	339.44
0.0505	339.67
0.022	339.9
2.40E-02	340.13
0.0315	340.4
0.0535	340.63
0.123	340.86
0.1985	341.11
0.264	341.34
0.3405	341.57
0.386	341.8
0.3785	342.28
0.346	342.51
0.304	342.77
0.238	343.01
0.1645	343.25
0.1005	343.51
0.062	343.77
0.0305	344.02
-0.006	344.27
-0.0245	344.52
-0.0635	344.76
-0.058	345.01
-0.092	345.26
-0.1145	345.52
-0.077	345.77
-0.0845	346.01
-0.0315	346.26
0.0315	346.5
0.0865	346.76
0.1835	347.01
0.224	347.26
0.2885	347.53
0.321	347.77
0.286	348.03
0.268	348.28
0.242	348.54
0.1905	348.78
0.169	349.05
0.113	349.28
0.1215	349.5
0.1125	349.75
0.078	349.98
0.064	350.21
0.101	350.45
0.0775	350.68
0.0955	350.91
0.116	351.13
0.137	351.36
0.19	351.59
0.272	351.84
0.347	352.06
0.3905	352.54
0.436	352.77
0.4195	353.01
0.384	353.24
0.3375	353.47
0.2675	353.74
0.182	353.99
0.103	354.25
0.031	354.48
-0.0325	354.73
-0.08	354.98
-0.1185	355.21
-0.147	355.47
-0.17	355.73
-0.183	356
-0.204	356.26
-0.204	356.49
-0.168	356.74
-0.125	357
-0.0595	357.25
0.0375	357.5
0.109	357.74
0.176	357.98
0.2345	358.21
0.248	358.45
0.243	358.7
0.229	358.96
0.1815	359.21
0.129	359.46
0.088	359.69
0.049	359.94
0.017	360.21
0.001	360.44
-0.011	360.69
-0.0155	360.95
-0.015	361.18
-0.0155	361.42
-0.0035	361.66
0.0335	361.91
0.0705	362.16
0.132	362.4
0.2265	362.65
0.293	362.92
0.349	363.18
0.3985	363.43
0.3995	363.69
0.3795	363.95
0.3465	364.21
0.269	364.47
0.1965	364.71
0.128	364.96
0.0585	365.22
0.004	365.49
-0.039	365.73
-0.071	365.99
-0.1035	366.24
-0.1325	366.49
-0.163	366.75
-0.178	367
-0.1815	367.24
-0.1815	367.49
-0.1345	367.73
-0.0675	367.99
-0.0025	368.23
0.0835	368.47
0.1505	368.72
0.181	368.97
0.2035	369.21
0.196	369.46
0.158	369.7
0.113	369.94
0.0675	370.19
0.0245	370.43
-0.004	370.68
-0.0185	370.93
-0.031	371.18
-0.0395	371.43
-0.0415	371.68
-0.044	371.93
-0.041	372.16
-0.0355	372.41
-0.0225	372.67
0.016	372.91
0.0675	373.14
0.12	373.39
0.196	373.64
0.263	373.89
0.2995	374.13
0.313	374.38
2.99E-01	374.64
0.2545	374.89
0.202	375.14
0.1525	375.4
0.0915	375.67
0.0405	375.91
6.94E-17	376.18
-0.032	376.42
-0.0585	376.69
-0.0875	376.94
-0.1095	377.18
-0.1235	377.45
-0.135	377.69
-0.1335	377.93
-0.1075	378.19
-0.0665	378.43
-0.004	378.69
0.101	378.95
0.1655	379.21
0.2355	379.47
0.2785	379.74
0.284	379.99
0.252	380.23
0.2245	380.49
0.16	380.75
0.091	381.01
0.0445	381.26
-0.0095	381.5
-0.0375	381.76
-0.077	382.01
-0.0925	382.25
-0.1105	382.52
-0.122	382.75
-0.1275	383.01
-0.1425	383.26
-0.1215	383.5
-0.0965	383.75
-0.063	384
0.0135	384.26
0.092	384.51
0.1555	384.75
0.2215	385.01
0.238	385.27
0.2355	385.53
0.2105	385.79
0.1635	386.06
0.1105	386.31
0.0505	386.56
0.007	386.79
-0.0375	387.01
-0.0665	387.25
-0.0925	387.49
-0.104	387.72
-0.1185	387.95
-0.1305	388.17
-0.1545	388.41
-0.136	388.65
-0.109	388.89
-0.0575	389.12
0.023	389.36
0.1115	389.61
0.187	389.83
0.2625	390.05
0.302	390.51
0.301	390.76
0.2845	391
0.247	391.24
0.1935	391.49
0.131	391.73
0.0795	391.97
0.0315	392.22
-0.004	392.48
-0.0325	392.72
-0.0515	392.98
-0.071	393.21
-0.089	393.45
-0.121	393.72
-0.139	393.97
-0.165	394.2
-0.159	394.45
-0.1255	394.71
-0.1025	394.96
-0.043	395.21
0.0355	395.45
0.0595	395.73
0.087	395.99
0.1065	396.24
0.076	396.47
0.028	396.71
-0.0105	396.97
-0.0525	397.2
-0.094	397.43
-0.1205	397.69
-0.1425	397.93
-0.1495	398.16
-0.146	398.42
-0.142	398.67
-0.1405	398.9
-0.1275	399.13
-0.1205	399.37
-0.0745	399.62
-0.0505	399.85
0.0275	400.09
0.1275	400.35
0.2055	400.58
0.293	400.84
0.356	401.08
0.366	401.34
0.3475	401.58
0.3365	401.83
0.2785	402.07
0.2225	402.32
0.1765	402.56
0.1215	402.81
0.079	403.29
0.045	403.57
0.0195	403.81
-4.16E-17	404.05
-0.023	404.31
-0.053	404.54
-0.0775	404.79
-0.1055	405.01
-0.125	405.27
-0.144	405.51
-0.1565	405.73
-0.15	405.97
-0.135	406.21
-0.103	406.46
-0.0495	406.7
-0.0035	406.95
0.044	407.19
0.099	407.42
0.127	407.65
0.1505	407.88
0.1565	408.11
0.157	408.37
0.1435	408.6
0.1345	408.83
0.105	409.07
0.0685	409.32
0.0335	409.78
0.003	410.02
-0.036	410.26
-0.06	410.48
-0.0805	410.72
-0.0955	410.96
-0.1075	411.21
-0.114	411.44
-0.1185	411.7
-0.119	411.93
-0.119	412.17
-0.1095	412.42
-0.0995	412.66
-0.091	412.92
-0.077	413.15
-0.061	413.4
-0.0325	413.64
-0.002	413.89
0.027	414.14
0.0675	414.37
0.1085	414.62
0.1545	414.85
0.211	415.09
0.259	415.34
0.304	415.58
0.339	415.82
0.364	416.05
0.3635	416.31
0.3585	416.56
0.334	416.82
0.301	417.07
0.255	417.32
0.2035	417.78
0.1465	418.03
0.096	418.27
0.041	418.54
-0.01	418.78
-0.052	419.05
-0.084	419.28
-0.1075	419.53
-0.1235	419.77
-0.138	420
-0.1495	420.25
-0.159	420.49
-0.173	420.75
-0.1855	420.98
-0.1955	421.21
-0.2075	421.44
-0.219	421.69
-0.208	421.92
-0.203	422.14
-0.2055	422.39
-0.165	422.65
-0.122	422.88
-0.083	423.13
-0.0165	423.38
0.0515	423.61
0.0895	423.86
0.138	424.1
0.165	424.34
0.171	424.57
0.161	424.81
0.145	425.27
0.122	425.52
0.081	425.78
0.0515	426.03
0.0265	426.29
0.0095	426.55
-0.0005	426.79
-0.0075	427.04
-0.011	427.28
-0.011	427.5
-0.01	427.75
-0.0105	427.97
-0.0145	428.23
-0.019	428.46
-0.026	428.69
-0.0335	428.93
-0.043	429.18
-0.058	429.41
-0.075	429.63
-0.0875	429.86
-0.0785	430.11
-0.0755	430.36
-0.039	430.61
0.024	430.84
0.081	431.07
0.1685	431.3
0.226	431.79
0.2495	432.03
0.24	432.3
0.2095	432.54
0.146	432.79
0.085	433.02
0.029	433.26
-0.025	433.49
-0.0685	433.74
-0.102	433.96
-0.131	434.2
-0.157	434.43
-0.173	434.67
-0.195	434.92
-0.2135	435.17
-0.2285	435.41
-0.236	435.65
-0.2135	435.88
-0.164	436.1
-0.106	436.33
-0.0305	436.56
0.0445	436.81
0.083	437.05
0.113	437.3
0.1125	437.8
0.102	438.06
0.0835	438.29
0.058	438.5
0.027	438.73
0.0095	438.97
-0.0085	439.2
-0.003	439.45
-0.015	439.69
-0.0175	439.93
-0.0155	440.18
-0.011	440.41
-0.01	440.64
-0.0065	440.88
0.0165	441.12
0.0495	441.34
0.092	441.57
0.1635	441.8
0.2175	442.27
0.255	442.5
0.292	442.75
0.299	442.99
0.276	443.21
0.222	443.47
0.1555	443.73
0.084	443.97
0.0125	444.22
-0.055	444.46
-0.1075	444.72
-0.1435	444.96
-0.177	445.22
-0.2015	445.45
-0.2145	445.69
-0.232	445.92
-0.2435	446.17
-0.2575	446.42
-0.2595	446.68
-0.246	446.92
-0.2175	447.16
-0.158	447.41
-0.09	447.67
-0.0235	447.93
0.056	448.17
0.1105	448.43
0.1335	448.67
0.1455	448.92
0.136	449.16
0.0935	449.42
0.0605	449.67
0.0265	449.92
-0.0085	450.17
-0.032	450.4
-0.051	450.64
-0.059	450.89
-0.0585	451.15
-0.056	451.39
-0.051	451.64
-0.046	451.9
-0.0405	452.16
-0.0345	452.4
-0.0265	452.63
-0.017	452.89
0.009	453.13
0.05	453.37
0.0855	453.6
0.15	453.84
0.2095	454.1
0.2535	454.32
0.293	454.58
0.306	454.86
0.2825	455.1
0.2465	455.37
0.2025	455.63
0.1395	455.89
0.0735	456.12
0.0165	456.38
-0.0425	456.64
-0.0875	456.88
-0.1265	457.11
-0.1595	457.36
-0.1855	457.61
-0.211	457.85
-0.229	458.11
-0.249	458.35
-0.2625	458.61
-0.2745	458.87
-0.27	459.12
-0.2555	459.36
-0.211	459.6
-0.1605	459.88
-0.092	460.12
-0.019	460.35
0.0395	460.61
0.098	460.86
0.13	461.11
0.1485	461.37
0.1405	461.61
0.1305	461.84
0.1125	462.08
0.0865	462.33
0.055	462.57
0.028	462.81
0.008	463.06
-0.01	463.54
-0.021	463.8
-0.0295	464.06
-0.034	464.3
-0.0375	464.55
-0.043	464.79
-0.052	465.04
-0.0625	465.29
-0.06	465.52
-0.058	465.75
-0.025	465.98
0.0285	466.25
0.081	466.5
0.149	466.73
0.2155	466.96
0.2505	467.2
0.266	467.44
0.269	467.69
0.237	467.91
0.2085	468.14
0.1645	468.4
0.1075	468.64
0.0615	468.87
0.0045	469.11
-0.0355	469.34
-0.0795	469.57
-0.1105	469.82
-0.136	470.05
-0.163	470.51
-0.1785	470.73
-0.2035	470.95
-0.2315	471.18
-0.246	471.41
-0.272	471.67
-0.2645	471.9
-0.243	472.13
-0.194	472.37
-0.1365	472.63
-0.071	472.89
0.0125	473.15
0.0765	473.38
0.118	473.61
0.158	473.83
0.164	474.06
0.1455	474.31
0.133	474.57
0.1	474.8
0.071	475.05
0.047	475.3
0.0255	475.77
0.014	476.02
0.0055	476.28
0.0015	476.51
-0.0025	476.77
-0.0095	477.01
-0.018	477.25
-0.0355	477.5
-0.0555	477.74
-0.072	477.98
-0.0805	478.23
-0.0725	478.47
-0.046	478.74
-0.015	478.99
0.038	479.25
0.101	479.49
0.1485	479.75
0.1935	479.99
0.2165	480.24
0.2155	480.5
0.195	480.74
0.173	481
0.125	481.26
0.0675	481.51
0.015	481.77
-0.03	482.02
-0.074	482.28
-0.1125	482.55
-0.113	482.79
-0.123	483.01
-0.1395	483.24
-0.155	483.48
-0.174	483.72
-0.179	483.97
-0.228	484.21
-0.2465	484.44
-0.1815	484.7
-0.201	484.93
-0.1765	485.19
-0.093	485.44
-0.0705	485.7
0.0455	485.94
0.066	486.2
0.1305	486.43
0.1395	486.67
0.1335	486.91
0.1345	487.14
0.112	487.39
0.0825	487.62
0.059	487.85
0.035	488.07
0.0065	488.53
-0.0075	488.77
-0.011	489.01
-0.0155	489.25
-0.016	489.5
-0.018	489.74
-0.011	489.97
-0.039	490.21
-0.033	490.44
-0.0485	490.7
-0.186	490.95
-0.034	491.19
-0.0335	491.43
-0.022	491.66
0.047	491.91
0.086	492.17
0.128	492.42
0.1655	492.67
0.191	492.92
0.15	493.16
0.148	493.41
0.089	493.65
0.0915	493.91
0.035	494.17
0.006	494.43
-0.0235	494.69
-0.0595	494.94
-0.081	495.18
-0.1005	495.42
-0.1125	495.67
-0.1205	495.91
-0.13	496.16
-0.1295	496.41
-0.1425	496.67
-0.144	496.92
-0.158	497.17
-0.1475	497.43
-0.115	497.67
-0.0865	497.92
-0.0215	498.18
0.043	498.43
0.083	498.68
0.1315	498.93
0.163	499.2
0.153	499.43
[truncated: 23,672 more rows]
