# Supplementary material for: Fibril formation and ordering of disordered FUS LC driven by hydrophobic interactions
Source: Nat Chem. 2023 May 25;15(8):1146–54. doi: 10.1038/s41557-023-01221-1 (PMC10396963; doi:10.1038/s41557-023-01221-1)
Supplement: Source Data Fig. 1 — SP traces, AFM images, BAM images. [file 41557_2023_1221_MOESM2_ESM.zip › Figure1/Figure1_a/Figure_1a_surface_pressure_FUS_PBS_1.csv]

pressure (mN/m)	time (s)
-0.188	0.85
-0.203	1.43
-0.217	1.96
-0.182	2.45
-0.147	2.9
-0.18	3.32
-0.134	3.72
-0.107	4.08
-0.124	4.42
-0.121	4.74
-0.139	5.04
-0.132	5.34
-0.132	5.62
-0.127	5.89
-0.132	6.14
-0.125	6.38
-0.122	6.61
-0.126	6.83
-0.134	7.06
-0.137	7.29
-0.142	7.53
-0.147	7.76
-0.158	7.99
-0.163	8.21
-0.166	8.44
-0.168	8.68
-0.169	8.92
-0.176	9.15
-0.178	9.38
-0.181	9.61
-0.174	9.83
-0.173	10.06
-0.173	10.3
-0.177	10.56
-0.177	10.79
-0.173	11.01
-0.166	11.24
-0.157	11.47
-0.153	11.71
-0.144	11.96
-0.137	12.19
-0.138	12.41
-0.142	12.66
-0.137	12.9
-0.132	13.13
-0.135	13.36
-0.145	13.59
-0.153	13.81
-0.16	14.04
-0.169	14.28
-0.175	14.51
-0.18	14.75
-0.18	15
-0.17	15.23
-0.143	15.45
-0.144	15.68
-0.145	15.93
-0.139	16.17
-0.14	16.39
-0.134	16.63
-0.127	16.87
-0.118	17.09
-0.122	17.34
-0.124	17.57
-0.136	17.8
-0.136	18.04
-0.147	18.27
-0.118	18.51
-0.174	18.74
-0.166	18.97
-0.179	19.2
-0.193	19.42
-0.193	19.67
-0.185	19.91
-0.178	20.14
-0.177	20.38
-0.187	20.61
-0.18	20.86
-0.189	21.09
-0.18	21.32
-0.18	21.54
-0.185	21.79
-0.216	22.02
-0.149	22.24
-0.183	22.47
-0.164	22.7
-0.163	22.94
-0.152	23.17
-0.154	23.4
-0.142	23.64
-0.148	23.88
-0.127	24.11
-0.141	24.35
-0.133	24.58
-0.133	24.81
-0.15	25.05
-0.149	25.3
-0.174	25.52
-0.172	25.75
-0.187	25.98
-0.184	26.22
-0.188	26.47
-0.177	26.69
-0.162	26.94
-0.148	27.17
-0.142	27.4
-0.137	27.64
-0.138	27.88
-0.137	28.11
-0.126	28.35
-0.12	28.58
-0.124	28.81
-0.125	29.06
-0.124	29.3
-0.123	29.54
-0.131	29.77
-0.144	30.01
-0.157	30.25
-0.167	30.49
-0.178	30.74
-0.184	30.96
-0.191	31.21
-0.193	31.46
-0.195	31.71
-0.199	31.94
-0.2	32.16
-0.199	32.39
-0.194	32.64
-0.187	32.88
-0.181	33.11
-0.178	33.34
-0.177	33.58
-0.179	33.82
-0.177	34.07
-0.17	34.31
-0.158	34.55
-0.153	34.8
-0.143	35.04
-0.137	35.29
-0.133	35.51
-0.137	35.76
-0.144	35.98
-0.15	36.23
-0.156	36.46
-0.164	36.68
-0.17	36.91
-0.179	37.14
-0.184	37.36
-0.187	37.61
-0.185	37.83
-0.177	38.06
-0.162	38.3
-0.146	38.53
-0.128	38.77
-0.116	39.02
-0.109	39.25
-0.109	39.48
-0.109	39.72
-0.103	39.96
-0.102	40.2
-0.114	40.44
-0.122	40.67
-0.121	40.91
-0.126	41.14
-0.135	41.39
-0.142	41.63
-0.148	41.86
-0.155	42.1
-0.164	42.33
-0.174	42.56
-0.184	42.79
-0.193	43.03
-0.195	43.26
-0.196	43.74
-0.202	43.99
-0.203	44.25
-0.202	44.5
-0.197	44.73
-0.194	44.97
-0.19	45.21
-0.19	45.44
-0.19	45.68
-0.183	45.93
-0.173	46.16
-0.164	46.37
-0.156	46.61
-0.146	46.86
-0.136	47.08
-0.133	47.31
-0.136	47.57
-0.137	47.81
-0.143	48.04
-0.151	48.27
-0.165	48.51
-0.177	48.75
-0.189	49.24
-0.194	49.49
-0.2	49.75
-0.202	49.98
-0.2	50.21
-0.185	50.46
-0.182	50.7
-0.166	50.94
-0.146	51.17
-0.135	51.41
-0.129	51.64
-0.129	51.87
-0.12	52.09
-0.113	52.35
-0.117	52.58
-0.122	52.82
-0.125	53.07
-0.13	53.31
-0.141	53.57
-0.149	53.79
-0.158	54.02
-0.166	54.25
-0.177	54.72
-0.184	54.96
-0.196	55.21
-0.197	55.45
-0.199	55.69
-0.198	55.93
-0.204	56.19
-0.204	56.44
-0.202	56.69
-0.196	56.95
-0.185	57.19
-0.18	57.45
-0.178	57.7
-0.179	57.94
-0.178	58.2
-0.172	58.45
-0.168	58.7
-0.166	58.94
-0.159	59.2
-0.155	59.46
-0.154	59.7
-0.158	59.94
-0.162	60.2
-0.16	60.46
-0.165	60.7
-0.176	60.95
-0.179	61.2
-0.184	61.44
-0.182	61.69
-0.182	61.94
-0.177	62.19
-0.17	62.45
-0.157	62.69
-0.148	62.93
-0.141	63.19
-0.142	63.45
-0.143	63.69
-0.142	63.95
-0.14	64.19
-0.129	64.43
-0.117	64.67
-0.117	64.92
-0.124	65.16
-0.115	65.4
-0.126	65.66
-0.132	65.9
-0.142	66.16
-0.15	66.42
-0.163	66.66
-0.173	66.92
-0.194	67.16
-0.191	67.42
-0.207	67.66
-0.205	67.89
-0.216	68.15
-0.214	68.41
-0.213	68.67
-0.205	68.94
-0.198	69.17
-0.194	69.43
-0.187	69.67
-0.196	69.93
-0.188	70.19
-0.191	70.43
-0.182	70.67
-0.177	70.9
-0.148	71.15
-0.159	71.4
-0.171	71.65
-0.155	71.91
-0.222	72.17
-0.214	72.41
-0.095	72.65
-0.185	72.91
-0.164	73.17
-0.195	73.41
-0.221	73.67
-0.183	73.93
-0.202	74.17
-0.174	74.42
-0.172	74.66
-0.146	74.92
-0.133	75.16
-0.116	75.42
-0.11	75.67
-0.11	75.9
-0.102	76.15
-0.111	76.41
-0.092	76.67
-0.107	76.93
-0.1	77.18
-0.112	77.43
-0.106	77.69
-0.122	77.93
-0.134	78.17
-0.143	78.42
-0.149	78.66
-0.162	78.9
-0.175	79.15
-0.183	79.39
-0.188	79.65
-0.19	79.91
-0.19	80.16
-0.187	80.41
-0.187	80.66
-0.18	80.92
-0.172	81.18
-0.162	81.42
-0.152	81.67
-0.15	81.91
-0.155	82.15
-0.161	82.41
-0.164	82.67
-0.159	82.91
-0.159	83.17
-0.156	83.42
-0.151	83.68
-0.145	83.93
-0.144	84.18
-0.146	84.42
-0.147	84.66
-0.15	84.89
-0.154	85.14
-0.162	85.39
-0.167	85.64
-0.172	85.88
-0.17	86.14
-0.163	86.41
-0.153	86.65
-0.143	86.91
-0.126	87.17
-0.11	87.42
-0.095	87.66
-0.084	87.92
-0.082	88.16
-0.078	88.4
-0.074	88.66
-0.073	88.9
-0.07	89.16
-0.074	89.42
-0.079	89.66
-0.082	89.91
-0.095	90.16
-0.109	90.41
-0.12	90.66
-0.13	90.92
-0.149	91.16
-0.172	91.41
-0.189	91.65
-0.203	91.91
-0.211	92.17
-0.222	92.43
-0.227	92.69
-0.228	92.94
-0.219	93.19
-0.206	93.42
-0.19	93.66
-0.18	93.9
-0.175	94.17
-0.176	94.41
-0.176	94.67
-0.172	94.9
-0.166	95.15
-0.16	95.4
-0.151	95.65
-0.14	95.9
-0.137	96.14
-0.137	96.39
-0.141	96.63
-0.144	96.89
-0.149	97.13
-0.163	97.36
-0.176	97.62
-0.182	97.87
-0.187	98.11
-0.183	98.35
-0.18	98.61
-0.168	98.87
-0.152	99.11
-0.128	99.37
-0.107	99.63
-0.086	99.87
-0.074	100.15
-0.071	100.4
-0.071	100.68
-0.062	100.92
-0.054	101.16
-0.051	101.39
-0.053	101.63
-0.057	101.89
-0.065	102.15
-0.08	102.41
-0.093	102.66
-0.107	102.92
-0.122	103.18
-0.138	103.44
-0.15	103.68
-0.163	103.94
-0.177	104.17
-0.186	104.43
-0.19	104.7
-0.19	104.94
-0.188	105.19
-0.182	105.43
-0.167	105.69
-0.156	105.95
-0.144	106.19
-0.144	106.43
-0.152	106.69
-0.157	106.93
-0.157	107.18
-0.159	107.4
-0.158	107.65
-0.155	107.91
-0.149	108.16
-0.14	108.42
-0.142	108.68
-0.153	108.94
-0.164	109.18
-0.171	109.44
-0.174	109.7
-0.179	109.96
-0.182	110.2
-0.18	110.46
-0.174	110.7
-0.164	110.93
-0.146	111.2
-0.126	111.45
-0.105	111.71
-0.085	111.96
-0.066	112.21
-0.058	112.45
-0.058	112.71
-0.056	112.95
-0.05	113.19
-0.044	113.43
-0.046	113.69
-0.056	113.94
-0.068	114.21
-0.077	114.47
-0.091	114.71
-0.109	114.97
-0.115	115.21
-0.131	115.46
-0.147	115.7
-0.164	115.96
-0.171	116.2
-0.183	116.45
-0.187	116.69
-0.193	116.95
-0.194	117.21
-0.188	117.45
-0.184	117.71
-0.178	117.97
-0.169	118.22
-0.163	118.46
-0.167	118.71
-0.171	118.97
-0.173	119.22
-0.17	119.48
-0.163	119.72
-0.158	119.98
-0.154	120.21
-0.149	120.47
-0.148	120.72
-0.153	120.95
-0.156	121.2
-0.163	121.45
-0.174	121.7
-0.182	121.94
-0.19	122.19
-0.191	122.44
-0.187	122.69
-0.178	122.95
-0.164	123.21
-0.147	123.46
-0.122	123.71
-0.098	123.95
-0.076	124.2
-0.063	124.44
-0.056	124.7
-0.056	124.94
-0.048	125.2
-0.042	125.44
-0.032	125.7
-0.033	125.96
-0.039	126.22
-0.049	126.47
-0.059	126.72
-0.072	126.98
-0.082	127.23
-0.094	127.48
-0.115	127.73
-0.135	127.99
-0.157	128.23
-0.173	128.48
-0.188	128.72
-0.197	128.95
-0.207	129.19
-0.214	129.46
-0.216	129.71
-0.209	129.97
-0.193	130.24
-0.177	130.49
-0.166	130.74
-0.166	130.98
-0.166	131.24
-0.169	131.49
-0.169	131.77
-0.164	132
-0.163	132.22
-0.158	132.47
-0.154	132.7
-0.155	132.94
-0.156	133.18
-0.169	133.41
-0.166	133.63
-0.174	133.86
-0.179	134.11
-0.184	134.34
-0.183	134.56
-0.165	134.79
-0.168	135.03
-0.123	135.27
-0.12	135.52
-0.083	135.76
-0.069	136.01
-0.054	136.5
-0.051	136.73
-0.046	136.96
-0.047	137.19
-0.043	137.43
-0.029	137.67
-0.022	137.92
-0.013	138.14
-0.01	138.37
-0.005	138.62
-0.01	138.84
-0.021	139.07
-0.035	139.32
-0.05	139.56
-0.065	139.8
-0.087	140.03
-0.104	140.26
-0.118	140.73
-0.124	140.99
-0.132	141.25
-0.137	141.48
-0.138	141.72
-0.136	141.96
-0.134	142.2
-0.132	142.45
-0.136	142.68
-0.13	142.92
-0.122	143.15
-0.147	143.37
-0.15	143.62
-0.156	143.86
-0.161	144.08
-0.157	144.33
-0.116	144.56
-0.108	144.8
-0.069	145.03
-0.064	145.26
-0.052	145.73
-0.053	145.99
-0.044	146.25
-0.043	146.49
-0.04	146.73
-0.039	146.98
-0.041	147.22
-0.043	147.45
-0.048	147.69
-0.048	147.92
-0.047	148.17
-0.047	148.41
-0.046	148.65
-0.046	148.88
-0.043	149.11
-0.045	149.35
-0.044	149.59
-0.039	149.82
-0.036	150.05
-0.032	150.28
-0.03	150.52
-0.031	150.77
-0.026	151.24
-0.026	151.5
-0.034	151.74
-0.034	151.98
-0.024	152.22
-0.015	152.46
-0.013	152.7
-0.008	152.93
-0.01	153.16
-0.009	153.41
-0.009	153.63
-0.011	153.86
-0.012	154.09
-0.013	154.31
-0.015	154.54
-0.017	154.78
-0.021	155.02
-0.022	155.27
-0.027	155.72
-0.027	155.98
-0.024	156.24
-0.028	156.48
-0.031	156.73
-0.035	156.99
-0.036	157.25
-0.041	157.49
-0.04	157.75
-0.034	157.98
-0.03	158.22
-0.033	158.45
-0.029	158.69
-0.024	158.92
-0.019	159.15
-0.013	159.38
-0.01	159.62
-0.016	159.85
-0.013	160.08
-0.007	160.3
-0.007	160.56
-0.008	160.81
-0.004	161.05
-0.008	161.28
-0.013	161.52
-0.016	161.75
-0.019	162.25
-0.021	162.48
-0.022	162.71
-0.019	162.95
-0.015	163.18
-0.01	163.41
-0.006	163.65
-0.004	163.89
-0.003	164.12
-0.001	164.35
0	164.58
0.005	164.79
0.009	165.03
0.011	165.26
0.009	165.73
0.009	165.97
0.012	166.23
0.014	166.49
0.016	166.73
0.017	166.97
0.023	167.23
0.024	167.49
0.024	167.74
0.023	168
0.023	168.22
0.022	168.45
0.021	168.7
0.02	168.94
0.019	169.2
0.019	169.45
0.024	169.69
0.024	169.93
0.029	170.17
0.029	170.4
0.032	170.63
0.035	170.86
0.036	171.1
0.038	171.34
0.04	171.57
0.039	171.8
0.034	172.03
0.031	172.27
0.027	172.52
0.022	173
0.018	173.25
0.015	173.47
0.01	173.71
0.008	173.96
0.005	174.19
0.009	174.43
0.01	174.66
0.012	174.89
0.016	175.11
0.017	175.36
0.021	175.6
0.026	175.83
0.026	176.07
0.025	176.31
0.024	176.56
0.019	176.81
0.019	177.06
0.021	177.3
0.025	177.54
0.028	177.78
0.033	178.03
0.036	178.26
0.038	178.5
0.039	179
0.038	179.23
0.037	179.46
0.036	179.69
0.04	179.91
0.037	180.15
0.037	180.4
0.038	180.62
0.04	180.85
0.04	181.09
0.041	181.31
0.04	181.56
0.039	181.8
0.036	182.04
0.037	182.27
0.034	182.52
0.03	182.99
0.025	183.23
0.024	183.48
0.025	183.72
0.028	183.96
0.032	184.22
0.035	184.45
0.038	184.69
0.037	184.95
0.038	185.21
0.039	185.45
0.041	185.69
0.039	185.95
0.037	186.2
0.038	186.46
0.037	186.7
0.035	186.95
0.035	187.21
0.03	187.45
0.032	187.7
0.029	187.96
0.029	188.22
0.028	188.46
0.03	188.69
0.028	188.95
0.03	189.19
0.032	189.44
0.035	189.7
0.038	189.94
0.036	190.19
0.028	190.43
0.023	190.69
0.025	190.94
0.028	191.2
0.028	191.45
0.028	191.71
0.024	191.95
0.022	192.21
0.022	192.45
0.024	192.7
0.027	192.96
0.028	193.21
0.03	193.46
0.029	193.72
0.031	193.96
0.032	194.2
0.036	194.46
0.037	194.72
0.037	194.96
0.036	195.22
0.039	195.47
0.039	195.73
0.038	195.99
0.031	196.23
0.029	196.49
0.031	196.75
0.031	196.98
0.034	197.21
0.032	197.45
0.027	197.68
0.029	197.91
0.025	198.15
0.024	198.39
0.024	198.62
0.026	198.86
0.029	199.1
0.033	199.35
0.031	199.57
0.029	199.8
0.029	200.03
0.03	200.25
0.031	200.73
0.036	200.99
0.042	201.23
0.05	201.49
0.054	201.73
0.056	201.99
0.057	202.25
0.06	202.49
0.061	202.74
0.063	202.99
0.061	203.23
0.063	203.46
0.066	203.7
0.066	203.93
0.068	204.16
0.071	204.38
0.071	204.61
0.072	204.84
0.07	205.07
0.069	205.29
0.067	205.52
0.064	205.75
0.064	206.22
0.06	206.48
0.058	206.73
0.054	206.99
0.056	207.23
0.053	207.49
0.048	207.74
0.044	208.01
0.043	208.25
0.04	208.49
0.041	208.71
0.042	208.93
0.039	209.18
0.378	209.41
1.259	209.63
2.288	209.88
3.096	210.11
3.579	210.36
3.815	210.6
3.9	210.83
3.998	211.06
4.049	211.3
4.11	211.55
4.187	211.8
4.257	212.02
4.283	212.27
4.278	212.5
4.295	212.98
4.359	213.24
4.453	213.48
4.433	213.73
4.381	213.99
4.386	214.23
4.422	214.48
4.396	214.71
4.335	214.95
4.272	215.21
4.218	215.45
4.186	215.7
4.152	215.96
4.132	216.21
4.164	216.46
4.299	216.7
4.453	216.93
4.608	217.17
4.737	217.41
4.91	217.65
5.163	217.89
5.474	218.14
5.763	218.39
5.903	218.66
5.936	218.9
6.147	219.15
6.318	219.39
6.493	219.65
6.475	219.89
6.416	220.16
6.253	220.42
6.053	220.66
6.332	220.91
6.409	221.15
6.436	221.39
6.487	221.64
6.502	221.89
6.507	222.14
6.564	222.38
6.549	222.62
6.63	222.88
6.3	223.12
6.408	223.36
6.703	223.6
6.691	223.84
6.642	224.09
6.559	224.33
6.807	224.59
6.934	224.85
6.59	225.09
6.513	225.33
6.693	225.58
6.804	225.82
6.855	226.08
6.897	226.34
6.944	226.58
7.088	226.84
7.183	227.08
7.096	227.33
6.931	227.57
6.709	227.83
6.707	228.07
6.793	228.31
6.993	228.55
7.102	228.8
7.126	229.06
7.147	229.3
7.042	229.54
6.732	229.8
6.914	230.06
6.945	230.33
6.604	230.57
6.924	230.81
6.847	231.05
6.962	231.31
6.952	231.56
7.104	231.81
6.803	232.07
6.14	232.32
5.837	232.57
5.362	232.83
5.105	233.11
5.338	233.35
6.087	233.6
6.787	233.85
6.889	234.1
6.642	234.34
6.325	234.58
6.327	234.84
6.753	235.09
7.143	235.33
7.303	235.56
7.299	235.81
7.441	236.06
7.37	236.29
7.072	236.52
6.647	236.78
6.696	237.02
6.593	237.27
6.487	237.5
6.878	237.98
6.669	238.22
6.698	238.47
7.066	238.71
7.266	238.95
6.825	239.21
6.635	239.45
6.582	239.7
6.691	239.94
7.05	240.18
7.216	240.44
7.463	240.69
7.519	240.95
7.451	241.19
7.241	241.43
7.458	241.68
7.38	241.94
7.19	242.18
7.355	242.44
7.361	242.68
7.181	242.94
7.084	243.21
7.009	243.47
6.576	243.71
6.213	243.95
5.922	244.21
6.04	244.46
6.026	244.72
6.508	244.98
6.859	245.23
7.042	245.48
7.284	245.74
7.214	246
7.082	246.26
7.181	246.5
7.328	246.74
7.397	246.97
7.12	247.21
7.016	247.45
7.031	247.68
7.095	247.91
6.579	248.13
6.938	248.36
7.057	248.6
7.032	248.86
7.238	249.1
7.305	249.35
7.181	249.59
6.943	249.82
6.729	250.05
6.244	250.28
6.383	250.5
6.389	250.99
6.446	251.24
6.465	251.49
6.716	251.73
6.797	251.97
7.025	252.23
7.105	252.48
6.982	252.74
7.07	253.01
6.868	253.24
6.857	253.47
7.066	253.71
7.258	253.94
7.442	254.18
7.182	254.43
6.898	254.66
6.284	254.88
6.476	255.12
6.503	255.35
6.699	255.58
7.331	255.82
7.185	256.05
6.62	256.31
6.072	256.53
6.275	256.76
6.023	257.22
6.303	257.45
6.521	257.7
6.565	257.94
6.785	258.19
6.9	258.45
6.959	258.68
7.323	258.91
7.279	259.15
7.468	259.39
7.18	259.64
7.253	259.88
7.391	260.12
7.129	260.38
7.063	260.64
7.114	260.88
7.184	261.12
6.708	261.38
6.034	261.63
6.197	261.87
6.198	262.11
6.735	262.35
7.258	262.61
7.422	262.85
7.081	263.09
6.997	263.34
7.213	263.6
7.131	263.85
7.176	264.1
7.232	264.34
7.077	264.58
7.422	264.82
7.476	265.07
7.54	265.32
7.68	265.57
7.9	265.81
7.909	266.05
7.609	266.29
7.683	266.55
7.289	266.78
6.939	267.02
6.368	267.28
6.594	267.54
6.669	267.8
6.245	268.04
5.648	268.3
5.656	268.56
5.88	268.82
6.053	269.06
6.007	269.32
5.821	269.56
5.662	269.82
5.619	270.08
5.891	270.34
6.963	270.58
8.046	270.84
9.189	271.09
10.268	271.33
10.952	271.59
11.042	271.85
11.261	272.09
11.512	272.33
11.625	272.56
11.463	272.81
11.533	273.05
11.696	273.31
11.742	273.55
11.438	273.78
10.68	274.04
10.126	274.3
9.807	274.56
9.581	274.8
9.553	275.06
9.683	275.32
9.703	275.56
9.617	275.82
9.575	276.06
9.564	276.3
9.556	276.54
9.568	276.79
9.557	277.04
9.588	277.28
9.705	277.53
9.877	277.78
10.114	278.04
10.465	278.3
10.896	278.54
11.371	278.79
11.624	279.02
11.774	279.26
12.091	279.5
12.541	280
12.91	280.24
13.187	280.49
12.933	280.75
12.708	280.99
12.546	281.23
12.052	281.46
11.144	281.7
11.299	281.94
11.13	282.17
11.014	282.42
11.074	282.65
10.948	282.89
10.055	283.13
9.885	283.38
10.382	283.6
10.513	283.83
10.533	284.06
11.354	284.32
11.688	284.55
11.305	284.79
10.436	285.04
9.684	285.3
10.159	285.54
10.891	285.78
11.163	286.02
11.623	286.26
11.919	286.73
11.807	286.99
11.479	287.24
10.647	287.49
10.265	287.75
10.068	287.99
9.652	288.22
9.822	288.46
9.914	288.7
10.362	288.93
10.536	289.17
9.963	289.4
9.949	289.63
10.325	289.85
10.156	290.08
10.23	290.31
10.811	290.54
10.509	290.77
10.762	291.24
10.087	291.48
9.861	291.7
10.121	291.94
10.884	292.16
10.993	292.4
11.166	292.65
11.276	292.9
11.308	293.16
11.251	293.4
11.125	293.66
11.078	293.92
10.542	294.18
9.786	294.42
9.85	294.68
10.081	294.93
10.323	295.18
10.22	295.44
9.74	295.68
9.815	295.94
10.186	296.2
10.043	296.44
10.628	296.71
10.604	296.95
10.118	297.19
9.81	297.43
9.669	297.68
9.745	297.93
10.036	298.18
10.168	298.42
10.248	298.68
10.22	298.94
10.559	299.18
10.246	299.44
10.308	299.69
10.015	299.95
9.845	300.19
9.271	300.44
9.259	300.69
9.431	300.94
9.902	301.18
9.901	301.43
9.817	301.67
9.647	301.93
10.055	302.17
10.109	302.42
10.092	302.66
10.728	302.9
10.195	303.15
10.097	303.4
9.659	303.63
9.611	303.89
9.882	304.13
10.267	304.37
10.154	304.63
10.285	304.89
10.522	305.13
10.44	305.38
10.162	305.63
9.96	305.89
9.611	306.15
9.632	306.41
9.395	306.64
9.577	306.89
9.767	307.14
9.93	307.4
9.948	307.66
9.668	307.9
9.624	308.15
9.781	308.4
9.639	308.63
10.052	308.89
10.193	309.15
9.943	309.38
10.227	309.63
9.944	309.88
9.815	310.12
10.038	310.38
10.505	310.62
10.208	310.88
10.718	311.14
10.438	311.38
10.226	311.63
10.271	311.88
10.028	312.14
9.429	312.37
9.04	312.61
9.016	312.87
9.114	313.11
9.415	313.36
9.668	313.6
9.866	313.84
9.493	314.1
9.83	314.35
10.073	314.59
9.975	314.83
10.541	315.08
10.058	315.34
9.643	315.58
9.529	315.83
9.676	316.08
9.748	316.33
10.137	316.59
10.286	316.85
10.155	317.1
10.4	317.36
10.206	317.6
10.214	317.84
10.324	318.07
10.227	318.32
9.5	318.55
9.196	318.79
9.438	319.05
9.441	319.29
9.441	319.53
9.505	319.77
9.371	320.01
9.497	320.25
9.99	320.75
9.851	320.99
10.195	321.25
10.472	321.49
9.933	321.75
9.831	321.97
9.657	322.23
9.875	322.47
9.647	322.71
9.932	322.94
10.261	323.17
10.256	323.41
10.128	323.65
9.922	323.89
10.273	324.12
10.358	324.36
9.828	324.59
9.187	324.83
9.13	325.07
9.267	325.3
9.474	325.56
9.585	325.79
9.727	326.02
9.547	326.26
9.968	326.5
10.12	326.99
9.944	327.25
10.432	327.49
10.133	327.74
9.739	327.99
9.734	328.23
9.829	328.49
9.827	328.74
10.09	328.99
10.205	329.23
10.861	329.49
11.056	329.73
11.244	329.99
11.262	330.23
10.791	330.48
10.741	330.72
10.19	330.96
9.814	331.21
9.809	331.45
9.856	331.69
9.893	331.95
9.795	332.19
9.667	332.44
9.884	332.69
10.254	332.94
10.083	333.18
10.185	333.42
10.715	333.66
10.351	333.9
10.157	334.14
10.355	334.4
10.487	334.65
10.21	334.89
10.354	335.13
10.586	335.38
11.052	335.62
11.258	335.87
10.975	336.13
11.173	336.39
11.24	336.63
10.711	336.89
9.839	337.14
9.396	337.39
9.471	337.62
9.716	337.86
9.905	338.11
9.982	338.36
9.936	338.62
10.386	338.88
10.571	339.12
10.649	339.36
10.698	339.62
10.636	339.86
10.379	340.11
10.277	340.37
10.424	340.61
10.634	340.87
10.589	341.11
10.799	341.37
11.381	341.61
11.65	341.86
11.857	342.1
11.847	342.36
11.693	342.62
11.344	342.88
10.807	343.12
10.1	343.38
9.896	343.62
10	343.88
10.268	344.12
10.399	344.37
10.468	344.62
10.465	344.87
10.671	345.13
10.574	345.36
10.786	345.62
10.917	345.88
10.502	346.12
10.527	346.38
10.818	346.62
11.009	346.86
11.264	347.12
11.365	347.37
11.431	347.64
11.831	347.88
11.939	348.12
12.239	348.37
12.37	348.63
11.819	348.88
10.933	349.13
9.959	349.37
9.6	349.63
9.595	349.87
9.99	350.13
10.407	350.37
10.604	350.62
10.787	350.88
11.05	351.12
11.159	351.39
11.056	351.64
11.376	351.88
11.178	352.14
10.81	352.39
11.013	352.63
11.53	352.87
11.588	353.13
11.531	353.37
11.677	353.63
11.93	353.89
12.065	354.13
12.054	354.38
12.166	354.62
12.054	354.88
11.605	355.13
10.819	355.39
10.428	355.66
10.044	355.91
10.051	356.15
10.097	356.41
10.27	356.65
10.485	356.89
10.739	357.13
11.078	357.39
10.936	357.63
11.042	357.88
11.396	358.12
10.814	358.36
10.724	358.6
11.025	358.86
11.258	359.12
11.488	359.38
11.594	359.64
11.767	359.89
12.076	360.15
12.212	360.4
12.408	360.64
12.627	360.88
12.325	361.14
11.272	361.4
10.365	361.63
9.899	361.87
9.728	362.11
10.097	362.37
10.305	362.61
10.395	362.87
10.634	363.13
10.919	363.38
11.245	363.64
11.32	363.91
11.371	364.16
11.3	364.43
10.977	364.69
11.065	364.93
11.461	365.18
11.675	365.42
11.727	365.68
11.748	365.92
12.118	366.16
12.333	366.39
12.321	366.64
12.359	366.89
12.301	367.15
11.84	367.41
10.983	367.65
10.556	367.91
10.465	368.15
10.554	368.39
10.868	368.65
10.942	368.92
11.025	369.18
11.248	369.44
11.496	369.69
11.649	369.93
11.928	370.19
12.088	370.44
11.641	370.7
11.395	370.96
11.674	371.23
11.97	371.47
12.125	371.73
12.104	371.97
12.154	372.23
12.432	372.48
12.525	372.72
12.677	372.96
12.796	373.22
12.544	373.47
11.699	373.72
10.618	373.96
10.354	374.19
10.422	374.45
10.857	374.71
11.159	374.95
11.055	375.19
11.207	375.44
11.51	375.68
11.781	375.94
11.777	376.17
12.008	376.41
11.869	376.67
11.721	376.91
11.643	377.17
12.065	377.41
12.264	377.65
12.363	377.91
12.381	378.17
12.538	378.41
12.746	378.67
12.704	378.92
12.742	379.16
12.606	379.4
12.174	379.66
11.423	379.9
10.901	380.16
10.834	380.4
11.058	380.65
11.337	380.91
11.417	381.16
11.403	381.42
11.673	381.66
11.953	381.9
12.058	382.16
12.247	382.42
12.565	382.66
12.092	382.92
12.028	383.18
12.179	383.44
12.506	383.69
12.628	383.93
12.661	384.17
12.745	384.4
12.884	384.65
12.943	384.9
13.018	385.16
13.118	385.4
12.836	385.65
12.015	385.89
10.938	386.15
10.663	386.4
10.946	386.64
11.139	386.9
11.501	387.14
11.58	387.37
11.694	387.63
11.963	387.89
12.19	388.13
12.16	388.38
12.438	388.62
12.344	388.88
12.121	389.12
12.146	389.36
12.518	389.62
12.666	389.86
12.668	390.12
12.711	390.38
12.925	390.64
13.1	390.89
12.992	391.15
13.006	391.4
12.877	391.64
12.159	391.9
11.393	392.14
11.224	392.4
11.432	392.66
11.724	392.9
11.843	393.16
11.903	393.42
11.814	393.66
12.136	393.9
12.378	394.15
12.397	394.4
12.398	394.64
12.789	394.9
12.459	395.16
12.324	395.4
12.377	395.65
12.75	395.9
12.845	396.16
12.789	396.4
12.89	396.64
13.059	396.9
13.053	397.16
13.146	397.41
13.226	397.65
12.962	397.91
11.781	398.16
11.634	398.42
11.639	398.66
11.603	398.92
11.833	399.18
12.005	399.42
12.025	399.68
12.033	399.92
12.393	400.16
12.616	400.39
12.506	400.65
12.633	400.91
12.698	401.16
12.383	401.42
12.365	401.68
12.692	401.94
12.911	402.2
12.913	402.47
12.93	402.71
13.169	402.97
13.473	403.22
13.344	403.47
13.251	403.73
13.11	403.98
12.244	404.24
11.393	404.49
11.361	404.73
11.79	404.99
12.211	405.25
12.4	405.49
12.364	405.72
12.162	405.95
12.383	406.17
12.663	406.4
12.726	406.63
12.626	406.87
12.859	407.1
12.649	407.35
12.505	407.57
12.597	407.81
13.035	408.06
13.142	408.3
13.054	408.54
13.218	408.79
13.347	409.03
13.297	409.26
13.422	409.73
13.475	409.99
13.169	410.23
11.767	410.49
10.904	410.75
10.894	411.01
11.598	411.25
12.34	411.5
12.551	411.72
12.574	411.97
12.606	412.21
12.877	412.46
13.023	412.7
12.899	412.94
12.901	413.17
12.943	413.42
12.735	413.66
12.661	413.91
12.978	414.14
13.267	414.36
13.208	414.59
13.186	414.84
13.431	415.06
13.718	415.29
13.545	415.53
13.498	415.75
13.339	416.24
12.328	416.48
11.25	416.72
11.142	416.97
11.354	417.21
12.008	417.46
12.546	417.7
12.767	417.94
12.671	418.2
12.814	418.44
13.043	418.7
13.051	418.94
12.927	419.2
13.067	419.44
12.961	419.7
12.75	419.94
12.775	420.2
13.186	420.46
13.384	420.71
13.297	420.94
13.454	421.19
13.617	421.44
13.548	421.72
13.601	421.96
13.629	422.21
13.259	422.45
11.821	422.71
11.109	422.97
11.09	423.23
11.381	423.49
12.003	423.75
12.531	423.99
12.603	424.22
12.703	424.46
13.11	424.69
13.266	424.93
13.096	425.18
13.038	425.42
13.058	425.65
12.985	425.89
12.877	426.12
13.078	426.36
13.509	426.59
13.577	426.82
13.377	427.06
13.643	427.32
13.905	427.56
13.713	427.79
13.689	428.02
13.571	428.25
12.819	428.72
11.734	428.98
11.502	429.22
11.65	429.48
12.053	429.72
12.416	429.96
12.627	430.22
12.706	430.48
12.921	430.74
13.269	430.99
13.285	431.24
13.069	431.49
13.121	431.75
13.079	431.99
12.984	432.22
13.046	432.47
13.364	432.7
13.602	432.92
13.582	433.15
13.709	433.39
13.942	433.65
13.878	433.89
13.758	434.14
13.824	434.36
13.388	434.6
12.209	434.85
11.79	435.09
11.72	435.33
12.174	435.58
12.728	435.82
13.115	436.07
13.073	436.29
13.029	436.54
13.294	436.77
13.509	437.01
13.396	437.49
13.292	437.74
13.205	438
13.085	438.24
13.025	438.48
13.33	438.73
13.701	438.96
13.907	439.2
13.843	439.44
13.954	439.67
14.219	439.9
14.099	440.14
14.055	440.39
13.982	440.62
13.229	440.85
12.304	441.08
12.109	441.3
12.259	441.55
12.581	441.79
12.768	442.03
12.901	442.28
13.047	442.52
13.205	442.77
13.454	443.01
13.461	443.47
13.252	443.71
13.289	443.97
13.256	444.21
13.123	444.45
13.174	444.71
13.485	444.95
13.76	445.2
13.804	445.44
14.049	445.68
14.237	445.94
14.265	446.18
14.014	446.43
14.08	446.67
13.624	446.91
12.604	447.17
12.455	447.43
12.428	447.67
12.735	447.92
12.912	448.18
13.102	448.42
13.25	448.66
13.36	448.91
13.595	449.15
13.851	449.39
13.628	449.63
13.454	449.88
13.396	450.14
13.271	450.38
13.243	450.62
13.619	450.88
13.986	451.13
14.127	451.39
14.071	451.62
14.294	451.88
14.377	452.14
14.216	452.37
14.237	452.61
14.11	452.85
13.374	453.1
12.757	453.34
13.141	453.59
13.43	453.85
13.595	454.09
13.411	454.35
13.314	454.6
13.403	454.84
13.53	455.08
13.872	455.34
14.007	455.59
13.735	455.83
13.702	456.09
13.699	456.33
13.549	456.59
13.517	456.83
13.786	457.07
14.133	457.33
14.281	457.57
14.557	457.83
14.769	458.09
14.733	458.35
14.402	458.61
14.556	458.85
14.082	459.11
12.888	459.35
12.559	459.63
12.996	459.87
13.367	460.11
13.604	460.36
13.657	460.6
13.603	460.86
13.746	461.1
13.885	461.35
14.024	461.59
13.856	461.85
13.574	462.1
13.481	462.35
13.406	462.6
13.316	462.84
13.706	463.09
13.922	463.33
14.206	463.58
14.081	463.83
14.395	464.08
14.543	464.32
14.296	464.56
14.316	464.82
14.11	465.08
13.451	465.34
12.701	465.58
12.881	465.82
13.461	466.08
13.73	466.31
13.724	466.56
13.611	466.8
13.656	467.03
13.778	467.29
14.092	467.53
14.306	467.78
14.062	468.04
13.909	468.29
13.868	468.53
13.695	468.79
13.506	469.04
14.023	469.28
14.359	469.52
14.412	469.77
14.72	470.01
14.894	470.25
14.948	470.5
14.516	470.75
14.518	471.24
14.18	471.5
12.833	471.72
12.721	471.95
13.168	472.2
13.667	472.44
13.932	472.71
13.864	472.97
13.76	473.23
13.879	473.49
14.009	473.74
14.243	474
14.099	474.23
13.814	474.47
13.735	474.73
13.637	474.97
13.623	475.21
13.922	475.44
14.082	475.67
14.225	475.9
14.297	476.14
14.498	476.37
14.558	476.61
14.396	476.84
14.311	477.08
14.229	477.32
13.435	477.58
12.85	477.82
13.023	478.07
13.68	478.31
14.019	478.54
14.048	478.78
13.905	479.01
13.902	479.48
14.043	479.72
14.291	479.96
14.572	480.22
14.367	480.48
14.114	480.75
14.199	480.98
14.107	481.23
14.078	481.45
14.22	481.7
14.561	481.94
14.605	482.16
14.898	482.39
15.005	482.62
14.961	482.87
14.668	483.11
14.557	483.34
14.159	483.58
13.007	483.82
13.223	484.05
13.441	484.27
13.747	484.5
14.129	484.99
14.063	485.23
13.922	485.47
14.008	485.72
14.176	485.97
14.208	486.21
14.247	486.46
14.106	486.72
13.962	486.98
13.935	487.23
13.884	487.48
13.97	487.74
14.12	487.97
14.282	488.21
14.471	488.46
14.686	488.7
14.724	488.94
14.517	489.19
14.419	489.42
14.34	489.68
13.644	489.95
13.088	490.21
13.456	490.47
13.927	490.71
14.252	490.96
14.411	491.21
14.316	491.45
14.229	491.7
14.283	491.94
14.515	492.2
14.533	492.46
14.408	492.71
14.303	492.97
14.365	493.22
14.33	493.48
14.343	493.72
14.347	493.98
14.648	494.24
14.787	494.49
15.07	494.74
15.158	494.99
15.082	495.24
14.741	495.48
14.666	495.75
14.274	496
13.368	496.24
13.192	496.47
13.447	496.71
14.07	496.95
14.334	497.2
14.393	497.42
14.419	497.66
14.476	497.89
14.636	498.12
14.776	498.36
14.617	498.59
14.365	498.84
14.241	499.07
14.222	499.29
14.149	499.54
14.22	499.77
[truncated: 19,789 more rows]
