# Supplementary material for: Fibril formation and ordering of disordered FUS LC driven by hydrophobic interactions
Source: Nat Chem. 2023 May 25;15(8):1146–54. doi: 10.1038/s41557-023-01221-1 (PMC10396963; doi:10.1038/s41557-023-01221-1)
Supplement: Source Data Fig. 1 — SP traces, AFM images, BAM images. [file 41557_2023_1221_MOESM2_ESM.zip › Figure1/Figure1_a/Figure_1a_surface_pressure_FUS_PBS_2.csv]

pressure (mN/m)	time (s)
0.031	0.32
0.023	0.95
0.023	1.54
0.021	2.08
0.023	2.57
-0.029	3.02
0.029	3.45
0.03	3.84
-0.027	4.22
-0.005	4.57
-0.04	4.9
-0.012	5.2
-0.032	5.51
-0.021	5.78
-0.033	6.05
-0.024	6.3
-0.018	6.53
-0.002	6.75
0.011	6.98
0.014	7.21
0.023	7.45
0.024	7.68
0.031	7.92
0.034	8.16
0.043	8.42
0.046	8.66
0.044	8.89
0.04	9.11
0.037	9.34
0.035	9.57
0.032	9.8
0.028	10.04
0.018	10.28
0.008	10.51
-0.003	10.75
-0.007	11
-0.002	11.24
-0.004	11.47
-0.011	11.69
-0.02	11.92
-0.024	12.17
-0.018	12.39
-0.003	12.63
0.006	12.86
0.011	13.09
0.016	13.33
0.021	13.58
0.026	13.82
0.035	14.05
0.043	14.27
0.047	14.5
0.046	14.76
0.043	14.99
0.041	15.23
0.038	15.45
0.032	15.7
0.022	15.94
0.014	16.17
0.004	16.43
-0.003	16.67
-0.004	16.91
0.003	17.14
0.004	17.38
-0.001	17.63
-0.003	17.87
0.001	18.1
0.014	18.34
0.025	18.59
0.025	18.83
0.025	19.06
0.027	19.28
0.029	19.52
0.033	19.75
0.039	20
0.043	20.22
0.041	20.47
0.037	20.69
0.034	20.94
0.029	21.17
0.025	21.39
0.022	21.64
0.009	21.86
-0.003	22.09
-0.014	22.32
-0.015	22.56
-0.012	22.81
-0.005	23.05
-0.008	23.28
-0.012	23.51
-0.015	23.73
-0.007	23.97
0.002	24.22
0.006	24.46
0.007	24.7
0.004	24.93
-0.004	25.18
-0.005	25.42
0.001	25.68
0.014	25.92
0.021	26.15
0.018	26.38
0.015	26.61
0.009	26.85
0.003	27.08
-0.002	27.3
-0.012	27.55
-0.025	27.77
-0.037	28.02
-0.046	28.26
-0.044	28.5
-0.041	28.74
-0.045	28.98
-0.047	29.21
-0.042	29.45
-0.03	29.68
-0.01	29.91
0.007	30.14
0.016	30.38
0.018	30.64
0.02	30.9
0.022	31.12
0.027	31.37
0.035	31.59
0.042	31.84
0.044	32.06
0.045	32.31
0.044	32.55
0.041	32.79
0.034	33.02
0.03	33.25
0.022	33.48
0.019	33.72
0.008	33.95
0.002	34.18
0.002	34.4
0	34.63
-0.007	34.88
-0.017	35.12
-0.023	35.35
-0.019	35.58
-0.01	35.82
-0.002	36.07
0.007	36.31
0.008	36.55
0.003	36.78
0.004	37.01
0.008	37.25
0.013	37.49
0.017	37.73
0.017	37.96
0.013	38.19
0.01	38.43
0.004	38.68
-0.001	38.9
-0.01	39.13
-0.021	39.35
-0.028	39.58
-0.032	39.81
-0.031	40.05
-0.024	40.28
-0.025	40.51
-0.027	40.77
-0.023	41.01
-0.015	41.24
0.002	41.48
0.014	41.71
0.017	41.94
0.019	42.18
0.023	42.42
0.027	42.65
0.028	42.88
0.033	43.12
0.036	43.36
0.033	43.57
0.023	43.82
0.017	44.06
0.011	44.28
0.006	44.51
0.002	44.99
0.003	45.25
0.001	45.49
0.001	45.74
0.005	45.98
0.012	46.21
0.016	46.45
0.012	46.68
0.013	46.9
0.009	47.13
0.014	47.36
0.019	47.59
0.022	47.82
0.023	48.06
0.02	48.3
0.013	48.54
0.012	48.8
0.016	49.04
0.021	49.28
0.018	49.51
0.015	49.77
0.009	50.01
0.004	50.25
-0.001	50.74
-0.008	50.98
-0.011	51.24
-0.023	51.48
-0.035	51.73
-0.048	51.98
-0.046	52.24
-0.047	52.5
-0.046	52.73
-0.044	52.96
-0.04	53.19
-0.027	53.44
-0.01	53.66
0.005	53.89
0.017	54.12
0.022	54.34
0.023	54.59
0.023	54.81
0.028	55.04
0.033	55.27
0.035	55.75
0.03	55.98
0.024	56.22
0.024	56.45
0.026	56.68
0.025	56.91
0.022	57.17
0.014	57.41
0.006	57.64
0.001	57.88
0.003	58.11
0.009	58.35
0.012	58.58
0.011	58.8
0.005	59.03
0.005	59.27
0.012	59.5
0.022	59.75
0.026	60.25
0.03	60.49
0.029	60.73
0.034	60.96
0.034	61.19
0.034	61.43
0.03	61.67
0.021	61.92
0.014	62.16
0.01	62.4
0.005	62.62
0.001	62.87
-0.006	63.11
-0.013	63.34
-0.023	63.58
-0.033	63.81
-0.035	64.04
-0.027	64.28
-0.024	64.52
-0.026	64.77
-0.027	65.24
-0.021	65.5
-0.015	65.72
-0.002	65.97
0.002	66.22
0.001	66.47
0.001	66.71
0.007	66.94
0.002	67.17
0.015	67.4
0.027	67.62
0.032	67.85
0.026	68.08
0.007	68.32
0.02	68.55
0.009	68.77
0.015	69
0.009	69.49
0	69.73
0.005	69.99
-0.019	70.25
-0.001	70.48
-0.005	70.72
0.009	70.96
-0.02	71.19
-0.063	71.4
-0.039	71.62
-0.011	71.86
0.012	72.09
0.01	72.32
0.011	72.55
0.008	72.78
0.012	73.02
0.017	73.25
0.021	73.75
0.016	73.99
0.008	74.23
-0.001	74.48
-0.006	74.7
-0.005	74.93
-0.008	75.16
-0.024	75.4
-0.036	75.65
-0.04	75.87
-0.037	76.1
-0.045	76.34
-0.056	76.57
-0.035	76.8
-0.037	77.06
-0.037	77.3
-0.037	77.53
-0.013	77.75
0	78.25
0.012	78.5
0.009	78.73
0.007	78.95
0.002	79.18
0.005	79.41
0.01	79.63
0.018	79.86
0.025	80.09
0.025	80.35
0.026	80.58
0.024	80.83
0.016	81.07
0.017	81.29
-0.008	81.52
0.005	81.77
-0.019	82.24
-0.011	82.48
-0.021	82.74
-0.008	83
-0.009	83.25
-0.009	83.48
-0.01	83.72
-0.003	83.95
0.008	84.21
0.016	84.44
0.025	84.66
0.025	84.89
0.027	85.13
0.03	85.38
0.084	85.6
-0.007	85.83
0.007	86.06
0.108	86.3
-0.004	86.53
0.024	86.78
0.002	87.02
0.047	87.26
-0.016	87.73
0.013	87.99
-0.042	88.25
-0.03	88.48
-0.047	88.7
-0.031	88.93
-0.009	89.16
-0.077	89.39
0.011	89.63
-0.048	89.85
0.001	90.08
-0.009	90.31
0.011	90.55
0.008	90.79
0.012	91.04
0.016	91.28
0.019	91.54
0.025	91.78
0.026	92.01
0.032	92.25
0.028	92.73
0.029	92.99
0.023	93.25
0.025	93.49
0.021	93.72
0.016	93.96
0.009	94.19
0.004	94.44
0	94.68
0.001	94.93
0.008	95.16
0.008	95.38
0.007	95.63
0.005	95.85
0.011	96.08
0.018	96.31
0.028	96.54
0.03	96.78
0.031	97.02
0.036	97.27
0.037	97.75
0.04	97.99
0.046	98.23
0.05	98.48
0.048	98.71
0.04	98.93
0.035	99.16
0.026	99.4
0.013	99.64
0.003	99.89
-0.008	100.13
-0.019	100.35
-0.027	100.58
-0.03	100.81
-0.028	101.05
-0.026	101.3
-0.029	101.54
-0.031	101.77
-0.031	102.01
-0.021	102.26
-0.005	102.72
0.004	102.98
0.009	103.22
0.011	103.47
0.016	103.71
0.018	103.96
0.024	104.22
0.028	104.48
0.033	104.74
0.028	104.99
0.025	105.24
0.024	105.48
0.02	105.74
0.014	105.99
0.009	106.23
0	106.48
-0.006	106.71
-0.009	106.96
-0.006	107.22
0	107.47
0.001	107.69
-0.002	107.97
-0.005	108.21
-0.002	108.47
0.008	108.71
0.018	108.96
0.024	109.21
0.027	109.45
0.023	109.7
0.024	109.94
0.027	110.2
0.027	110.46
0.028	110.7
0.026	110.94
0.019	111.19
0.014	111.43
0.01	111.69
0.004	111.94
-0.003	112.18
-0.012	112.44
-0.018	112.68
-0.031	112.92
-0.033	113.16
-0.031	113.42
-0.03	113.67
-0.03	113.91
-0.034	114.17
-0.033	114.41
-0.026	114.67
-0.013	114.92
-0.003	115.16
0.003	115.41
0.008	115.66
0.011	115.91
0.018	116.15
0.027	116.41
0.032	116.68
0.032	116.94
0.031	117.19
0.025	117.45
0.024	117.69
0.019	117.95
0.014	118.19
0.006	118.45
-0.001	118.69
-0.012	118.95
-0.017	119.21
-0.016	119.45
-0.008	119.69
-0.005	119.95
-0.003	120.21
-0.007	120.45
0	120.72
0.007	120.98
0.014	121.22
0.016	121.47
0.015	121.71
0.016	121.96
0.015	122.21
0.018	122.46
0.021	122.73
0.025	122.99
0.021	123.24
0.02	123.5
0.013	123.74
0.004	123.97
-0.005	124.22
-0.012	124.46
-0.02	124.69
-0.028	124.93
-0.032	125.17
-0.033	125.42
-0.028	125.66
-0.023	125.91
-0.024	126.13
-0.029	126.36
-0.027	126.59
-0.021	126.81
-0.005	127.06
0.004	127.3
0.011	127.52
0.014	127.77
0.017	128
0.022	128.47
0.033	128.71
0.041	128.95
0.041	129.2
0.039	129.45
0.032	129.71
0.028	129.97
0.025	130.23
0.022	130.47
0.013	130.71
0.006	130.97
-0.002	131.21
-0.007	131.48
-0.001	131.71
0.007	131.96
0.005	132.2
-0.001	132.46
-0.005	132.71
-0.002	132.96
0.012	133.2
0.025	133.47
0.033	133.72
0.033	133.96
0.036	134.2
0.036	134.45
0.039	134.7
0.042	134.96
0.047	135.21
0.045	135.46
0.04	135.72
0.036	135.98
0.034	136.24
0.031	136.49
0.028	136.72
0.019	136.97
0.009	137.22
-0.002	137.48
-0.007	137.74
-0.007	137.99
-0.005	138.24
-0.008	138.48
-0.013	138.74
-0.008	139
0.001	139.23
0.015	139.47
0.026	139.71
0.03	139.94
0.033	140.17
0.031	140.41
0.032	140.65
0.031	140.9
0.033	141.13
0.046	141.35
0.039	141.6
0.026	141.84
0.02	142.07
0.013	142.29
0.009	142.52
0.003	142.77
-0.001	143.25
-0.006	143.49
-0.002	143.72
0.004	143.95
0.012	144.18
0.016	144.42
0.016	144.64
0.015	144.89
0.022	145.11
0.032	145.34
0.043	145.58
0.043	145.83
0.037	146.07
0.039	146.31
0.034	146.56
0.038	146.8
0.042	147.03
0.043	147.27
0.04	147.5
0.032	148
0.023	148.24
0.019	148.49
0.013	148.72
0.008	148.95
0	149.18
-0.009	149.42
-0.016	149.65
-0.017	149.89
-0.014	150.13
-0.013	150.39
-0.016	150.62
-0.02	150.86
-0.017	151.08
-0.011	151.33
0.001	151.55
0.013	151.78
0.02	152.01
0.022	152.49
0.023	152.73
0.024	152.99
0.03	153.26
0.038	153.49
0.038	153.72
0.035	153.94
0.027	154.17
0.02	154.39
0.015	154.64
0.013	154.88
0.007	155.12
-0.001	155.35
-0.007	155.61
-0.005	155.87
-0.001	156.11
0.01	156.35
0.011	156.6
0.009	156.82
0.008	157.05
0.01	157.29
0.019	157.54
0.027	157.76
0.026	158
0.03	158.25
0.035	158.73
0.036	158.98
0.039	159.22
0.041	159.46
0.04	159.71
0.034	159.96
0.024	160.23
0.019	160.49
0.009	160.73
0	160.97
-0.008	161.21
-0.015	161.47
-0.024	161.72
-0.028	161.98
-0.028	162.23
-0.021	162.49
-0.017	162.75
-0.016	162.98
-0.016	163.2
-0.011	163.45
0	163.67
0.015	163.92
0.024	164.15
0.026	164.38
0.028	164.62
0.026	164.86
0.031	165.09
0.039	165.32
0.048	165.55
0.054	165.8
0.043	166.03
0.026	166.26
0.014	166.5
0.004	167
-0.002	167.24
-0.005	167.48
-0.008	167.73
-0.01	167.97
-0.011	168.18
-0.004	168.43
0.002	168.67
0.002	168.92
0.001	169.14
0.005	169.38
0.009	169.63
0.02	169.87
0.028	170.11
0.028	170.36
0.025	170.6
0.027	170.83
0.03	171.06
0.037	171.28
0.045	171.52
0.046	171.77
0.043	172.27
0.031	172.51
0.025	172.74
0.018	172.97
0.015	173.2
0.008	173.44
0.003	173.67
-0.007	173.91
-0.011	174.15
-0.016	174.4
-0.011	174.64
-0.007	174.88
-0.01	175.12
-0.014	175.35
-0.01	175.61
0.003	175.85
0.016	176.09
0.024	176.32
0.023	176.56
0.025	176.79
0.025	177.01
0.03	177.27
0.037	177.51
0.038	178
0.015	178.23
-0.023	178.48
-0.039	178.71
-0.057	178.94
-0.054	179.17
-0.066	179.39
-0.053	179.64
-0.067	179.87
-0.067	180.11
-0.072	180.34
-0.063	180.58
-0.043	180.82
-0.022	181.06
-0.008	181.29
-0.007	181.52
-0.003	181.76
0.003	182.25
0.004	182.49
-0.004	182.73
-0.006	182.96
-0.007	183.22
0	183.46
0.006	183.7
0.015	183.93
0.018	184.16
0.018	184.4
0.013	184.64
0.007	184.88
-0.003	185.13
-0.008	185.37
-0.011	185.61
-0.015	185.86
-0.021	186.1
-0.02	186.33
-0.019	186.55
-0.014	186.79
-0.009	187.04
-0.005	187.29
-0.01	187.53
-0.008	187.78
0.003	188
0.016	188.48
0.02	188.72
0.024	188.96
0.026	189.21
0.031	189.45
0.035	189.7
0.036	189.95
0.038	190.22
0.036	190.46
0.035	190.71
0.028	190.96
0.027	191.21
0.021	191.45
0.017	191.71
0.009	191.96
-0.001	192.2
-0.008	192.46
-0.01	192.7
-0.004	192.95
0.001	193.19
0.001	193.43
0.001	193.69
0	193.95
0.008	194.2
0.021	194.45
0.027	194.7
0.025	194.95
0.022	195.21
0.024	195.45
0.02	195.69
0.017	195.93
0.02	196.18
0.023	196.42
0.024	196.67
0.025	196.92
0.024	197.17
0.022	197.42
0.015	197.66
0.006	197.9
-0.004	198.16
-0.012	198.4
-0.02	198.64
-0.015	198.89
-0.008	199.13
-0.004	199.37
-0.006	199.61
-0.008	199.87
-0.006	200.11
0.006	200.37
0.018	200.62
0.023	200.85
0.023	201.1
0.022	201.36
0.025	201.6
0.032	201.86
0.035	202.1
0.042	202.34
0.044	202.6
0.039	202.86
0.036	203.1
0.031	203.36
0.028	203.62
0.02	203.86
0.009	204.11
-0.003	204.35
-0.008	204.6
-0.008	204.84
0.005	205.08
0.009	205.32
0.006	205.57
-0.003	205.82
-0.014	206.08
-0.023	206.32
-0.016	206.56
-0.014	206.81
-0.015	207.08
-0.02	207.32
-0.016	207.58
-0.006	207.83
0.002	208.08
0.013	208.33
0.016	208.59
0.015	208.84
0.013	209.08
0.011	209.32
0.008	209.58
0.006	209.82
0.003	210.07
-0.007	210.33
-0.015	210.57
-0.017	210.83
-0.019	211.07
-0.014	211.33
-0.013	211.57
-0.014	211.82
-0.016	212.07
-0.01	212.33
0.002	212.58
0.015	212.83
0.021	213.09
0.02	213.34
0.021	213.58
0.024	213.84
0.028	214.11
0.032	214.35
0.036	214.6
0.035	214.84
0.026	215.1
0.014	215.34
0.003	215.58
-0.003	215.84
-0.01	216.08
-0.015	216.34
-0.021	216.6
-0.024	216.84
-0.022	217.08
-0.014	217.34
-0.01	217.6
-0.013	217.84
-0.019	218.1
-0.021	218.32
-0.015	218.57
-0.003	218.81
0.003	219.08
0.001	219.34
-0.002	219.6
-0.004	219.84
-0.004	220.08
0.003	220.34
0.01	220.6
0.018	220.84
0.022	221.1
0.021	221.35
0.019	221.59
0.013	221.84
0.01	222.08
0.012	222.32
-0.005	222.56
-0.017	222.82
-0.027	223.06
-0.024	223.32
-0.019	223.58
-0.021	223.82
-0.03	224.08
-0.039	224.32
-0.037	224.58
-0.027	224.84
-0.01	225.1
-0.004	225.34
0.003	225.58
0.004	225.83
0.01	226.07
0.017	226.33
0.026	226.57
0.034	226.81
0.034	227.08
0.03	227.33
0.022	227.57
0.018	227.82
0.017	228.07
0.013	228.32
0.006	228.56
-0.004	228.82
-0.01	229.07
-0.013	229.31
-0.009	229.56
-0.004	229.81
-0.005	230.07
-0.008	230.32
-0.014	230.56
-0.01	230.82
-0.008	231.06
-0.007	231.3
-0.011	231.56
-0.014	231.81
-0.011	232.06
-0.01	232.31
-0.004	232.55
0.005	232.82
0.013	233.06
0.013	233.32
0.014	233.56
0.013	233.8
0.01	234.05
0.006	234.29
-0.003	234.54
-0.009	234.8
-0.014	235.04
-0.016	235.29
-0.013	235.53
-0.01	235.79
-0.004	236.03
-0.008	236.27
-0.007	236.53
-0.01	236.79
0	237.02
0.012	237.5
0.019	237.74
0.02	237.97
0.018	238.21
0.018	238.45
0.018	238.69
0.019	238.94
0.027	239.18
0.033	239.45
0.027	239.71
0.025	239.97
0.006	240.21
0.001	240.45
-0.006	240.69
-0.009	240.94
-0.026	241.18
-0.031	241.43
-0.033	241.66
-0.04	241.89
-0.034	242.13
-0.069	242.36
-0.089	242.6
-0.103	242.85
-0.119	243.09
-0.126	243.35
-0.132	243.58
-0.132	243.84
-0.136	244.07
-0.134	244.31
-0.134	244.55
-0.129	244.79
-0.129	245.05
-0.128	245.3
-0.127	245.54
-0.127	245.77
-0.127	246.02
-0.126	246.27
-0.125	246.51
-0.125	246.76
-0.125	247.02
-0.12	247.26
-0.113	247.51
-0.109	247.75
-0.109	248.24
-0.106	248.48
-0.107	248.72
-0.109	249
-0.112	249.22
-0.113	249.47
-0.116	249.71
-0.114	249.95
-0.11	250.19
-0.109	250.44
-0.111	250.68
-0.115	250.92
-0.114	251.16
-0.116	251.41
-0.115	251.63
-0.115	251.89
-0.113	252.13
-0.112	252.36
-0.108	252.59
-0.105	252.84
-0.107	253.09
-0.116	253.35
-0.122	253.57
-0.123	253.84
-0.125	254.07
-0.13	254.3
-0.129	254.53
-0.124	254.79
-0.12	255.05
-0.121	255.3
-0.122	255.53
-0.12	255.77
-0.118	256.01
-0.114	256.5
-0.109	256.73
-0.108	256.96
-0.109	257.18
-0.107	257.44
-0.106	257.69
-0.105	257.91
-0.108	258.14
-0.108	258.37
-0.106	258.61
-0.106	258.85
-0.107	259.09
-0.104	259.34
-0.103	259.58
-0.098	259.82
-0.094	260.06
-0.091	260.29
-0.09	260.52
-0.091	260.75
-0.092	261.22
-0.096	261.47
-0.097	261.72
-0.099	261.97
-0.097	262.21
-0.104	262.47
-0.104	262.73
-0.105	262.97
-0.102	263.21
-0.103	263.46
-0.102	263.7
-0.101	263.96
-0.102	264.22
-0.102	264.46
-0.103	264.7
-0.099	264.96
-0.104	265.22
-0.106	265.47
-0.103	265.72
-0.105	265.98
-0.105	266.22
-0.1	266.48
-0.101	266.75
-0.097	266.99
-0.095	267.23
-0.093	267.45
-0.091	267.7
-0.091	267.94
-0.091	268.17
-0.094	268.41
-0.094	268.64
-0.095	268.87
-0.094	269.11
-0.095	269.37
-0.094	269.59
-0.094	269.82
-0.095	270.05
-0.099	270.28
-0.097	270.51
-0.099	270.98
-0.096	271.23
-0.096	271.48
-0.091	271.75
-0.088	271.99
-0.085	272.22
-0.089	272.46
-0.097	272.69
-0.102	272.93
-0.102	273.18
-0.101	273.4
-0.102	273.65
-0.101	273.87
-0.099	274.1
-0.095	274.33
-0.101	274.57
-0.102	274.8
-0.105	275.04
-0.104	275.28
-0.104	275.53
-0.098	275.76
-0.093	276.23
-0.088	276.48
-0.091	276.72
-0.09	276.96
-0.091	277.21
-0.097	277.47
-0.098	277.71
-0.099	277.97
-0.096	278.21
-0.093	278.45
-0.09	278.71
-0.087	278.97
-0.086	279.21
-0.09	279.47
-0.092	279.73
-0.095	279.97
-0.094	280.21
-0.091	280.46
-0.091	280.72
-0.091	280.97
-0.093	281.22
-0.091	281.46
-0.084	281.72
-0.1	281.98
-0.094	282.24
-0.086	282.48
-0.096	282.74
-0.091	282.99
-0.096	283.23
-0.088	283.5
-0.091	283.75
-0.09	283.97
-0.094	284.2
-0.096	284.45
-0.094	284.67
-0.091	284.92
-0.09	285.16
-0.099	285.4
-0.106	285.65
-0.112	285.89
-0.115	286.13
-0.111	286.38
-0.099	286.6
-0.092	286.83
-0.019	287.06
0.576	287.29
1.186	287.52
1.597	287.76
1.828	288
1.927	288.5
1.932	288.75
1.985	288.99
1.989	289.22
1.995	289.46
2.073	289.7
2.145	289.93
2.146	290.16
2.158	290.39
2.172	290.62
2.173	290.86
2.15	291.09
2.179	291.32
2.191	291.56
2.163	291.79
2.178	292.03
2.144	292.27
2.097	292.5
2.086	292.97
2.073	293.23
2.046	293.47
2.013	293.71
1.987	293.95
1.963	294.21
1.951	294.46
1.951	294.71
1.938	294.96
1.936	295.2
1.927	295.44
1.92	295.68
1.915	295.93
1.919	296.18
1.935	296.43
1.965	296.69
2.032	296.93
2.122	297.19
2.182	297.45
2.227	297.7
2.247	297.94
2.241	298.19
2.229	298.43
2.227	298.69
2.246	298.95
2.301	299.19
2.314	299.44
2.306	299.69
2.315	299.96
2.325	300.2
2.368	300.46
2.451	300.72
2.544	300.98
2.562	301.23
2.524	301.48
2.427	301.73
2.253	301.96
2.205	302.22
2.346	302.48
2.47	302.74
2.562	303
2.602	303.25
2.625	303.49
2.907	303.72
2.682	303.96
2.355	304.19
2.195	304.43
2.316	304.65
2.421	304.9
2.621	305.14
2.614	305.38
2.376	305.61
2.197	305.85
2.276	306.09
2.373	306.34
2.605	306.58
2.731	306.83
2.85	307.07
2.914	307.3
2.983	307.55
2.957	307.78
2.732	308.01
2.344	308.48
2.218	308.74
2.619	308.98
2.816	309.22
2.98	309.47
2.789	309.73
2.836	309.97
2.623	310.21
2.382	310.45
2.282	310.71
2.594	310.95
2.957	311.18
3.243	311.44
3.248	311.68
2.792	311.92
2.418	312.18
2.454	312.44
2.776	312.7
3.052	312.96
3.245	313.22
3.357	313.46
3.374	313.72
3.347	313.96
3.358	314.22
3.141	314.47
2.663	314.72
2.476	314.98
2.82	315.22
3.047	315.46
3.201	315.72
2.992	315.96
3.02	316.22
2.724	316.48
2.494	316.74
2.482	316.98
2.914	317.22
3.267	317.48
3.522	317.74
3.404	317.98
2.843	318.24
2.549	318.5
2.69	318.74
3.087	318.99
3.003	319.21
3.333	319.45
3.565	319.68
3.716	319.91
3.808	320.17
3.694	320.4
3.374	320.63
2.869	320.86
2.706	321.11
3.017	321.34
3.118	321.57
3.162	321.79
2.96	322.05
3.059	322.28
2.716	322.52
2.58	322.76
2.677	323.25
3.013	323.48
3.411	323.71
3.601	323.95
3.498	324.18
3.068	324.4
2.791	324.63
2.858	324.85
3.113	325.08
3.154	325.32
3.558	325.55
3.617	325.78
3.402	326.01
3.29	326.25
3.539	326.74
3.26	326.98
2.917	327.24
2.832	327.5
3.079	327.73
3.485	327.97
3.514	328.22
3.27	328.46
3.312	328.69
2.938	328.92
2.812	329.14
2.937	329.4
3.406	329.64
3.552	329.87
3.997	330.11
3.784	330.35
3.213	330.6
2.951	330.84
2.994	331.06
3.181	331.29
3.211	331.52
3.246	331.77
3.501	332.02
3.459	332.26
3.444	332.51
3.779	332.75
3.497	333.25
3.132	333.48
3.065	333.71
3.17	333.97
3.437	334.21
3.463	334.44
3.298	334.68
3.153	334.91
2.972	335.17
2.913	335.42
3.237	335.66
3.665	335.89
3.787	336.12
4.082	336.36
3.923	336.61
3.428	336.83
3.214	337.07
3.31	337.32
3.645	337.56
3.864	337.8
3.887	338.03
3.809	338.27
3.917	338.51
3.872	338.75
3.968	339.23
3.383	339.49
3.191	339.73
3.358	339.97
3.497	340.23
3.892	340.46
3.956	340.72
3.99	340.95
3.499	341.2
3.245	341.46
3.192	341.7
3.56	341.96
3.974	342.2
4.185	342.45
4.198	342.71
3.993	342.96
3.526	343.21
3.323	343.45
3.444	343.71
3.664	343.94
4.044	344.19
4.079	344.45
3.959	344.72
4.191	344.96
4.316	345.2
4.111	345.46
3.561	345.7
3.323	345.94
3.409	346.2
3.759	346.46
4.071	346.72
4.067	346.96
4.068	347.2
3.612	347.46
3.358	347.71
3.417	347.98
3.834	348.24
3.968	348.49
4.169	348.74
4.143	348.98
3.813	349.23
3.516	349.48
3.583	349.72
3.705	349.98
3.937	350.23
4.277	350.49
4.602	350.74
4.621	350.98
4.589	351.23
4.51	351.48
3.901	351.74
3.535	351.98
3.414	352.25
3.507	352.48
4.102	352.71
4.515	352.95
4.537	353.2
4.103	353.44
3.676	353.68
3.49	353.93
3.585	354.15
3.83	354.4
3.955	354.62
4.319	354.86
4.447	355.09
3.953	355.33
3.648	355.58
3.646	355.82
3.626	356.06
3.729	356.29
4.217	356.53
4.561	356.76
4.816	357
4.586	357.49
4.416	357.75
3.831	357.99
3.572	358.22
3.494	358.45
3.626	358.68
4.075	358.9
4.459	359.15
4.778	359.38
4.485	359.62
3.932	359.86
3.738	360.09
3.84	360.32
4.086	360.55
4.62	360.77
4.87	361
4.612	361.5
4.034	361.75
3.942	361.97
3.952	362.22
3.931	362.46
4.064	362.69
4.42	362.93
4.763	363.16
4.975	363.38
5.033	363.61
4.553	363.84
3.921	364.06
3.693	364.3
3.597	364.55
3.556	364.79
3.529	365.03
3.514	365.28
3.512	365.52
3.511	365.76
3.514	366.23
3.515	366.47
3.52	366.71
3.526	366.97
3.53	367.23
3.532	367.48
3.54	367.72
3.548	367.95
3.556	368.19
3.559	368.43
3.567	368.66
3.573	368.92
3.58	369.18
3.587	369.45
3.591	369.69
3.599	369.95
3.606	370.2
3.611	370.44
3.619	370.68
3.628	370.95
3.641	371.2
3.665	371.44
3.701	371.68
3.74	371.94
3.779	372.2
3.82	372.45
3.858	372.69
3.893	372.95
3.92	373.19
3.933	373.44
3.942	373.68
3.924	373.93
3.896	374.18
3.874	374.44
3.86	374.69
3.848	374.93
3.842	375.19
3.835	375.45
3.824	375.72
3.816	375.96
3.809	376.22
3.803	376.48
3.798	376.74
3.793	376.99
3.791	377.25
3.783	377.51
3.775	377.75
3.768	377.98
3.76	378.21
3.753	378.44
3.751	378.66
3.743	378.89
3.736	379.12
3.732	379.36
3.724	379.59
3.716	379.83
3.713	380.08
3.714	380.31
3.717	380.55
3.725	380.79
3.732	381.02
3.735	381.26
3.737	381.73
3.741	381.99
3.742	382.23
3.746	382.47
3.749	382.72
3.76	382.97
3.761	383.22
3.769	383.48
3.77	383.72
3.771	383.96
3.775	384.21
3.78	384.45
3.779	384.69
3.78	384.93
3.782	385.17
3.784	385.43
3.787	385.68
3.789	385.93
3.796	386.18
3.802	386.43
3.803	386.69
3.817	386.93
3.826	387.17
3.833	387.42
3.842	387.68
3.847	387.95
3.855	388.21
3.861	388.46
3.866	388.72
3.872	388.96
3.879	389.21
3.881	389.45
3.886	389.69
3.888	389.94
3.893	390.18
3.901	390.44
3.903	390.68
3.91	390.92
3.919	391.17
3.934	391.43
3.95	391.68
4.201	391.93
5.213	392.17
5.976	392.43
6.234	392.67
6.318	392.93
6.362	393.19
6.368	393.45
6.542	393.7
6.514	393.94
6.291	394.17
6.239	394.43
6.102	394.67
5.675	394.93
5.174	395.17
4.914	395.43
4.877	395.67
4.917	395.92
4.851	396.17
4.746	396.43
4.745	396.67
4.756	396.93
4.718	397.17
4.67	397.42
4.687	397.66
4.64	397.9
4.591	398.16
4.572	398.42
4.571	398.68
4.58	398.95
4.586	399.19
4.591	399.46
4.597	399.7
4.61	399.95
4.615	400.21
4.615	400.45
4.621	400.71
4.623	400.98
4.625	401.22
4.646	401.47
4.703	401.7
4.947	401.94
5.306	402.2
5.72	402.46
6.006	402.72
5.663	402.96
5.354	403.21
4.89	403.47
4.831	403.73
5.151	403.99
5.184	404.23
5.31	404.48
5.576	404.72
5.486	404.98
5.276	405.23
5.352	405.49
5.182	405.73
5.218	405.98
5.035	406.23
5.322	406.48
5.708	406.74
5.626	407
5.478	407.24
5.664	407.47
5.331	407.7
4.841	407.95
4.751	408.18
4.95	408.43
5.364	408.65
5.586	408.88
5.508	409.11
5.314	409.37
4.911	409.6
5.101	409.82
5.482	410.07
5.375	410.3
5.131	410.54
5.156	410.76
5.211	411.24
5.514	411.49
5.692	411.73
5.62	411.98
5.373	412.23
5.108	412.47
5.561	412.71
5.836	412.96
5.796	413.2
5.561	413.46
5.597	413.7
5.223	413.94
4.919	414.2
5.04	414.46
5.126	414.72
5.204	414.96
5.188	415.22
5.225	415.47
4.939	415.72
4.705	415.97
5.038	416.22
5.599	416.48
5.35	416.72
5.138	416.99
4.908	417.24
4.986	417.5
5.135	417.74
5.186	417.98
5.196	418.23
5.086	418.46
5.139	418.69
5.178	418.93
5.152	419.17
5.18	419.4
5.195	419.63
5.246	419.85
5.045	420.08
4.905	420.32
5.074	420.57
5.118	420.79
5.237	421.02
5.176	421.25
5.346	421.74
4.988	421.98
4.818	422.22
5.029	422.5
5.342	422.72
5.31	422.95
5.101	423.19
5.008	423.43
5.049	423.66
5.022	423.9
5.066	424.13
5.057	424.36
5.112	424.59
5.285	424.83
5.393	425.06
5.454	425.29
5.393	425.51
5.337	425.76
5.211	426
5.052	426.5
5.183	426.74
5.352	426.97
5.376	427.19
5.208	427.44
5.31	427.68
5.108	427.92
4.853	428.16
4.743	428.39
4.781	428.62
4.871	428.85
4.879	429.08
4.88	429.3
4.946	429.55
5.077	429.81
5.162	430.05
5.23	430.28
5.287	430.52
5.475	430.75
5.466	431.23
5.655	431.49
5.643	431.73
5.673	431.99
5.636	432.25
5.379	432.47
5.336	432.7
5.523	432.94
5.643	433.17
5.775	433.4
5.54	433.63
5.672	433.86
5.28	434.09
5.051	434.31
4.923	434.56
5.028	434.8
5.175	435.04
5.13	435.28
5.163	435.51
5.265	435.98
5.306	436.22
5.371	436.48
5.425	436.72
5.46	436.97
5.64	437.22
5.705	437.48
5.769	437.72
5.757	437.98
5.812	438.24
5.747	438.49
5.551	438.75
5.591	438.97
5.746	439.2
5.809	439.45
5.786	439.69
5.648	439.93
5.482	440.17
5.091	440.4
4.978	440.65
4.848	440.87
4.871	441.11
4.895	441.36
4.937	441.6
5.04	441.84
5.138	442.06
5.204	442.29
5.342	442.53
5.417	442.77
5.553	443.02
5.755	443.25
5.86	443.74
5.937	443.99
5.999	444.25
6.035	444.5
5.902	444.74
5.817	444.98
5.989	445.22
6.008	445.45
6.193	445.68
5.878	445.91
6.133	446.15
5.69	446.38
5.309	446.62
5.124	446.85
4.985	447.08
5.128	447.32
5.405	447.56
5.541	447.81
5.36	448.05
5.318	448.31
5.476	448.55
5.398	448.78
5.571	449.02
5.746	449.25
5.913	449.73
6.019	449.99
5.986	450.25
5.981	450.49
5.741	450.75
5.446	450.99
5.425	451.22
5.462	451.44
5.406	451.68
5.295	451.93
5.529	452.15
5.652	452.38
5.31	452.61
5.099	452.83
4.972	453.06
4.943	453.3
4.99	453.55
5.13	453.81
5.215	454.05
5.335	454.29
5.346	454.53
5.421	454.78
5.459	455.03
5.479	455.26
5.434	455.51
5.367	455.75
5.31	456.01
5.538	456.49
5.979	456.74
5.847	456.99
5.581	457.23
5.524	457.48
5.444	457.72
5.532	457.96
5.465	458.2
6.12	458.48
5.857	458.72
5.559	458.96
5.309	459.21
5.194	459.47
5.177	459.71
5.335	459.97
5.468	460.21
5.526	460.47
5.543	460.71
5.515	460.97
5.542	461.21
5.602	461.48
5.71	461.74
5.686	462
5.666	462.23
5.651	462.47
5.803	462.7
5.991	462.94
6.008	463.17
6.125	463.39
6.141	463.63
6	463.86
5.845	464.1
5.838	464.33
5.948	464.55
5.6	464.8
5.285	465.04
5.15	465.27
5.13	465.51
5.153	465.99
5.245	466.24
5.33	466.48
5.479	466.72
5.556	466.97
5.603	467.23
5.655	467.47
5.836	467.71
5.991	467.96
6.045	468.2
6.009	468.44
5.984	468.69
6.255	468.95
6.352	469.2
6.33	469.44
6.387	469.69
6.299	469.93
6.41	470.19
6.1	470.45
6.549	470.69
6.198	470.95
5.882	471.19
5.567	471.43
5.408	471.69
5.378	471.95
5.459	472.21
5.622	472.46
5.718	472.71
5.882	472.95
5.906	473.19
5.906	473.47
5.965	473.72
6.149	473.98
6.074	474.23
6.132	474.47
6.077	474.73
6.098	474.98
6.349	475.22
6.386	475.46
6.508	475.7
6.557	475.96
6.468	476.21
6.24	476.46
6.215	476.71
6.242	476.97
5.871	477.21
5.618	477.45
5.441	477.72
5.354	477.97
5.349	478.21
5.445	478.47
5.542	478.71
5.723	478.95
5.877	479.21
5.95	479.48
5.925	479.72
6.062	479.98
6.214	480.22
6.209	480.48
6.287	480.75
6.259	480.98
6.345	481.21
6.465	481.44
6.539	481.68
6.657	481.91
6.593	482.15
6.613	482.38
6.27	482.6
6.734	482.83
6.464	483.07
6.102	483.31
5.748	483.54
5.614	483.78
5.567	484.03
5.635	484.25
5.771	484.72
5.818	484.97
5.946	485.21
6.081	485.47
6.156	485.71
6.162	485.95
6.351	486.21
6.35	486.46
6.353	486.71
6.304	486.95
6.342	487.19
6.513	487.43
6.573	487.68
6.744	487.92
6.826	488.18
6.743	488.42
6.474	488.68
6.435	488.92
6.498	489.18
6.093	489.42
5.763	489.68
5.576	489.93
5.505	490.18
5.53	490.42
5.683	490.68
5.809	490.93
5.898	491.19
6.058	491.46
6.153	491.71
6.209	491.96
6.337	492.21
6.51	492.45
6.507	492.71
6.475	492.96
6.444	493.21
6.528	493.45
6.615	493.71
6.698	493.97
6.84	494.21
6.808	494.46
6.841	494.71
6.582	494.97
7.003	495.21
6.738	495.47
6.393	495.71
5.993	495.96
5.843	496.21
5.766	496.47
5.823	496.72
5.972	496.97
6.097	497.22
6.257	497.48
6.346	497.72
6.418	497.98
6.49	498.24
6.659	498.48
6.696	498.72
6.667	498.98
6.544	499.22
6.57	499.48
6.713	499.72
6.716	499.98
[truncated: 39,950 more rows]
