# Supplementary material for: Fibril formation and ordering of disordered FUS LC driven by hydrophobic interactions
Source: Nat Chem. 2023 May 25;15(8):1146–54. doi: 10.1038/s41557-023-01221-1 (PMC10396963; doi:10.1038/s41557-023-01221-1)
Supplement: Source Data Fig. 1 — SP traces, AFM images, BAM images. [file 41557_2023_1221_MOESM2_ESM.zip › Figure1/Figure1_a/Figure_1a_surface_pressure_FUS_PBS_3.csv]

pressure (mN/m)	time (s)
0.044	0.37
-0.012	1
0.066	1.56
0.051	2.11
0.077	2.61
0.034	3.08
0.05	3.49
0.065	3.89
0.039	4.27
0.06	4.63
0.031	4.94
0.051	5.28
0.046	5.55
0.046	5.84
0.045	6.1
0.057	6.36
0.082	6.59
0.044	6.83
0.051	7.06
0.054	7.29
0.062	7.52
0.07	7.76
0.06	8.01
0.054	8.23
0.044	8.48
0.039	8.71
0.021	8.93
0.064	9.16
0.024	9.39
0.027	9.62
0.053	9.85
0.024	10.08
0.03	10.32
0.019	10.55
0.021	10.78
0.021	11.02
0.029	11.25
0.038	11.49
0.046	11.75
0.058	11.98
0.063	12.21
0.067	12.45
0.068	12.68
0.069	12.91
0.068	13.13
0.067	13.36
0.069	13.59
0.063	13.83
0.057	14.07
0.053	14.32
0.056	14.57
0.053	14.8
0.055	15.05
0.057	15.29
0.057	15.52
0.054	15.75
0.054	15.97
0.052	16.22
0.051	16.45
0.053	16.68
0.053	16.9
0.054	17.13
0.055	17.38
0.054	17.62
0.05	17.85
0.047	18.08
0.048	18.3
0.052	18.53
0.085	18.78
0.019	19.02
0.079	19.25
0.034	19.48
0.04	19.71
0.036	19.94
0.021	20.18
0.071	20.41
0.053	20.64
0.061	20.87
0.039	21.11
0.045	21.34
0.049	21.58
0.033	21.83
0.044	22.05
0.035	22.28
0.038	22.52
0.035	22.76
0.034	23
0.03	23.22
0.033	23.45
0.035	23.7
0.047	23.94
0.042	24.17
0.048	24.4
0.072	24.62
0.063	24.85
0.077	25.09
0.074	25.34
0.078	25.57
0.076	25.82
0.077	26.05
0.068	26.29
0.065	26.52
0.062	26.75
0.052	27
0.05	27.22
0.045	27.45
0.04	27.68
0.035	27.9
0.032	28.15
0.027	28.38
0.02	28.62
0.014	28.87
0.011	29.11
0.012	29.35
0.013	29.58
0.014	29.82
0.018	30.05
0.021	30.32
0.022	30.56
0.027	30.8
0.032	31.04
0.03	31.28
0.028	31.51
0.025	31.74
0.025	31.98
0.027	32.21
0.031	32.45
0.034	32.68
0.042	32.92
0.046	33.15
0.05	33.38
0.049	33.61
0.046	33.85
0.038	34.1
0.035	34.33
0.027	34.56
0.022	34.79
0.017	35.02
0.011	35.26
0.01	35.49
0.014	35.72
0.017	35.95
0.017	36.19
0.023	36.42
0.035	36.65
0.048	36.89
0.06	37.12
0.071	37.36
0.079	37.59
0.085	37.82
0.089	38.05
0.089	38.28
0.087	38.52
0.082	38.75
0.079	39.01
0.072	39.26
0.069	39.51
0.067	39.73
0.064	39.96
0.061	40.19
0.059	40.43
0.055	40.66
0.049	40.9
0.046	41.15
0.043	41.39
0.039	41.63
0.037	41.88
0.037	42.11
0.036	42.35
0.038	42.58
0.041	42.82
0.043	43.06
0.045	43.29
0.045	43.52
0.041	43.75
0.038	44
0.038	44.48
0.036	44.74
0.034	44.97
0.034	45.22
0.037	45.49
0.042	45.73
0.046	45.99
0.043	46.25
0.042	46.48
0.036	46.71
0.032	46.94
0.027	47.18
0.023	47.41
0.021	47.65
0.023	47.89
0.024	48.14
0.025	48.38
0.025	48.6
0.028	48.83
0.035	49.06
0.044	49.29
0.059	49.52
0.07	49.76
0.078	50
0.084	50.25
0.087	50.72
0.091	50.97
0.094	51.25
0.093	51.49
0.087	51.73
0.085	51.97
0.08	52.2
0.075	52.44
0.069	52.69
0.064	52.93
0.06	53.18
0.052	53.42
0.049	53.68
0.041	53.92
0.035	54.14
0.031	54.39
0.03	54.63
0.029	54.86
0.029	55.09
0.027	55.33
0.032	55.56
0.035	55.78
0.035	56.01
0.036	56.48
0.039	56.72
0.04	56.96
0.039	57.21
0.039	57.45
0.036	57.71
0.037	57.95
0.038	58.19
0.041	58.45
0.039	58.69
0.041	58.93
0.035	59.19
0.028	59.42
0.024	59.67
0.022	59.93
0.022	60.19
0.023	60.43
0.023	60.69
0.023	60.93
0.025	61.18
0.034	61.42
0.047	61.66
0.057	61.91
0.069	62.17
0.079	62.41
0.088	62.64
0.095	62.89
0.099	63.13
0.104	63.4
0.104	63.68
0.103	63.92
0.096	64.17
0.089	64.43
0.08	64.68
0.076	64.94
0.074	65.18
0.071	65.44
0.069	65.7
0.067	65.96
0.059	66.22
0.053	66.46
0.046	66.7
0.044	66.95
0.043	67.2
0.041	67.46
0.041	67.71
0.043	67.96
0.043	68.21
0.043	68.47
0.042	68.72
0.042	68.97
0.039	69.21
0.038	69.47
0.037	69.71
0.036	69.97
0.032	70.22
0.032	70.47
0.033	70.71
0.035	70.95
0.035	71.19
0.032	71.43
0.027	71.68
0.023	71.94
0.014	72.18
0.009	72.42
0.007	72.66
0.007	72.92
0.009	73.19
0.013	73.44
0.018	73.68
0.027	73.92
0.039	74.17
0.053	74.41
0.067	74.67
0.077	74.91
0.088	75.16
0.095	75.42
0.102	75.67
0.107	75.93
0.11	76.18
0.104	76.43
0.1	76.67
0.097	76.93
0.095	77.2
0.09	77.46
0.09	77.7
0.087	77.94
0.083	78.2
0.078	78.45
0.068	78.69
0.057	78.94
0.049	79.2
0.041	79.44
0.039	79.7
0.032	79.94
0.038	80.19
0.034	80.43
0.033	80.68
0.035	80.92
0.01	81.16
0.036	81.39
0.011	81.63
0.024	81.89
0.008	82.14
0.012	82.39
0.002	82.64
0.005	82.88
0.003	83.13
0.009	83.38
0.017	83.62
0.02	83.88
0.02	84.12
0.016	84.4
0.012	84.64
0.01	84.9
0.01	85.16
0.014	85.4
0.019	85.66
0.025	85.91
0.033	86.16
0.045	86.41
0.057	86.66
0.068	86.91
0.079	87.17
0.088	87.41
0.096	87.67
0.1	87.91
0.101	88.17
0.101	88.43
0.1	88.67
0.097	88.93
0.094	89.19
0.089	89.44
0.086	89.68
0.083	89.92
0.081	90.17
0.076	90.4
0.072	90.65
0.065	90.88
0.057	91.14
0.05	91.38
0.039	91.63
0.032	91.87
0.03	92.11
0.029	92.36
0.027	92.6
0.025	92.84
0.025	93.08
0.024	93.34
0.023	93.59
0.021	93.85
0.019	94.09
0.017	94.34
0.018	94.59
0.016	94.85
0.015	95.09
0.017	95.34
0.013	95.59
0.013	95.83
0.014	96.08
0.013	96.31
0.007	96.57
0.002	96.82
-0.005	97.08
-0.008	97.32
-0.009	97.58
-0.007	97.82
0	98.08
0.005	98.33
0.016	98.58
0.027	98.83
0.04	99.08
0.052	99.34
0.063	99.6
0.067	99.84
0.074	100.1
0.079	100.35
0.083	100.6
0.087	100.83
0.09	101.09
0.089	101.34
0.088	101.59
0.087	101.83
0.084	102.06
0.076	102.32
0.065	102.58
0.054	102.84
0.039	103.08
0.029	103.32
0.022	103.57
0.012	103.81
0.003	104.04
0	104.28
-0.003	104.53
-0.005	104.79
-0.006	105.03
-0.002	105.29
0	105.54
0.003	105.8
0.003	106.05
0.004	106.29
0.003	106.55
0.002	106.81
-0.004	107.05
-0.004	107.3
-0.003	107.54
-0.002	107.8
-0.005	108.05
-0.006	108.3
-0.01	108.56
-0.014	108.81
-0.018	109.08
-0.019	109.32
-0.02	109.56
-0.018	109.81
-0.013	110.05
-0.008	110.3
0.002	110.56
0.02	110.81
0.034	111.06
0.046	111.32
0.058	111.57
0.069	111.8
0.075	112.04
0.079	112.3
0.085	112.54
0.088	112.8
0.092	113.05
0.094	113.29
0.091	113.55
0.086	113.78
0.084	114.03
0.081	114.29
0.078	114.54
0.076	114.78
0.069	115.04
0.06	115.29
0.051	115.53
0.039	115.77
0.027	116.01
0.019	116.27
0.005	116.51
-0.005	116.77
-0.01	117.01
-0.013	117.27
-0.017	117.51
-0.017	118
-0.015	118.24
-0.012	118.49
-0.013	118.73
-0.011	118.99
-0.012	119.22
-0.012	119.46
-0.013	119.72
-0.013	119.98
-0.014	120.22
-0.011	120.48
-0.007	120.72
-0.011	120.98
-0.013	121.23
-0.014	121.47
-0.014	121.73
-0.014	121.96
-0.008	122.22
0.001	122.47
0.012	122.72
0.023	122.96
0.035	123.19
0.049	123.43
0.059	123.67
0.066	123.92
0.071	124.15
0.08	124.39
0.087	124.64
0.09	124.88
0.09	125.12
0.092	125.38
0.086	125.63
0.082	125.86
0.077	126.09
0.073	126.35
0.068	126.59
0.066	126.82
0.063	127.06
0.055	127.32
0.046	127.56
0.038	127.8
0.029	128.04
0.018	128.3
0.012	128.56
0.004	128.8
-0.006	129.05
-0.01	129.29
-0.011	129.53
-0.015	129.76
-0.015	130.02
-0.015	130.27
-0.017	130.53
-0.021	130.78
-0.02	131
-0.018	131.49
-0.012	131.75
-0.009	131.99
-0.002	132.23
0	132.46
0.001	132.7
0.004	132.93
0.002	133.16
-0.001	133.4
-0.001	133.63
0.003	133.87
0.009	134.12
0.016	134.36
0.026	134.59
0.038	134.82
0.045	135.07
0.055	135.29
0.061	135.53
0.072	135.79
0.078	136.03
0.083	136.28
0.091	136.5
0.097	136.99
0.096	137.25
0.096	137.49
0.092	137.74
0.083	137.98
0.075	138.22
0.063	138.45
0.059	138.71
0.052	138.97
0.049	139.21
0.042	139.44
0.036	139.66
0.027	139.89
0.021	140.14
0.011	140.38
0.001	140.61
-0.007	140.84
-0.014	141.1
-0.021	141.33
-0.024	141.57
-0.026	141.8
-0.027	142.04
-0.027	142.29
-0.027	142.52
-0.026	142.76
-0.025	143.24
-0.027	143.49
-0.024	143.74
-0.025	144
-0.025	144.24
-0.024	144.48
-0.023	144.71
-0.02	144.94
-0.022	145.17
-0.021	145.41
-0.018	145.66
-0.017	145.9
-0.014	146.13
0.001	146.37
-0.007	146.61
0.028	146.85
0.03	147.1
0.052	147.34
0.061	147.57
0.071	147.82
0.079	148.07
0.087	148.29
0.093	148.52
0.099	148.75
0.103	149.22
0.105	149.46
0.109	149.72
0.097	149.98
0.087	150.24
0.08	150.48
0.075	150.73
0.066	150.97
0.067	151.21
0.062	151.45
0.058	151.7
0.052	151.94
0.046	152.18
0.035	152.43
0.023	152.69
0.011	152.96
-0.002	153.22
-0.011	153.46
-0.015	153.72
-0.018	153.97
-0.018	154.23
-0.017	154.47
-0.016	154.73
-0.015	154.97
-0.014	155.22
-0.018	155.46
-0.018	155.73
-0.028	155.99
-0.031	156.25
-0.039	156.48
-0.039	156.72
-0.043	156.95
-0.034	157.18
-0.034	157.42
-0.034	157.65
-0.031	157.89
-0.034	158.12
-0.031	158.35
-0.03	158.59
-0.031	158.83
-0.033	159.06
-0.031	159.29
-0.031	159.52
-0.027	159.75
-0.027	160
-0.026	160.5
-0.026	160.74
-0.023	160.98
-0.02	161.23
-0.014	161.46
0.522	161.7
1.365	161.94
2.619	162.19
3.92	162.43
4.843	162.66
5.278	162.9
5.442	163.13
5.534	163.36
5.717	163.6
5.978	163.84
5.996	164.09
5.947	164.33
5.988	164.57
5.974	164.82
6.03	165.06
6.178	165.3
6.274	165.53
6.603	165.75
6.97	166.01
7.092	166.25
6.999	166.75
6.893	167
6.8	167.24
6.765	167.47
6.77	167.7
6.757	167.94
6.742	168.18
6.734	168.42
6.702	168.65
6.655	168.88
6.61	169.11
6.567	169.33
6.522	169.57
6.467	169.8
6.458	170.03
6.494	170.28
6.597	170.52
6.835	170.77
7.259	171.24
7.317	171.5
6.926	171.74
6.581	171.99
6.525	172.22
6.798	172.46
7.247	172.69
7.489	172.92
7.713	173.16
7.595	173.4
7.569	173.63
7.319	173.86
7.115	174.08
7.049	174.31
7.299	174.54
7.391	174.78
7.498	175.01
7.69	175.26
7.717	175.74
7.243	175.98
6.935	176.24
7.066	176.51
7.529	176.74
7.764	176.99
7.874	177.22
7.752	177.44
7.629	177.69
7.75	177.92
8.086	178.16
8.217	178.4
8.25	178.64
8.142	178.87
8.097	179.1
8.063	179.35
8.125	179.59
8.18	179.85
8.198	180.09
8.225	180.32
8.329	180.56
8.353	180.79
8.377	181.01
8.209	181.48
8.024	181.73
7.926	181.97
7.97	182.22
7.881	182.46
7.641	182.7
7.724	182.96
7.85	183.23
7.927	183.48
7.927	183.72
7.935	183.98
7.968	184.22
7.979	184.46
7.475	184.71
6.882	184.95
6.422	185.21
6.391	185.45
6.279	185.71
7.079	185.95
7.674	186.2
7.55	186.45
6.746	186.73
6.127	186.99
5.872	187.23
6.051	187.47
6.829	187.73
7.346	187.99
7.904	188.23
7.8	188.47
7.565	188.71
8.564	188.96
9.237	189.22
9.32	189.48
8.832	189.72
8.407	189.95
8.508	190.21
8.398	190.45
8.12	190.71
8.019	190.95
8.017	191.21
7.854	191.45
7.901	191.69
7.958	191.94
7.982	192.2
8.179	192.44
8.143	192.7
8.043	192.94
8.019	193.2
8.02	193.44
8.221	193.7
8.142	193.94
8.044	194.19
8.139	194.43
8.387	194.66
8.418	194.91
7.886	195.17
7.691	195.43
7.885	195.69
7.915	195.94
8.029	196.19
8.047	196.43
8.017	196.67
7.887	196.93
7.806	197.17
7.862	197.4
7.891	197.64
8.058	197.9
7.954	198.16
8.215	198.41
7.902	198.65
7.739	198.88
8.037	199.15
8.503	199.41
8.367	199.67
8.51	199.92
8.652	200.18
8.782	200.44
8.945	200.68
8.916	200.94
8.83	201.18
8.547	201.43
7.787	201.66
6.803	201.92
6.371	202.16
6.521	202.42
6.911	202.66
6.962	202.9
6.745	203.16
6.699	203.41
6.592	203.63
6.526	203.89
6.73	204.13
6.795	204.36
6.592	204.62
6.363	204.88
6.567	205.13
7.224	205.36
7.386	205.6
6.988	205.83
7.977	206.07
8.36	206.33
8.171	206.59
7.943	206.84
7.969	207.1
8.203	207.34
8.292	207.6
8.201	207.84
8.16	208.1
8.189	208.36
8.253	208.6
8.43	208.86
8.192	209.1
7.904	209.35
7.719	209.59
7.804	209.84
8.087	210.08
7.863	210.32
7.752	210.58
7.719	210.83
8.068	211.07
8.509	211.32
8.692	211.55
8.644	211.79
8.551	212.05
8.437	212.29
8.31	212.54
8.315	212.78
8.401	213.04
8.433	213.3
8.42	213.54
8.639	213.78
8.949	214.04
8.674	214.28
8.265	214.53
8.17	214.79
8.246	215.03
8.281	215.27
8.29	215.51
8.295	215.75
8.241	216.01
8.213	216.26
8.311	216.52
8.422	216.78
8.45	217.02
8.437	217.28
8.455	217.54
8.356	217.78
8.351	218.02
8.517	218.27
8.652	218.5
8.695	218.99
8.702	219.24
8.57	219.49
8.46	219.75
8.526	219.99
8.535	220.22
8.181	220.47
7.909	220.73
8.236	220.98
8.253	221.23
8.261	221.48
8.244	221.72
8.099	221.98
8.003	222.24
7.607	222.48
6.771	222.72
6.536	222.95
6.696	223.18
7.156	223.43
7.56	223.66
7.496	223.9
7.077	224.16
7.058	224.41
7.442	224.65
7.925	224.91
7.593	225.16
6.948	225.4
7.458	225.64
8.347	225.9
9.288	226.16
9.726	226.42
9.834	226.66
9.767	226.91
9.868	227.13
9.683	227.38
9.48	227.62
9.438	227.87
9.5	228.11
9.275	228.35
8.878	228.6
8.834	228.84
8.986	229.1
9.174	229.36
9.257	229.6
9.113	229.84
8.939	230.1
8.842	230.35
8.763	230.59
8.708	230.83
8.783	231.07
9.013	231.3
9.198	231.55
9.265	231.79
9.358	232.02
9.434	232.26
9.427	232.51
9.476	232.77
9.403	233.02
9.248	233.26
9.233	233.51
9.266	233.75
9.25	234.01
9.297	234.25
9.619	234.74
9.712	234.99
9.393	235.25
9.065	235.5
9.049	235.75
8.892	235.98
8.906	236.22
8.839	236.45
8.314	236.7
7.835	236.95
8.021	237.18
7.523	237.41
7.611	237.66
8.755	237.9
9.411	238.14
9.844	238.39
10.101	238.62
10.16	238.84
10.06	239.07
9.925	239.3
9.881	239.54
9.67	239.78
9.406	240.02
9.328	240.26
9.158	240.74
8.811	240.97
8.558	241.21
8.417	241.49
8.092	241.73
7.399	241.96
6.905	242.21
6.686	242.44
6.768	242.7
6.952	242.96
6.808	243.19
7.019	243.42
7.387	243.66
7.269	243.91
7.055	244.17
7.932	244.43
8.855	244.67
9.237	244.93
9.965	245.17
10.338	245.43
10.35	245.69
10.253	245.94
10.348	246.18
10.419	246.42
10.315	246.68
9.939	246.92
9.836	247.18
10.064	247.42
10.192	247.67
10.352	247.9
10.735	248.14
10.929	248.38
10.983	248.63
10.869	248.88
10.561	249.14
10.055	249.4
10.289	249.64
10.514	249.9
10.808	250.14
11.074	250.39
10.858	250.64
10.488	250.9
10.192	251.13
10.156	251.38
10.187	251.62
10.104	251.88
10.124	252.15
10.209	252.41
10.254	252.67
10.395	252.93
10.328	253.17
10.297	253.43
10.296	253.67
10.341	253.93
10.441	254.17
10.476	254.43
10.527	254.67
10.499	254.92
10.436	255.17
10.335	255.43
10.263	255.68
10.349	255.93
10.382	256.18
10.173	256.42
9.698	256.69
9.668	256.95
9.746	257.19
9.793	257.45
9.727	257.71
9.828	257.95
9.954	258.19
9.569	258.44
9.295	258.69
8.645	258.95
7.674	259.2
6.913	259.46
6.831	259.71
6.856	259.96
6.872	260.21
6.888	260.46
6.996	260.71
7.013	260.95
7.001	261.2
6.992	261.46
6.997	261.71
7.006	261.96
7.009	262.22
7.019	262.45
7.114	262.71
7.526	262.97
9.603	263.21
11.465	263.47
12.935	263.71
13.932	263.96
14.448	264.19
14.768	264.42
15.079	264.66
15.554	264.93
15.566	265.18
15.65	265.43
16.077	265.68
16.246	265.92
16.328	266.17
16.452	266.42
16.58	266.68
16.688	266.96
16.896	267.22
16.949	267.46
16.916	267.71
16.91	267.96
16.857	268.2
16.937	268.47
16.872	268.7
16.777	268.95
16.764	269.2
16.847	269.43
16.897	269.67
16.925	269.92
16.96	270.16
16.983	270.42
17.013	270.65
17.042	270.9
17.052	271.16
17.038	271.43
17.017	271.67
17.001	271.93
16.99	272.19
17.059	272.45
17.534	272.69
18.235	272.95
18.986	273.18
19.441	273.42
19.612	273.68
19.59	273.92
19.654	274.17
19.275	274.43
18.79	274.67
18.466	274.93
18.17	275.16
18.205	275.41
18.205	275.66
18.193	275.92
18.349	276.18
18.773	276.44
19.056	276.68
19.123	276.94
19.041	277.18
18.972	277.42
19.019	277.68
19.032	277.94
18.979	278.18
18.511	278.44
17.834	278.69
17.356	278.95
16.573	279.19
15.744	279.44
14.946	279.68
15.086	279.94
16.664	280.18
17.396	280.43
17.294	280.69
17.169	280.96
17.036	281.22
16.941	281.46
16.725	281.71
17.21	281.95
17.304	282.19
16.714	282.43
15.068	282.69
13.977	282.93
13.49	283.18
13.321	283.42
13.345	283.68
13.589	283.92
13.649	284.18
13.347	284.42
13.692	284.68
13.954	284.92
13.769	285.18
13.707	285.42
14.506	285.68
15.17	285.94
15.295	286.18
15.424	286.44
16.467	286.68
17.392	286.94
17.499	287.2
17.218	287.44
17.176	287.69
17.341	287.93
17.387	288.17
17.539	288.43
17.83	288.68
17.965	288.95
17.985	289.21
17.968	289.48
17.97	289.71
17.811	289.95
17.524	290.2
17.56	290.44
17.21	290.68
16.696	290.92
15.694	291.18
14.397	291.42
13.684	291.68
13.479	291.94
14.402	292.2
15.45	292.46
16.221	292.68
16.652	292.93
16.756	293.17
16.713	293.42
16.131	293.66
16.238	293.92
16.287	294.16
15.589	294.42
13.791	294.67
12.882	294.9
12.556	295.16
12.583	295.42
12.779	295.67
12.619	295.92
12.529	296.16
12.724	296.41
12.685	296.66
13.238	296.9
13.154	297.14
13.067	297.39
13.83	297.63
14.353	297.89
14.101	298.13
14.08	298.39
15.254	298.63
15.781	298.89
15.908	299.13
16.217	299.38
16.323	299.62
16.334	299.86
16.377	300.11
16.688	300.37
16.982	300.61
17.111	300.87
17.093	301.11
17.027	301.37
16.922	301.61
16.528	301.85
16.365	302.11
16.399	302.35
15.937	302.61
15.172	302.87
14.578	303.13
13.485	303.39
12.805	303.63
12.497	303.89
12.991	304.13
13.822	304.39
14.618	304.63
15.245	304.89
15.567	305.13
15.712	305.38
15.59	305.62
15.029	305.86
14.255	306.1
13.771	306.35
13.356	306.59
12.556	306.84
12.187	307.09
12.019	307.34
12.17	307.58
12.213	307.82
12.28	308.08
12.186	308.32
12.701	308.57
12.858	308.81
12.653	309.04
12.996	309.28
13.861	309.54
14.111	309.8
13.991	310.06
14.007	310.3
14.682	310.54
14.831	310.8
14.652	311.06
14.697	311.32
15.269	311.56
15.997	311.8
16.359	312.06
16.623	312.3
16.815	312.56
16.899	312.8
16.858	313.04
16.898	313.3
16.84	313.57
16.75	313.82
16.427	314.06
16.307	314.32
16.36	314.56
15.634	314.83
14.809	315.09
13.963	315.33
12.983	315.59
12.444	315.84
12.397	316.1
12.897	316.33
13.522	316.59
14.318	316.83
14.925	317.11
15.452	317.36
14.936	317.61
14.18	317.87
13.055	318.11
12.729	318.37
12.372	318.62
12.026	318.88
11.783	319.12
11.695	319.37
11.755	319.62
11.74	319.87
11.8	320.12
11.817	320.35
12.35	320.59
12.655	320.83
12.626	321.09
12.7	321.34
13.167	321.58
13.675	321.82
13.828	322.07
14.105	322.33
14.627	322.58
14.782	322.84
14.643	323.1
14.569	323.33
14.703	323.57
14.795	323.83
15.096	324.09
15.876	324.33
16.539	324.57
16.915	324.81
17.177	325.06
17.139	325.3
17.096	325.54
17.055	325.78
16.72	326.06
16.658	326.3
16.331	326.54
15.487	326.8
14.888	327.04
13.918	327.29
12.795	327.53
12.36	327.78
12.443	328.03
12.565	328.28
13.041	328.52
13.66	328.78
14.16	329.02
14.534	329.28
13.858	329.53
13.335	329.79
12.651	330.04
12.302	330.3
11.966	330.57
11.724	330.82
11.653	331.06
11.543	331.3
11.528	331.56
11.603	331.8
11.636	332.05
11.733	332.31
12.028	332.57
12.563	332.82
12.615	333.08
12.936	333.33
13.503	333.58
13.585	333.84
13.433	334.08
14.208	334.33
14.994	334.57
15.04	334.81
14.988	335.04
14.913	335.29
15.111	335.53
15.296	335.79
15.418	336.04
16.065	336.3
16.615	336.54
17.246	336.8
17.484	337.04
17.47	337.32
17.443	337.56
17.21	337.82
16.868	338.08
16.738	338.33
16.356	338.59
15.7	338.84
14.979	339.09
14.028	339.35
13.069	339.59
12.366	339.85
12.23	340.11
12.302	340.36
12.518	340.61
13.002	340.86
13.389	341.11
13.88	341.36
13.942	341.6
13.687	341.86
12.803	342.1
12.074	342.36
11.899	342.62
11.618	342.88
11.454	343.14
11.404	343.38
11.497	343.65
11.511	343.91
11.689	344.16
11.766	344.4
12.425	344.65
12.619	344.89
12.805	345.13
13.482	345.39
14.027	345.64
13.886	345.88
13.735	346.12
14.342	346.37
14.695	346.62
14.662	346.87
14.643	347.11
14.649	347.37
14.832	347.61
15.033	347.84
15.085	348.08
15.362	348.34
15.549	348.6
15.876	348.86
16.337	349.12
16.608	349.36
16.849	349.6
17.043	349.86
16.931	350.12
16.771	350.38
16.572	350.62
16.086	350.88
15.53	351.13
14.595	351.39
13.394	351.65
12.616	351.91
12.482	352.15
12.64	352.41
12.889	352.67
13.404	352.91
13.851	353.16
14.235	353.4
13.787	353.64
13.345	353.9
12.644	354.14
12.156	354.39
11.845	354.65
11.554	354.9
11.41	355.14
11.416	355.4
11.563	355.66
11.618	355.9
11.741	356.14
11.859	356.39
12.246	356.64
12.866	356.9
13.035	357.14
13.444	357.4
14.119	357.66
14.476	357.9
14.295	358.16
14.431	358.4
14.924	358.65
15.028	358.9
14.998	359.16
14.997	359.4
15.163	359.65
15.376	359.9
15.488	360.15
15.71	360.42
15.789	360.67
15.808	360.92
15.897	361.18
16.234	361.42
16.576	361.66
16.825	361.91
16.801	362.15
16.758	362.41
16.768	362.67
16.285	362.91
15.799	363.15
14.72	363.41
13.467	363.67
12.609	363.93
12.508	364.17
12.605	364.41
12.786	364.67
13.168	364.92
13.701	365.17
14.198	365.42
14.286	365.66
13.92	365.92
13.456	366.17
12.778	366.41
12.555	366.66
12.224	366.92
11.829	367.2
11.572	367.45
11.59	367.7
11.794	367.94
11.867	368.2
12.083	368.44
12.395	368.7
13.015	368.96
13.208	369.22
13.641	369.46
14.268	369.72
14.478	369.97
14.255	370.21
14.608	370.47
14.899	370.69
14.836	370.95
14.847	371.19
14.875	371.44
15.051	371.68
15.225	371.94
15.356	372.18
15.579	372.42
15.647	372.67
15.695	372.93
15.856	373.17
15.967	373.43
16.07	373.68
16.223	373.92
16.178	374.16
16.302	374.4
16.453	374.66
16.26	374.9
15.922	375.13
15.201	375.37
14.118	375.63
13.361	375.88
12.867	376.14
12.902	376.4
12.959	376.64
13.28	376.89
13.662	377.13
14.136	377.39
14.511	377.63
14.444	377.87
14.035	378.13
13.248	378.36
13.038	378.62
12.494	378.86
12.145	379.1
11.752	379.36
11.892	379.59
12.097	379.83
12.268	380.07
12.464	380.34
12.888	380.58
13.318	380.83
13.387	381.07
13.765	381.31
14.308	381.56
14.578	381.8
14.449	382.06
14.536	382.32
15.034	382.56
15.149	382.82
15.092	383.06
15.028	383.31
15.173	383.55
15.373	383.79
15.496	384.03
15.688	384.28
15.835	384.52
15.821	384.77
15.751	385.02
15.707	385.27
15.977	385.53
16.325	385.77
16.639	386.02
16.799	386.28
16.73	386.52
16.458	386.76
16.092	387.24
15.507	387.48
14.379	387.72
13.774	387.97
13.421	388.21
13.459	388.47
13.461	388.73
13.714	388.97
14.084	389.22
14.292	389.46
14.555	389.71
14.624	389.98
14.325	390.25
13.65	390.5
13.272	390.73
13	390.97
12.832	391.2
12.781	391.46
12.541	391.71
12.565	391.94
12.63	392.17
12.719	392.41
13.001	392.65
13.444	392.89
13.647	393.12
13.658	393.38
14.212	393.61
14.636	393.87
14.618	394.11
14.668	394.32
15.111	394.55
15.137	394.81
15.114	395.07
15.066	395.33
15.193	395.55
15.362	395.81
15.498	396.07
15.718	396.3
15.772	396.52
15.752	396.78
15.673	397.02
15.615	397.27
15.671	397.5
15.747	397.75
16.071	398
16.332	398.49
16.416	398.74
16.211	399
15.848	399.24
15.126	399.49
14.286	399.71
13.797	399.96
13.718	400.2
13.977	400.43
14.021	400.67
14.083	400.9
14.457	401.14
14.714	401.39
14.827	401.63
14.83	401.89
14.761	402.13
14.485	402.4
14.189	402.64
13.83	402.89
13.403	403.13
13.29	403.36
13.188	403.6
13.198	403.83
13.212	404.07
13.307	404.33
13.586	404.58
13.895	404.84
13.928	405.07
14.211	405.32
14.682	405.57
14.843	405.82
14.668	406.04
15.079	406.29
15.279	406.53
15.182	406.78
15.104	407.02
15.022	407.25
15.196	407.5
15.336	407.97
15.436	408.23
15.623	408.49
15.693	408.75
15.662	409.01
15.62	409.25
15.63	409.48
15.768	409.72
15.94	409.95
15.902	410.18
15.964	410.44
16.011	410.66
16.098	410.89
15.783	411.12
15.253	411.35
14.397	411.59
14.07	411.82
13.851	412.06
14.128	412.29
14.223	412.52
14.18	412.76
14.407	413.01
14.587	413.25
14.627	413.72
14.617	413.97
14.494	414.23
14.154	414.47
14.013	414.73
13.698	414.97
13.433	415.23
13.301	415.46
13.31	415.72
13.317	415.96
13.409	416.22
13.464	416.46
13.651	416.71
13.828	416.95
13.814	417.19
13.891	417.45
14.275	417.69
14.447	417.95
14.381	418.19
14.59	418.45
14.93	418.7
14.913	418.96
14.836	419.22
14.833	419.46
14.923	419.7
15.061	419.96
15.099	420.2
15.228	420.45
15.343	420.71
15.351	420.95
15.28	421.19
15.212	421.44
15.23	421.7
15.347	421.96
15.52	422.2
15.674	422.44
15.687	422.67
15.75	422.91
15.565	423.16
15.068	423.43
14.554	423.67
14.461	423.91
14.382	424.16
14.607	424.42
14.594	424.67
14.481	424.92
14.677	425.16
14.917	425.4
15.026	425.65
15.021	425.9
14.85	426.16
14.417	426.42
14.357	426.67
14.255	426.91
13.984	427.15
13.767	427.39
13.649	427.65
13.62	427.91
13.637	428.17
13.595	428.43
13.684	428.67
13.887	428.93
13.983	429.17
13.923	429.43
14.322	429.67
14.561	429.93
14.468	430.18
14.699	430.42
15.122	430.66
15.008	430.91
14.933	431.16
14.826	431.42
15.008	431.68
15.122	431.94
15.21	432.18
15.418	432.44
15.511	432.68
15.542	432.92
15.457	433.18
15.378	433.42
15.356	433.68
15.566	433.94
16.234	434.18
16.171	434.42
15.92	434.69
15.824	434.93
15.572	435.18
15.078	435.42
14.608	435.66
14.639	435.92
14.606	436.17
14.729	436.41
14.655	436.65
14.567	436.9
14.562	437.14
14.739	437.4
14.921	437.64
15.001	437.89
15.036	438.13
14.822	438.38
14.551	438.62
14.572	438.86
14.442	439.1
14.115	439.35
14.032	439.59
13.912	439.84
13.864	440.08
13.808	440.34
13.901	440.6
13.993	440.87
13.942	441.13
14.041	441.38
14.367	441.62
14.41	441.87
14.134	442.11
14.563	442.37
15.007	442.63
14.776	442.89
14.67	443.17
14.544	443.41
14.766	443.65
14.922	443.89
14.93	444.12
15.128	444.36
15.26	444.62
15.265	444.86
15.223	445.11
15.132	445.35
15.049	445.6
14.942	445.85
15.019	446.09
15.455	446.36
15.489	446.62
15.604	446.86
15.545	447.11
15.114	447.35
14.707	447.6
14.751	447.86
14.881	448.1
15.066	448.34
14.851	448.6
14.758	448.84
14.699	449.07
14.833	449.34
14.939	449.59
15.045	449.82
15.071	450.07
14.737	450.33
14.588	450.58
14.607	450.82
14.467	451.06
14.308	451.29
14.265	451.53
14.083	451.79
14.032	452.05
13.991	452.29
14.02	452.55
14.179	452.81
14.15	453.05
14.08	453.31
14.42	453.57
14.573	453.82
14.487	454.06
14.513	454.3
15.023	454.55
15.421	454.8
15.53	455.05
15.366	455.32
15.397	455.58
15.603	455.84
15.502	456.08
15.524	456.33
15.672	456.57
15.659	456.81
15.64	457.06
15.611	457.3
15.558	457.54
15.542	457.79
15.662	458.04
15.739	458.3
15.595	458.55
15.714	458.8
15.613	459.06
15.146	459.3
14.814	459.55
15.014	459.79
15.026	460.03
15.183	460.29
15.112	460.55
14.918	460.79
14.895	461.05
15.008	461.3
15.169	461.56
15.267	461.8
15.325	462.06
15.256	462.32
14.995	462.58
14.916	462.82
14.867	463.08
14.712	463.32
14.603	463.58
14.567	463.82
14.437	464.08
14.36	464.35
14.282	464.59
14.378	464.85
14.375	465.09
14.357	465.35
14.659	465.61
14.634	465.86
14.373	466.1
14.644	466.36
15.176	466.62
15.377	466.86
15.834	467.12
15.855	467.38
15.837	467.64
15.874	467.89
15.861	468.15
16.082	468.4
15.992	468.64
15.84	468.9
15.714	469.14
15.611	469.38
15.507	469.64
15.462	469.9
15.702	470.14
15.735	470.37
15.602	470.61
15.62	470.87
15.555	471.13
15.123	471.37
14.834	471.63
14.895	471.87
15.035	472.13
15.127	472.38
15.174	472.64
15.155	472.88
15.088	473.14
15.197	473.4
15.421	473.64
15.528	473.9
15.59	474.14
15.526	474.38
15.32	474.64
15.263	474.89
15.17	475.15
14.948	475.38
14.882	475.62
14.648	475.86
14.634	476.12
14.544	476.37
14.422	476.62
14.482	476.88
14.386	477.11
14.449	477.35
14.752	477.59
14.613	477.84
14.479	478.08
14.692	478.34
15.085	478.58
15.397	478.84
15.643	479.07
15.894	479.32
16.114	479.56
16.354	479.8
16.493	480.03
16.434	480.27
16.479	480.51
16.535	480.75
16.534	481.22
16.455	481.47
16.351	481.71
16.232	481.97
16.302	482.21
16.575	482.46
16.055	482.72
15.691	482.98
15.556	483.25
15.208	483.49
14.916	483.73
15.02	483.97
15.098	484.23
15.164	484.45
15.175	484.7
15.179	484.94
15.14	485.18
15.229	485.42
15.404	485.68
15.524	485.92
15.53	486.18
15.372	486.43
15.302	486.68
15.237	486.9
15.223	487.16
15.016	487.41
15.01	487.67
14.873	487.92
14.716	488.17
14.759	488.4
14.637	488.64
14.552	488.89
14.611	489.14
14.509	489.39
14.733	489.64
14.945	489.85
14.647	490.1
14.666	490.34
15.136	490.59
15.4	490.82
15.724	491.09
15.979	491.33
16.114	491.57
16.207	491.83
16.436	492.09
16.712	492.33
16.856	492.59
16.895	492.85
16.81	493.11
16.668	493.36
16.388	493.58
16.1	493.83
16.131	494.09
16.529	494.33
16.223	494.58
15.833	494.81
15.677	495.06
15.33	495.29
15.103	495.54
15.291	495.78
15.378	496.04
15.394	496.27
15.382	496.52
15.371	496.79
15.318	497.03
15.331	497.27
15.425	497.5
15.534	497.99
15.626	498.25
15.644	498.49
15.479	498.73
15.459	498.98
15.455	499.21
15.44	499.44
15.31	499.7
15.331	499.92
[truncated: 27,514 more rows]
