# Supplementary material for: Fibril formation and ordering of disordered FUS LC driven by hydrophobic interactions
Source: Nat Chem. 2023 May 25;15(8):1146–54. doi: 10.1038/s41557-023-01221-1 (PMC10396963; doi:10.1038/s41557-023-01221-1)
Supplement: Source Data Fig. 1 — SP traces, AFM images, BAM images. [file 41557_2023_1221_MOESM2_ESM.zip › Figure1/Figure1_a/Figure_1a_surface_pressure_FUS_PBS_4.csv]

pressure (mN/m)	time (s)
-0.117	0.71
-0.12	1.28
-0.123	1.83
-0.138	2.33
-0.162	2.78
-0.085	3.22
-0.123	3.63
-0.118	4.01
-0.121	4.36
-0.126	4.69
-0.125	5
-0.13	5.3
-0.127	5.57
-0.133	5.83
-0.127	6.07
-0.127	6.3
-0.125	6.54
-0.127	6.77
-0.129	7.02
-0.141	7.25
-0.148	7.47
-0.159	7.72
-0.164	7.94
-0.17	8.17
-0.173	8.41
-0.174	8.66
-0.176	8.9
-0.175	9.15
-0.174	9.39
-0.173	9.62
-0.173	9.86
-0.172	10.09
-0.166	10.32
-0.157	10.58
-0.148	10.81
-0.139	11.05
-0.13	11.3
-0.121	11.54
-0.115	11.77
-0.108	11.99
-0.101	12.22
-0.112	12.47
-0.102	12.71
-0.089	12.95
-0.102	13.2
-0.092	13.44
-0.112	13.69
-0.098	13.93
-0.126	14.16
-0.107	14.38
-0.116	14.63
-0.14	14.87
-0.111	15.1
-0.142	15.33
-0.127	15.57
-0.143	15.81
-0.139	16.04
-0.146	16.27
-0.15	16.5
-0.156	16.73
-0.157	16.96
-0.159	17.18
-0.157	17.43
-0.156	17.66
-0.154	17.88
-0.157	18.11
-0.159	18.34
-0.164	18.57
-0.165	18.8
-0.174	19.02
-0.179	19.26
-0.181	19.49
-0.184	19.73
-0.187	19.96
-0.182	20.21
-0.177	20.45
-0.173	20.69
-0.168	20.92
-0.158	21.16
-0.147	21.41
-0.142	21.63
-0.129	21.88
-0.12	22.12
-0.106	22.36
-0.099	22.6
-0.094	22.83
-0.084	23.07
-0.074	23.31
-0.069	23.56
-0.067	23.8
-0.067	24.03
-0.067	24.26
-0.073	24.48
-0.083	24.71
-0.096	24.96
-0.107	25.2
-0.113	25.42
-0.118	25.65
-0.127	25.89
-0.135	26.13
-0.14	26.36
-0.145	26.59
-0.153	26.82
-0.156	27.06
-0.16	27.31
-0.162	27.54
-0.171	27.78
-0.176	28.01
-0.179	28.24
-0.174	28.46
-0.175	28.69
-0.189	28.92
-0.169	29.16
-0.178	29.41
-0.19	29.63
-0.188	29.88
-0.184	30.11
-0.208	30.34
-0.191	30.58
-0.182	30.82
-0.174	31.05
-0.18	31.28
-0.162	31.52
-0.169	31.77
-0.159	32.01
-0.138	32.26
-0.142	32.48
-0.113	32.73
-0.12	32.94
-0.092	33.18
-0.09	33.42
-0.079	33.67
-0.086	33.89
-0.072	34.12
-0.08	34.35
-0.08	34.57
-0.093	34.83
-0.101	35.07
-0.113	35.3
-0.12	35.53
-0.126	35.76
-0.129	35.98
-0.139	36.23
-0.144	36.46
-0.158	36.68
-0.156	36.94
-0.199	37.19
-0.163	37.41
-0.182	37.65
-0.167	37.88
-0.179	38.12
-0.152	38.37
-0.023	38.61
-0.485	38.84
-0.129	39.07
-0.135	39.31
-0.16	39.55
-0.172	39.8
-0.211	40.04
-0.176	40.28
-0.259	40.52
-0.147	40.76
-0.19	41
-0.172	41.25
-0.171	41.47
-0.173	41.72
-0.157	41.94
-0.159	42.17
-0.137	42.42
-0.129	42.66
-0.116	42.9
-0.111	43.13
-0.096	43.38
-0.094	43.61
-0.088	43.84
-0.086	44.08
-0.094	44.31
-0.097	44.54
-0.103	44.78
-0.107	45.02
-0.11	45.26
-0.117	45.73
-0.125	45.98
-0.13	46.21
-0.132	46.45
-0.137	46.69
-0.141	46.94
-0.148	47.2
-0.157	47.44
-0.163	47.68
-0.171	47.96
-0.174	48.22
-0.18	48.49
-0.181	48.73
-0.182	48.97
-0.182	49.23
-0.184	49.48
-0.183	49.74
-0.185	49.98
-0.186	50.23
-0.19	50.48
-0.191	50.73
-0.201	50.98
-0.203	51.24
-0.207	51.47
-0.209	51.73
-0.209	51.97
-0.207	52.21
-0.205	52.47
-0.202	52.72
-0.194	52.97
-0.183	53.22
-0.17	53.48
-0.153	53.72
-0.138	53.97
-0.124	54.22
-0.112	54.47
-0.105	54.72
-0.099	54.98
-0.092	55.23
-0.09	55.49
-0.089	55.73
-0.088	55.99
-0.09	56.23
-0.096	56.47
-0.103	56.73
-0.11	56.98
-0.117	57.23
-0.12	57.48
-0.123	57.72
-0.126	57.98
-0.132	58.22
-0.139	58.49
-0.143	58.74
-0.153	59
-0.16	59.24
-0.164	59.48
-0.168	59.72
-0.17	59.95
-0.172	60.18
-0.172	60.42
-0.171	60.67
-0.17	60.91
-0.175	61.15
-0.178	61.38
-0.183	61.61
-0.187	61.85
-0.194	62.08
-0.195	62.32
-0.194	62.56
-0.19	62.8
-0.185	63.04
-0.178	63.29
-0.17	63.51
-0.161	63.98
-0.144	64.24
-0.131	64.48
-0.115	64.74
-0.105	64.98
-0.093	65.24
-0.084	65.5
-0.076	65.73
-0.069	65.98
-0.064	66.21
-0.065	66.45
-0.067	66.69
-0.071	66.93
-0.078	67.18
-0.083	67.4
-0.092	67.66
-0.098	67.89
-0.104	68.13
-0.108	68.36
-0.115	68.6
-0.122	68.85
-0.131	69.09
-0.142	69.32
-0.152	69.55
-0.159	69.79
-0.165	70.02
-0.168	70.49
-0.174	70.73
-0.173	70.99
-0.173	71.25
-0.171	71.51
-0.169	71.75
-0.168	72.01
-0.175	72.24
-0.179	72.48
-0.184	72.71
-0.189	72.96
-0.194	73.2
-0.198	73.44
-0.197	73.67
-0.193	73.91
-0.189	74.14
-0.185	74.37
-0.178	74.6
-0.163	74.83
-0.15	75.07
-0.13	75.3
-0.117	75.53
-0.102	75.77
-0.089	76.01
-0.075	76.26
-0.063	76.74
-0.053	77
-0.048	77.24
-0.05	77.47
-0.047	77.72
-0.052	77.96
-0.057	78.19
-0.063	78.42
-0.07	78.64
-0.082	78.87
-0.089	79.11
-0.097	79.34
-0.106	79.57
-0.115	79.81
-0.125	80.04
-0.138	80.28
-0.149	80.52
-0.156	80.75
-0.162	81.24
-0.167	81.5
-0.171	81.74
-0.172	82
-0.171	82.23
-0.172	82.45
-0.173	82.7
-0.174	82.93
-0.176	83.16
-0.183	83.4
-0.19	83.65
-0.195	83.91
-0.197	84.15
-0.197	84.4
-0.194	84.62
-0.192	84.85
-0.187	85.09
-0.183	85.32
-0.215	85.55
-0.295	85.79
-0.249	86.04
-0.21	86.26
-0.188	86.73
-0.175	86.99
-0.162	87.25
-0.142	87.48
-0.138	87.71
-0.133	87.95
-0.132	88.18
-0.13	88.42
-0.127	88.68
-0.13	88.91
-0.135	89.15
-0.138	89.38
-0.15	89.61
-0.154	89.85
-0.155	90.1
-0.16	90.34
-0.179	90.57
-0.197	90.79
-0.176	91.02
-0.167	91.27
-0.169	91.51
-0.172	91.77
-0.181	92.24
-0.185	92.48
-0.189	92.72
-0.19	92.97
-0.188	93.22
-0.186	93.46
-0.185	93.71
-0.183	93.97
-0.182	94.21
-0.182	94.46
-0.188	94.69
-0.189	94.93
-0.182	95.19
-0.182	95.43
-0.178	95.69
-0.178	95.93
-0.171	96.17
-0.16	96.43
-0.158	96.69
-0.151	96.95
-0.114	97.21
-0.123	97.45
-0.096	97.71
-0.093	97.95
-0.077	98.21
-0.071	98.45
-0.066	98.7
-0.062	98.94
-0.061	99.18
-0.067	99.44
-0.072	99.7
-0.079	99.94
-0.082	100.18
-0.091	100.44
-0.099	100.7
-0.102	100.96
-0.116	101.21
-0.126	101.47
-0.128	101.71
-0.14	101.97
-0.146	102.21
-0.151	102.46
-0.154	102.71
-0.161	102.96
-0.17	103.2
-0.175	103.46
-0.182	103.7
-0.185	103.96
-0.187	104.21
-0.188	104.46
-0.193	104.72
-0.192	104.98
-0.193	105.22
-0.194	105.48
-0.192	105.74
-0.186	105.98
-0.184	106.24
-0.18	106.48
-0.172	106.74
-0.162	107
-0.145	107.23
-0.144	107.47
-0.124	107.72
-0.121	107.95
-0.093	108.19
-0.082	108.44
-0.063	108.68
-0.052	108.91
-0.041	109.14
-0.032	109.37
-0.026	109.61
-0.03	109.84
-0.037	110.06
-0.044	110.31
-0.055	110.54
-0.055	110.76
-0.07	111.25
-0.083	111.51
-0.098	111.75
-0.12	111.98
-0.127	112.22
-0.138	112.45
-0.144	112.68
-0.161	112.9
-0.169	113.14
-0.181	113.37
-0.182	113.61
-0.186	113.84
-0.186	114.07
-0.19	114.3
-0.186	114.53
-0.181	114.76
-0.176	115.24
-0.172	115.49
-0.179	115.73
-0.189	115.99
-0.2	116.23
-0.211	116.49
-0.207	116.73
-0.209	116.98
-0.203	117.23
-0.2	117.49
-0.196	117.73
-0.193	117.99
-0.189	118.25
-0.182	118.48
-0.176	118.71
-0.175	118.93
-0.175	119.17
-0.174	119.42
-0.171	119.66
-0.17	119.9
-0.169	120.14
-0.166	120.39
-0.159	120.63
-0.154	120.88
-0.147	121.1
-0.141	121.33
-0.138	121.56
-0.137	121.79
-0.136	122.03
-0.133	122.27
-0.13	122.52
-0.13	122.76
-0.134	123.25
-0.131	123.49
-0.129	123.72
-0.126	123.96
-0.12	124.19
-0.113	124.42
-0.108	124.66
-0.105	124.89
-0.102	125.13
-0.094	125.37
-0.094	125.6
-0.089	125.85
-0.09	126.08
-0.089	126.3
-0.087	126.53
-0.083	126.78
-0.08	127.02
-0.08	127.28
-0.079	127.52
-0.08	127.77
-0.077	128
-0.074	128.48
-0.069	128.74
-0.064	128.98
-0.058	129.22
-0.056	129.47
-0.056	129.71
-0.059	129.97
-0.061	130.21
-0.059	130.47
-0.058	130.71
-0.056	130.95
-0.051	131.21
-0.043	131.46
-0.04	131.71
-0.033	131.97
-0.034	132.2
-0.031	132.46
-0.031	132.7
-0.031	132.96
-0.028	133.2
-0.029	133.46
-0.029	133.74
-0.034	133.99
-0.032	134.27
-0.031	134.5
-0.029	134.72
-0.032	134.97
-0.032	135.21
-0.034	135.45
-0.037	135.69
-0.038	135.94
-0.035	136.18
-0.03	136.43
-0.032	136.65
-0.037	136.88
-0.042	137.13
-0.044	137.37
-0.045	137.61
-0.043	137.85
-0.039	138.1
-0.036	138.34
-0.032	138.59
-0.028	138.83
-0.022	139.06
-0.017	139.3
-0.014	139.55
-0.008	139.77
-0.007	140.02
-0.005	140.49
-0.007	140.74
-0.008	141
-0.01	141.23
-0.01	141.46
-0.013	141.7
-0.012	141.91
-0.01	142.15
-0.007	142.38
-0.007	142.62
-0.008	142.85
-0.007	143.09
-0.009	143.32
-0.011	143.55
-0.012	143.78
-0.015	144.01
-0.016	144.25
-0.013	144.77
-0.011	144.99
-0.011	145.24
-0.012	145.48
-0.014	145.72
-0.015	145.97
-0.015	146.21
-0.014	146.44
-0.012	146.67
-0.01	146.91
-0.012	147.15
-0.011	147.38
-0.01	147.63
-0.009	147.87
-0.009	148.1
-0.009	148.33
-0.008	148.56
-0.008	148.8
-0.008	149.03
-0.007	149.29
-0.004	149.52
-0.007	149.76
-0.01	150
-0.008	150.25
-0.01	150.75
-0.009	151
-0.006	151.22
-0.006	151.47
-0.008	151.7
-0.004	151.94
0	152.18
0.002	152.42
0.006	152.67
0.006	152.91
0.007	153.14
0.009	153.38
0.01	153.61
0.01	153.84
0.01	154.1
0.01	154.34
0.008	154.57
0.009	154.8
0.007	155.03
0.006	155.25
0.005	155.74
0.004	155.99
0.003	156.25
0.004	156.49
0.001	156.72
0.001	156.95
0.001	157.18
-0.001	157.4
-0.002	157.65
-0.005	157.87
-0.006	158.11
-0.005	158.34
-0.002	158.59
-0.003	158.81
-0.003	159.04
-0.005	159.27
-0.007	159.51
-0.007	159.75
-0.005	160.24
-0.004	160.5
-0.003	160.73
0	160.97
0	161.2
0.002	161.42
0.004	161.67
0.005	161.9
0.002	162.13
0.005	162.35
0.007	162.6
0.005	162.84
0.007	163.1
0.009	163.34
0.011	163.57
0.01	163.81
0.013	164.06
0.015	164.3
0.015	164.55
0.015	164.78
0.014	165.02
0.015	165.25
0.016	165.73
0.016	165.96
0.015	166.2
0.015	166.46
0.014	166.7
0.013	166.95
0.012	167.2
0.012	167.45
0.014	167.7
0.013	167.96
0.015	168.22
0.008	168.48
0.006	168.74
0.001	168.97
-0.004	169.21
-0.006	169.47
-0.011	169.73
-0.009	169.98
-0.008	170.23
-0.001	170.48
0.002	170.73
0.001	170.99
-0.001	171.25
-0.007	171.49
-0.008	171.72
-0.009	171.96
-0.01	172.2
-0.009	172.43
-0.008	172.68
-0.007	172.9
-0.007	173.13
-0.002	173.37
-0.003	173.6
-0.002	173.85
-0.001	174.11
-0.001	174.35
0.001	174.6
0.002	174.84
0.002	175.08
0.004	175.31
0.004	175.55
0.001	175.78
0.001	176.01
-0.007	176.27
0	176.74
-0.009	176.98
-0.005	177.25
-0.006	177.48
-0.003	177.71
-0.003	177.96
-0.005	178.2
0.001	178.44
-0.003	178.7
0.005	178.92
-0.002	179.16
-0.001	179.41
-0.011	179.66
-0.016	179.89
-0.021	180.13
-0.02	180.36
-0.022	180.6
-0.022	180.85
-0.024	181.09
-0.023	181.32
-0.021	181.56
-0.014	181.79
-0.006	182.03
0.188	182.26
1.085	182.76
2.143	183.01
2.95	183.25
3.403	183.49
3.605	183.73
3.717	183.96
3.846	184.21
3.893	184.43
4.064	184.66
4.119	184.89
3.843	185.15
3.628	185.38
3.663	185.62
3.658	185.86
3.357	186.09
3.244	186.33
3.344	186.56
3.276	186.79
3.249	187.01
3.241	187.48
3.19	187.74
3.155	187.98
3.131	188.24
3.138	188.48
3.166	188.74
3.16	188.99
3.154	189.23
3.157	189.46
3.161	189.71
3.158	189.95
3.176	190.18
3.224	190.43
3.273	190.68
3.304	190.94
3.322	191.2
3.339	191.46
3.366	191.7
3.656	191.96
4.19	192.2
4.37	192.46
4.353	192.7
4.428	192.95
4.491	193.21
4.709	193.43
4.995	193.68
5.284	193.92
5.533	194.18
5.682	194.42
5.818	194.67
5.854	194.92
5.866	195.18
5.881	195.42
5.867	195.7
5.737	195.96
5.658	196.2
5.695	196.46
5.819	196.7
5.77	196.96
5.724	197.22
5.792	197.48
5.921	197.74
6.041	198
6.099	198.26
5.951	198.48
5.748	198.71
5.73	198.94
5.766	199.17
5.849	199.4
5.897	199.64
5.815	199.89
5.659	200.11
5.532	200.34
5.26	200.57
5.054	200.81
5.339	201.04
6.15	201.27
6.598	201.75
6.167	201.98
5.295	202.21
4.665	202.45
4.531	202.68
4.624	202.92
5.096	203.15
6.007	203.41
6.848	203.64
7.147	203.87
7.018	204.11
6.421	204.34
5.914	204.57
5.457	204.83
5.464	205.05
5.13	205.31
5.019	205.53
5.517	205.76
5.781	206.01
5.462	206.49
5.224	206.74
5.07	206.98
5.132	207.23
5.445	207.49
5.634	207.75
5.73	207.99
5.695	208.22
5.55	208.46
5.378	208.69
4.713	208.93
4.942	209.15
5.61	209.4
5.82	209.62
5.674	209.87
5.103	210.1
4.767	210.32
5.232	210.55
5.976	210.78
6.536	211.01
6.953	211.48
7.199	211.74
7.255	211.98
7.123	212.24
6.88	212.48
6.771	212.73
6.755	212.99
6.772	213.26
6.766	213.48
6.876	213.71
6.957	213.94
6.949	214.17
7.026	214.41
7.004	214.67
6.869	214.9
6.675	215.13
6.506	215.36
6.527	215.59
6.533	215.81
6.347	216.06
6.196	216.29
5.739	216.51
5.616	216.76
5.519	217.02
5.666	217.49
5.897	217.73
6.281	217.97
6.801	218.22
7.036	218.47
6.826	218.72
6.548	218.99
6.346	219.25
6.093	219.49
6.139	219.72
6.019	219.96
5.457	220.19
5.436	220.43
5.253	220.68
5.188	220.93
5.233	221.18
5.509	221.4
6.166	221.63
6.365	221.86
6.542	222.09
6.861	222.34
6.838	222.59
6.232	222.81
5.933	223.04
5.941	223.29
6.073	223.52
6.123	224.01
5.419	224.23
4.86	224.46
4.998	224.69
5.347	224.93
5.395	225.18
4.975	225.4
4.625	225.65
5.295	225.87
6.466	226.11
6.912	226.33
7.028	226.56
7.405	226.8
7.714	227.04
7.87	227.27
7.814	227.51
7.602	227.75
7.648	228.24
7.684	228.48
7.751	228.73
7.755	228.98
7.603	229.23
7.404	229.48
7.19	229.73
7.184	229.98
7.279	230.23
7.291	230.48
7.383	230.73
7.556	230.98
8.018	231.25
8.089	231.49
7.387	231.74
7.138	231.98
7.402	232.21
7.841	232.44
8.05	232.68
8.028	232.93
7.587	233.17
7.348	233.41
7.483	233.65
7.885	233.9
8.118	234.14
8.073	234.39
7.676	234.63
7.443	234.86
7.3	235.1
7.273	235.34
6.337	235.57
5.324	235.83
5.119	236.08
4.813	236.3
4.813	236.55
5.35	236.79
5.748	237.03
6.514	237.28
6.822	237.52
7.011	237.77
7.532	238.01
8.166	238.48
8.466	238.74
8.678	238.97
8.515	239.22
8.306	239.46
8.409	239.71
8.55	239.96
8.458	240.2
8.51	240.46
8.359	240.7
7.99	240.96
7.825	241.2
7.942	241.45
8.213	241.69
8.401	241.93
8.601	242.19
8.528	242.43
8.102	242.69
7.885	242.93
8.003	243.19
8.194	243.45
8.258	243.71
8.181	243.95
7.928	244.2
7.995	244.44
8.169	244.68
8.301	244.94
8.455	245.18
8.439	245.44
8.01	245.69
7.742	245.95
7.612	246.2
7.6	246.44
6.612	246.68
5.71	246.91
5.18	247.15
4.913	247.41
4.685	247.67
4.602	247.91
4.742	248.17
5.205	248.43
5.313	248.67
5.504	248.93
5.922	249.19
6.475	249.43
6.91	249.66
7.123	249.91
7.076	250.17
6.949	250.41
6.953	250.65
7.173	250.9
8.705	251.16
10.759	251.41
12.554	251.67
13.761	251.89
14.405	252.13
14.662	252.37
15.074	252.62
14.921	252.86
15.251	253.1
15.484	253.35
15.5	253.6
15.378	253.85
15.401	254.09
15.603	254.33
15.696	254.59
15.481	254.84
15.282	255.08
15.459	255.34
15.753	255.6
15.997	255.86
16.127	256.11
15.944	256.37
15.684	256.62
15.564	256.84
15.546	257.09
15.554	257.33
15.555	257.57
15.471	257.81
15.284	258.07
15.075	258.33
14.904	258.57
14.743	258.81
14.598	259.07
14.531	259.33
14.572	259.57
15.023	259.81
15.526	260.06
15.906	260.3
15.451	260.56
14.96	260.82
14.92	261.06
14.915	261.3
14.67	261.55
14.581	261.79
14.507	262.05
14.386	262.29
14.199	262.55
14.003	262.79
13.942	263.04
13.973	263.29
14.414	263.55
14.85	263.78
14.802	264.02
14.35	264.27
14.429	264.52
14.595	264.78
13.839	265.02
14.014	265.27
14.385	265.52
14.45	265.76
14.34	266
14.428	266.26
14.028	266.73
12.96	266.99
13.632	267.23
14.122	267.47
13.199	267.72
13.013	267.97
13.203	268.24
12.671	268.48
11.64	268.74
11.114	268.98
10.94	269.22
11.012	269.48
11.215	269.73
11.645	269.99
11.97	270.25
13.135	270.5
13.767	270.74
14.051	270.97
14.654	271.19
15.038	271.42
14.876	271.65
14.834	271.89
14.499	272.12
14.42	272.35
14.361	272.58
14.41	272.8
14.266	273.03
14.247	273.28
14.188	273.5
14.195	273.97
14.052	274.22
13.993	274.47
14.069	274.73
14.381	274.99
14.666	275.25
14.632	275.48
14.452	275.72
14.585	275.97
14.096	276.22
13.214	276.44
13.128	276.68
13.504	276.91
13.815	277.14
13.802	277.37
12.95	277.61
12.161	277.87
12.613	278.11
13.183	278.36
12.617	278.6
12.644	278.84
12.705	279.09
11.628	279.31
10.712	279.54
10.316	279.77
10.247	280
10.367	280.5
10.401	280.73
10.779	280.97
10.896	281.22
12.348	281.46
13.032	281.69
13.403	281.92
13.84	282.16
14.18	282.39
14.45	282.62
14.727	282.85
14.44	283.08
14.04	283.3
13.963	283.53
13.976	283.78
13.821	284
13.85	284.5
13.805	284.73
13.8	284.97
13.884	285.21
14.041	285.46
14.15	285.69
14.371	285.93
14.534	286.17
14.345	286.41
14.276	286.64
14.076	286.87
13.406	287.1
12.922	287.33
12.52	287.55
12.72	287.78
12.92	288.01
12.595	288.25
11.888	288.71
11.814	288.95
12.112	289.21
12.011	289.45
12.086	289.7
12.234	289.94
11.353	290.2
10.388	290.46
9.971	290.7
9.817	290.96
9.801	291.2
9.982	291.46
10.252	291.7
10.607	291.95
11.203	292.2
12.154	292.45
12.485	292.69
13.076	292.94
13.692	293.19
14.066	293.44
14.416	293.7
14.655	293.96
14.521	294.2
14.008	294.44
13.989	294.68
14.017	294.94
13.911	295.2
13.84	295.45
13.981	295.69
14.121	295.95
14.325	296.2
14.498	296.45
14.731	296.71
14.873	296.96
14.806	297.21
14.572	297.45
14.166	297.71
13.405	297.95
12.609	298.21
12.075	298.45
11.884	298.71
12.09	298.94
12.259	299.19
12.113	299.45
12.055	299.71
12.136	299.95
12.145	300.19
12.276	300.45
12.348	300.7
11.344	300.95
10.296	301.19
9.857	301.44
9.686	301.7
9.619	301.94
9.621	302.19
9.807	302.45
10.171	302.71
10.575	302.97
11.671	303.22
12.289	303.47
12.772	303.73
13.263	303.97
13.415	304.23
13.918	304.5
14.591	304.73
14.867	304.97
14.617	305.2
14.092	305.46
13.862	305.72
13.788	305.94
13.849	306.17
13.896	306.4
14.028	306.63
14.185	306.85
14.295	307.08
14.394	307.31
14.561	307.54
14.582	307.77
14.541	308
14.272	308.48
13.621	308.73
12.884	308.97
12.155	309.23
11.79	309.47
11.871	309.73
12.099	309.99
12.313	310.23
12.406	310.48
12.412	310.74
12.424	310.97
12.325	311.22
12.495	311.46
11.487	311.7
10.325	311.94
9.835	312.2
9.655	312.46
9.599	312.72
9.644	312.97
9.691	313.23
9.982	313.49
10.648	313.73
11.482	313.97
12.051	314.23
12.388	314.49
12.906	314.75
13.681	314.99
13.903	315.24
13.833	315.48
14.412	315.71
15.037	315.94
14.85	316.18
14.525	316.41
14.176	316.64
14.112	316.86
14.166	317.09
14.366	317.33
14.528	317.55
14.772	317.8
14.857	318.04
14.868	318.28
14.736	318.51
14.606	318.98
14.201	319.22
13.635	319.47
12.82	319.73
11.9	319.97
11.425	320.21
11.362	320.46
11.437	320.71
11.605	320.96
11.752	321.22
11.793	321.48
11.909	321.72
11.952	321.96
12.096	322.22
11.06	322.48
10.069	322.74
9.663	322.99
9.578	323.25
9.58	323.49
9.808	323.73
9.8	323.98
9.72	324.22
9.939	324.46
10.93	324.69
11.568	324.91
11.757	325.14
12.128	325.37
12.388	325.6
12.786	325.83
13.509	326.06
14.142	326.3
14.823	326.53
14.951	326.76
14.819	327.23
14.602	327.49
14.425	327.73
14.37	327.99
14.505	328.23
14.668	328.48
14.871	328.72
14.941	328.98
14.94	329.24
14.891	329.48
14.716	329.73
14.432	329.97
13.908	330.22
13.231	330.46
12.286	330.72
11.769	330.98
11.736	331.24
11.748	331.49
11.818	331.75
12.006	332
11.917	332.24
11.983	332.47
11.883	332.7
12.096	332.93
11.553	333.15
10.584	333.38
9.9	333.61
9.741	333.85
9.678	334.08
9.963	334.31
10.111	334.54
10.065	334.78
10.257	335.02
10.867	335.25
11.326	335.72
11.562	335.98
12.072	336.22
12.121	336.46
11.646	336.72
12.253	336.96
13.509	337.22
14.582	337.48
14.951	337.74
14.831	337.99
14.707	338.25
14.666	338.48
14.624	338.71
14.648	338.93
14.735	339.18
14.886	339.4
15.132	339.65
15.14	339.88
15.121	340.11
15.038	340.33
14.701	340.58
14.109	340.82
13.383	341.07
12.388	341.31
11.664	341.54
11.347	341.78
11.44	342.04
11.471	342.26
11.591	342.74
11.569	342.98
11.472	343.22
11.543	343.47
11.684	343.73
11.628	343.97
10.942	344.21
10.132	344.47
9.878	344.71
9.935	344.96
10.335	345.2
10.566	345.46
10.349	345.72
10.764	345.96
11.833	346.2
12.282	346.43
12.059	346.68
11.882	346.92
11.93	347.18
11.839	347.44
12.276	347.69
12.847	347.94
13.832	348.18
14.502	348.42
14.372	348.7
14.08	348.96
14.122	349.2
14.217	349.46
14.42	349.71
14.653	349.96
14.883	350.2
14.989	350.46
15.037	350.72
14.989	350.95
14.828	351.21
14.699	351.47
14.146	351.71
13.407	351.95
12.874	352.18
12.227	352.44
11.918	352.68
11.802	352.92
11.694	353.17
11.899	353.41
12.115	353.67
11.916	353.91
11.717	354.17
11.834	354.41
11.868	354.67
11.383	354.92
10.804	355.18
10.221	355.42
10.067	355.68
10.467	355.92
10.915	356.16
10.755	356.4
10.986	356.66
12.003	356.92
13.018	357.17
13.195	357.42
12.878	357.68
12.453	357.92
11.832	358.15
12.102	358.39
12.415	358.65
13.03	358.9
13.988	359.16
14.387	359.41
14.408	359.67
14.352	359.9
14.531	360.16
14.764	360.4
14.902	360.65
15.237	360.91
15.418	361.16
15.453	361.42
15.425	361.67
15.315	361.92
15.196	362.18
14.879	362.44
14.173	362.69
13.48	362.94
12.914	363.19
12.593	363.44
12.472	363.68
12.357	363.92
12.435	364.16
12.482	364.42
12.194	364.66
12.121	364.91
11.965	365.17
11.8	365.41
11.448	365.65
10.825	365.89
10.552	366.16
10.426	366.41
10.769	366.67
11.474	366.91
11.435	367.16
11.678	367.43
12.151	367.67
12.405	367.93
12.377	368.18
12.309	368.42
12.258	368.66
11.779	368.89
11.882	369.14
12.232	369.38
12.584	369.63
13.769	369.88
14.301	370.13
14.431	370.37
14.233	370.61
14.299	370.86
14.555	371.1
14.724	371.34
14.877	371.59
15.071	371.82
15.147	372.06
15.211	372.32
15.115	372.58
15.006	372.82
14.745	373.08
14.243	373.32
13.665	373.55
13.187	373.81
12.98	374.05
12.913	374.31
12.871	374.55
12.635	374.8
12.727	375.04
12.291	375.28
11.918	375.53
11.697	375.77
11.712	376
11.65	376.26
11.071	376.5
10.868	376.76
10.703	377
11.005	377.49
11.754	377.73
11.76	377.99
11.828	378.23
12.243	378.49
12.39	378.74
12.22	378.98
12.031	379.22
12.113	379.49
11.497	379.75
11.613	379.98
11.904	380.22
11.623	380.45
12.445	380.7
14.037	380.94
14.675	381.18
14.591	381.43
14.431	381.68
14.587	381.91
14.727	382.17
14.832	382.41
15.069	382.67
15.174	382.92
15.27	383.18
15.129	383.42
14.987	383.65
14.769	383.88
14.407	384.14
13.874	384.38
13.327	384.62
13.053	384.87
12.932	385.11
12.943	385.36
12.949	385.6
13.047	385.85
12.858	386.09
12.878	386.35
12.547	386.59
12.184	386.85
11.988	387.11
11.482	387.33
11.207	387.58
11.137	387.81
11.435	388.05
11.924	388.29
11.924	388.52
12.087	388.76
12.546	389
12.753	389.25
12.557	389.75
12.198	389.98
12.006	390.22
11.546	390.48
11.568	390.73
12.727	390.96
13.458	391.21
13.382	391.45
13.649	391.7
14.313	391.96
14.619	392.21
14.486	392.45
14.466	392.71
14.88	392.96
15.137	393.22
15.347	393.47
15.514	393.72
15.591	393.96
15.493	394.22
15.311	394.46
14.975	394.72
14.531	394.95
13.907	395.2
13.403	395.45
13.128	395.68
13.115	395.9
13.159	396.13
13.066	396.38
12.992	396.63
12.626	396.86
12.57	397.09
12.312	397.35
11.791	397.56
11.668	397.79
11.455	398.03
11.556	398.26
11.556	398.5
11.708	398.98
12.109	399.23
12.177	399.48
12.281	399.72
12.562	400
12.744	400.24
12.971	400.48
13.03	400.72
12.611	400.96
12.003	401.21
11.721	401.47
12.199	401.72
13.094	401.97
13.547	402.21
13.766	402.45
14.173	402.69
14.461	402.94
14.524	403.19
14.599	403.43
14.912	403.69
15.109	403.95
15.31	404.19
15.402	404.45
15.347	404.7
15.296	404.96
15.187	405.21
14.954	405.45
14.605	405.69
14.09	405.95
13.781	406.2
13.521	406.45
13.211	406.71
13.277	406.97
13.277	407.21
13.234	407.46
12.945	407.7
12.885	407.94
12.46	408.2
12.073	408.46
11.77	408.7
11.806	408.94
12.027	409.2
12.117	409.46
12.31	409.72
12.373	409.96
12.136	410.22
12.457	410.48
12.829	410.74
12.94	411
13.018	411.24
12.966	411.48
12.847	411.71
12.495	411.96
12.103	412.2
12.053	412.44
12.874	412.68
13.646	412.91
14.094	413.15
14.442	413.4
14.683	413.62
14.789	413.88
14.931	414.11
15.245	414.34
15.518	414.57
15.572	414.81
15.659	415.04
15.704	415.27
15.63	415.75
15.365	416.01
15.113	416.26
14.792	416.48
14.549	416.74
13.986	416.98
13.499	417.21
13.135	417.45
13.192	417.7
13.478	417.93
13.588	418.17
13.452	418.41
13.407	418.64
12.912	418.88
12.429	419.11
12.162	419.35
12.238	419.58
12.148	419.82
12.135	420.05
12.27	420.28
12.365	420.52
12.195	420.76
12.414	421.25
12.77	421.48
12.933	421.74
13.22	421.98
14.102	422.21
14.412	422.44
13.743	422.68
12.911	422.91
12.72	423.14
13.368	423.37
14.094	423.6
14.523	423.82
14.872	424.07
14.935	424.3
14.905	424.53
14.963	424.76
15.118	425
15.414	425.47
15.479	425.71
15.589	425.96
15.509	426.21
15.341	426.45
15.201	426.69
15.073	426.95
14.756	427.21
14.559	427.47
14.572	427.73
14.297	427.97
13.793	428.22
13.522	428.48
13.509	428.72
13.358	428.97
12.99	429.21
12.857	429.45
12.511	429.73
12.099	429.99
11.957	430.24
12.184	430.49
12.296	430.74
12.316	430.99
12.359	431.23
12.395	431.47
12.334	431.71
12.315	431.97
12.546	432.23
12.692	432.47
12.799	432.71
13.187	432.96
14.203	433.2
14.727	433.46
14.189	433.71
13.599	433.96
13.75	434.22
14.045	434.46
14.328	434.72
14.673	434.98
14.963	435.22
14.961	435.46
14.989	435.7
15.188	435.95
15.421	436.21
15.58	436.46
15.59	436.71
15.609	436.97
15.369	437.23
15.216	437.49
14.818	437.73
14.664	437.99
14.62	438.26
14.567	438.49
14.307	438.72
13.804	438.96
13.421	439.19
13.392	439.41
13.189	439.64
12.805	439.89
12.595	440.13
12.38	440.38
12.006	440.61
12.011	440.85
12.339	441.09
12.479	441.32
12.505	441.56
12.553	441.81
12.526	442.04
12.472	442.28
12.489	442.51
12.767	443.01
12.756	443.24
12.676	443.48
12.733	443.72
13.253	443.96
13.916	444.21
14.017	444.44
13.973	444.66
14.086	444.89
14.23	445.14
14.494	445.38
14.788	445.61
14.967	445.84
14.996	446.08
15.004	446.32
15.044	446.57
15.308	446.8
15.492	447.03
15.418	447.26
15.499	447.72
15.357	447.98
15.258	448.22
14.939	448.45
14.687	448.72
14.492	448.97
14.624	449.23
14.583	449.47
14.231	449.73
13.852	450
13.656	450.25
13.545	450.49
13.336	450.72
13.067	450.94
12.76	451.19
12.376	451.42
12.193	451.66
12.348	451.9
12.555	452.13
12.636	452.37
12.824	452.61
12.898	452.86
12.787	453.12
12.734	453.35
12.95	453.59
12.841	453.83
12.707	454.06
12.928	454.3
13.581	454.53
14.048	454.77
14.202	455
14.374	455.47
14.59	455.72
14.651	455.96
14.665	456.21
14.75	456.45
14.763	456.69
14.957	456.92
15	457.17
15.013	457.43
15.135	457.69
15.5	457.93
15.696	458.17
15.61	458.43
15.405	458.69
15.322	458.93
15.119	459.18
14.924	459.42
14.78	459.66
14.967	459.91
14.866	460.15
14.614	460.39
14.349	460.63
14.178	460.89
13.995	461.13
14.064	461.39
14.012	461.65
13.662	461.92
13.062	462.18
12.636	462.42
12.676	462.67
12.992	462.91
12.922	463.16
12.946	463.4
13.146	463.65
13.048	463.9
12.979	464.15
13.101	464.42
13.052	464.67
12.815	464.93
12.456	465.17
12.853	465.43
13.802	465.67
14.139	465.92
14.368	466.16
14.612	466.39
14.807	466.64
14.693	466.89
14.702	467.15
14.802	467.41
14.951	467.66
14.915	467.9
15.235	468.15
15.418	468.4
15.604	468.66
15.855	468.92
15.901	469.16
15.414	469.4
15.188	469.65
15.558	469.89
15.449	470.15
15.266	470.39
15.092	470.63
15.203	470.88
15.098	471.14
14.855	471.38
14.663	471.64
14.425	471.89
14.426	472.15
14.389	472.39
14.43	472.65
13.976	472.91
13.24	473.16
12.907	473.4
13.209	473.66
13.201	473.9
13.143	474.14
13.316	474.39
13.286	474.64
13.22	474.88
13.594	475.12
13.797	475.38
13.585	475.62
13.052	475.88
12.911	476.14
13.515	476.38
13.921	476.64
14.309	476.89
14.419	477.15
14.572	477.38
14.784	477.63
14.804	477.87
14.829	478.12
14.986	478.37
15.042	478.62
15.085	478.86
15.237	479.12
15.412	479.38
15.647	479.63
15.776	479.89
15.988	480.15
15.719	480.39
15.318	480.63
15.251	480.89
15.144	481.15
15.068	481.39
15.004	481.63
14.892	481.89
14.718	482.15
14.593	482.41
14.589	482.66
14.442	482.91
14.216	483.15
13.987	483.39
13.804	483.63
13.585	483.89
13.242	484.13
13.193	484.39
13.308	484.65
13.278	484.91
13.432	485.14
13.445	485.36
13.428	485.61
13.732	485.86
13.778	486.1
13.724	486.35
13.277	486.61
12.909	486.85
13.015	487.09
13.31	487.33
13.869	487.57
14.177	487.82
14.387	488.09
14.667	488.33
14.818	488.59
14.863	488.85
14.983	489.1
15.236	489.34
15.296	489.58
15.408	489.84
15.542	490.1
15.581	490.34
15.772	490.6
15.84	490.84
15.904	491.08
15.757	491.34
15.426	491.6
15.328	491.84
15.331	492.08
15.301	492.33
15.336	492.58
15.101	492.81
14.798	493.05
14.641	493.3
14.604	493.54
14.712	493.8
14.624	494.04
14.222	494.3
13.808	494.53
13.694	494.77
13.786	495.02
13.808	495.26
13.701	495.5
13.744	495.76
13.757	496
13.627	496.5
13.735	496.75
14.007	496.97
14.148	497.22
13.84	497.46
13.334	497.67
13.032	497.91
13.132	498.14
13.337	498.37
13.877	498.6
14.288	498.83
14.534	499.07
14.871	499.31
15.017	499.54
15.029	499.8
[truncated: 23,306 more rows]
