# Supplementary material for: Fibril formation and ordering of disordered FUS LC driven by hydrophobic interactions
Source: Nat Chem. 2023 May 25;15(8):1146–54. doi: 10.1038/s41557-023-01221-1 (PMC10396963; doi:10.1038/s41557-023-01221-1)
Supplement: Source Data Fig. 1 — SP traces, AFM images, BAM images. [file 41557_2023_1221_MOESM2_ESM.zip › Figure1/Figure1_a/Figure_1a_surface_pressure_FUS_PBS_DOPC_1.csv]

pressure (mN/m)	time (s)
-0.011	0.82
-0.061	1.4
-0.109	1.94
-0.101	2.43
-0.152	2.92
-0.035	3.36
-0.014	3.77
0.048	4.15
0.107	4.48
0.144	4.82
0.157	5.12
0.189	5.41
0.194	5.69
0.22	5.94
0.279	6.18
0.291	6.43
0.202	6.66
0.13	6.89
0.049	7.13
-0.048	7.36
-0.164	7.58
-0.24	7.81
-0.254	8.06
-0.257	8.3
-0.312	8.53
-0.391	8.77
-0.428	9.02
-0.439	9.26
-0.453	9.5
-0.412	9.75
-0.407	9.97
-0.426	10.2
-0.376	10.43
-0.294	10.67
-0.219	10.9
-0.158	11.15
-0.085	11.38
0.035	11.62
0.139	11.86
0.22	12.09
0.169	12.32
0.156	12.55
0.148	12.78
0.158	13.02
0.142	13.27
0.101	13.51
0.079	13.75
0.088	13.99
0.079	14.22
0.024	14.45
-0.035	14.69
-0.076	14.92
-0.087	15.14
-0.066	15.39
-0.027	15.61
0.018	15.84
0.051	16.09
0.089	16.33
0.101	16.56
0.1	16.8
0.108	17.05
0.113	17.27
0.163	17.5
0.255	17.75
0.296	17.99
0.208	18.22
0.103	18.46
0.047	18.69
0.017	18.92
-0.002	19.14
-0.099	19.37
-0.154	19.6
-0.182	19.82
-0.2	20.05
-0.285	20.27
-0.375	20.49
-0.433	20.72
-0.451	20.95
-0.444	21.19
-0.398	21.42
-0.327	21.64
-0.257	21.88
-0.213	22.12
-0.163	22.35
-0.119	22.58
-0.082	22.8
-0.034	23.03
0.038	23.27
0.128	23.5
0.223	23.73
0.256	23.95
0.21	24.18
0.163	24.41
0.12	24.66
0.117	24.91
0.051	25.14
0.02	25.39
0.041	25.63
0.024	25.86
-0.035	26.09
-0.173	26.32
-0.287	26.54
-0.317	26.79
-0.333	27.02
-0.34	27.24
-0.305	27.49
-0.211	27.72
-0.115	27.97
-0.037	28.21
0.009	28.44
0.037	28.67
0.08	28.9
0.139	29.14
0.146	29.39
0.067	29.61
-0.033	29.84
-0.132	30.07
-0.189	30.31
-0.254	30.55
-0.31	30.81
-0.333	31.06
-0.302	31.3
-0.308	31.54
-0.358	31.77
-0.402	32.03
-0.405	32.26
-0.391	32.48
-0.337	32.73
-0.261	32.97
-0.192	33.21
-0.132	33.43
-0.063	33.66
0.001	33.89
0.066	34.13
0.099	34.36
0.164	34.59
0.24	34.82
0.299	35.07
0.271	35.29
0.27	35.52
0.249	35.76
0.233	36.01
0.235	36.25
0.178	36.48
0.089	36.73
0.052	36.97
0.054	37.19
0.006	37.44
-0.047	37.66
-0.113	37.91
-0.161	38.15
-0.115	38.39
-0.063	38.64
-0.081	38.87
-0.144	39.09
-0.147	39.32
-0.122	39.57
-0.079	39.81
-0.052	40.04
-0.018	40.27
0.004	40.51
0.051	40.75
0.031	40.98
-0.09	41.21
-0.175	41.44
-0.239	41.66
-0.252	41.91
-0.311	42.15
-0.341	42.38
-0.298	42.61
-0.266	42.84
-0.278	43.06
-0.294	43.29
-0.308	43.54
-0.309	43.78
-0.289	44.01
-0.228	44.5
-0.161	44.74
-0.111	44.97
-0.072	45.2
-0.021	45.42
0.023	45.67
0.082	45.91
0.122	46.14
0.183	46.38
0.272	46.62
0.338	46.87
0.328	47.09
0.26	47.34
0.204	47.58
0.154	47.82
0.147	48.07
0.096	48.31
0.047	48.56
0.044	48.8
0.059	49.04
0.029	49.29
-0.084	49.51
-0.153	49.98
-0.181	50.24
-0.205	50.5
-0.16	50.73
-0.178	50.96
-0.229	51.2
-0.221	51.43
-0.189	51.69
-0.152	51.93
-0.135	52.18
-0.117	52.42
-0.065	52.66
-0.023	52.89
-0.024	53.12
-0.093	53.36
-0.146	53.59
-0.19	53.82
-0.164	54.05
-0.204	54.29
-0.217	54.52
-0.177	54.76
-0.164	55.01
-0.19	55.25
-0.231	55.72
-0.245	55.98
-0.226	56.24
-0.184	56.5
-0.132	56.74
-0.154	56.98
-0.024	57.23
0.069	57.47
0.08	57.71
0.124	57.94
0.124	58.18
0.159	58.41
0.225	58.64
0.296	58.9
0.302	59.13
0.229	59.36
0.184	59.6
0.108	59.85
0.12	60.09
0.048	60.32
0.019	60.55
0.004	60.79
-0.009	61.03
-0.07	61.28
-0.138	61.52
-0.22	61.76
-0.262	62.25
-0.296	62.49
-0.282	62.72
-0.252	62.97
-0.24	63.21
-0.31	63.44
-0.347	63.68
-0.345	63.93
-0.337	64.15
-0.365	64.38
-0.3	64.61
-0.204	64.84
-0.14	65.09
-0.131	65.33
-0.136	65.56
-0.132	65.8
-0.158	66.04
-0.141	66.27
-0.139	66.52
-0.151	66.76
-0.13	67.23
-0.122	67.47
-0.107	67.72
-0.179	67.96
-0.206	68.22
-0.191	68.47
-0.18	68.72
-0.14	68.97
-0.102	69.21
-0.077	69.45
0.008	69.71
0.004	69.97
0.105	70.24
0.068	70.5
0.122	70.75
0.128	70.99
0.21	71.21
0.264	71.44
0.309	71.67
0.289	71.91
0.151	72.15
0.091	72.38
0.04	72.63
0.03	72.85
-0.013	73.08
-0.044	73.31
-0.018	73.53
0.002	73.78
-0.032	74.01
-0.131	74.48
-0.245	74.74
-0.323	74.98
-0.374	75.24
-0.388	75.49
-0.386	75.73
-0.389	75.98
-0.388	76.23
-0.356	76.46
-0.279	76.72
-0.175	76.96
-0.001	77.2
0.105	77.45
0.183	77.69
0.208	77.95
0.235	78.21
0.279	78.45
0.246	78.7
0.386	78.95
0.484	79.2
0.211	79.44
0.075	79.68
0.023	79.93
-0.017	80.19
0.069	80.43
0.412	80.69
0.814	80.95
0.515	81.19
0.22	81.43
0.112	81.68
0.09	81.94
0.206	82.18
0.657	82.42
0.74	82.7
0.571	82.94
0.456	83.2
0.475	83.46
0.5	83.7
0.514	83.95
0.468	84.18
0.721	84.43
0.937	84.68
0.768	84.92
0.507	85.18
0.307	85.42
0.157	85.68
0.289	85.94
0.621	86.18
0.601	86.42
0.375	86.68
0.155	86.94
-0.02	87.19
-0.093	87.45
0.131	87.69
0.478	87.95
0.672	88.21
0.419	88.46
0.181	88.71
0.142	88.97
0.121	89.21
0.273	89.47
0.728	89.71
0.794	89.95
0.309	90.21
-0.288	90.47
-0.576	90.71
-0.638	90.97
-0.321	91.21
-0.042	91.45
-0.063	91.7
-0.26	91.95
-0.427	92.2
-0.593	92.44
-0.693	92.7
-0.447	92.96
0.096	93.2
0.182	93.46
-0.074	93.7
-0.377	93.95
-0.616	94.19
-0.543	94.43
-0.006	94.68
0.256	94.94
-0.098	95.19
-0.188	95.45
-0.249	95.7
-0.136	95.96
0.134	96.2
0.346	96.44
0.548	96.7
0.361	96.96
0.077	97.2
-0.065	97.44
-0.055	97.7
-0.032	97.95
-0.214	98.19
-0.527	98.45
-0.61	98.69
-0.787	98.95
-0.997	99.21
-1.156	99.46
-1.156	99.71
-0.751	99.95
-0.383	100.21
-0.475	100.47
-0.643	100.73
-0.735	100.97
-0.77	101.23
-0.699	101.5
-0.621	101.76
-0.421	102
0.042	102.24
0.514	102.47
0.479	102.7
0.263	102.94
0.077	103.17
0.074	103.39
-0.022	103.62
-0.147	103.87
-0.248	104.11
-0.271	104.34
-0.404	104.57
-0.529	104.8
-0.684	105.03
-0.867	105.26
-0.965	105.74
-1.091	106
-1.141	106.25
-1.115	106.49
-1.057	106.73
-1.04	106.96
-0.724	107.21
-0.064	107.43
0.05	107.66
-0.183	107.9
-0.341	108.15
-0.393	108.37
-0.389	108.62
0.059	108.84
0.514	109.07
0.859	109.3
0.616	109.53
0.285	109.77
-0.11	110.03
-0.484	110.26
-0.327	110.73
0.223	110.98
0.399	111.22
-0.263	111.48
-0.646	111.72
-0.979	111.98
-1.142	112.23
-1.241	112.48
-1.21	112.72
-1.176	112.98
-1.163	113.22
-1.099	113.48
-1.038	113.73
-0.928	113.98
-0.834	114.23
-0.799	114.47
-0.596	114.71
-0.46	114.97
-0.431	115.23
-0.363	115.48
0.346	115.72
0.47	115.98
0.102	116.24
-0.078	116.48
-0.236	116.72
-0.381	116.99
0.03	117.25
0.634	117.5
0.625	117.74
0.114	117.97
-0.421	118.19
-0.857	118.42
-1.058	118.67
-0.304	118.91
0.634	119.15
0.215	119.38
-0.419	119.63
-0.8	119.86
-0.889	120.1
-0.832	120.33
0.174	120.57
1.116	120.81
0.99	121.06
0.584	121.28
0.178	121.52
-0.085	121.77
-0.06	122.01
0.862	122.25
1.26	122.5
0.61	122.98
0.04	123.23
-0.266	123.49
-0.474	123.73
0.135	123.98
1.108	124.23
1.206	124.48
0.14	124.73
-0.589	124.99
-0.793	125.24
-0.313	125.5
0.953	125.72
1.37	125.97
0.826	126.2
0.294	126.44
0.041	126.67
0.957	126.9
2.172	127.13
1.742	127.37
0.908	127.61
0.598	127.84
0.485	128.09
1.391	128.32
2.394	128.55
1.58	128.77
0.45	129.02
-0.165	129.25
-0.429	129.74
0.577	129.99
1.847	130.24
1.433	130.5
0.212	130.73
-0.606	130.97
-0.903	131.21
-0.11	131.46
1.602	131.7
2.057	131.93
0.942	132.16
0.018	132.4
-0.414	132.65
0.351	132.89
2.09	133.13
2.533	133.36
1.201	133.6
0.255	133.83
-0.323	134.06
-0.693	134.3
-0.856	134.53
-0.957	134.76
-0.967	135.24
-1.01	135.5
-1.073	135.75
-1.148	135.98
-1.113	136.22
-1.172	136.45
-1.132	136.68
-1.035	136.9
-0.97	137.13
-0.85	137.38
0.634	137.62
3.012	137.86
2.801	138.11
1.246	138.35
0.594	138.59
0.189	138.82
0.177	139.06
0.074	139.31
0.008	139.54
-0.029	139.76
-0.023	140.23
-0.088	140.48
-0.18	140.72
-0.235	140.98
-0.341	141.24
-0.476	141.5
-0.568	141.74
-0.609	141.99
-0.628	142.23
-0.622	142.47
-0.579	142.71
-0.526	142.96
-0.525	143.2
-0.568	143.45
-0.534	143.67
-0.6	143.92
-0.516	144.16
-0.492	144.4
-0.397	144.65
-0.324	144.89
-0.308	145.13
-0.292	145.38
-0.311	145.61
-0.293	145.83
-0.29	146.09
-0.31	146.32
-0.355	146.55
-0.406	146.77
-0.534	147.02
-0.692	147.26
-0.753	147.73
-0.734	147.97
-0.349	148.21
1.809	148.47
3.647	148.73
3.221	148.97
2.255	149.25
1.681	149.48
2.239	149.7
4.878	149.95
5.603	150.17
4.819	150.42
4.035	150.66
3.347	150.89
3.717	151.13
5.748	151.37
6.29	151.6
4.551	151.84
3.352	152.07
2.753	152.31
3.14	152.56
6.178	152.8
7.021	153.03
6.061	153.26
5.11	153.73
4.444	153.99
5.278	154.25
7.978	154.48
8.586	154.71
7.306	154.93
5.864	155.18
4.768	155.42
4.033	155.65
3.507	155.87
3.255	156.1
3.151	156.33
3.202	156.56
3.256	156.8
3.297	157.04
3.381	157.27
3.354	157.5
3.173	157.98
3.319	158.22
3.237	158.48
3.369	158.74
3.281	159
3.33	159.24
3.239	159.47
3.125	159.71
2.992	159.94
2.913	160.17
2.855	160.41
2.864	160.65
2.881	160.9
2.931	161.14
2.94	161.38
3.003	161.61
3.062	161.84
3.129	162.09
3.199	162.33
3.284	162.57
3.388	162.8
3.482	163.05
3.592	163.29
3.609	163.52
3.619	163.76
3.617	164
3.572	164.25
3.521	164.73
3.49	164.97
3.339	165.2
3.697	165.46
6.32	165.7
8.334	165.96
7.239	166.22
5.701	166.48
4.587	166.72
4.133	166.97
4.925	167.22
7.463	167.48
8.695	167.73
7.898	167.99
6.866	168.24
6.236	168.52
5.902	168.77
5.686	169
5.4	169.23
5.267	169.47
5.267	169.71
5.291	169.96
5.233	170.2
5.2	170.43
5.187	170.67
5.192	170.91
5.218	171.14
5.202	171.39
5.224	171.62
5.129	171.85
5.098	172.09
4.999	172.32
6.25	172.56
9.638	172.79
10.311	173.04
9.01	173.28
7.517	173.51
6.481	173.75
6.061	174.24
5.95	174.5
5.987	174.74
6.046	174.97
6.149	175.21
6.217	175.44
6.383	175.67
6.455	175.89
6.387	176.14
6.239	176.35
6.152	176.59
6.067	176.82
6.238	177.05
8.691	177.28
11.276	177.51
11.251	177.75
9.809	178
8.271	178.48
7.256	178.74
6.677	179
6.362	179.23
6.237	179.46
6.223	179.68
6.233	179.93
6.3	180.16
6.436	180.4
6.509	180.63
6.668	180.87
6.832	181.1
7.017	181.33
7.169	181.57
7.195	181.81
7.123	182.06
7.065	182.3
7.061	182.54
7.093	182.78
7.035	183.01
7.036	183.26
6.796	183.5
7.129	183.99
6.833	184.23
6.924	184.49
6.765	184.73
6.703	184.97
6.687	185.23
6.52	185.47
6.6	185.72
6.663	185.98
6.819	186.22
6.91	186.48
7.214	186.73
7.197	186.96
7.361	187.22
7.361	187.47
7.277	187.73
7.175	187.97
7.067	188.22
6.994	188.49
6.898	188.75
6.902	188.99
6.978	189.23
6.936	189.46
6.511	189.7
6.659	189.95
6.453	190.18
6.386	190.42
6.313	190.66
6.344	190.89
6.372	191.12
6.522	191.35
6.686	191.58
6.824	191.81
6.929	192.05
7.134	192.29
7.29	192.55
7.311	192.78
7.229	193.02
7.172	193.28
7.137	193.51
7.123	193.75
7.12	194.24
7.182	194.48
7.27	194.74
7.224	195
7.067	195.25
6.902	195.47
6.76	195.7
6.661	195.93
6.639	196.16
6.645	196.38
6.693	196.61
6.799	196.87
6.917	197.1
6.955	197.33
7.154	197.56
7.13	197.8
7.312	198.03
7.247	198.29
7.146	198.53
7.037	198.77
6.975	199.02
6.92	199.26
6.866	199.5
6.875	199.97
6.919	200.23
6.858	200.49
6.713	200.73
6.584	200.97
6.445	201.21
6.351	201.45
6.325	201.71
6.311	201.95
6.32	202.2
6.457	202.47
6.616	202.71
6.789	202.97
6.971	203.22
7.161	203.47
7.473	203.72
9.727	203.97
12.583	204.22
14.049	204.48
14.081	204.72
12.244	204.97
10.386	205.22
9.443	205.47
9.05	205.71
9.985	205.95
11.969	206.2
13.288	206.44
13.186	206.7
12.324	206.94
11.392	207.2
10.637	207.45
10.073	207.69
9.7	207.93
9.557	208.18
9.552	208.45
9.665	208.69
9.862	208.94
9.895	209.19
9.449	209.44
9.57	209.69
9.487	209.93
9.381	210.19
9.32	210.43
9.213	210.68
9.164	210.92
9.109	211.18
9.065	211.43
9.112	211.67
9.231	211.93
9.228	212.18
9.132	212.43
9.063	212.68
8.979	212.94
8.954	213.18
8.972	213.42
9.084	213.65
9.193	213.91
9.635	214.15
11.502	214.4
13.347	214.66
14.46	214.9
14.663	215.14
14.128	215.38
13.139	215.64
12.115	215.89
11.206	216.13
10.71	216.39
10.487	216.63
10.426	216.86
10.415	217.12
10.4	217.38
10.435	217.62
10.513	217.87
10.595	218.11
10.568	218.35
10.518	218.61
10.416	218.86
10.343	219.13
10.296	219.37
10.264	219.63
10.261	219.89
10.266	220.15
10.337	220.39
10.386	220.64
10.464	220.87
10.473	221.12
10.513	221.37
10.493	221.61
10.54	221.85
10.756	222.1
12.075	222.36
13.335	222.62
14.533	222.88
15.09	223.12
15.201	223.36
15.058	223.62
14.72	223.87
14.278	224.15
13.842	224.39
13.426	224.65
13.026	224.89
12.712	225.15
12.575	225.41
12.403	225.67
12.277	225.91
12.207	226.15
12.167	226.4
12.148	226.65
12.091	226.9
11.997	227.14
11.98	227.39
11.829	227.63
11.71	227.87
11.649	228.12
11.663	228.38
11.416	228.62
11.477	228.86
11.606	229.12
11.43	229.38
11.635	229.64
12.034	229.88
13.039	230.13
14.617	230.37
15.545	230.63
15.601	230.88
14.702	231.14
13.786	231.4
13.229	231.65
12.978	231.9
12.886	232.14
12.821	232.4
12.745	232.64
12.655	232.88
12.599	233.14
12.464	233.4
12.395	233.64
12.344	233.9
12.389	234.14
12.352	234.4
12.364	234.64
12.442	234.89
12.563	235.13
12.628	235.41
12.638	235.65
12.619	235.91
12.528	236.15
12.487	236.39
12.563	236.64
12.577	236.89
12.88	237.15
13.639	237.39
14.795	237.65
16.047	237.89
16.35	238.15
16.107	238.41
15.623	238.65
15.026	238.89
14.552	239.13
14.25	239.39
14.045	239.64
13.944	239.88
13.868	240.14
13.873	240.4
13.934	240.66
13.983	240.92
13.987	241.18
13.968	241.44
13.91	241.69
13.899	241.95
13.783	242.21
13.804	242.45
13.777	242.71
13.749	242.95
13.792	243.2
13.793	243.47
13.784	243.73
14.071	243.98
14.899	244.25
16.348	244.5
16.996	244.74
16.923	244.98
16.408	245.23
15.835	245.46
15.417	245.7
15.289	245.94
15.302	246.2
15.304	246.45
15.314	246.67
15.345	246.92
15.342	247.16
15.382	247.42
15.36	247.64
15.406	247.89
15.458	248.11
15.584	248.36
15.653	248.58
15.695	248.81
15.633	249.04
15.596	249.28
15.588	249.51
15.511	249.75
15.359	250
15.314	250.48
15.285	250.74
15.082	251
15.171	251.23
15.057	251.47
15.078	251.7
15.002	251.93
15.107	252.17
14.997	252.42
15.026	252.66
14.919	252.9
14.933	253.13
14.907	253.37
14.978	253.6
15.037	253.83
15.028	254.06
15.02	254.3
14.931	254.53
14.846	254.76
14.841	255.22
14.744	255.48
14.658	255.72
14.63	255.96
14.666	256.2
14.704	256.46
14.712	256.7
14.764	256.95
14.825	257.21
15.009	257.47
15.305	257.72
15.987	257.98
17.354	258.24
18.106	258.5
17.982	258.72
17.599	258.95
17.161	259.2
17.03	259.46
16.991	259.7
16.957	259.94
16.901	260.17
16.856	260.41
16.787	260.66
16.754	260.9
16.581	261.13
16.371	261.36
16.32	261.6
16.274	261.83
16.285	262.08
16.234	262.3
16.22	262.53
16.283	262.78
16.311	263.01
16.293	263.49
16.322	263.74
16.329	263.98
16.405	264.24
16.363	264.5
16.391	264.74
16.429	265
16.497	265.22
16.497	265.45
16.485	265.68
16.42	265.91
16.414	266.15
16.388	266.38
16.341	266.61
16.244	266.85
16.256	267.08
16.216	267.31
16.229	267.55
16.215	267.8
16.249	268.04
16.339	268.28
16.401	268.51
16.424	268.98
16.47	269.22
16.498	269.47
16.466	269.73
16.507	269.97
16.636	270.22
16.854	270.48
17.28	270.72
18.076	270.96
19.11	271.21
19.94	271.47
20.163	271.71
19.929	271.97
19.692	272.21
19.361	272.46
18.905	272.71
18.538	272.97
18.348	273.22
18.197	273.48
18.037	273.72
17.915	273.98
17.898	274.22
17.933	274.48
17.971	274.72
17.946	274.98
18.043	275.22
18.086	275.47
18.138	275.73
18.213	275.97
18.255	276.21
18.249	276.47
18.228	276.73
18.23	276.97
18.217	277.23
18.224	277.47
18.191	277.73
18.205	277.97
18.194	278.23
18.172	278.49
18.06	278.73
18.006	278.98
17.981	279.22
18.007	279.48
17.996	279.74
17.97	279.98
17.901	280.24
17.892	280.48
17.896	280.74
17.872	281
17.893	281.23
18.034	281.47
18.357	281.7
18.912	281.93
19.786	282.16
20.291	282.42
20.502	282.66
20.356	282.9
20.163	283.13
20.008	283.36
19.895	283.62
19.735	283.86
19.654	284.11
19.635	284.35
19.513	284.59
19.317	284.82
19.178	285.05
19.104	285.29
19.096	285.52
19.08	285.75
19.09	286.24
19.176	286.48
19.222	286.74
19.201	287
19.169	287.23
19.224	287.47
19.297	287.7
19.378	287.94
19.487	288.19
19.558	288.43
19.627	288.67
19.687	288.92
19.732	289.16
19.724	289.41
19.694	289.63
19.657	289.86
19.622	290.11
19.554	290.35
19.477	290.58
19.413	290.81
19.353	291.05
19.312	291.28
19.294	291.51
19.294	291.76
19.359	292.23
19.415	292.47
19.443	292.73
19.444	292.97
19.46	293.21
19.467	293.49
19.487	293.75
19.511	293.99
19.543	294.23
19.546	294.46
19.541	294.69
19.523	294.92
19.479	295.15
19.33	295.39
19.231	295.64
19.133	295.88
18.941	296.13
18.956	296.37
18.829	296.61
18.89	296.85
18.766	297.1
18.827	297.33
18.889	297.57
18.976	297.8
18.973	298.04
19.026	298.27
19.131	298.52
19.277	298.76
19.419	299
19.658	299.47
20.013	299.72
20.717	299.96
21.379	300.21
21.789	300.45
21.803	300.71
21.606	300.97
21.374	301.21
21.167	301.46
21.022	301.7
20.846	301.96
20.729	302.2
20.672	302.45
20.733	302.69
20.71	302.95
20.669	303.21
20.716	303.47
20.807	303.72
20.91	303.97
20.938	304.22
20.965	304.48
20.94	304.75
20.9	304.99
20.881	305.21
20.89	305.44
20.91	305.69
20.902	305.93
20.83	306.17
20.761	306.42
20.729	306.66
20.69	306.89
20.647	307.12
20.642	307.34
20.553	307.59
20.433	307.82
20.394	308.05
20.359	308.31
20.333	308.55
20.286	308.78
20.316	309.02
20.442	309.27
20.541	309.51
20.555	309.75
20.604	310.23
20.655	310.48
20.664	310.72
20.684	310.97
20.711	311.21
20.729	311.45
20.774	311.7
20.801	311.96
20.825	312.21
20.816	312.47
20.839	312.73
20.811	312.99
20.655	313.25
20.535	313.48
20.471	313.72
20.409	313.96
20.372	314.21
20.354	314.45
20.41	314.7
20.478	314.94
20.451	315.17
20.466	315.41
20.473	315.65
20.438	315.9
20.434	316.14
20.408	316.37
20.221	316.6
20.529	316.83
20.569	317.07
20.431	317.31
20.43	317.55
20.37	317.78
20.471	318.01
20.464	318.5
20.057	318.73
20.265	318.97
20.185	319.2
20.257	319.43
20.199	319.65
20.264	319.88
20.365	320.12
20.469	320.35
20.475	320.58
20.479	320.81
20.497	321.05
20.547	321.3
20.651	321.54
20.733	321.78
20.807	322.01
20.832	322.25
20.83	322.5
20.841	322.97
20.836	323.23
20.836	323.47
20.819	323.73
20.746	323.97
20.635	324.22
20.589	324.46
20.651	324.71
20.676	324.97
20.67	325.23
20.721	325.49
20.79	325.73
20.788	325.99
20.747	326.25
20.714	326.49
20.686	326.73
20.684	326.98
20.663	327.22
20.629	327.45
20.608	327.68
20.569	327.92
20.534	328.16
20.505	328.39
20.504	328.64
20.491	328.87
20.521	329.11
20.563	329.32
20.604	329.55
20.613	329.78
20.608	330.02
20.604	330.27
20.609	330.5
20.671	330.97
20.712	331.23
20.673	331.47
20.646	331.71
20.621	331.96
20.654	332.2
20.678	332.44
20.718	332.7
20.766	332.94
20.797	333.19
20.822	333.43
20.818	333.69
20.806	333.93
20.808	334.16
20.809	334.42
20.834	334.68
20.813	334.93
20.827	335.19
20.79	335.43
20.734	335.67
20.679	335.91
20.662	336.17
20.734	336.41
20.752	336.68
20.739	336.93
20.8	337.18
20.683	337.44
20.544	337.68
20.606	337.94
20.588	338.18
20.599	338.44
20.558	338.69
20.611	338.93
20.535	339.19
20.55	339.43
20.577	339.69
20.612	339.93
20.651	340.19
20.681	340.43
20.697	340.68
20.74	340.94
20.593	341.18
20.688	341.42
20.758	341.68
20.839	341.91
20.866	342.15
20.873	342.4
20.907	342.66
20.942	342.91
20.868	343.16
20.903	343.4
20.855	343.66
20.969	343.91
20.947	344.16
20.835	344.4
20.731	344.66
20.77	344.92
20.855	345.16
20.692	345.4
20.867	345.65
20.748	345.89
20.713	346.15
20.608	346.41
20.622	346.65
20.66	346.91
20.652	347.15
20.613	347.41
20.587	347.67
20.584	347.93
20.587	348.18
20.589	348.42
20.592	348.68
20.597	348.92
20.588	349.18
20.591	349.44
20.589	349.68
20.611	349.94
20.649	350.19
20.696	350.45
20.729	350.69
20.758	350.93
20.752	351.18
20.728	351.42
20.73	351.68
20.808	351.92
20.876	352.18
20.898	352.43
20.888	352.7
20.901	352.94
20.909	353.2
20.916	353.45
20.911	353.7
20.903	353.95
20.892	354.2
20.861	354.46
20.826	354.7
20.791	354.96
20.778	355.21
20.775	355.46
20.761	355.71
20.741	355.95
20.701	356.19
20.632	356.45
20.559	356.68
20.524	356.93
20.572	357.17
20.597	357.43
20.577	357.69
20.557	357.95
20.56	358.21
20.581	358.47
20.599	358.71
20.615	358.95
20.636	359.21
20.654	359.45
20.656	359.71
20.657	359.97
20.673	360.21
20.713	360.47
20.752	360.71
20.784	360.97
20.803	361.21
20.812	361.46
20.791	361.7
20.764	361.96
20.795	362.19
20.863	362.45
20.907	362.69
20.908	362.93
20.894	363.18
20.899	363.42
20.908	363.68
20.898	363.94
20.886	364.19
20.867	364.45
20.827	364.69
20.784	364.95
20.74	365.2
20.713	365.45
20.695	365.69
20.677	365.93
20.656	366.19
20.632	366.44
20.568	366.69
20.499	366.95
20.446	367.2
20.481	367.46
20.548	367.71
20.568	367.97
20.565	368.23
20.596	368.48
20.621	368.73
20.663	368.97
20.682	369.21
20.703	369.46
20.722	369.72
20.726	369.96
20.726	370.2
20.727	370.45
20.753	370.7
20.785	370.95
20.81	371.19
20.826	371.43
20.827	371.69
20.808	371.93
20.77	372.19
20.759	372.43
20.83	372.67
20.879	372.93
20.877	373.21
20.85	373.46
20.873	373.73
20.835	373.96
20.873	374.2
20.818	374.46
20.783	374.72
20.738	374.98
20.673	375.23
20.599	375.47
20.541	375.73
20.483	375.97
20.465	376.23
20.434	376.49
20.435	376.73
20.403	376.99
20.353	377.23
20.308	377.48
20.334	377.72
20.424	377.98
20.483	378.24
20.499	378.5
20.529	378.74
20.64	378.97
20.687	379.22
20.696	379.46
20.739	379.7
20.735	379.95
20.74	380.18
20.713	380.4
20.696	380.65
20.686	380.89
20.702	381.14
20.713	381.37
20.735	381.61
20.741	381.85
20.718	382.08
20.673	382.31
20.651	382.55
20.694	382.79
20.75	383.04
20.768	383.27
20.762	383.52
20.766	383.77
20.776	384.01
20.769	384.25
20.748	384.5
20.713	385
20.665	385.24
20.593	385.48
20.521	385.73
20.459	385.97
20.419	386.22
20.401	386.46
20.389	386.71
20.394	386.94
20.387	387.16
20.357	387.41
20.327	387.65
20.338	387.88
20.435	388.12
20.528	388.35
20.558	388.59
20.591	388.84
20.657	389.07
20.695	389.31
20.743	389.55
20.764	389.8
20.769	390.03
20.752	390.27
20.745	390.5
20.704	390.99
20.7	391.25
20.689	391.47
20.701	391.72
20.704	391.94
20.724	392.19
20.676	392.43
20.656	392.67
20.607	392.9
20.615	393.14
20.664	393.37
20.708	393.63
20.683	393.86
20.694	394.08
20.663	394.33
20.695	394.55
20.639	394.78
20.627	395.02
20.56	395.27
20.516	395.51
20.439	396
20.403	396.24
20.318	396.49
20.37	396.73
20.346	396.96
20.393	397.19
20.398	397.42
20.407	397.64
20.382	397.89
20.398	398.13
20.481	398.37
20.574	398.62
20.624	398.86
20.659	399.11
20.711	399.35
20.758	399.6
20.793	399.84
20.802	400.09
20.803	400.31
20.843	400.54
20.656	400.77
20.797	401.24
20.699	401.5
20.743	401.74
20.645	401.99
20.74	402.22
20.709	402.46
20.705	402.69
20.651	402.92
20.522	403.15
20.584	403.38
20.6	403.6
20.661	403.85
20.651	404.09
20.609	404.32
20.639	404.55
20.59	404.79
20.586	405.02
20.548	405.25
20.526	405.74
20.473	406
20.418	406.24
20.377	406.5
20.357	406.73
20.363	406.96
20.38	407.2
20.428	407.43
20.447	407.66
20.471	407.9
20.426	408.13
20.457	408.37
20.514	408.6
20.617	408.84
20.677	409.09
20.69	409.33
20.719	409.58
20.775	409.82
20.786	410.06
20.798	410.29
20.792	410.54
20.79	410.78
20.747	411.01
20.683	411.48
20.72	411.72
20.808	411.96
20.745	412.21
20.385	412.45
20.544	412.68
20.63	412.94
20.556	413.19
20.532	413.44
20.495	413.69
20.51	413.94
20.514	414.2
20.436	414.43
20.563	414.69
20.506	414.93
20.512	415.19
20.479	415.44
20.453	415.68
20.435	415.94
20.404	416.18
20.402	416.43
20.348	416.67
20.458	416.93
20.375	417.17
20.434	417.43
20.471	417.68
20.444	417.93
20.514	418.18
20.545	418.44
20.376	418.68
20.543	418.94
20.649	419.18
20.667	419.42
20.722	419.66
20.736	419.92
20.751	420.18
20.785	420.42
20.773	420.66
20.762	420.91
20.741	421.16
20.728	421.42
20.678	421.68
20.645	421.92
20.621	422.18
20.611	422.43
20.601	422.67
20.596	422.93
20.553	423.17
20.549	423.43
20.508	423.69
20.305	423.93
20.372	424.19
20.453	424.43
20.427	424.69
20.45	424.93
20.42	425.18
20.478	425.42
20.438	425.67
20.459	425.93
20.494	426.16
20.464	426.4
20.466	426.64
20.45	426.89
20.444	427.14
20.467	427.38
20.479	427.63
20.51	427.88
20.535	428.14
20.593	428.4
20.56	428.65
20.545	428.91
20.576	429.16
20.658	429.42
20.729	429.68
20.739	429.92
20.718	430.17
20.741	430.42
20.778	430.68
20.764	430.94
20.755	431.2
20.793	431.44
20.776	431.69
20.651	431.96
20.543	432.24
20.577	432.48
20.545	432.72
20.599	432.97
20.461	433.21
20.525	433.47
20.447	433.71
20.348	433.97
20.283	434.22
20.297	434.49
20.407	434.75
20.4	434.97
20.392	435.22
20.406	435.44
20.426	435.67
20.451	435.91
20.33	436.16
20.633	436.39
20.583	436.63
20.561	436.87
20.537	437.11
20.538	437.34
20.555	437.57
20.576	437.8
20.593	438.03
20.613	438.27
20.612	438.52
20.589	438.76
20.556	439.23
20.578	439.48
20.665	439.72
20.725	439.96
20.724	440.22
20.722	440.46
20.716	440.71
20.722	440.95
20.704	441.21
20.692	441.45
20.674	441.7
20.633	441.94
20.587	442.18
20.533	442.42
20.511	442.68
20.447	442.93
20.444	443.18
20.46	443.43
20.383	443.67
20.364	443.93
20.266	444.17
20.235	444.43
20.278	444.68
20.367	444.92
20.404	445.18
20.415	445.42
20.438	445.68
20.47	445.94
20.502	446.2
20.528	446.46
20.551	446.7
20.568	446.94
20.565	447.19
20.564	447.44
20.565	447.69
20.583	447.93
20.602	448.19
20.616	448.45
20.633	448.7
20.64	448.95
20.596	449.21
20.561	449.49
20.563	449.75
20.636	449.99
20.69	450.22
20.697	450.46
20.686	450.71
20.686	450.94
20.685	451.18
20.672	451.43
20.65	451.67
20.624	451.91
20.587	452.16
20.518	452.4
20.467	452.64
20.415	452.88
20.386	453.11
20.357	453.34
20.335	453.58
20.326	453.83
20.288	454.06
20.238	454.28
20.207	454.51
20.246	455
20.363	455.23
20.417	455.46
20.449	455.68
20.49	455.91
20.51	456.15
20.558	456.4
20.587	456.63
20.609	456.85
20.628	457.08
20.615	457.31
20.61	457.55
20.601	457.78
20.604	458.01
20.619	458.25
20.626	458.74
20.63	459
20.628	459.23
20.606	459.47
20.566	459.7
20.531	459.93
20.572	460.16
20.646	460.39
20.663	460.63
20.641	460.86
20.643	461.08
20.636	461.31
20.628	461.55
20.604	461.8
20.571	462.04
20.52	462.29
20.453	462.53
20.384	462.77
20.328	463.01
20.304	463.26
20.293	463.73
20.281	463.97
20.289	464.21
20.29	464.46
20.26	464.72
20.237	464.96
20.26	465.2
20.369	465.45
20.456	465.71
20.495	465.95
20.529	466.19
20.57	466.44
20.619	466.7
20.649	466.94
20.666	467.18
20.674	467.43
20.655	467.69
20.633	467.93
20.61	468.17
20.6	468.42
20.606	468.66
20.609	468.9
20.611	469.16
20.611	469.42
20.581	469.68
20.531	469.92
20.499	470.16
20.53	470.42
20.592	470.68
20.603	470.92
20.576	471.17
20.559	471.41
20.551	471.65
20.534	471.91
20.5	472.15
20.463	472.41
20.416	472.67
20.359	472.92
20.308	473.16
20.266	473.4
20.258	473.64
20.266	473.9
20.281	474.14
20.31	474.4
20.319	474.65
20.308	474.9
20.299	475.16
20.354	475.41
20.467	475.65
20.538	475.91
20.566	476.15
20.595	476.41
20.627	476.66
20.666	476.92
20.682	477.16
20.684	477.4
20.686	477.65
20.661	477.89
20.633	478.13
20.602	478.39
20.594	478.63
20.593	478.87
20.588	479.12
20.585	479.37
20.567	479.63
20.52	479.88
20.463	480.12
20.444	480.37
20.501	480.63
20.527	480.88
20.521	481.13
20.487	481.39
20.47	481.63
20.459	481.87
20.438	482.13
20.411	482.39
20.391	482.63
20.345	482.87
20.311	483.12
20.269	483.37
20.268	483.63
20.287	483.88
20.322	484.14
20.348	484.38
20.38	484.62
20.383	484.87
20.377	485.11
20.375	485.36
20.442	485.62
20.542	485.86
20.601	486.12
20.619	486.36
20.644	486.62
20.673	486.86
20.702	487.12
20.699	487.38
20.701	487.62
20.679	487.88
20.65	488.14
20.61	488.38
20.588	488.62
20.581	488.88
20.573	489.12
20.562	489.38
20.554	489.62
20.524	489.87
20.444	490.11
20.399	490.35
20.393	490.61
20.433	490.87
20.46	491.13
20.421	491.39
20.415	491.64
20.4	491.9
20.393	492.16
20.384	492.4
20.375	492.67
20.365	492.91
20.346	493.16
20.335	493.4
20.327	493.66
20.345	493.9
20.373	494.14
20.407	494.39
20.439	494.65
20.461	494.89
20.462	495.15
20.444	495.39
20.461	495.65
20.559	495.89
20.63	496.15
20.656	496.41
20.669	496.67
20.687	496.91
20.708	497.16
20.707	497.41
20.704	497.67
20.694	497.92
20.662	498.17
20.62	498.42
20.583	498.66
20.562	498.92
20.542	499.18
20.536	499.42
20.505	499.67
20.483	499.93
[truncated: 17,148 more rows]
