# Supplementary material for: Fibril formation and ordering of disordered FUS LC driven by hydrophobic interactions
Source: Nat Chem. 2023 May 25;15(8):1146–54. doi: 10.1038/s41557-023-01221-1 (PMC10396963; doi:10.1038/s41557-023-01221-1)
Supplement: Source Data Fig. 1 — SP traces, AFM images, BAM images. [file 41557_2023_1221_MOESM2_ESM.zip › Figure1/Figure1_a/Figure_1a_surface_pressure_FUS_PBS_DOPC_2.csv]

pressure (mN/m)	time (s)
0.163	0.4
0.187	1.02
0.19	1.61
0.148	2.17
0.109	2.67
0.119	3.14
-0.008	3.55
-0.105	3.96
-0.22	4.34
-0.24	4.68
-0.246	5.01
-0.207	5.32
-0.137	5.61
-0.072	5.9
-0.021	6.17
0.073	6.43
0.228	6.67
0.281	6.92
0.357	7.14
0.399	7.37
0.221	7.6
0.292	7.84
0.144	8.08
0.172	8.32
0.176	8.55
0.37	8.78
0.349	9.01
0.416	9.23
0.389	9.46
0.396	9.7
0.383	9.95
0.11	10.17
0.137	10.4
0.013	10.65
0.1	10.88
0.02	11.12
0.171	11.35
0.132	11.59
0.21	11.82
0.258	12.06
0.398	12.3
0.445	12.56
0.447	12.81
0.398	13.04
0.376	13.26
0.238	13.5
0.172	13.75
0.091	13.98
0.074	14.22
0.068	14.47
0.096	14.71
0.096	14.95
0.058	15.18
0.014	15.42
-0.042	15.66
-0.125	15.89
-0.22	16.12
-0.243	16.35
-0.22	16.59
-0.193	16.82
-0.132	17.06
-0.081	17.3
-0.031	17.53
0.05	17.77
0.204	18
0.336	18.23
0.398	18.47
0.431	18.7
0.441	18.94
0.366	19.19
0.299	19.41
0.239	19.66
0.263	19.88
0.311	20.11
0.338	20.35
0.348	20.6
0.336	20.86
0.319	21.1
0.289	21.35
0.21	21.58
0.117	21.82
0.044	22.05
0.038	22.29
0.043	22.53
0.057	22.76
0.104	23
0.136	23.23
0.164	23.49
0.251	23.72
0.359	23.95
0.389	24.18
0.371	24.42
0.335	24.65
0.251	24.89
0.134	25.12
0.038	25.36
-0.036	25.59
-0.023	25.82
0.016	26.05
0.039	26.29
0.054	26.53
0.029	26.78
0.014	27.02
0.028	27.25
-0.032	27.49
-0.093	27.72
-0.079	27.95
-0.092	28.19
-0.087	28.44
-0.017	28.68
0.07	28.92
0.13	29.17
0.223	29.41
0.351	29.64
0.447	29.88
0.497	30.11
0.471	30.34
0.474	30.57
0.396	30.8
0.333	31.02
0.268	31.27
0.275	31.5
0.316	31.74
0.359	31.97
0.366	32.2
0.392	32.44
0.372	32.68
0.294	32.93
0.206	33.17
0.096	33.4
0.013	33.63
0.051	33.87
-0.011	34.11
-0.007	34.34
0.036	34.58
-0.069	34.81
-0.016	35.06
0.154	35.28
0.155	35.53
0.311	35.77
0.278	36
0.245	36.24
0.171	36.47
0.065	36.71
-0.039	36.95
-0.08	37.18
-0.051	37.42
0.007	37.66
0.044	37.89
0.112	38.14
0.048	38.36
0.157	38.59
0.012	38.81
-0.025	39.03
-0.087	39.29
-0.101	39.54
-0.083	39.76
-0.03	40.01
0.038	40.24
0.102	40.46
0.149	40.71
0.258	40.95
0.386	41.19
0.468	41.44
0.488	41.68
0.481	41.92
0.461	42.15
0.369	42.39
0.301	42.64
0.254	42.88
0.266	43.13
0.312	43.36
0.337	43.6
0.343	43.84
0.331	44.07
0.305	44.29
0.226	44.52
0.096	44.76
0	45
-0.003	45.23
0	45.47
-0.024	45.72
0	45.96
-0.026	46.19
-0.006	46.42
0.076	46.65
0.181	46.89
0.219	47.13
0.179	47.36
0.176	47.6
0.109	47.83
0.01	48.07
-0.052	48.3
-0.051	48.53
-0.025	48.78
0.019	49.02
0.067	49.26
0.103	49.51
0.125	49.75
0.141	50.23
0.097	50.47
0.028	50.71
-0.021	50.96
-0.009	51.21
-0.005	51.46
0.031	51.72
0.091	51.98
0.119	52.22
0.186	52.48
0.339	52.72
0.464	52.97
0.513	53.23
0.503	53.49
0.47	53.73
0.382	53.97
0.306	54.23
0.249	54.49
0.221	54.74
0.251	54.98
0.292	55.24
0.333	55.5
0.328	55.73
0.302	55.96
0.276	56.18
0.209	56.42
0.081	56.65
-0.038	56.88
-0.08	57.13
-0.14	57.37
-0.151	57.62
-0.119	57.84
-0.113	58.09
-0.07	58.33
0.044	58.58
0.125	58.82
0.149	59.06
0.145	59.31
0.123	59.54
0.044	59.78
-0.023	60.01
-0.089	60.25
-0.108	60.74
-0.04	60.98
0.057	61.23
0.135	61.48
0.173	61.72
0.193	61.98
0.203	62.22
0.153	62.47
0.082	62.73
0.035	62.97
0.042	63.22
0.066	63.46
0.131	63.72
0.175	63.96
0.221	64.22
0.296	64.48
0.41	64.72
0.49	64.98
0.518	65.24
0.498	65.5
0.483	65.72
0.424	65.95
0.326	66.19
0.254	66.44
0.21	66.66
0.22	66.89
0.265	67.12
0.288	67.37
0.268	67.59
0.252	67.84
0.21	68.07
0.108	68.29
-0.02	68.52
-0.116	68.75
-0.164	69.25
-0.204	69.5
-0.185	69.74
-0.155	69.98
-0.133	70.22
-0.097	70.47
0.001	70.69
0.119	70.94
0.183	71.18
0.196	71.42
0.204	71.65
0.165	71.9
0.104	72.12
0.073	72.37
0.071	72.61
0.123	72.84
0.184	73.07
0.231	73.3
0.255	73.53
0.264	73.76
0.252	74
0.186	74.49
0.102	74.73
0.054	74.99
0.077	75.25
0.085	75.48
0.12	75.7
0.151	75.95
0.172	76.17
0.217	76.4
0.356	76.64
0.462	76.89
0.478	77.13
0.46	77.37
0.431	77.6
0.316	77.84
0.219	78.09
0.13	78.33
0.127	78.56
0.164	78.79
0.206	79.02
0.216	79.25
0.182	79.73
0.144	79.99
0.082	80.25
-0.024	80.49
-0.14	80.74
-0.189	80.98
-0.219	81.21
-0.224	81.47
-0.185	81.71
-0.149	81.94
-0.112	82.19
0.004	82.43
0.152	82.66
0.236	82.89
0.249	83.12
0.237	83.35
0.205	83.59
0.148	83.83
0.095	84.07
0.077	84.32
0.126	84.55
0.207	84.78
0.266	85
0.289	85.25
0.323	85.74
0.315	86
0.291	86.24
0.173	86.47
0.068	86.7
0.024	86.93
0.006	87.17
0.045	87.4
0.117	87.62
0.14	87.85
0.196	88.1
0.339	88.36
0.435	88.6
0.457	88.84
0.434	89.07
0.445	89.3
0.343	89.53
0.241	89.75
0.166	90.24
0.129	90.48
0.116	90.74
0.161	90.98
0.153	91.23
0.141	91.47
0.113	91.72
0.049	91.97
-0.061	92.23
-0.18	92.46
-0.249	92.72
-0.261	92.98
-0.288	93.22
-0.261	93.48
-0.203	93.72
-0.143	93.96
-0.049	94.22
0.11	94.48
0.244	94.72
0.312	94.97
0.336	95.23
0.352	95.47
0.317	95.73
0.234	95.99
0.185	96.24
0.13	96.49
0.203	96.73
0.257	96.99
0.293	97.25
0.309	97.48
0.3	97.7
0.284	97.95
0.254	98.19
0.134	98.43
0.026	98.68
0.062	98.92
0.032	99.16
0.126	99.41
0.123	99.65
0.104	99.88
0.226	100.12
0.3	100.37
0.4	100.6
0.409	100.82
0.398	101.05
0.364	101.28
0.301	101.51
0.142	101.75
0.067	102
0	102.48
-0.013	102.74
-0.011	103
0.01	103.23
-0.001	103.46
-0.014	103.69
-0.035	103.93
-0.091	104.17
-0.179	104.42
-0.251	104.64
-0.254	104.89
-0.241	105.13
-0.219	105.36
-0.139	105.6
-0.078	105.85
-0.011	106.09
0.104	106.33
0.274	106.58
0.358	106.82
0.378	107.06
0.355	107.3
0.33	107.53
0.198	107.78
-0.009	108.02
0.019	108.25
0.162	108.73
0.264	108.99
0.248	109.23
0.307	109.51
0.49	109.74
0.754	109.98
0.767	110.22
0.541	110.45
0.364	110.68
0.308	110.92
0.517	111.17
0.578	111.41
0.603	111.65
0.529	111.88
0.621	112.12
0.765	112.37
0.776	112.59
0.646	112.85
0.584	113.1
0.702	113.34
0.886	113.56
0.627	113.81
0.363	114.04
0.222	114.28
0.377	114.52
0.572	114.75
0.498	115.22
0.384	115.48
0.385	115.72
0.655	115.97
1.081	116.22
0.84	116.48
0.453	116.72
0.216	116.96
0.412	117.21
0.646	117.45
0.492	117.71
0.387	117.95
0.537	118.21
0.673	118.46
0.887	118.72
0.825	118.97
0.799	119.22
0.972	119.48
0.911	119.72
0.655	119.95
0.538	120.19
0.863	120.44
0.899	120.68
0.72	120.92
0.649	121.17
0.984	121.41
1.329	121.67
1.326	121.92
1.101	122.17
0.776	122.42
1.163	122.66
1.166	122.91
1.036	123.15
0.877	123.4
0.839	123.65
1.16	123.9
1.059	124.13
0.88	124.38
0.839	124.64
1.298	124.9
1.63	125.15
1.246	125.41
0.824	125.67
0.737	125.92
1.161	126.17
1.186	126.43
0.877	126.69
0.726	126.93
1.044	127.17
1.027	127.42
0.594	127.67
0.548	127.94
1.141	128.18
1.45	128.42
0.891	128.68
0.477	128.94
0.487	129.19
1.338	129.47
1.595	129.71
1.133	129.97
1.173	130.21
1.758	130.46
1.967	130.7
1.632	130.96
1.689	131.2
2.376	131.46
2.208	131.72
1.308	131.98
1.3	132.24
1.903	132.49
1.734	132.73
1.016	132.98
1.291	133.24
2.035	133.5
2.221	133.73
1.554	133.98
1.467	134.21
2.494	134.45
2.609	134.69
1.712	134.92
1.386	135.15
2.122	135.38
2.297	135.62
1.602	135.85
1.663	136.08
2.399	136.31
2.064	136.55
1.042	136.79
0.522	137.02
1.185	137.27
2.614	137.51
2.483	137.75
1.595	138.24
1.207	138.48
2.192	138.74
3.057	138.97
2.316	139.23
1.117	139.47
0.6	139.73
0.444	139.99
0.383	140.25
0.316	140.49
0.275	140.72
0.238	140.95
0.244	141.18
0.244	141.42
0.273	141.67
0.186	141.91
0.189	142.14
0.144	142.38
0.107	142.62
0.106	142.87
1.238	143.11
3.275	143.34
2.859	143.57
1.552	143.82
1.061	144.04
2.843	144.29
4.333	144.51
2.859	144.76
1.777	145
2.007	145.48
4.241	145.71
4.557	145.96
2.879	146.2
1.676	146.45
1.43	146.7
3.73	146.96
4.811	147.2
3.589	147.43
2.532	147.67
2.526	147.93
5.045	148.18
5.23	148.42
3.848	148.68
2.799	148.92
4.22	149.18
5.85	149.44
4.982	149.68
4.014	149.92
4.981	150.17
7.27	150.43
6.609	150.68
5.206	150.94
3.973	151.18
3.338	151.43
3.004	151.67
2.914	151.93
2.828	152.19
2.779	152.43
2.726	152.69
2.696	152.95
2.616	153.19
2.451	153.45
2.275	153.7
2.208	153.96
2.205	154.2
2.279	154.46
2.487	154.71
3.176	154.96
5.636	155.21
7.046	155.46
6.353	155.71
5.461	155.95
5.071	156.2
6.849	156.46
7.911	156.7
6.889	156.94
5.794	157.2
7.176	157.46
8.741	157.71
7.599	157.95
6.299	158.19
6.486	158.45
8.998	158.72
10.028	158.97
8.696	159.23
7.424	159.49
7.003	159.74
9.088	159.97
11.44	160.23
10.868	160.49
9.481	160.73
8.359	160.99
7.475	161.24
6.886	161.47
6.575	161.72
6.523	161.97
6.547	162.21
6.6	162.47
6.636	162.71
6.688	162.97
6.733	163.23
6.758	163.47
6.764	163.73
6.732	163.99
6.699	164.24
6.669	164.5
6.655	164.73
6.654	164.98
6.643	165.21
6.627	165.44
6.64	165.69
6.669	165.92
6.676	166.16
6.677	166.4
6.664	166.63
6.672	166.87
6.711	167.11
6.755	167.36
6.768	167.59
6.748	167.83
6.694	168.08
6.645	168.32
6.594	168.55
6.548	168.78
6.454	169.02
6.381	169.25
6.356	169.74
6.345	169.98
6.32	170.23
6.387	170.48
6.442	170.72
6.525	170.96
6.599	171.22
6.673	171.47
6.735	171.7
6.784	171.95
6.832	172.21
6.878	172.46
6.932	172.72
6.897	172.96
6.869	173.22
6.913	173.48
6.839	173.72
6.863	173.98
6.819	174.24
6.916	174.5
6.89	174.74
6.925	174.98
6.935	175.21
6.947	175.46
6.926	175.7
6.966	175.94
6.965	176.17
7.018	176.4
7.053	176.62
7.086	176.85
7.078	177.08
7.034	177.31
6.98	177.56
6.919	177.78
6.857	178.03
6.811	178.25
6.724	178.74
6.62	178.99
6.562	179.24
6.516	179.49
6.487	179.75
6.498	179.99
6.522	180.24
6.563	180.46
6.597	180.71
6.621	180.94
6.652	181.17
6.669	181.39
6.688	181.64
6.688	181.87
6.688	182.11
6.685	182.34
6.645	182.58
6.601	182.8
6.572	183.05
6.54	183.29
6.593	183.52
6.583	183.76
6.633	184
6.518	184.47
6.624	184.72
6.649	184.99
6.642	185.25
6.654	185.5
6.655	185.73
6.654	185.96
6.717	186.18
6.758	186.41
6.841	186.65
6.827	186.88
6.788	187.11
6.757	187.35
6.717	187.58
6.696	187.81
6.652	188.05
6.555	188.29
6.494	188.54
6.47	188.76
6.452	189.24
6.432	189.5
6.454	189.73
6.492	189.95
6.551	190.2
6.611	190.44
6.684	190.68
6.777	190.93
6.841	191.17
6.881	191.4
6.906	191.64
6.917	191.89
6.957	192.13
7.111	192.37
7.453	192.6
9.801	192.83
12.542	193.07
13.472	193.32
12.022	193.55
10.399	193.77
9.393	194.02
8.988	194.26
9.747	194.75
12.032	194.98
13.692	195.22
13.928	195.46
12.409	195.71
10.911	195.95
10.024	196.18
9.577	196.42
9.363	196.67
9.275	196.91
9.232	197.14
9.188	197.37
9.102	197.61
9.009	197.85
8.959	198.09
8.907	198.32
8.862	198.57
8.868	198.81
8.887	199.05
8.906	199.29
8.933	199.54
8.952	199.78
8.967	200.01
8.982	200.26
8.992	200.75
9.014	200.99
9.06	201.23
9.045	201.49
8.998	201.75
8.984	201.99
8.916	202.22
9.013	202.46
9.215	202.69
9.671	202.92
11.638	203.15
13.576	203.39
14.81	203.63
15.156	203.86
14.809	204.11
13.767	204.35
12.695	204.58
11.824	204.84
11.239	205.06
10.816	205.29
10.514	205.52
10.314	205.75
10.196	206.24
10.141	206.48
10.122	206.72
10.059	206.97
9.99	207.22
9.95	207.48
9.935	207.74
9.943	208
9.965	208.23
10.02	208.47
10.076	208.7
10.122	208.93
10.159	209.18
10.19	209.41
10.218	209.63
10.244	209.86
10.302	210.09
10.373	210.32
10.408	210.56
10.369	210.81
10.315	211.05
10.31	211.28
10.443	211.52
10.604	211.75
12.033	212.22
13.902	212.46
15.001	212.72
15.312	212.96
15.021	213.2
14.218	213.45
13.31	213.7
12.499	213.95
11.966	214.21
11.619	214.45
11.473	214.71
11.382	214.95
11.285	215.2
11.24	215.44
11.223	215.68
11.177	215.92
11.148	216.18
11.093	216.43
11.024	216.67
10.993	216.91
10.931	217.16
10.876	217.4
10.815	217.66
10.807	217.9
10.806	218.16
10.823	218.39
10.843	218.65
10.853	218.9
10.826	219.15
10.846	219.39
10.85	219.65
10.895	219.91
11.208	220.15
12.688	220.41
14.382	220.65
15.418	220.91
15.723	221.15
15.288	221.4
14.515	221.64
13.814	221.9
13.278	222.14
12.958	222.38
12.75	222.64
12.61	222.88
12.527	223.13
12.476	223.38
12.458	223.64
12.474	223.9
12.492	224.16
12.47	224.42
12.415	224.66
12.37	224.91
12.336	225.16
12.333	225.42
12.35	225.68
12.343	225.94
12.271	226.19
12.207	226.45
12.175	226.69
12.171	226.94
12.23	227.2
12.641	227.45
13.929	227.7
15.707	227.94
16.71	228.2
16.699	228.44
15.959	228.69
15.052	228.93
14.444	229.18
14.156	229.43
14.033	229.68
13.984	229.94
13.96	230.19
13.929	230.44
13.914	230.69
13.925	230.95
13.885	231.2
13.827	231.46
13.759	231.7
13.709	231.96
13.659	232.22
13.627	232.46
13.61	232.7
13.626	232.94
13.652	233.18
13.615	233.42
13.573	233.67
13.526	233.91
13.485	234.15
13.458	234.39
13.427	234.65
13.334	234.9
13.283	235.14
13.238	235.4
13.191	235.63
13.169	235.86
13.204	236.12
13.237	236.36
13.355	236.6
13.947	236.83
14.865	237.07
16.231	237.29
17.12	237.53
17.086	237.78
16.652	238.01
16.11	238.25
15.731	238.71
15.464	238.96
15.318	239.22
15.188	239.47
15.081	239.71
15.068	239.95
15.064	240.2
15.073	240.44
15.088	240.7
15.087	240.95
15.101	241.19
15.116	241.44
15.107	241.68
15.08	241.94
15.042	242.2
15.016	242.44
14.984	242.68
14.928	242.94
14.825	243.2
14.776	243.46
14.741	243.72
14.719	243.96
14.737	244.23
14.776	244.48
14.83	244.72
14.868	244.98
14.89	245.24
14.87	245.48
14.856	245.74
14.849	245.99
14.874	246.23
14.875	246.47
14.872	246.73
14.873	246.97
14.864	247.21
14.861	247.47
14.842	247.72
14.916	247.96
14.947	248.22
15.032	248.48
15.507	248.74
16.562	249
17.754	249.24
18.162	249.49
17.889	249.75
17.317	249.97
16.93	250.2
16.654	250.45
16.483	250.69
16.307	250.92
16.137	251.16
16.059	251.39
16.001	251.63
15.959	251.86
15.947	252.09
15.973	252.32
16.017	252.56
16.037	252.79
16.031	253.04
16.031	253.27
16.007	253.51
15.989	253.75
15.998	254
16.008	254.5
16.049	254.74
16.052	254.97
16.014	255.21
16.017	255.44
16.045	255.67
16.08	255.91
16.119	256.16
16.151	256.4
16.181	256.63
16.2	256.86
16.213	257.1
16.235	257.35
16.27	257.59
16.3	257.83
16.323	258.08
16.31	258.32
16.291	258.56
16.282	258.79
16.245	259.03
16.174	259.28
16.167	259.5
16.412	259.75
17.013	260.24
18.224	260.48
19.105	260.73
19.167	260.97
18.732	261.2
18.294	261.46
18.042	261.71
17.921	261.97
17.885	262.22
17.872	262.49
17.859	262.73
17.841	262.97
17.839	263.22
17.856	263.47
17.885	263.72
17.886	263.98
17.88	264.23
17.888	264.49
17.866	264.75
17.828	264.98
17.771	265.22
17.732	265.45
17.727	265.69
17.69	265.92
17.627	266.16
17.566	266.39
17.493	266.62
17.435	266.87
17.362	267.11
17.249	267.35
17.219	267.58
17.204	267.81
17.215	268.06
17.253	268.3
17.304	268.54
17.359	268.77
17.39	269.01
17.417	269.49
17.41	269.74
17.404	270
17.401	270.24
17.421	270.47
17.444	270.72
17.486	270.96
17.49	271.19
17.503	271.42
17.525	271.68
17.538	271.92
17.548	272.16
17.585	272.4
17.612	272.63
17.637	272.86
17.631	273.08
17.623	273.31
17.611	273.56
17.627	273.8
17.66	274.04
17.728	274.29
17.843	274.53
18.132	274.78
18.664	275.02
19.558	275.26
20.506	275.73
21.221	275.98
21.367	276.23
21.137	276.48
20.807	276.72
20.421	276.98
20.062	277.24
19.795	277.47
19.597	277.71
19.459	277.95
19.391	278.2
19.379	278.44
19.318	278.7
19.277	278.96
19.234	279.22
19.203	279.46
19.203	279.7
19.198	279.96
19.184	280.22
19.181	280.47
19.138	280.71
19.073	280.95
19.021	281.2
19.036	281.44
19.096	281.68
19.155	281.92
19.177	282.17
19.172	282.43
19.152	282.69
19.14	282.93
19.125	283.17
19.062	283.42
18.983	283.66
18.933	283.9
18.877	284.15
18.844	284.4
18.87	284.65
18.932	284.91
18.959	285.15
18.975	285.41
18.987	285.67
19.003	285.92
19.027	286.17
19.049	286.43
19.038	286.69
19.011	286.94
19.008	287.18
19.038	287.43
19.072	287.68
19.074	287.92
19.029	288.17
18.992	288.41
18.973	288.65
19.017	288.89
19.304	289.14
20.056	289.4
21.12	289.65
21.629	289.91
21.686	290.16
21.443	290.42
21.254	290.66
21.043	290.92
20.872	291.18
20.689	291.42
20.591	291.68
20.561	291.94
20.535	292.18
20.549	292.44
20.598	292.68
20.69	292.94
20.78	293.19
20.804	293.45
20.8	293.69
20.722	293.94
20.66	294.18
20.643	294.43
20.599	294.69
20.525	294.93
20.478	295.21
20.495	295.45
20.531	295.69
20.564	295.94
20.524	296.2
20.486	296.44
20.421	296.7
20.39	296.94
20.323	297.19
20.335	297.43
20.381	297.67
20.458	297.92
20.496	298.18
20.479	298.41
20.521	298.65
20.498	298.9
20.485	299.15
20.416	299.41
20.335	299.67
20.273	299.91
20.242	300.17
20.229	300.41
20.267	300.65
20.33	300.91
20.342	301.16
20.472	301.42
20.507	301.66
20.495	301.9
20.491	302.16
20.467	302.42
20.426	302.66
20.393	302.91
20.358	303.16
20.408	303.42
20.432	303.67
20.441	303.91
20.485	304.15
20.502	304.4
20.497	304.65
20.488	304.89
20.529	305.15
20.616	305.4
20.664	305.64
20.684	305.89
20.662	306.13
20.656	306.39
20.595	306.65
20.498	306.91
20.386	307.15
20.452	307.38
20.185	307.64
20.356	307.88
20.37	308.12
20.423	308.37
20.486	308.63
20.643	308.87
20.099	309.12
20.383	309.36
20.291	309.61
20.296	309.86
20.176	310.1
20.089	310.34
20.04	310.59
20.056	310.84
20.112	311.09
20.123	311.33
20.129	311.57
20.158	311.82
20.144	312.06
20.113	312.32
20.112	312.56
20.167	312.82
20.223	313.06
20.245	313.31
20.275	313.55
20.307	313.81
20.335	314.07
20.359	314.32
20.359	314.57
20.338	314.83
20.322	315.09
20.319	315.35
20.38	315.61
20.452	315.84
20.508	316.08
20.565	316.34
20.568	316.59
20.597	316.82
20.585	317.06
20.599	317.32
20.565	317.58
20.536	317.82
20.504	318.07
20.47	318.31
20.484	318.55
20.496	318.81
20.488	319.07
20.506	319.33
20.45	319.59
20.473	319.85
20.438	320.09
20.467	320.34
20.495	320.61
20.459	320.86
20.274	321.11
20.495	321.37
20.425	321.61
20.5	321.86
20.457	322.12
20.436	322.38
20.375	322.62
20.291	322.86
20.414	323.14
20.288	323.38
20.413	323.62
20.389	323.88
20.419	324.12
20.388	324.36
20.379	324.62
20.336	324.88
20.306	325.12
20.26	325.38
20.21	325.62
20.159	325.88
20.148	326.11
20.157	326.36
20.164	326.62
20.162	326.86
20.173	327.12
20.174	327.36
20.161	327.62
20.151	327.87
20.145	328.12
20.164	328.36
20.21	328.6
20.262	328.85
20.307	329.1
20.346	329.35
20.377	329.59
20.399	329.83
20.399	330.08
20.384	330.32
20.369	330.58
20.368	330.82
20.395	331.08
20.457	331.32
20.524	331.56
20.564	331.82
20.582	332.08
20.593	332.34
20.59	332.6
20.578	332.84
20.564	333.1
20.532	333.34
20.492	333.59
20.463	333.83
20.453	334.07
20.455	334.33
20.447	334.57
20.44	334.82
20.424	335.05
20.376	335.29
20.322	335.55
20.282	335.79
20.264	336.04
20.265	336.28
20.272	336.53
20.286	336.77
20.295	337.03
20.298	337.27
20.285	337.53
20.25	337.79
20.201	338.03
20.153	338.29
20.154	338.54
20.199	338.79
20.25	339.03
20.277	339.29
20.291	339.53
20.277	339.78
20.229	340.02
20.261	340.26
20.236	340.52
20.195	340.76
20.187	341.01
20.152	341.25
20.12	341.51
20.136	341.77
20.164	342.01
20.192	342.27
20.185	342.52
20.261	342.77
20.068	343.02
20.241	343.26
20.265	343.5
20.233	344
20.244	344.25
20.295	344.47
20.294	344.72
20.383	344.95
20.443	345.18
20.461	345.42
20.459	345.65
20.444	345.88
20.373	346.12
20.432	346.38
20.462	346.61
20.463	346.85
20.533	347.08
20.548	347.31
20.622	347.55
20.601	347.8
20.624	348.04
20.6	348.27
20.591	348.51
20.556	348.99
20.527	349.23
20.474	349.49
20.432	349.75
20.416	349.98
20.421	350.2
20.416	350.45
20.403	350.67
20.392	350.92
20.367	351.14
20.322	351.39
20.292	351.62
20.285	351.86
20.297	352.09
20.308	352.32
20.316	352.56
20.319	352.79
20.322	353.03
20.315	353.27
20.296	353.52
20.244	353.76
20.199	354.25
20.151	354.47
20.136	354.7
20.156	354.94
20.268	355.19
20.194	355.43
20.239	355.66
20.244	355.9
20.237	356.13
20.287	356.36
20.193	356.6
20.193	356.83
20.146	357.07
20.198	357.32
20.18	357.55
20.208	357.78
20.217	358.01
20.235	358.49
20.242	358.74
20.244	358.98
20.23	359.22
20.234	359.48
20.256	359.73
20.3	359.98
20.34	360.24
20.384	360.5
20.419	360.74
20.447	360.97
20.467	361.21
20.463	361.44
20.438	361.67
20.41	361.91
20.396	362.16
20.412	362.4
20.465	362.65
20.519	362.89
20.546	363.12
20.555	363.35
20.553	363.59
20.541	363.82
20.521	364.05
20.487	364.27
20.439	364.5
20.378	364.96
20.334	365.2
20.321	365.45
20.327	365.71
20.315	365.95
20.3	366.2
20.286	366.45
20.264	366.7
20.219	366.96
20.173	367.22
20.144	367.46
20.138	367.72
20.148	367.96
20.155	368.22
20.163	368.46
20.163	368.71
20.17	368.95
20.166	369.21
20.145	369.47
20.1	369.71
20.054	369.95
20.016	370.21
20.004	370.47
20.028	370.72
20.096	370.97
20.157	371.23
20.177	371.47
20.225	371.73
20.221	371.97
20.233	372.23
20.22	372.49
20.218	372.74
20.206	372.98
20.187	373.24
20.162	373.48
20.164	373.73
20.186	373.99
20.211	374.23
20.225	374.49
20.232	374.75
20.244	374.97
20.236	375.22
20.223	375.46
20.222	375.71
20.237	375.95
20.27	376.2
20.302	376.43
20.338	376.67
20.369	376.9
20.393	377.14
20.417	377.38
20.422	377.61
20.401	377.86
20.385	378.08
20.347	378.31
20.337	378.55
20.353	378.78
20.408	379.01
20.454	379.5
20.48	379.75
20.49	379.99
20.487	380.22
20.478	380.46
20.462	380.69
20.436	380.92
20.4	381.15
20.355	381.39
20.297	381.62
20.244	381.86
20.221	382.09
20.214	382.33
20.2	382.57
20.174	382.8
20.155	383.04
20.128	383.27
20.085	383.5
20.042	384
20.011	384.25
20.003	384.47
20.011	384.73
20.026	384.96
20.045	385.19
20.053	385.42
20.068	385.64
20.068	385.87
20.043	386.12
20.011	386.35
19.984	386.59
19.966	386.82
19.977	387.06
20.03	387.29
20.109	387.54
20.166	387.76
20.2	388.23
20.227	388.49
20.224	388.74
20.261	388.99
20.235	389.25
20.232	389.48
20.199	389.72
20.178	389.97
20.17	390.21
20.193	390.45
20.211	390.68
20.218	390.91
20.227	391.16
20.231	391.4
20.215	391.63
20.201	391.87
20.212	392.12
20.237	392.36
20.27	392.6
20.298	392.85
20.33	393.09
20.355	393.32
20.376	393.56
20.377	393.81
20.359	394.04
20.326	394.26
20.291	394.74
20.282	394.98
20.304	395.22
20.356	395.47
20.401	395.72
20.412	395.98
20.414	396.24
20.405	396.48
20.386	396.73
20.36	396.99
20.318	397.23
20.267	397.47
20.201	397.71
20.145	397.96
20.111	398.21
20.099	398.46
20.077	398.72
20.05	398.96
20.03	399.22
20.004	399.46
19.966	399.72
19.935	399.96
19.917	400.21
19.919	400.45
19.931	400.71
19.948	400.95
19.97	401.2
19.997	401.47
20.024	401.71
20.047	401.95
20.053	402.18
20.039	402.44
20.016	402.7
20.001	402.95
19.995	403.2
20.013	403.44
20.06	403.68
20.128	403.94
20.195	404.18
20.239	404.43
20.264	404.67
20.282	404.92
20.294	405.17
20.299	405.42
20.308	405.68
20.293	405.93
20.282	406.19
20.26	406.45
20.234	406.69
20.21	406.95
20.208	407.18
20.215	407.44
20.235	407.7
20.248	407.94
20.251	408.19
20.25	408.45
20.245	408.7
20.249	408.95
20.248	409.19
20.228	409.45
20.211	409.71
20.208	409.97
20.213	410.21
20.228	410.45
20.258	410.71
20.274	410.95
20.298	411.2
20.319	411.44
20.333	411.68
20.352	411.93
20.358	412.17
20.361	412.43
20.353	412.67
20.325	412.93
20.295	413.17
20.268	413.43
20.246	413.69
20.242	413.93
20.273	414.17
20.327	414.43
20.36	414.69
20.366	414.93
20.365	415.17
20.349	415.42
20.334	415.67
20.321	415.92
20.294	416.18
20.267	416.43
20.233	416.69
20.19	416.95
20.14	417.21
20.079	417.47
20.027	417.73
20.004	417.98
19.991	418.24
19.996	418.5
19.986	418.73
19.96	418.97
19.951	419.21
19.941	419.46
19.916	419.68
19.887	419.91
19.866	420.15
19.859	420.38
19.869	420.61
19.893	420.86
19.918	421.1
19.938	421.33
19.964	421.55
19.999	421.8
20.023	422.04
20.053	422.27
20.073	422.5
20.093	422.98
20.096	423.24
20.084	423.5
20.071	423.75
20.068	423.97
20.071	424.22
20.09	424.44
20.12	424.69
20.166	424.92
20.219	425.14
20.265	425.39
20.298	425.62
20.317	425.85
20.33	426.09
20.341	426.31
20.349	426.54
20.358	426.79
20.359	427.01
20.347	427.48
20.348	427.73
20.33	427.97
20.309	428.24
20.29	428.5
20.254	428.73
20.237	428.97
20.224	429.2
20.234	429.43
20.247	429.66
20.245	429.9
20.242	430.14
20.244	430.37
20.241	430.6
20.233	430.83
20.211	431.06
20.191	431.29
20.193	431.51
20.205	431.76
20.228	432
20.257	432.5
20.281	432.74
20.303	432.97
20.321	433.22
20.328	433.48
20.328	433.72
20.316	433.96
20.292	434.19
20.261	434.43
20.223	434.66
20.2	434.89
20.186	435.13
20.196	435.36
20.239	435.59
20.28	435.83
20.293	436.06
20.29	436.31
20.277	436.54
20.256	436.8
20.23	437.04
20.192	437.28
20.151	437.52
20.109	437.75
20.053	438
19.992	438.26
19.952	438.73
19.929	438.97
19.929	439.22
19.924	439.46
19.912	439.72
19.904	439.97
19.903	440.21
19.885	440.47
19.866	440.71
19.867	440.97
19.88	441.22
19.916	441.48
19.94	441.72
19.978	441.98
20.001	442.22
20.036	442.48
20.059	442.72
20.087	442.96
20.115	443.22
20.137	443.47
20.157	443.74
20.156	443.98
20.144	444.24
20.132	444.48
20.124	444.73
20.123	444.98
20.145	445.23
20.193	445.49
20.258	445.73
20.312	446
20.344	446.23
20.366	446.46
20.375	446.7
20.382	446.96
20.39	447.2
20.382	447.45
20.371	447.69
20.357	447.92
20.33	448.14
20.301	448.39
20.259	448.63
20.231	448.86
20.227	449.1
20.232	449.33
20.229	449.56
20.228	449.8
20.22	450.03
20.223	450.26
20.215	450.74
20.235	451
20.193	451.22
20.138	451.45
20.168	451.7
20.151	451.94
20.208	452.17
20.211	452.4
20.23	452.66
20.243	452.89
20.194	453.13
20.31	453.39
20.264	453.62
20.269	453.87
20.235	454.1
20.207	454.34
20.151	454.58
20.121	454.82
20.082	455.07
20.069	455.31
20.082	455.54
20.123	455.78
20.159	456.01
20.182	456.25
20.178	456.5
20.165	456.97
20.152	457.21
20.131	457.45
20.104	457.69
20.067	457.94
20.023	458.18
19.986	458.42
19.94	458.67
19.897	458.92
19.877	459.18
19.87	459.42
19.886	459.67
19.897	459.91
19.891	460.17
19.898	460.41
19.906	460.66
19.901	460.92
19.895	461.17
19.894	461.42
19.906	461.67
19.932	461.92
19.963	462.18
19.992	462.44
20.029	462.7
20.068	462.96
20.099	463.21
20.128	463.47
20.152	463.72
20.163	463.96
20.167	464.22
20.161	464.48
20.144	464.72
20.13	464.97
20.136	465.23
20.16	465.48
20.217	465.74
20.283	466
20.323	466.25
20.341	466.48
20.35	466.73
20.353	466.97
20.355	467.2
20.35	467.43
20.34	467.65
20.321	467.9
20.302	468.12
20.27	468.37
20.242	468.59
20.209	468.84
20.186	469.08
20.182	469.31
20.19	469.53
20.187	469.78
20.172	470
20.165	470.48
20.156	470.72
20.134	470.96
20.109	471.23
20.095	471.48
20.09	471.72
20.093	471.96
20.101	472.19
20.113	472.44
20.12	472.69
20.135	472.95
20.136	473.2
20.136	473.44
20.117	473.7
20.076	473.94
20.024	474.2
19.98	474.45
19.949	474.69
19.943	474.93
19.961	475.18
20.004	475.42
20.042	475.68
20.056	475.94
20.052	476.2
20.042	476.44
20.026	476.68
20.016	476.94
19.995	477.2
19.968	477.46
19.945	477.7
19.923	477.95
19.893	478.21
19.871	478.45
19.869	478.71
19.883	478.95
19.906	479.23
19.914	479.48
19.917	479.73
19.929	479.99
19.941	480.23
19.954	480.49
19.932	480.75
19.957	481.01
19.936	481.24
19.984	481.48
20.01	481.71
20.071	481.95
20.095	482.18
20.14	482.43
20.164	482.67
20.183	482.9
20.194	483.14
20.232	483.39
20.189	483.63
20.203	483.86
20.149	484.09
20.132	484.32
20.163	484.55
20.163	484.77
20.221	485
20.245	485.25
20.312	485.75
20.32	485.99
20.346	486.24
20.315	486.47
20.327	486.69
20.292	486.92
20.344	487.15
20.292	487.38
20.266	487.6
20.251	487.83
20.209	488.06
20.199	488.29
20.157	488.52
20.098	488.77
20.085	489.01
20.178	489.49
20.125	489.75
20.135	489.98
20.095	490.21
20.098	490.45
20.068	490.7
20.051	490.93
20.027	491.17
20.02	491.41
20.008	491.66
20.012	491.89
20.018	492.11
20.023	492.36
20.026	492.6
20.03	492.83
20.044	493.06
20.05	493.3
20.045	493.53
20.039	493.77
20.031	494
20.025	494.49
20.007	494.74
19.972	495
19.935	495.23
19.898	495.46
19.865	495.7
19.852	495.94
19.859	496.17
19.893	496.4
19.938	496.63
19.976	496.86
19.996	497.08
20	497.33
19.997	497.57
19.994	497.82
19.993	498.04
19.996	498.27
19.995	498.5
19.995	498.75
19.985	499.25
19.973	499.49
19.951	499.72
19.929	499.96
[truncated: 19,256 more rows]
