# Supplementary material for: Fibril formation and ordering of disordered FUS LC driven by hydrophobic interactions
Source: Nat Chem. 2023 May 25;15(8):1146–54. doi: 10.1038/s41557-023-01221-1 (PMC10396963; doi:10.1038/s41557-023-01221-1)
Supplement: Source Data Fig. 1 — SP traces, AFM images, BAM images. [file 41557_2023_1221_MOESM2_ESM.zip › Figure1/Figure1_a/Figure_1a_surface_pressure_FUS_PBS_DOPC_final.csv]

pressure (mN/m)	time (s)
0	0.03
0.01	0.29
0.029	0.53
0.051	0.79
0.077	1.03
0.092	1.29
0.101	1.55
0.114	1.79
0.136	2.05
0.142	2.29
0.059	2.53
0.15	2.77
0.309	3.01
0.287	3.25
0.293	3.49
0.284	3.73
0.215	3.96
0.213	4.21
0.167	4.43
0.108	4.67
0.122	4.9
0.156	5.15
0.16	5.39
0.162	5.61
0.152	5.86
0.149	6.08
0.186	6.33
0.214	6.56
0.222	6.8
0.243	7.28
0.264	7.54
0.233	7.8
0.187	8.02
0.161	8.25
0.142	8.49
0.131	8.73
0.104	8.96
0.065	9.2
0.003	9.45
-0.028	9.69
-0.039	9.92
-0.109	10.16
-0.106	10.4
-0.148	10.64
-0.152	10.87
-0.123	11.1
-0.114	11.33
-0.107	11.55
-0.071	11.81
-0.009	12.05
0.042	12.52
0.104	12.78
0.124	13.04
0.132	13.3
0.144	13.54
0.126	13.78
0.181	14.01
0.156	14.24
0.151	14.48
0.172	14.72
0.12	14.97
0.142	15.19
0.113	15.42
0.06	15.65
-0.005	15.88
0.039	16.11
0.023	16.34
0.054	16.59
0.073	16.83
0.061	17.07
0.37	17.33
0.498	17.56
0.675	18.03
0.724	18.27
0.747	18.51
0.761	18.77
0.795	19.01
0.769	19.26
0.741	19.5
0.802	19.76
0.897	20
0.977	20.25
1.026	20.53
1.037	20.77
1.011	21.01
1.078	21.26
1.177	21.51
1.284	21.77
1.294	22.03
1.166	22.28
1.133	22.53
1.173	22.79
1.291	23.04
1.375	23.3
1.341	23.54
1.294	23.77
1.249	24
1.023	24.24
0.619	24.46
0.47	24.69
0.385	24.94
0.374	25.16
0.378	25.41
0.365	25.65
0.377	25.89
0.383	26.12
0.401	26.34
0.429	26.56
0.438	26.8
0.489	27.27
0.558	27.53
0.603	27.77
0.641	28.03
0.656	28.29
0.673	28.53
0.658	28.77
0.674	29.02
0.679	29.27
0.629	29.53
0.63	29.79
0.675	30.03
0.694	30.29
0.75	30.53
0.804	30.77
0.876	31.03
0.937	31.28
0.991	31.53
1.004	31.78
1.037	32.04
1.115	32.3
1.149	32.54
1.153	32.78
1.155	33.01
1.174	33.24
1.18	33.49
1.247	33.73
1.267	33.98
1.262	34.21
1.271	34.45
1.266	34.67
1.271	34.92
1.277	35.16
1.205	35.41
1.2	35.66
1.227	35.9
1.219	36.13
1.193	36.37
1.185	36.6
1.216	36.83
1.267	37.05
1.321	37.3
1.381	37.8
1.463	38.04
1.528	38.29
1.579	38.51
1.651	38.76
1.685	38.98
1.741	39.22
1.794	39.45
1.825	39.7
1.892	39.92
1.953	40.18
1.987	40.41
2.035	40.67
2.117	40.91
2.182	41.15
2.177	41.4
2.147	41.64
2.177	41.88
2.229	42.13
2.236	42.37
2.219	42.61
2.22	42.84
2.242	43.08
2.245	43.31
2.268	43.79
2.323	44.04
2.353	44.29
2.402	44.54
2.437	44.78
2.473	45.04
2.496	45.28
2.512	45.54
2.513	45.8
2.539	46.04
2.571	46.3
2.58	46.54
2.575	46.78
2.578	47.01
2.567	47.23
2.551	47.46
2.543	47.69
2.525	47.91
2.527	48.16
2.529	48.38
2.533	48.63
2.523	48.87
2.513	49.1
2.469	49.34
2.48	49.57
2.549	49.81
2.58	50.3
2.64	50.53
2.696	50.77
2.763	51.01
2.854	51.25
2.913	51.5
2.991	51.74
3.065	51.97
3.131	52.19
3.195	52.42
3.19	52.66
3.216	52.92
3.271	53.18
3.309	53.42
3.346	53.66
3.395	53.9
3.395	54.14
3.363	54.4
3.347	54.64
3.33	54.88
3.3	55.11
3.274	55.35
3.257	55.58
3.249	55.81
3.255	56.3
3.322	56.52
3.357	56.76
3.383	57.02
3.42	57.26
3.469	57.5
3.493	57.76
3.527	57.99
3.546	58.22
3.564	58.46
3.574	58.69
3.566	58.92
3.57	59.14
3.595	59.38
3.603	59.61
3.573	59.84
3.557	60.08
3.594	60.32
3.608	60.55
3.562	61.02
3.523	61.28
3.523	61.53
3.509	61.78
3.498	62.03
3.487	62.28
3.46	62.54
3.461	62.8
3.483	63.02
3.596	63.25
3.708	63.48
3.79	63.7
3.818	63.95
3.875	64.19
3.931	64.42
3.966	64.66
3.973	64.9
3.991	65.13
4.069	65.36
4.142	65.6
4.201	65.82
4.24	66.05
4.253	66.52
4.263	66.76
4.349	67
4.329	67.25
4.325	67.49
4.3	67.75
4.315	67.99
4.358	68.25
4.386	68.51
4.392	68.76
4.357	68.99
4.353	69.25
4.344	69.51
4.379	69.76
4.355	70.01
4.333	70.25
4.338	70.49
4.382	70.75
4.583	71
4.72	71.24
4.759	71.48
4.834	71.72
4.855	71.96
4.888	72.21
4.922	72.46
5.002	72.7
5.196	72.96
5.302	73.21
5.374	73.43
5.438	73.69
5.569	73.95
5.771	74.19
5.927	74.45
5.925	74.71
5.901	74.95
5.923	75.21
5.92	75.45
5.995	75.69
6.177	75.95
6.37	76.22
6.51	76.47
6.502	76.73
6.496	76.99
6.592	77.23
6.704	77.48
6.764	77.72
6.845	77.98
6.833	78.24
6.837	78.48
6.815	78.74
6.831	79
6.638	79.24
6.384	79.48
6.308	79.73
6.305	79.98
6.319	80.26
6.365	80.51
6.409	80.75
6.43	81.01
6.467	81.27
6.55	81.51
6.628	81.78
6.672	82.04
6.684	82.28
6.677	82.52
6.646	82.79
6.67	83.03
6.892	83.29
7.098	83.53
7.203	83.77
7.251	84.03
7.299	84.28
7.358	84.53
7.412	84.78
7.471	85.04
7.529	85.3
7.533	85.53
7.543	85.77
7.548	86
7.53	86.23
7.463	86.47
7.43	86.69
7.435	86.94
7.458	87.16
7.484	87.39
7.527	87.63
7.579	87.87
7.634	88.12
7.666	88.36
7.7	88.6
7.704	88.85
7.716	89.07
7.773	89.31
7.825	89.56
7.869	89.81
7.93	90.05
7.969	90.31
7.977	90.8
8.01	91.02
8.034	91.25
8.082	91.49
8.085	91.73
8.106	91.96
8.137	92.21
8.206	92.43
8.279	92.69
8.365	92.93
8.267	93.15
7.919	93.38
8.457	93.61
8.286	93.83
8.258	94.08
8.459	94.3
8.314	94.79
8.409	95.05
8.4	95.28
8.352	95.51
8.356	95.76
8.319	96
8.31	96.22
8.3	96.45
8.311	96.68
8.333	96.91
8.353	97.14
8.362	97.38
8.373	97.61
8.389	97.83
8.41	98.08
8.411	98.32
8.415	98.56
8.417	99.03
8.422	99.27
8.436	99.51
8.435	99.77
8.435	100.03
8.437	100.27
8.447	100.53
8.473	100.77
8.493	101.03
8.514	101.28
8.532	101.52
8.554	101.78
8.573	102.02
8.587	102.26
8.591	102.52
8.591	102.76
8.594	103.02
8.621	103.26
8.652	103.52
8.708	103.78
8.79	104.05
8.775	104.28
8.849	104.51
8.871	104.74
8.916	104.98
8.941	105.22
8.96	105.45
8.985	105.68
9.001	105.91
9.016	106.15
9.023	106.41
9.021	106.65
9.018	106.89
9.017	107.12
9.019	107.35
9.02	107.59
9.017	107.83
9.006	108.06
8.998	108.52
8.988	108.77
8.971	109.01
8.944	109.25
8.905	109.5
8.869	109.74
8.856	110
8.866	110.24
8.878	110.48
8.884	110.73
8.888	110.97
8.903	111.22
8.913	111.48
8.926	111.74
8.929	111.99
8.928	112.23
8.946	112.48
8.958	112.72
8.974	112.98
8.984	113.24
8.991	113.49
9.015	113.74
9.04	114
9.066	114.24
9.089	114.51
9.107	114.77
9.124	115.01
9.144	115.27
9.156	115.53
9.163	115.79
9.157	116.05
9.163	116.29
9.175	116.53
9.215	116.79
9.26	117.03
9.295	117.27
9.328	117.53
9.362	117.79
9.388	118.04
9.397	118.3
9.416	118.53
9.42	118.78
9.433	119
9.445	119.24
9.44	119.47
9.435	119.71
9.424	119.94
9.417	120.16
9.416	120.39
9.405	120.63
9.39	120.86
9.37	121.11
9.348	121.36
9.323	121.58
9.293	121.81
9.245	122.3
9.208	122.54
9.181	122.78
9.187	123.02
9.205	123.28
9.208	123.54
9.217	123.78
9.23	124.01
9.251	124.27
9.266	124.51
9.279	124.78
9.294	125.03
9.32	125.28
9.353	125.53
9.376	125.8
9.389	126.04
9.408	126.29
9.434	126.51
9.465	126.76
9.488	126.98
9.503	127.23
9.518	127.47
9.536	127.71
9.548	127.94
9.545	128.18
9.534	128.42
9.529	128.66
9.539	128.89
9.569	129.12
9.595	129.35
9.616	129.57
9.635	129.8
9.656	130.29
9.683	130.53
9.701	130.8
9.701	131.04
9.712	131.27
9.712	131.51
9.715	131.76
9.718	132
9.698	132.23
9.684	132.47
9.669	132.7
9.66	132.93
9.645	133.17
9.62	133.42
9.597	133.66
9.573	133.91
9.546	134.15
9.51	134.38
9.467	134.64
9.425	134.88
9.394	135.11
9.393	135.35
9.416	135.59
9.421	135.82
9.355	136.07
9.365	136.3
9.395	136.79
9.427	137.04
9.489	137.3
9.553	137.54
9.59	137.78
9.658	138.01
9.682	138.25
9.703	138.48
9.733	138.72
9.747	138.96
9.773	139.2
9.809	139.43
9.809	139.66
9.821	139.89
9.817	140.11
9.825	140.34
9.827	140.58
9.814	140.82
9.8	141.05
9.787	141.55
9.772	141.79
9.79	142.03
9.818	142.26
9.846	142.52
9.858	142.76
9.875	142.99
9.892	143.23
9.911	143.45
9.909	143.68
9.904	143.92
9.906	144.16
9.897	144.39
9.894	144.62
9.884	144.84
9.86	145.08
9.848	145.31
9.829	145.8
9.819	146.04
9.802	146.27
9.78	146.49
9.757	146.74
9.729	146.96
9.709	147.2
9.682	147.43
9.655	147.67
9.622	147.9
9.591	148.13
9.58	148.35
9.596	148.6
9.634	148.86
9.667	149.08
9.707	149.34
9.743	149.58
9.788	149.8
9.821	150.05
9.847	150.3
9.884	150.79
9.914	151.03
9.948	151.29
9.971	151.55
9.984	151.79
9.997	152.03
10.009	152.27
10.023	152.51
10.039	152.74
10.052	152.98
10.057	153.21
10.06	153.46
10.056	153.69
10.056	153.93
10.035	154.18
10.015	154.42
9.996	154.68
9.994	154.91
10.019	155.13
10.031	155.36
10.043	155.6
10.05	155.84
9.853	156.08
9.652	156.33
9.603	156.57
9.692	157.05
9.813	157.29
9.836	157.54
9.759	157.78
9.766	158.01
9.717	158.25
9.647	158.46
9.567	158.7
9.589	158.96
9.54	159.2
9.599	159.43
9.546	159.66
9.48	159.89
9.401	160.13
9.424	160.39
9.452	160.61
9.334	160.84
9.315	161.08
9.386	161.33
9.439	161.57
9.517	161.8
9.574	162.26
9.655	162.52
9.73	162.78
9.781	163.02
9.839	163.28
9.996	163.54
10.11	163.78
10.168	164.02
10.195	164.28
10.211	164.53
10.223	164.78
10.24	165.03
10.245	165.27
10.239	165.53
10.229	165.78
10.221	166.03
10.207	166.29
10.178	166.53
10.149	166.79
10.124	167.03
10.126	167.27
10.15	167.53
10.161	167.79
10.17	168.03
10.169	168.27
10.179	168.53
10.169	168.8
10.152	169.04
10.141	169.27
10.125	169.51
10.104	169.75
10.078	170
10.057	170.23
10.041	170.45
10.03	170.68
10.017	170.92
10.004	171.14
9.997	171.39
9.982	171.61
9.983	171.85
9.969	172.08
9.963	172.31
9.971	172.55
10.005	173.05
10.064	173.28
10.1	173.52
10.148	173.75
10.197	173.99
10.234	174.21
10.263	174.46
10.287	174.71
10.31	174.96
10.337	175.2
10.347	175.44
10.355	175.68
10.356	175.91
10.349	176.13
10.357	176.37
10.36	176.61
10.357	176.84
10.344	177.07
10.329	177.31
10.312	177.55
10.296	177.81
10.265	178.05
10.217	178.54
10.198	178.78
10.195	179.02
10.21	179.27
10.227	179.51
10.215	179.75
10.219	180.01
10.217	180.27
10.214	180.51
10.201	180.76
10.184	181
10.181	181.24
10.161	181.48
10.153	181.74
10.13	181.98
10.113	182.23
10.106	182.47
10.106	182.71
10.111	182.96
10.112	183.23
10.113	183.47
10.118	183.73
10.128	183.97
10.128	184.23
10.124	184.46
10.122	184.7
10.161	184.94
10.202	185.2
10.251	185.46
10.283	185.7
10.316	185.96
10.347	186.23
10.386	186.47
10.402	186.73
10.42	186.97
10.437	187.22
10.45	187.47
10.458	187.71
10.456	187.97
10.456	188.2
10.457	188.45
10.454	188.69
10.448	188.94
10.432	189.2
10.416	189.44
10.402	189.69
10.381	189.94
10.347	190.18
10.305	190.44
10.262	190.68
10.247	190.93
10.249	191.17
10.263	191.43
10.259	191.68
10.263	191.93
10.258	192.2
10.261	192.45
10.248	192.71
10.235	192.97
10.231	193.21
10.23	193.47
10.226	193.73
10.223	193.97
10.218	194.22
10.218	194.46
10.236	194.72
10.248	194.96
10.262	195.22
10.274	195.47
10.289	195.72
10.295	195.96
10.308	196.2
10.307	196.45
10.307	196.69
10.304	196.95
10.324	197.2
10.374	197.46
10.412	197.72
10.457	197.96
10.487	198.2
10.521	198.46
10.553	198.7
10.559	198.96
10.58	199.22
10.593	199.46
10.586	199.7
10.592	199.96
10.579	200.22
10.571	200.48
10.572	200.75
10.565	200.99
10.552	201.25
10.534	201.5
10.519	201.76
10.493	202.02
10.467	202.28
10.424	202.52
10.367	202.77
10.335	203.01
10.318	203.26
10.323	203.5
10.331	203.74
10.329	203.98
10.333	204.23
10.334	204.48
10.323	204.74
10.318	204.98
10.33	205.24
10.34	205.48
10.352	205.73
10.355	205.98
10.375	206.22
10.393	206.49
10.417	206.77
10.433	207.02
10.44	207.25
10.454	207.5
10.466	207.76
10.477	207.98
10.47	208.23
10.469	208.47
10.488	208.73
10.526	208.99
10.568	209.23
10.592	209.47
10.611	209.72
10.639	209.96
10.644	210.22
10.65	210.47
10.647	210.71
10.656	210.97
10.653	211.23
10.645	211.47
10.63	211.71
10.614	211.97
10.605	212.23
10.586	212.47
10.561	212.71
10.531	212.97
10.504	213.21
10.472	213.45
10.421	213.71
10.366	213.97
10.342	214.21
10.332	214.47
10.343	214.71
10.348	214.95
10.35	215.21
10.364	215.45
10.381	215.7
10.406	215.94
10.419	216.2
10.432	216.44
10.457	216.7
10.479	216.95
10.491	217.21
10.514	217.47
10.53	217.71
10.56	217.97
10.58	218.21
10.599	218.47
10.611	218.71
10.625	218.97
10.623	219.23
10.612	219.47
10.59	219.71
10.587	219.97
10.604	220.23
10.632	220.48
10.66	220.73
10.675	220.98
10.709	221.23
10.71	221.47
10.725	221.73
10.724	221.98
10.715	222.23
10.725	222.47
10.715	222.73
10.693	222.98
10.673	223.23
10.647	223.47
10.647	223.73
10.621	223.98
10.594	224.24
10.562	224.48
10.532	224.74
10.501	225.01
10.464	225.27
10.406	225.49
10.373	225.73
10.364	226
10.381	226.25
10.412	226.5
10.43	226.75
10.456	226.99
10.494	227.23
10.516	227.47
10.544	227.73
10.571	227.97
10.606	228.21
10.635	228.45
10.652	228.71
10.682	228.95
10.696	229.21
10.718	229.45
10.733	229.69
10.745	229.94
10.745	230.2
10.743	230.44
10.75	230.68
10.739	230.93
10.718	231.17
10.7	231.41
10.693	231.66
10.709	231.9
10.746	232.14
10.759	232.38
10.781	232.63
10.786	232.88
10.793	233.13
10.788	233.38
10.787	233.64
10.777	233.9
10.779	234.16
10.764	234.4
10.736	234.65
10.721	234.89
10.687	235.13
10.67	235.39
10.646	235.63
10.618	235.88
10.593	236.13
10.565	236.37
10.538	236.63
10.497	236.89
10.454	237.15
10.449	237.41
10.467	237.66
10.501	237.94
10.536	238.2
10.565	238.44
10.613	238.7
10.648	238.94
10.681	239.2
10.718	239.45
10.738	239.71
10.774	239.97
10.796	240.21
10.81	240.45
10.822	240.69
10.839	240.94
10.862	241.19
10.872	241.43
10.874	241.69
10.873	241.95
10.867	242.21
10.859	242.45
10.84	242.71
10.803	242.95
10.784	243.21
10.784	243.45
10.801	243.72
10.818	243.96
10.831	244.22
10.841	244.47
10.85	244.71
10.86	244.97
10.845	245.24
10.832	245.48
10.822	245.74
10.807	245.98
10.785	246.24
10.757	246.5
10.735	246.74
10.713	246.98
10.691	247.24
10.669	247.48
10.641	247.74
10.629	247.98
10.615	248.24
10.596	248.48
10.569	248.74
10.548	249
10.54	249.27
10.565	249.51
10.619	249.77
10.661	250.02
10.702	250.27
10.748	250.51
10.795	250.75
10.833	250.99
10.828	251.23
10.899	251.49
10.904	251.73
10.95	251.99
10.96	252.23
10.956	252.47
10.963	252.71
11	252.94
10.974	253.19
10.987	253.43
10.97	253.69
10.973	253.96
10.952	254.19
10.928	254.42
10.895	254.65
10.867	254.89
10.857	255.14
10.876	255.38
10.878	255.62
10.885	255.86
10.879	256.1
10.888	256.34
10.887	256.59
10.866	256.83
10.851	257.09
10.836	257.35
10.818	257.58
10.804	257.82
10.765	258.07
10.741	258.31
10.72	258.78
10.735	259.03
10.763	259.27
10.656	259.52
10.727	259.76
10.711	260.01
10.701	260.24
10.688	260.48
10.679	260.73
10.682	261
10.74	261.24
10.782	261.49
10.831	261.75
10.899	262
10.93	262.24
10.965	262.48
10.966	262.72
11.029	262.98
11.025	263.23
11.037	263.47
11.053	263.73
11.064	263.98
11.048	264.24
11.053	264.5
11.06	264.74
11.038	265
11.064	265.27
11.019	265.53
11.014	265.79
10.978	266.05
10.945	266.29
10.909	266.53
10.892	266.79
10.893	267.05
10.906	267.29
10.903	267.51
10.902	267.76
10.902	267.99
10.905	268.23
10.884	268.46
10.878	268.68
10.863	268.93
10.851	269.17
10.838	269.4
10.816	269.62
10.799	269.85
10.793	270.08
10.798	270.32
10.799	270.58
10.802	270.82
10.803	271.05
10.818	271.52
10.833	271.76
10.839	272
10.831	272.26
10.828	272.51
10.846	272.76
10.886	273.02
10.932	273.27
10.969	273.53
11.001	273.79
11.034	274.03
11.073	274.29
11.1	274.57
11.111	274.8
11.129	275.04
11.141	275.26
11.144	275.51
11.139	275.73
11.136	275.96
11.128	276.21
11.127	276.43
11.116	276.66
11.1	276.91
11.09	277.15
11.07	277.39
11.05	277.64
11.014	277.88
10.971	278.12
10.936	278.35
10.914	278.59
10.919	278.82
10.922	279.3
10.926	279.53
10.921	279.76
10.924	280
10.92	280.23
10.902	280.48
10.902	280.73
10.9	280.95
10.888	281.18
10.889	281.41
10.884	281.65
10.894	281.9
10.909	282.14
10.924	282.37
10.94	282.61
10.955	282.86
10.968	283.1
10.983	283.32
10.991	283.55
10.992	284.05
10.981	284.28
10.988	284.52
11.017	284.76
11.058	284.99
11.098	285.21
11.126	285.44
11.162	285.68
11.189	285.91
11.2	286.14
11.215	286.39
11.215	286.64
11.223	286.86
11.231	287.09
11.226	287.31
11.219	287.8
11.21	288.02
11.204	288.26
11.192	288.52
11.173	288.75
11.146	288.99
11.119	289.23
11.093	289.46
11.051	289.69
11	289.93
10.957	290.17
10.942	290.41
10.948	290.64
10.946	290.88
10.944	291.11
10.936	291.35
10.946	291.6
10.94	291.86
10.942	292.08
10.95	292.33
10.963	292.57
10.973	292.8
10.984	293.28
10.994	293.53
11.005	293.77
11.036	294.03
11.057	294.27
11.069	294.51
11.084	294.77
11.096	295.03
11.111	295.27
11.105	295.51
11.099	295.75
11.109	296.01
11.133	296.25
11.165	296.48
11.184	296.74
11.195	296.98
11.213	297.25
11.223	297.49
11.239	297.73
11.237	297.98
11.238	298.23
11.241	298.46
11.232	298.73
11.215	298.97
11.203	299.23
11.193	299.49
11.18	299.74
11.16	299.99
11.13	300.24
11.106	300.49
11.08	300.74
11.031	300.99
10.982	301.25
10.937	301.49
10.9	301.75
10.913	301.99
10.921	302.26
10.935	302.52
10.944	302.75
10.964	303
10.99	303.25
10.988	303.49
11.009	303.73
11.033	303.96
11.055	304.22
11.083	304.47
11.097	304.72
11.121	304.96
11.153	305.22
11.178	305.46
11.196	305.71
11.202	305.96
11.209	306.22
11.219	306.48
11.212	306.72
11.197	306.96
11.191	307.2
11.195	307.45
11.229	307.69
11.261	307.94
11.274	308.19
11.294	308.44
11.3	308.69
11.312	308.93
11.309	309.17
11.297	309.41
11.296	309.66
11.285	309.9
11.273	310.16
11.251	310.4
11.236	310.64
11.223	310.89
11.206	311.14
11.18	311.39
11.152	311.64
11.114	311.9
11.092	312.15
11.062	312.39
11.015	312.65
10.977	312.91
10.96	313.16
10.973	313.4
11	313.65
11.017	313.89
11.045	314.14
11.079	314.38
11.097	314.64
11.124	314.9
11.149	315.16
11.179	315.4
11.21	315.67
11.234	315.93
11.244	316.17
11.263	316.43
11.274	316.67
11.289	316.93
11.305	317.17
11.313	317.43
11.323	317.67
11.325	317.93
11.317	318.17
11.305	318.43
11.27	318.67
11.278	318.93
11.285	319.17
11.312	319.41
11.334	319.67
11.334	319.91
11.354	320.15
11.351	320.4
11.346	320.64
11.346	320.88
11.323	321.14
11.325	321.38
11.305	321.62
11.276	321.87
11.254	322.13
11.227	322.38
11.214	322.64
11.189	322.9
11.157	323.16
11.133	323.4
11.1	323.64
11.079	323.9
11.055	324.16
11.01	324.42
11.005	324.66
11.027	324.9
11.06	325.15
11.1	325.39
11.124	325.63
11.168	325.87
11.198	326.13
11.237	326.39
11.263	326.64
11.276	326.91
11.31	327.16
11.331	327.4
11.348	327.64
11.361	327.9
11.378	328.15
11.391	328.42
11.401	328.66
11.407	328.9
11.407	329.17
11.404	329.42
11.395	329.67
11.383	329.91
11.356	330.17
11.333	330.42
11.325	330.66
11.333	330.9
11.358	331.16
11.372	331.4
11.376	331.65
11.379	331.9
11.381	332.15
11.362	332.41
11.352	332.65
11.337	332.89
11.317	333.15
11.302	333.41
11.276	333.65
11.236	333.91
11.211	334.17
11.194	334.41
11.17	334.64
11.15	334.9
11.128	335.14
11.122	335.4
11.113	335.64
11.107	335.9
11.088	336.16
11.064	336.4
11.074	336.66
11.098	336.91
11.162	337.17
11.194	337.43
11.237	337.69
11.281	337.95
11.32	338.2
11.361	338.48
11.38	338.72
11.398	338.97
11.415	339.22
11.436	339.48
11.441	339.72
11.45	339.97
11.454	340.21
11.46	340.46
11.466	340.71
11.462	340.96
11.455	341.2
11.44	341.46
11.433	341.72
11.407	341.98
11.367	342.22
11.357	342.46
11.355	342.72
11.373	342.96
11.39	343.22
11.385	343.46
11.385	343.7
11.378	343.96
11.351	344.22
11.343	344.46
11.323	344.69
11.296	344.93
11.287	345.19
11.255	345.44
11.234	345.68
11.22	345.92
11.211	346.18
11.206	346.42
11.198	346.67
11.194	346.91
11.198	347.17
11.196	347.41
11.191	347.65
11.192	347.91
11.209	348.17
11.267	348.39
11.319	348.64
11.355	348.88
11.396	349.11
11.421	349.35
11.459	349.6
11.476	349.86
11.492	350.11
11.525	350.35
11.535	350.6
11.546	350.85
11.544	351.11
11.541	351.37
11.544	351.61
11.543	351.87
11.531	352.11
11.511	352.35
11.501	352.61
11.487	352.85
11.46	353.11
11.42	353.37
11.386	353.62
11.378	353.88
11.396	354.14
11.397	354.4
11.393	354.66
11.384	354.9
11.387	355.16
11.371	355.4
11.349	355.66
11.329	355.91
11.31	356.16
11.294	356.41
11.285	356.67
11.264	356.91
11.249	357.17
11.261	357.41
11.265	357.66
11.274	357.9
11.289	358.14
11.295	358.4
11.312	358.64
11.307	358.88
11.311	359.12
11.307	359.38
11.326	359.63
11.378	359.88
11.416	360.12
11.471	360.37
11.499	360.61
11.524	360.85
11.556	361.11
11.561	361.35
11.573	361.61
11.588	361.88
11.578	362.14
11.574	362.38
11.567	362.65
11.565	362.89
11.567	363.14
11.562	363.38
11.55	363.62
11.533	363.86
11.509	364.12
11.494	364.37
11.463	364.63
11.426	364.89
11.395	365.13
11.357	365.39
11.372	365.65
11.367	365.91
11.368	366.16
11.367	366.41
11.359	366.67
11.361	366.91
11.355	367.17
11.323	367.39
11.301	367.64
11.315	367.9
11.314	368.17
11.324	368.4
11.328	368.64
11.334	368.88
11.359	369.12
11.366	369.38
11.381	369.62
11.394	369.87
11.412	370.12
11.433	370.37
11.424	370.61
11.408	370.87
11.46	371.11
11.463	371.37
11.525	371.61
11.545	371.85
11.583	372.1
11.593	372.33
11.609	372.59
11.62	372.83
11.627	373.1
11.63	373.34
11.644	373.59
11.588	373.83
11.656	374.09
11.612	374.33
11.597	374.58
11.589	374.84
11.576	375.08
11.557	375.36
11.541	375.6
11.513	375.85
11.49	376.1
11.445	376.34
11.403	376.57
11.367	376.81
11.35	377.05
11.359	377.55
11.349	377.8
11.348	378.03
11.347	378.26
11.355	378.48
11.367	378.73
11.358	378.97
11.367	379.21
11.378	379.45
11.379	379.68
11.404	379.92
11.401	380.15
11.423	380.39
11.451	380.63
11.473	380.86
11.49	381.08
11.507	381.31
11.521	381.78
11.546	382.03
11.542	382.29
11.535	382.53
11.527	382.78
11.519	383.04
11.548	383.31
11.574	383.55
11.605	383.78
11.624	384.04
11.646	384.27
11.661	384.49
11.679	384.72
11.67	384.96
11.656	385.21
11.666	385.43
11.655	385.66
11.647	385.89
11.625	386.14
11.611	386.37
11.598	386.61
11.587	386.85
11.563	387.1
11.532	387.34
11.498	387.58
11.479	387.81
11.437	388.06
11.394	388.3
11.356	388.78
11.312	389.04
11.316	389.29
11.331	389.53
11.35	389.79
11.358	390.06
11.365	390.3
11.386	390.53
11.393	390.77
11.412	391.02
11.43	391.26
11.453	391.5
11.474	391.76
11.495	392
11.515	392.23
11.535	392.45
11.56	392.68
11.575	392.9
11.589	393.13
11.593	393.36
11.602	393.58
11.61	393.81
11.604	394.29
11.594	394.55
11.58	394.79
11.596	395.02
11.617	395.25
11.64	395.49
11.657	395.75
11.666	395.99
11.686	396.23
11.684	396.46
11.681	396.7
11.675	396.96
11.667	397.19
11.665	397.43
11.645	397.66
11.622	397.89
11.605	398.11
11.579	398.34
11.567	398.57
11.541	399.05
11.511	399.28
11.485	399.5
11.459	399.73
11.436	399.97
11.391	400.22
11.344	400.44
11.318	400.68
11.306	400.91
11.349	401.15
11.367	401.38
11.394	401.62
11.425	401.86
11.445	402.11
11.489	402.35
11.501	402.58
11.527	402.8
11.556	403.06
11.569	403.54
11.598	403.8
11.61	404.03
11.623	404.28
11.648	404.51
11.668	404.74
11.68	404.98
11.686	405.21
11.682	405.44
11.686	405.67
11.67	405.91
11.652	406.14
11.639	406.38
11.629	406.61
11.651	406.86
11.666	407.11
11.678	407.35
11.684	407.57
11.694	407.8
11.695	408.27
11.69	408.51
11.684	408.75
11.666	409.01
11.655	409.27
11.645	409.52
11.614	409.78
11.593	410.02
11.569	410.3
11.546	410.52
11.527	410.76
11.499	410.99
11.467	411.23
11.445	411.46
11.427	411.68
11.402	411.91
11.375	412.15
11.346	412.4
11.323	412.62
11.338	412.85
11.375	413.09
11.417	413.33
11.448	413.56
11.486	413.81
11.525	414.06
11.552	414.53
11.585	414.77
11.608	415.01
11.632	415.27
11.657	415.51
11.676	415.75
11.677	416
11.686	416.25
11.706	416.5
11.712	416.77
11.713	417.01
11.709	417.26
11.704	417.5
11.699	417.74
11.679	417.99
11.659	418.23
11.631	418.48
11.628	418.73
11.644	418.97
11.651	419.21
11.663	419.47
11.657	419.71
11.668	419.96
11.662	420.23
11.649	420.48
11.634	420.74
11.607	420.99
11.572	421.24
11.547	421.48
11.522	421.74
11.497	422
11.485	422.25
11.464	422.5
11.444	422.73
11.427	422.97
11.409	423.23
11.409	423.5
11.391	423.74
11.381	423.98
11.372	424.23
11.379	424.47
11.432	424.72
11.474	424.98
11.52	425.23
11.565	425.47
11.602	425.71
11.644	425.97
11.654	426.21
11.666	426.47
11.702	426.72
11.705	426.97
11.718	427.22
11.726	427.49
11.724	427.75
11.734	428
11.74	428.26
11.734	428.51
11.732	428.75
11.72	429.01
11.711	429.25
11.693	429.49
11.663	429.75
11.636	430.01
11.612	430.25
11.624	430.51
11.641	430.77
11.641	431.01
11.64	431.27
11.626	431.54
11.627	431.78
11.603	432.02
11.589	432.27
11.567	432.51
11.548	432.77
11.537	433.01
11.515	433.26
11.485	433.52
11.47	433.77
11.456	434.01
11.449	434.25
11.446	434.49
11.436	434.77
11.437	435.01
11.446	435.25
11.451	435.49
11.453	435.75
11.463	436.01
11.486	436.25
11.532	436.51
11.567	436.76
11.601	437.02
11.636	437.28
11.669	437.54
11.699	437.79
11.73	438.06
11.735	438.29
11.748	438.54
11.758	438.76
11.763	439
11.756	439.24
11.757	439.49
11.752	439.73
11.751	439.96
11.742	440.2
11.729	440.46
11.723	440.7
11.708	440.94
11.686	441.18
11.658	441.44
11.611	441.68
11.595	441.93
11.578	442.17
11.594	442.41
11.602	442.65
11.599	442.89
11.599	443.13
11.588	443.37
11.579	443.6
11.55	443.83
11.532	444.06
11.531	444.51
11.505	444.76
11.49	445
11.473	445.24
11.469	445.5
11.485	445.76
11.494	446.01
11.5	446.25
11.513	446.51
11.518	446.76
11.537	447
11.546	447.26
11.545	447.51
11.54	447.77
11.549	448.03
11.595	448.3
11.645	448.54
11.695	448.77
11.721	449.01
11.753	449.25
11.782	449.48
11.78	449.71
11.794	449.94
11.792	450.18
11.797	450.4
11.801	450.63
11.793	450.86
11.787	451.1
11.783	451.33
11.781	451.57
11.774	451.81
11.753	452.07
11.732	452.3
11.713	452.8
11.692	453.04
11.666	453.27
11.626	453.5
11.584	453.73
11.57	453.97
11.573	454.21
11.579	454.43
11.573	454.66
11.558	454.9
11.558	455.13
11.534	455.36
11.522	455.6
11.521	455.83
11.519	456.07
11.519	456.32
11.524	456.55
11.516	457.05
11.528	457.28
11.539	457.51
11.555	457.75
11.57	457.99
11.585	458.23
11.609	458.48
11.629	458.7
11.64	458.94
11.642	459.19
11.635	459.41
11.663	459.64
11.701	459.88
11.73	460.12
11.758	460.35
11.777	460.58
11.805	460.82
11.811	461.06
11.826	461.31
11.823	461.79
11.822	462.03
11.832	462.26
11.807	462.52
11.798	462.76
11.782	463.01
11.767	463.26
11.763	463.52
11.744	463.76
11.723	464.02
11.703	464.28
11.677	464.52
11.64	464.78
11.6	465.05
11.549	465.29
11.517	465.52
11.519	465.76
11.519	466
11.529	466.24
11.526	466.47
11.54	466.72
11.54	466.96
11.548	467.19
11.546	467.41
11.538	467.66
11.557	467.9
11.573	468.14
11.585	468.37
11.6	468.61
11.622	468.84
11.651	469.07
11.677	469.31
11.694	469.78
11.707	470.02
11.722	470.29
11.721	470.55
11.728	470.78
11.711	471.02
11.71	471.26
11.717	471.51
11.744	471.76
11.784	472
11.807	472.25
11.826	472.49
11.838	472.72
11.853	472.97
11.84	473.22
11.843	473.46
11.841	473.69
11.836	473.93
11.818	474.16
11.798	474.39
11.784	474.63
11.774	474.86
11.763	475.08
11.742	475.31
11.718	475.55
11.69	476.04
11.662	476.31
11.644	476.54
11.613	476.76
11.569	476.99
11.527	477.24
11.506	477.48
11.503	477.71
11.521	477.95
11.52	478.19
11.535	478.43
11.556	478.67
11.579	478.91
11.6	479.13
11.602	479.39
11.624	479.65
11.653	479.87
11.666	480.12
11.681	480.34
11.7	480.57
11.709	480.82
11.739	481.07
11.751	481.53
11.759	481.78
11.769	482.04
11.778	482.26
11.797	482.52
11.786	482.76
11.766	483.01
11.763	483.25
11.759	483.5
11.8	483.74
11.817	483.98
11.839	484.24
11.854	484.48
11.847	484.73
11.857	484.98
11.839	485.22
11.827	485.48
11.829	485.72
11.8	485.98
11.792	486.22
11.761	486.48
11.74	486.74
11.72	486.98
11.695	487.24
11.675	487.49
11.643	487.76
11.608	488.01
11.589	488.27
11.545	488.53
11.503	488.78
11.486	489.03
11.481	489.28
11.51	489.52
11.533	489.76
11.555	490.02
11.588	490.28
11.614	490.54
11.652	490.78
11.658	491.04
11.681	491.29
11.711	491.55
11.728	491.81
11.75	492.04
11.761	492.26
11.781	492.49
11.804	492.74
11.82	492.98
11.825	493.22
11.82	493.45
11.822	493.69
11.832	493.93
11.825	494.18
11.802	494.41
11.776	494.65
11.777	494.88
11.792	495.1
11.819	495.33
11.829	495.56
11.838	496.04
11.84	496.29
11.853	496.54
11.839	496.8
11.813	497.03
11.794	497.26
11.782	497.51
11.764	497.74
11.742	497.96
11.705	498.19
11.675	498.42
11.657	498.66
11.63	498.89
11.609	499.13
11.586	499.36
[truncated: 23,555 more rows]
