# Supplementary material for: Fibril formation and ordering of disordered FUS LC driven by hydrophobic interactions
Source: Nat Chem. 2023 May 25;15(8):1146–54. doi: 10.1038/s41557-023-01221-1 (PMC10396963; doi:10.1038/s41557-023-01221-1)
Supplement: Source Data Fig. 1 — SP traces, AFM images, BAM images. [file 41557_2023_1221_MOESM2_ESM.zip › Figure1/Figure1_a/Figure_1a_surface_pressure_FUS_PBS_final.csv]

pressure (mN/m)	time (s)
0.037	0.14
0.038	0.4
0.037	0.63
0.036	0.9
0.036	1.14
0.03	1.4
0.025	1.66
0.027	1.92
0.031	2.16
0.035	2.41
0.037	2.67
0.036	2.91
0.033	3.16
0.033	3.4
0.032	3.66
0.032	3.9
0.033	4.14
0.034	4.39
0.032	4.63
0.03	4.87
0.032	5.13
0.031	5.37
0.037	5.61
0.04	5.86
0.045	6.11
0.045	6.36
0.046	6.6
0.046	6.85
0.05	7.09
0.052	7.33
0.052	7.58
0.05	7.82
0.05	8.06
0.049	8.32
0.051	8.56
0.053	8.8
0.051	9.05
0.048	9.29
0.046	9.54
0.043	9.8
0.042	10.06
0.044	10.3
0.043	10.56
0.043	10.8
0.045	11.06
0.046	11.3
0.046	11.56
0.048	11.82
0.05	12.06
0.051	12.3
0.05	12.56
0.049	12.83
0.049	13.07
0.046	13.32
0.047	13.57
0.047	13.83
0.042	14.09
0.04	14.35
0.038	14.6
0.038	14.86
0.032	15.1
0.029	15.34
0.033	15.6
0.036	15.83
0.039	16.09
0.035	16.34
0.03	16.6
0.03	16.86
0.034	17.1
0.034	17.34
0.044	17.59
0.028	17.85
0.051	18.09
0.044	18.35
0.047	18.59
0.048	18.85
0.038	19.11
0.043	19.35
0.036	19.59
0.042	19.85
0.04	20.1
0.036	20.36
0.037	20.6
0.036	20.86
0.037	21.13
0.039	21.39
0.021	21.63
0.009	21.87
0.023	22.12
0.057	22.36
0.092	22.61
0.115	22.86
0.104	23.12
0.118	23.38
0.151	23.63
0.201	23.89
0.245	24.14
0.287	24.39
0.321	24.64
0.364	24.89
0.405	25.14
0.424	25.39
0.434	25.65
0.453	25.89
0.503	26.13
0.518	26.41
0.533	26.66
0.554	26.9
0.566	27.15
0.573	27.41
0.599	27.66
0.61	27.91
0.62	28.15
0.598	28.41
0.581	28.66
0.572	28.9
0.58	29.15
0.583	29.39
0.58	29.63
0.587	29.89
0.577	30.16
0.582	30.42
0.577	30.68
0.577	30.93
0.58	31.18
0.593	31.44
0.606	31.68
0.605	31.94
0.622	32.18
0.625	32.44
0.635	32.7
0.641	32.95
0.644	33.19
0.656	33.44
0.658	33.7
0.67	33.95
0.668	34.2
0.675	34.44
0.684	34.68
0.691	34.94
0.705	35.19
0.709	35.45
0.72	35.71
0.727	35.96
0.737	36.21
0.748	36.45
0.751	36.69
0.761	36.93
0.768	37.16
0.774	37.42
0.776	37.65
0.781	37.92
0.787	38.18
0.835	38.45
1.07	38.71
1.584	38.95
1.938	39.21
2.069	39.46
2.011	39.72
1.885	39.96
1.7	40.2
1.542	40.47
1.385	40.72
1.487	40.96
1.164	41.22
1.042	41.48
0.957	41.72
1.129	41.97
1.404	42.24
1.561	42.5
1.646	42.73
1.716	42.97
1.563	43.21
1.096	43.44
0.957	43.66
1.291	43.91
1.659	44.16
1.771	44.41
1.679	44.65
1.73	44.89
1.603	45.12
1.926	45.33
2.233	45.56
2.265	45.79
2.272	46.03
2.278	46.27
2.173	46.5
2.096	47
2.108	47.23
1.98	47.47
1.536	47.71
1.298	47.94
1.314	48.18
1.577	48.42
1.918	48.67
2.212	48.89
2.391	49.12
2.37	49.35
1.954	49.58
1.662	49.82
1.371	50.05
1.576	50.29
1.978	50.53
2.247	50.76
2.134	51.02
2.027	51.26
1.933	51.73
2.078	51.97
2.37	52.23
2.508	52.47
2.484	52.72
2.428	52.98
2.496	53.24
2.403	53.48
2.431	53.74
2.503	53.99
2.483	54.24
1.992	54.48
1.364	54.72
1.344	54.98
1.585	55.24
1.81	55.48
2.295	55.72
2.642	55.98
2.588	56.23
2.001	56.47
1.681	56.71
1.525	56.94
1.881	57.18
2.417	57.46
2.676	57.71
2.595	57.97
2.626	58.23
2.471	58.49
2.6	58.74
2.818	59.01
2.855	59.26
2.9	59.48
3.008	59.71
2.925	59.95
2.935	60.18
3.063	60.42
3.121	60.65
3.119	60.87
2.901	61.1
2.125	61.34
1.753	61.6
1.968	61.83
2.323	62.07
2.487	62.3
2.629	62.53
2.735	62.75
2.067	63
1.608	63.47
1.493	63.71
1.36	63.95
1.73	64.2
2.434	64.44
2.591	64.7
2.669	64.94
2.644	65.18
2.642	65.44
2.843	65.7
2.956	65.96
3.022	66.22
3.136	66.47
3.114	66.73
3.08	66.97
3.221	67.23
3.21	67.47
3.21	67.71
3.009	67.97
2.135	68.24
1.741	68.48
1.848	68.73
2.173	68.99
2.491	69.23
2.914	69.48
3.292	69.73
2.823	69.97
2.035	70.21
1.894	70.47
1.741	70.71
2.175	70.96
2.733	71.2
2.892	71.44
3.273	71.7
3.4	71.96
3.41	72.2
3.444	72.45
3.438	72.7
3.477	72.96
3.434	73.2
3.388	73.48
3.544	73.72
3.57	73.96
3.57	74.21
3.266	74.45
2.421	74.72
1.828	74.98
1.723	75.24
1.903	75.48
2.285	75.73
2.947	76.01
3.204	76.25
2.398	76.49
1.829	76.75
1.545	76.99
1.704	77.22
2.427	77.45
2.729	77.67
2.935	77.9
3.263	78.13
3.447	78.36
3.375	78.6
3.391	78.82
3.491	79.05
3.557	79.29
3.623	79.53
3.562	79.76
3.706	80.23
3.742	80.49
3.148	80.73
2.209	80.97
1.84	81.23
1.846	81.48
2.012	81.73
2.515	81.98
3.355	82.22
3.84	82.48
3.161	82.74
2.315	82.98
2.028	83.22
1.954	83.47
2.265	83.71
2.72	83.96
2.979	84.21
3.426	84.45
3.707	84.71
3.811	84.96
3.718	85.22
3.657	85.48
3.745	85.72
3.725	85.98
3.918	86.24
3.894	86.48
3.889	86.72
3.998	86.98
3.284	87.24
2.386	87.48
1.916	87.73
1.919	87.99
2.106	88.25
2.391	88.49
2.918	88.72
3.629	88.96
3.42	89.19
2.522	89.41
2.226	89.66
1.98	89.89
2.242	90.11
2.644	90.35
2.884	90.58
2.616	90.82
2.235	91.06
2.614	91.29
3.284	91.52
3.67	91.76
3.934	92.23
4.037	92.47
4.122	92.73
4.144	92.97
4.214	93.23
4.262	93.47
3.777	93.73
2.831	93.97
2.381	94.21
2.43	94.45
2.771	94.69
2.917	94.95
3.466	95.19
4.157	95.44
3.783	95.68
2.994	95.94
2.635	96.19
2.543	96.45
2.897	96.71
3.016	96.97
2.923	97.23
3.04	97.5
3.106	97.73
3.313	97.97
3.734	98.2
4.077	98.45
4.052	98.69
4.036	98.92
4.101	99.16
4.289	99.4
4.209	99.66
4.194	99.9
3.517	100.13
2.513	100.38
2.123	100.61
2.261	100.85
2.464	101.09
2.586	101.34
3.173	101.56
3.921	101.79
3.279	102.03
2.729	102.26
2.591	102.73
2.789	102.97
2.928	103.21
2.825	103.45
2.62	103.69
2.902	103.95
3.079	104.2
2.802	104.46
2.597	104.7
2.778	104.95
3.012	105.19
3.167	105.43
3.166	105.67
3.093	105.93
2.999	106.17
2.925	106.42
2.869	106.68
2.831	106.92
2.806	107.16
2.785	107.42
2.77	107.66
2.756	107.92
2.744	108.17
2.734	108.41
2.727	108.66
2.719	108.91
2.711	109.18
2.703	109.41
2.697	109.65
2.691	109.91
2.688	110.16
2.687	110.41
2.681	110.66
2.674	110.92
2.67	111.17
2.666	111.43
2.662	111.69
2.657	111.94
2.654	112.18
2.652	112.44
2.652	112.68
2.653	112.93
2.653	113.17
2.649	113.42
2.646	113.66
2.643	113.93
2.639	114.18
2.636	114.42
2.638	114.66
2.641	114.94
2.643	115.18
2.642	115.42
2.644	115.66
2.644	115.9
2.645	116.15
2.645	116.39
2.648	116.64
2.65	116.9
2.656	117.14
2.638	117.38
2.653	117.62
2.647	117.87
2.647	118.14
2.65	118.38
2.644	118.64
2.644	118.88
2.643	119.12
2.645	119.36
2.646	119.61
2.702	119.86
3.15	120.11
3.503	120.35
3.675	120.59
3.788	120.84
3.684	121.08
4.55	121.32
4.581	121.57
4.729	121.82
5.13	122.07
5.192	122.31
5.287	122.55
5.285	122.81
5.334	123.07
5.575	123.33
5.613	123.58
5.553	123.84
5.468	124.08
5.574	124.34
5.67	124.58
5.589	124.84
5.662	125.08
5.727	125.34
5.75	125.58
5.586	125.84
5.317	126.11
5.124	126.37
5.01	126.63
4.885	126.89
4.894	127.13
4.852	127.37
4.832	127.61
4.844	127.86
4.834	128.09
4.826	128.36
4.827	128.6
4.82	128.84
4.817	129.09
4.815	129.33
4.805	129.57
4.793	129.82
4.785	130.06
4.78	130.32
4.779	130.56
4.776	130.8
4.776	131.04
4.773	131.28
4.77	131.54
4.768	131.79
4.76	132.03
4.754	132.27
4.751	132.51
4.75	132.77
4.746	133.03
4.747	133.27
4.748	133.51
4.743	133.77
4.744	134.04
4.745	134.29
4.734	134.54
4.729	134.8
4.716	135.06
4.71	135.31
4.704	135.57
4.695	135.81
4.691	136.07
4.687	136.31
4.687	136.55
4.686	136.8
4.686	137.06
4.696	137.3
5.315	137.55
6.104	137.8
6.567	138.05
6.844	138.31
6.996	138.55
7.093	138.81
6.848	139.05
5.899	139.31
5.06	139.56
4.979	139.8
5.264	140.03
5.762	140.27
6.271	140.53
6.198	140.77
5.539	141.03
5.113	141.27
4.684	141.51
4.391	141.79
4.304	142.03
4.711	142.27
5.124	142.53
5.508	142.77
5.888	143.01
6.406	143.27
6.476	143.54
6.643	143.78
6.5	144.04
6.248	144.31
5.356	144.58
4.664	144.83
4.664	145.07
4.721	145.33
4.852	145.58
5.726	145.84
5.963	146.11
5.535	146.36
5.135	146.61
4.812	146.87
4.637	147.11
4.64	147.36
4.978	147.61
5.441	147.87
5.831	148.13
6.255	148.38
6.768	148.64
6.696	148.88
6.848	149.12
6.761	149.38
6.592	149.62
5.65	149.88
4.836	150.13
4.602	150.39
4.561	150.63
4.628	150.87
5.446	151.12
5.696	151.37
5.218	151.62
4.779	151.87
4.573	152.13
4.488	152.39
4.532	152.63
4.665	152.9
5.134	153.14
5.532	153.4
5.887	153.64
6.452	153.88
6.552	154.14
6.603	154.4
6.51	154.64
6.34	154.91
6.033	155.15
5.064	155.41
4.687	155.66
4.577	155.91
4.64	156.16
5.393	156.42
5.841	156.66
5.572	156.9
5.174	157.14
5.059	157.4
4.966	157.66
4.904	157.92
4.941	158.17
5.262	158.42
5.871	158.67
6.217	158.91
6.727	159.16
6.989	159.4
6.939	159.65
7.012	159.91
6.472	160.15
6.046	160.39
5.176	160.64
4.833	160.88
4.634	161.14
4.575	161.38
5.334	161.62
5.581	161.86
5.383	162.1
5.064	162.35
4.935	162.59
4.817	162.83
4.793	163.08
4.834	163.33
4.763	163.59
5.652	163.83
5.849	164.07
6.315	164.32
6.747	164.57
6.624	164.83
6.931	165.07
6.523	165.33
6.054	165.59
5.281	165.85
5.041	166.09
4.947	166.35
4.805	166.6
5.062	166.86
5.606	167.13
5.581	167.38
5.337	167.62
5.201	167.86
5.11	168.09
5.15	168.35
5.193	168.59
5.062	168.85
5.821	169.09
6.048	169.34
6.852	169.59
7.252	169.85
6.868	170.09
6.987	170.35
6.681	170.59
5.899	170.85
5.226	171.09
4.97	171.35
4.753	171.6
4.657	171.86
4.85	172.12
5.542	172.37
5.551	172.59
5.281	172.85
5.052	173.09
4.997	173.33
5.085	173.59
5.08	173.83
4.913	174.07
5.382	174.31
5.96	174.56
6.561	174.81
7.018	175.06
6.851	175.33
6.764	175.57
6.716	175.82
6.214	176.08
5.571	176.32
5.382	176.57
5.265	176.83
5.117	177.09
5.143	177.33
5.745	177.58
5.713	177.83
5.622	178.08
5.48	178.35
5.392	178.59
5.434	178.86
5.377	179.11
5.011	179.35
5.455	179.6
5.652	179.85
6.343	180.09
6.896	180.33
7.095	180.57
6.991	180.82
6.797	181.06
6.205	181.33
5.606	181.59
5.365	181.83
5.015	182.08
4.961	182.32
4.986	182.57
5.364	182.84
5.416	183.08
5.388	183.33
5.208	183.57
5.187	183.81
5.146	184.04
5.353	184.3
5.043	184.54
5.482	184.8
5.491	185.06
6.466	185.3
7.037	185.56
7.18	185.8
7.284	186.06
7.161	186.3
6.789	186.54
6.141	186.8
5.842	187.04
5.488	187.3
5.511	187.54
5.677	187.78
5.845	188.04
5.759	188.3
5.649	188.55
5.68	188.8
5.535	189.04
5.579	189.3
5.556	189.56
5.378	189.8
5.533	190.06
5.739	190.3
6.318	190.54
7.125	190.79
7.084	191.04
7.071	191.29
7.168	191.53
6.629	191.77
6.017	192.01
5.676	192.27
5.442	192.52
5.385	192.78
5.424	193.04
5.524	193.28
5.538	193.52
5.489	193.76
5.499	194.04
5.505	194.28
5.553	194.54
5.656	194.78
5.488	195.04
5.641	195.28
5.879	195.52
6.421	195.77
7.237	196.01
7.68	196.27
7.528	196.51
7.389	196.75
7.022	197.01
6.44	197.27
6.144	197.51
5.84	197.75
5.84	198.23
5.654	198.48
5.732	198.74
6.078	198.98
5.903	199.24
5.768	199.48
5.754	199.74
5.689	199.99
5.705	200.24
5.427	200.48
5.551	200.74
5.917	200.98
6.401	201.24
7.099	201.48
6.996	201.76
7.031	202.01
6.988	202.26
6.934	202.5
6.428	202.74
6.148	202.97
5.88	203.22
5.764	203.45
5.807	203.69
5.935	203.91
6.122	204.14
5.873	204.38
5.788	204.61
5.855	204.85
5.823	205.09
5.909	205.34
5.693	205.56
5.769	205.79
5.717	206.02
6.263	206.26
7.191	206.5
7.79	206.97
7.453	207.21
7.204	207.47
7.077	207.72
6.594	207.98
6.459	208.25
6.216	208.48
6.117	208.71
5.991	208.94
5.888	209.17
6.187	209.42
6.184	209.65
5.934	209.88
5.741	210.12
5.744	210.36
5.746	210.59
5.74	210.82
5.735	211.06
5.71	211.3
5.834	211.53
6.611	211.75
7.381	212.23
7.026	212.47
7.108	212.71
7.014	212.97
6.669	213.21
6.401	213.45
6.094	213.69
6.125	213.95
5.964	214.21
5.856	214.46
5.95	214.72
6.047	214.96
6.055	215.24
6.101	215.5
6.167	215.72
6.126	215.96
6.065	216.21
6.107	216.44
6.031	216.66
6.347	216.89
7.101	217.12
7.924	217.35
7.881	217.6
7.629	217.83
7.177	218.06
6.683	218.29
6.531	218.52
6.154	219
6.16	219.24
6.121	219.49
5.769	219.71
5.851	219.94
6.139	220.17
6.168	220.41
6.151	220.64
6.125	220.87
6.01	221.09
5.817	221.34
5.92	221.57
5.899	221.79
6.329	222.04
6.683	222.28
7.292	222.52
7.012	222.77
7.182	223.24
7.501	223.48
6.986	223.72
6.49	223.96
6.372	224.21
6.325	224.47
6.337	224.72
6.019	224.98
6.073	225.24
6.44	225.48
6.482	225.73
6.388	225.97
6.327	226.21
6.284	226.47
6.089	226.71
6.189	226.95
6.121	227.2
6.444	227.44
6.812	227.68
7.416	227.92
7.775	228.16
7.346	228.41
7.074	228.66
6.944	228.92
6.601	229.15
6.318	229.4
6.205	229.65
6.225	229.88
6.355	230.12
6.206	230.37
6.424	230.62
6.43	230.89
6.428	231.13
6.173	231.36
6.129	231.61
5.816	231.85
5.857	232.11
5.844	232.35
6.042	232.61
6.574	232.87
7.2	233.13
7.43	233.38
7.419	233.64
7.465	233.9
7.165	234.14
6.771	234.4
6.469	234.65
6.605	234.89
6.61	235.14
6.446	235.4
6.299	235.66
6.543	235.9
6.712	236.16
6.653	236.42
6.555	236.68
6.437	236.92
6.265	237.19
6.291	237.45
6.141	237.71
6.447	237.95
7.09	238.2
7.234	238.44
7.986	238.68
7.776	238.94
7.797	239.2
7.241	239.44
6.913	239.71
6.531	239.96
6.645	240.2
6.494	240.44
6.259	240.67
6.412	240.93
6.154	241.19
6.36	241.43
6.358	241.69
6.346	241.94
6.191	242.19
6.066	242.44
6.138	242.7
6.017	242.96
6.278	243.22
6.785	243.46
7.572	243.7
8.036	243.94
7.883	244.18
7.487	244.42
7.226	244.67
7.043	244.91
6.676	245.17
6.744	245.42
6.836	245.68
6.523	245.92
6.682	246.16
6.822	246.42
6.861	246.66
7.015	246.92
7.052	247.16
6.799	247.42
6.533	247.68
6.455	247.93
6.477	248.18
6.964	248.42
7.174	248.66
7.621	248.9
7.788	249.13
7.781	249.37
7.608	249.62
7.585	249.86
7.364	250.12
6.775	250.39
6.596	250.64
6.456	250.89
6.645	251.13
6.522	251.38
6.38	251.64
6.4	251.9
6.276	252.16
6.22	252.39
6.405	252.66
6.604	252.9
6.326	253.14
6.195	253.4
6.034	253.65
6.116	253.92
6.139	254.16
6.107	254.39
6.659	254.65
7.228	254.89
7.385	255.15
7.713	255.41
8.169	255.65
8.5	255.89
8.163	256.15
7.937	256.39
7.628	256.65
7.433	256.88
7.053	257.12
6.948	257.37
7.013	257.61
7.143	257.85
6.675	258.1
6.617	258.36
6.737	258.61
6.822	258.87
6.694	259.11
6.77	259.37
6.958	259.63
6.801	259.87
6.525	260.11
6.37	260.35
6.309	260.6
6.38	260.87
6.393	261.11
6.391	261.36
6.752	261.6
7.059	261.87
7.415	262.11
7.959	262.39
7.452	262.65
7.872	262.9
7.51	263.16
7.247	263.4
6.863	263.66
6.694	263.91
6.636	264.15
6.783	264.4
6.79	264.66
6.565	264.93
6.47	265.19
6.547	265.43
6.802	265.69
6.665	265.95
6.571	266.19
6.685	266.43
7.084	266.69
7.002	266.94
6.769	267.18
6.56	267.43
6.657	267.68
6.649	267.94
6.499	268.18
7.036	268.43
7.799	268.69
7.488	268.93
7.754	269.17
8.228	269.42
9.043	269.68
8.814	269.93
7.999	270.18
7.574	270.42
7.42	270.68
7.327	270.91
7.586	271.17
7.098	271.41
7.268	271.67
7.048	271.91
6.627	272.16
7.075	272.41
7.18	272.67
6.997	272.91
7.016	273.15
6.866	273.4
6.739	273.65
6.75	273.92
6.53	274.17
6.638	274.42
6.543	274.67
6.5	274.91
7.028	275.17
7.428	275.41
7.706	275.67
7.701	275.91
7.427	276.17
7.498	276.44
7.788	276.68
7.822	276.94
7.745	277.19
7.426	277.45
7.015	277.69
6.995	277.93
7.102	278.18
6.815	278.44
7.156	278.69
6.763	278.93
6.886	279.18
7.348	279.42
7.278	279.68
7.358	279.92
7.481	280.18
7.249	280.42
7.108	280.67
6.862	280.92
6.956	281.19
6.846	281.43
6.752	281.69
7.25	281.95
7.839	282.19
7.469	282.43
7.862	282.69
8.518	282.95
8.41	283.21
8.589	283.46
8.486	283.72
8.086	283.98
7.773	284.22
7.366	284.48
7.082	284.72
7.133	284.98
7.21	285.25
7.015	285.48
7.374	285.72
7.054	285.95
7.145	286.18
7.354	286.42
7.05	286.66
6.959	286.9
7.206	287.13
7.115	287.37
6.859	287.61
6.615	287.86
6.63	288.08
6.705	288.33
6.794	288.59
6.845	288.81
7.855	289.04
8.499	289.28
8.037	289.52
8.017	289.77
8.047	290.24
8.729	290.49
8.499	290.74
7.94	290.99
7.759	291.25
7.278	291.48
7.214	291.72
7.516	291.96
6.982	292.2
6.7	292.43
7.062	292.66
6.847	292.91
7.037	293.14
6.836	293.39
7.051	293.62
7.054	293.86
7.003	294.1
7.398	294.34
7.329	294.59
7.032	294.83
6.89	295.05
7.098	295.28
6.912	295.51
7.352	295.99
7.508	296.23
8.518	296.49
8.433	296.73
8.744	296.98
8.916	297.23
9.07	297.47
9.152	297.74
8.807	297.99
8.337	298.23
7.692	298.49
7.463	298.73
7.473	298.97
6.945	299.23
6.849	299.49
7.305	299.73
6.92	299.99
7.755	300.23
7.78	300.47
7.078	300.71
7.207	300.97
7.247	301.21
7.31	301.47
7.25	301.71
6.854	301.97
6.879	302.23
6.94	302.47
6.871	302.71
7.378	302.95
7.347	303.21
7.603	303.45
8.119	303.69
8.921	303.95
8.872	304.2
8.545	304.46
8.201	304.71
8.082	304.95
7.619	305.2
7.497	305.46
7.434	305.74
7.695	305.98
7.444	306.23
7.143	306.49
7.78	306.73
7.704	307
7.609	307.23
7.304	307.46
7.074	307.7
7.159	307.94
7.094	308.17
7.29	308.4
7.153	308.63
7.088	308.87
7.165	309.11
6.846	309.34
7.532	309.6
8.113	309.84
7.891	310.08
8.291	310.31
7.963	310.53
7.854	310.76
8.223	311.25
9.008	311.49
9.097	311.75
8.963	311.99
8.445	312.23
7.946	312.47
7.967	312.7
7.764	312.93
7.434	313.17
7.262	313.4
7.353	313.64
7.469	313.88
7.244	314.13
7.269	314.36
7.349	314.58
7.425	314.83
7.567	315.05
7.446	315.28
7.123	315.51
7.209	315.99
7.192	316.25
6.952	316.49
6.983	316.73
7.768	316.96
8.337	317.19
8.191	317.41
8.097	317.66
8.02	317.9
8.692	318.13
9.087	318.35
8.899	318.59
8.249	318.82
8.246	319.05
8.621	319.29
8.344	319.53
7.632	319.76
7.617	320
7.378	320.47
7.397	320.71
7.946	320.96
7.691	321.21
7.552	321.47
7.727	321.72
7.588	321.97
7.545	322.21
7.441	322.47
7.358	322.72
7.246	322.98
7.515	323.22
7.401	323.48
7.263	323.74
7.85	323.98
8.019	324.22
8.361	324.48
8.902	324.72
9.229	324.96
9.306	325.22
8.902	325.47
9.121	325.71
8.654	325.98
8.204	326.24
8.118	326.49
7.827	326.73
7.281	326.98
7.213	327.24
7.057	327.49
7.426	327.75
7.934	327.99
7.525	328.23
7.397	328.46
7.586	328.68
7.747	328.91
7.697	329.14
7.421	329.4
7.511	329.62
7.042	329.87
8.302	330.09
9.62	330.34
9.689	330.58
9.376	330.81
9.784	331.03
9.371	331.28
9.059	331.52
8.349	331.75
8.417	332.22
8.836	332.46
8.476	332.72
8.06	332.97
7.831	333.25
7.989	333.5
8.442	333.73
8.496	333.98
8.248	334.22
8.247	334.46
8.465	334.7
8.063	334.93
7.553	335.17
7.685	335.4
7.839	335.63
7.403	335.86
8.043	336.08
9.046	336.31
8.904	336.55
8.48	336.79
9.263	337.02
10.071	337.25
9.516	337.73
8.995	337.98
8.413	338.2
8.166	338.46
8.585	338.7
7.96	338.96
7.753	339.21
7.424	339.45
7.698	339.69
8.576	339.94
8.027	340.19
7.863	340.44
8.167	340.68
7.782	340.92
7.401	341.18
7.521	341.42
7.996	341.66
7.966	341.92
8.363	342.18
9.032	342.42
8.649	342.66
8.852	342.92
8.915	343.17
8.731	343.43
8.614	343.68
8.46	343.93
8.867	344.17
9.287	344.42
8.354	344.66
7.982	344.91
7.491	345.15
7.557	345.4
7.671	345.64
7.663	345.9
7.753	346.14
7.623	346.4
7.977	346.65
8.427	346.91
8.177	347.15
7.698	347.41
8.075	347.67
7.905	347.91
7.917	348.15
8.179	348.41
8.674	348.67
8.88	348.92
8.479	349.18
8.51	349.44
8.233	349.7
8.149	349.94
8.094	350.18
8.073	350.44
8.692	350.7
8.363	350.94
7.94	351.18
7.843	351.43
7.58	351.67
7.425	351.92
7.443	352.16
7.568	352.42
7.547	352.68
7.488	352.92
7.877	353.16
7.9	353.4
7.845	353.66
7.548	353.92
7.917	354.17
7.834	354.45
8.265	354.69
8.743	354.95
9.501	355.21
9.075	355.46
8.706	355.71
8.897	355.96
8.807	356.21
8.559	356.46
8.881	356.7
9.096	356.96
9.008	357.19
8.928	357.45
9.064	357.69
8.61	357.95
8.318	358.19
7.992	358.45
8.768	358.7
8.624	358.95
8.28	359.19
8.172	359.43
7.789	359.68
7.791	359.95
7.913	360.19
8.17	360.45
8.687	360.69
8.507	360.93
8.34	361.17
8.863	361.43
8.518	361.69
8.479	361.93
8.749	362.18
8.386	362.42
8.58	362.67
8.194	362.91
8.191	363.17
8.272	363.41
7.998	363.66
7.767	363.9
7.998	364.16
7.911	364.43
7.897	364.67
8.36	364.91
8.36	365.16
7.77	365.41
8.066	365.65
7.984	365.91
7.996	366.15
8.142	366.4
8.418	366.64
8.159	366.88
9.029	367.14
9.327	367.38
9.757	367.64
9.931	367.9
9.811	368.15
9.447	368.39
8.923	368.65
9.296	368.89
8.93	369.14
8.811	369.38
8.258	369.64
8.456	369.89
8.453	370.15
8.44	370.41
8.467	370.66
8.469	370.94
8.631	371.18
9.305	371.42
8.614	371.68
8.194	371.94
8.13	372.18
8.186	372.42
8.612	372.66
8.978	372.91
8.734	373.17
9.27	373.41
9.626	373.67
9.239	373.94
9.631	374.2
9.413	374.44
9.065	374.68
9.277	374.94
8.92	375.18
8.676	375.42
8.543	375.68
8.684	375.94
8.796	376.18
8.345	376.44
8.266	376.68
8.436	376.93
8.789	377.17
9.425	377.42
9.643	377.67
9.079	377.93
8.594	378.17
8.075	378.43
8.101	378.67
7.969	378.91
8.143	379.18
9.049	379.44
9.34	379.68
9.413	379.91
9.836	380.15
9.48	380.39
9.758	380.64
9.53	380.88
8.759	381.12
8.774	381.36
9.364	381.61
9.307	381.87
8.829	382.11
8.516	382.35
8.548	382.59
8.562	382.82
8.099	383.07
8.427	383.31
8.593	383.55
8.914	383.81
8.583	384.07
8.387	384.31
8.055	384.57
7.788	384.83
7.802	385.07
8.021	385.32
8.017	385.56
8.586	385.81
8.836	386.05
8.98	386.29
8.934	386.53
9.741	386.79
9.822	387.03
9.084	387.27
9.504	387.53
9.472	387.77
9.126	388.03
8.991	388.27
8.891	388.51
8.288	388.78
8.075	389.02
8.552	389.28
8.39	389.52
8.634	389.77
8.977	390.02
9.672	390.27
9.585	390.53
8.699	390.78
8.158	391.03
8.222	391.27
8.472	391.51
8.912	391.75
10.038	392.25
10.164	392.49
10.151	392.77
9.519	392.99
9.756	393.24
9.608	393.49
8.838	393.72
8.65	393.95
8.899	394.19
10.101	394.41
9.132	394.64
8.617	394.89
8.539	395.12
8.617	395.35
8.74	395.59
8.448	395.83
8.018	396.06
7.92	396.29
7.9	396.51
8.028	396.98
8.199	397.22
8.02	397.48
8.504	397.72
9.053	397.98
8.816	398.24
8.932	398.48
9.011	398.74
9.42	399
10.073	399.22
10.1	399.47
10.054	399.69
9.733	399.92
9.296	400.14
9.385	400.39
9.279	400.61
9.739	400.84
9.741	401.06
9.64	401.31
9.256	401.53
9.328	401.77
9.321	402
8.872	402.5
9.124	402.74
8.904	402.97
8.856	403.19
8.955	403.42
8.554	403.68
8.052	403.92
8.577	404.15
8.779	404.39
9.673	404.62
9.95	404.85
9.954	405.07
9.66	405.32
9.405	405.54
9.628	405.79
10.196	406.04
9.743	406.27
9.41	406.74
9.45	407
8.827	407.22
9.406	407.45
9.306	407.68
9.207	407.92
8.992	408.15
8.85	408.39
8.734	408.62
9.016	408.85
9.13	409.07
8.832	409.3
8.076	409.53
8.128	409.76
8.418	410.22
8.536	410.47
8.623	410.72
8.575	410.98
8.557	411.23
8.833	411.48
9.489	411.72
9.735	411.96
10.501	412.24
10.271	412.48
10.171	412.71
10.193	412.96
10.205	413.2
9.607	413.44
9.062	413.68
9.817	413.94
9.693	414.18
9.614	414.44
9.705	414.68
9.199	414.92
9.624	415.18
9.675	415.42
9.36	415.66
9.115	415.9
8.485	416.15
8.69	416.39
8.812	416.63
9.432	416.88
10.152	417.12
9.569	417.39
8.662	417.64
9.309	417.88
9.438	418.13
9.489	418.37
9.2	418.61
9.486	418.87
9.12	419.1
9.004	419.34
8.895	419.59
8.827	419.85
9.236	420.09
9.326	420.33
9.192	420.57
9.196	420.83
9.059	421.07
8.981	421.31
9.767	421.55
9.983	421.8
9.44	422.05
8.986	422.28
9.105	422.54
8.964	422.81
9.303	423.05
9.509	423.29
9.79	423.55
9.488	423.8
9.588	424.06
9.966	424.3
9.583	424.55
9.33	424.81
9.484	425.05
9.967	425.31
9.675	425.55
9.975	425.8
9.219	426.04
8.423	426.29
8.708	426.55
9.069	426.79
9.551	427.04
9.594	427.28
9.183	427.53
9.094	427.77
9.253	428.03
9.05	428.27
8.838	428.51
8.895	428.76
9.372	429
9.646	429.49
10.627	429.74
10.614	429.98
10.686	430.22
10.432	430.48
10.714	430.72
11.584	430.97
10.555	431.21
9.749	431.45
9.58	431.7
9.941	431.94
9.999	432.2
9.694	432.44
9.392	432.68
9.354	432.93
9.177	433.17
9.172	433.41
9.265	433.65
9.316	433.9
9.407	434.15
9.426	434.39
9.19	434.63
8.864	434.88
8.942	435.12
8.736	435.38
8.117	435.62
8.443	435.86
9.787	436.12
11.494	436.38
10.769	436.62
10.393	436.87
10.985	437.12
10.895	437.36
11.26	437.62
10.862	437.87
9.903	438.12
9.881	438.36
9.693	438.6
10.049	438.84
9.94	439.09
9.365	439.36
9.244	439.62
9.781	439.87
9.854	440.12
10.282	440.37
10.229	440.61
9.604	440.87
9.259	441.12
8.746	441.37
8.729	441.61
9.324	441.87
9.675	442.11
10.445	442.36
10.736	442.62
10.599	442.88
9.877	443.12
9.287	443.36
9.974	443.62
9.371	443.87
10.181	444.13
10.647	444.39
9.989	444.64
10.41	444.9
9.875	445.16
9.307	445.42
9.369	445.66
9.052	445.92
9.082	446.19
9.4	446.43
9.515	446.67
9.775	446.91
9.327	447.16
9.035	447.4
8.849	447.65
9.008	447.9
9.244	448.14
9.571	448.41
9.678	448.67
9.876	448.91
10.503	449.16
9.935	449.4
9.956	449.66
10.148	449.9
10.206	450.15
10.078	450.4
10.872	450.66
10.063	450.9
9.53	451.14
9.466	451.39
9.778	451.64
9.723	451.88
9.804	452.14
9.681	452.39
10.08	452.64
10.209	452.9
10.013	453.14
9.493	453.39
9.689	453.65
9.806	453.9
9.399	454.16
9.45	454.42
9.329	454.66
9.646	454.92
9.963	455.18
10.285	455.44
10.345	455.68
10.16	455.92
9.996	456.17
10.181	456.42
10.296	456.67
9.795	456.92
10.216	457.17
9.937	457.41
9.417	457.67
10.256	457.92
9.931	458.2
9.496	458.45
9.125	458.71
9.529	458.96
9.936	459.2
9.497	459.46
9.164	459.7
9.259	459.95
9.069	460.21
9.351	460.45
9.364	460.7
9.437	460.97
9.457	461.21
9.611	461.46
10.024	461.7
9.704	461.96
9.722	462.2
9.998	462.46
9.901	462.7
9.998	462.94
9.496	463.19
10.372	463.46
10.114	463.7
10.691	463.94
10.012	464.18
9.391	464.44
9.665	464.71
9.648	464.97
9.235	465.21
9.148	465.47
9.421	465.73
9.261	465.99
9.088	466.23
9.18	466.47
9.358	466.71
9.125	466.95
8.993	467.2
9.241	467.44
9.709	467.7
9.8	467.94
10.47	468.19
10.19	468.44
9.928	468.68
11.059	468.94
12.045	469.18
10.968	469.42
10.259	469.67
10.247	469.92
10.56	470.18
9.793	470.44
9.327	470.7
9.809	470.96
10.137	471.21
9.81	471.49
9.308	471.74
9.628	471.99
10.121	472.26
9.871	472.5
9.728	472.72
10.156	472.97
9.873	473.19
9.701	473.42
9.247	473.65
9.651	473.89
10.079	474.13
10.157	474.37
10.165	474.6
10.093	474.85
9.83	475.08
9.97	475.32
11.33	475.57
11.524	475.81
10.861	476.05
10.052	476.28
9.494	476.5
9.552	476.75
10.071	477.22
9.938	477.46
9.856	477.71
9.938	477.96
10.015	478.21
9.497	478.46
9.567	478.7
9.841	478.94
9.462	479.2
9.145	479.46
9.256	479.73
9.445	479.97
9.662	480.22
10.715	480.46
10.515	480.72
9.792	480.96
10.058	481.2
10.832	481.44
11.574	481.7
10.753	481.94
10.171	482.18
10.055	482.42
9.919	482.66
10.297	482.91
9.796	483.15
9.496	483.41
10.039	483.65
10.21	483.9
10.235	484.15
10.202	484.4
10.439	484.64
10.224	484.88
9.955	485.12
9.996	485.36
9.89	485.62
10.018	485.86
10.402	486.12
10.149	486.36
9.751	486.62
10.436	486.86
10.899	487.1
10.844	487.35
9.704	487.6
9.736	487.85
10.564	488.12
10.76	488.38
10.703	488.62
10.78	488.87
10.261	489.12
9.77	489.39
9.744	489.66
9.752	489.92
10.241	490.17
9.945	490.41
10.27	490.67
10.348	490.93
10.221	491.17
9.922	491.41
9.606	491.67
9.984	491.91
9.515	492.15
9.678	492.38
9.671	492.63
10.176	492.87
9.892	493.13
10.111	493.39
10.116	493.63
10.216	493.89
10.339	494.14
10.541	494.39
10.806	494.63
10.859	494.88
9.716	495.13
9.783	495.38
9.786	495.62
9.696	495.88
10.189	496.12
10.668	496.38
10.477	496.62
10.24	496.88
10.796	497.12
10.366	497.38
10.154	497.62
10.021	497.88
9.517	498.12
9.711	498.38
9.668	498.62
10.447	498.86
11.28	499.11
10.26	499.35
10.018	499.59
[truncated: 18,761 more rows]
