# Supplementary material for: Fibril formation and ordering of disordered FUS LC driven by hydrophobic interactions
Source: Nat Chem. 2023 May 25;15(8):1146–54. doi: 10.1038/s41557-023-01221-1 (PMC10396963; doi:10.1038/s41557-023-01221-1)
Supplement: Source Data Fig. 1 — SP traces, AFM images, BAM images. [file 41557_2023_1221_MOESM2_ESM.zip › Figure1/Figure1_e_f/Figure_1e/FUS protein on Si.0_00002.spm]

ISO/TC 201 SPM data transfer format
general information


Created by an image processing software.  Bogus acquisition parameters.
MAP_SC
-1
-1
-1
-1
-1
-1
-1
scan information
REGULAR MAPPING
XYZ closed-loop scanner
sample XYZ scan
X
left to right
Y
top to bottom
512
512
m
m
5e-006
5e-006
m
m
0
0
0
m/s
0.0
Hz
0.0

sample biased
0.0
0


environment description
software
300
1.0e5
40

probe description
software

0.0
0.0
0.0
0
0
0

sample description
Recalibrated Data 10


single-channel mapping description
Recalibrated Data 10
m

spectroscopy description

REGULAR

n
0.0
0.0
0.0
0.0
0
0

n
0.0

data treatment description
post-treated data


multi-channel mapping description
1
Recalibrated Data 10
m
Recalibrated Data 10

n


n


n


n


n


n


n


n


n


n

end of header
4.0356542e-009
4.2315057e-009
4.2686132e-009
4.0205843e-009
4.1152862e-009
4.3803651e-009
4.5337669e-009
4.4609247e-009
4.3022687e-009
4.1691398e-009
4.0806241e-009
4.4752691e-009
4.8939017e-009
4.725293e-009
4.4915435e-009
4.3317333e-009
4.1810089e-009
3.8680792e-009
3.6255297e-009
3.7593653e-009
3.6907535e-009
3.5973821e-009
3.4089673e-009
3.2918958e-009
3.3533286e-009
3.2155367e-009
3.06837e-009
3.167686e-009
3.3039249e-009
3.2864651e-009
3.1745381e-009
3.0543417e-009
3.2094251e-009
3.551235e-009
3.8590557e-009
3.9534672e-009
4.160762e-009
4.4744459e-009
4.5404943e-009
4.3583293e-009
4.5521613e-009
4.51475e-009
4.1889841e-009
3.7269711e-009
3.6092269e-009
3.5722009e-009
3.5012821e-009
3.3990174e-009
3.1885842e-009
3.1293472e-009
3.2040488e-009
3.0648612e-009
3.1045646e-009
3.2219101e-009
3.5030006e-009
3.7665415e-009
3.8194648e-009
3.92258e-009
3.7775765e-009
3.5245957e-009
3.4544459e-009
3.4283802e-009
3.1312663e-009
2.9129963e-009
3.1502412e-009
3.248068e-009
3.1910892e-009
3.3274259e-009
3.1426146e-009
3.095301e-009
2.9727487e-009
2.8771665e-009
3.0053761e-009
3.1289715e-009
3.1431463e-009
3.2495286e-009
3.1164975e-009
3.1365356e-009
3.2983031e-009
3.263393e-009
3.3890065e-009
3.4426514e-009
3.6432148e-009
4.0301668e-009
4.3125552e-009
4.3724011e-009
4.1139883e-009
4.1566715e-009
4.3652154e-009
4.2549702e-009
3.9127143e-009
3.2569071e-009
2.9489752e-009
3.0753577e-009
3.2526063e-009
3.4995134e-009
3.6876259e-009
3.9546786e-009
3.9964964e-009
4.1003316e-009
4.3837765e-009
4.5431881e-009
4.2512662e-009
4.0829939e-009
3.9621721e-009
3.7991421e-009
3.6960121e-009
3.8370578e-009
4.0603123e-009
4.1836677e-009
4.3707207e-009
4.5398909e-009
4.4794523e-009
4.2601243e-009
3.8232546e-009
3.6243106e-009
3.6323793e-009
3.2684873e-009
2.7408978e-009
2.9014622e-009
3.0552965e-009
3.1137496e-009
3.2672003e-009
3.3699286e-009
3.4604965e-009
3.4557291e-009
3.5146133e-009
3.3249005e-009
3.1775412e-009
3.2716163e-009
3.4470853e-009
3.1583357e-009
2.8355955e-009
2.9567387e-009
2.915195e-009
3.0530194e-009
2.9666195e-009
3.1331463e-009
3.3542863e-009
3.3341831e-009
3.562871e-009
3.8426146e-009
3.9870741e-009
4.1895608e-009
4.2123904e-009
3.9201306e-009
3.953919e-009
4.147994e-009
4.0751029e-009
3.9496671e-009
3.8881705e-009
3.9096043e-009
3.9170003e-009
4.2548673e-009
4.3014933e-009
4.2048058e-009
4.6043539e-009
4.614491e-009
4.6375577e-009
4.6787043e-009
4.7025888e-009
4.7864267e-009
4.5555591e-009
4.5883873e-009
4.5453041e-009
4.0912227e-009
3.7898297e-009
3.6830457e-009
3.6626061e-009
3.6322627e-009
3.8136452e-009
4.220067e-009
4.510436e-009
4.5768696e-009
4.7048865e-009
4.7306958e-009
4.9167398e-009
4.8098122e-009
4.4166429e-009
4.6907144e-009
4.5384032e-009
4.2560961e-009
3.9349918e-009
3.5046594e-009
3.5411401e-009
3.5340181e-009
3.7221796e-009
3.6691925e-009
3.5163997e-009
3.3811074e-009
3.3927337e-009
3.2815269e-009
3.3317594e-009
3.0564224e-009
2.8535356e-009
2.9302553e-009
3.083417e-009
3.2921062e-009
3.3983447e-009
3.0372413e-009
2.5976778e-009
2.801464e-009
2.9021268e-009
2.9702896e-009
2.9175441e-009
3.0710895e-009
3.2614617e-009
3.1385714e-009
3.1346708e-009
3.3480229e-009
3.2251327e-009
3.509637e-009
4.0678833e-009
4.5780077e-009
4.21599e-009
3.5347017e-009
3.2529725e-009
3.4515164e-009
3.6386672e-009
3.9328339e-009
4.2688754e-009
4.1856005e-009
3.9757436e-009
3.9094388e-009
4.0228904e-009
4.0784097e-009
4.2406573e-009
4.3745877e-009
4.3344383e-009
4.1776078e-009
4.0193341e-009
3.9615403e-009
3.9417734e-009
3.9381127e-009
3.861184e-009
3.9582893e-009
4.0143849e-009
4.2364392e-009
4.3459479e-009
4.134599e-009
4.2147326e-009
4.265589e-009
4.4618272e-009
4.3741293e-009
4.1577811e-009
4.3668066e-009
4.3473286e-009
4.0001193e-009
3.7156475e-009
3.8302993e-009
4.0994189e-009
4.3244544e-009
4.4118484e-009
4.3679947e-009
4.2688075e-009
3.9954427e-009
3.7904874e-009
3.6040418e-009
3.7953281e-009
3.5795089e-009
3.3601794e-009
3.4556014e-009
3.619436e-009
3.5976983e-009
3.5599507e-009
3.4330732e-009
3.1587942e-009
3.2121487e-009
3.1105582e-009
3.0163704e-009
2.9184798e-009
3.0199605e-009
3.1460541e-009
3.0632133e-009
3.027389e-009
2.9482007e-009
3.0158834e-009
3.0651543e-009
3.0018307e-009
3.0479751e-009
3.2897407e-009
3.2378101e-009
3.2083335e-009
3.3225526e-009
3.2791818e-009
3.1482148e-009
3.0640256e-009
2.9934446e-009
3.2139593e-009
3.4536579e-009
3.4458129e-009
3.7099347e-009
4.2262587e-009
4.2262031e-009
4.1038433e-009
4.1819099e-009
4.0446944e-009
3.9168538e-009
3.722475e-009
3.7388147e-009
3.978128e-009
3.9053807e-009
3.6007175e-009
3.5209528e-009
3.7588718e-009
3.9908284e-009
3.49521e-009
3.3396286e-009
3.5761044e-009
3.6609025e-009
3.8683411e-009
4.0963089e-009
4.2767298e-009
4.3960935e-009
4.1169114e-009
3.9921942e-009
3.9962267e-009
3.848048e-009
4.0594783e-009
4.4345557e-009
4.5651227e-009
4.7774154e-009
5.0836506e-009
4.931003e-009
5.0258486e-009
5.4184267e-009
5.3879869e-009
5.2721171e-009
5.0955768e-009
5.1750851e-009
5.2707472e-009
5.2344443e-009
4.9459333e-009
4.6006946e-009
4.3653567e-009
3.9594949e-009
3.7822315e-009
3.8157324e-009
3.6777954e-009
3.5659632e-009
3.5198513e-009
3.6196014e-009
3.8723288e-009
3.7384768e-009
3.8834164e-009
3.8647089e-009
3.9777279e-009
4.0757933e-009
3.8302626e-009
3.7753537e-009
3.6240515e-009
3.4774137e-009
3.1629415e-009
3.5413855e-009
4.1604504e-009
4.4273593e-009
4.2447587e-009
3.9219711e-009
3.9401836e-009
3.9437331e-009
3.5590718e-009
3.241525e-009
3.4493488e-009
3.9015884e-009
4.2090742e-009
4.6475159e-009
4.7946692e-009
4.7712484e-009
4.7384527e-009
4.5172977e-009
3.9737931e-009
4.2050296e-009
4.6845298e-009
4.6118788e-009
4.475865e-009
4.3798517e-009
4.1710988e-009
3.6993227e-009
3.3228331e-009
3.5280135e-009
3.4544024e-009
3.6538604e-009
3.6685657e-009
4.0955167e-009
4.3501184e-009
4.1879034e-009
4.1815016e-009
3.9651059e-009
3.5241467e-009
3.4477958e-009
3.2986095e-009
3.1038929e-009
3.2104693e-009
3.4710335e-009
3.5578008e-009
3.8505746e-009
4.1312353e-009
4.5247261e-009
4.5839482e-009
4.4111078e-009
4.1782206e-009
3.9368727e-009
4.0704698e-009
4.183102e-009
3.6136376e-009
3.377338e-009
3.4390583e-009
3.4195314e-009
3.3267853e-009
3.3694225e-009
3.8167116e-009
4.1738098e-009
4.6559549e-009
4.5214302e-009
4.4530599e-009
4.3597849e-009
3.6721029e-009
3.519885e-009
3.8699184e-009
3.9558693e-009
3.7157246e-009
3.6372075e-009
3.5630688e-009
3.523109e-009
3.4856992e-009
3.3268966e-009
3.4025599e-009
3.278468e-009
3.4900909e-009
3.8954103e-009
3.7557426e-009
3.5730946e-009
3.6624119e-009
3.7644202e-009
3.6578289e-009
4.0716577e-009
4.483467e-009
4.3945675e-009
4.3023978e-009
4.6362775e-009
4.8513114e-009
5.0309158e-009
5.3214775e-009
5.5918462e-009
5.7849595e-009
5.3840008e-009
5.1909215e-009
4.601073e-009
4.3953961e-009
4.278901e-009
4.2301443e-009
4.1566783e-009
3.9299921e-009
4.0863751e-009
4.3381882e-009
4.3414487e-009
4.3938445e-009
4.2477343e-009
4.2352752e-009
4.414447e-009
4.4856858e-009
4.814181e-009
5.0408508e-009
4.7424375e-009
4.554116e-009
4.1944054e-009
4.056132e-009
4.2036201e-009
4.6277381e-009
4.7996969e-009
4.6383471e-009
4.5579556e-009
4.8709223e-009
4.8315878e-009
4.5643277e-009
4.6812406e-009
4.5474864e-009
4.3001272e-009
4.2045451e-009
4.3206416e-009
4.3814491e-009
4.1537539e-009
4.1244698e-009
4.1078753e-009
4.0693587e-009
4.0413712e-009
4.1408798e-009
4.1376518e-009
3.9875513e-009
3.9135075e-009
3.9046534e-009
4.0556518e-009
4.1652568e-009
4.0829909e-009
3.8535176e-009
3.8181734e-009
3.6701887e-009
3.7451304e-009
3.6536364e-009
3.7985775e-009
4.1709167e-009
4.1039392e-009
4.0992206e-009
4.0637801e-009
3.9542565e-009
3.6785342e-009
3.6332862e-009
3.9112057e-009
4.2104221e-009
4.2380569e-009
4.0692066e-009
3.9787691e-009
3.7359171e-009
4.1811851e-009
4.4878026e-009
4.4015005e-009
4.2207758e-009
4.4085031e-009
4.3830167e-009
4.4571405e-009
4.7412107e-009
4.6452448e-009
4.6506227e-009
4.8268103e-009
4.9368465e-009
5.0536157e-009
4.9277931e-009
4.6132291e-009
4.4386594e-009
4.3758174e-009
4.3707136e-009
4.2482101e-009
3.7951867e-009
3.752296e-009
3.9818004e-009
4.0294843e-009
3.9340949e-009
4.0474501e-009
4.096478e-009
4.0583466e-009
3.8279147e-009
3.9437681e-009
4.184089e-009
4.4336411e-009
4.256957e-009
4.0400798e-009
4.0229577e-009
4.2840968e-009
4.5320619e-009
4.7940663e-009
4.6856481e-009
4.5664133e-009
4.341317e-009
4.1918906e-009
3.9988602e-009
4.0181307e-009
3.6834686e-009
3.6678372e-009
3.4520668e-009
3.4322999e-009
3.4816182e-009
3.8277546e-009
3.8764936e-009
3.712742e-009
3.7014846e-009
3.6151336e-009
3.792428e-009
3.8361691e-009
3.7346735e-009
3.9135075e-009
3.9872e-009
3.796044e-009
3.9777125e-009
4.1677957e-009
3.8664501e-009
3.738851e-009
3.8800892e-009
4.0682981e-009
3.8719501e-009
3.7426188e-009
3.6661228e-009
3.7775548e-009
4.0057611e-009
3.8517681e-009
3.5567687e-009
3.5338279e-009
3.6807397e-009
3.7220775e-009
3.8547588e-009
3.8246569e-009
3.7992165e-009
3.7261328e-009
3.7929043e-009
3.8921713e-009
4.1876834e-009
4.6166065e-009
5.0514892e-009
5.0300405e-009
4.8652295e-009
4.76311e-009
4.9253087e-009
4.7907381e-009
4.5641497e-009
4.4893369e-009
4.0405453e-009
3.6967009e-009
3.7491441e-009
4.2551316e-009
4.45257e-009
4.3992466e-009
4.4889951e-009
4.3485109e-009
4.4356635e-009
4.4361368e-009
4.6611234e-009
5.0696137e-009
5.0755191e-009
4.8165773e-009
4.2526916e-009
4.4082566e-009
4.5160821e-009
4.6808782e-009
4.283815e-009
4.1875113e-009
4.2350011e-009
3.8468326e-009
3.7137511e-009
3.8635463e-009
3.808061e-009
3.6252219e-009
3.6789142e-009
4.0983173e-009
4.4412326e-009
4.1386379e-009
3.7953714e-009
3.7674787e-009
3.9515046e-009
3.8640972e-009
3.6599109e-009
3.5307738e-009
3.4050475e-009
3.5925822e-009
3.9538633e-009
4.177792e-009
4.0587972e-009
3.8460066e-009
3.7431655e-009
3.8795482e-009
4.0897754e-009
3.8610237e-009
4.0089445e-009
4.5806048e-009
4.912702e-009
4.7726979e-009
4.7548542e-009
4.9069105e-009
4.9140161e-009
4.8337713e-009
4.8005429e-009
4.6452045e-009
4.8569697e-009
5.1584916e-009
5.4704448e-009
5.540725e-009
5.2598597e-009
5.2474481e-009
5.1188384e-009
4.9139335e-009
4.702875e-009
4.3507612e-009
4.308112e-009
4.452379e-009
4.33271e-009
4.3049626e-009
4.3117821e-009
4.2647575e-009
4.421908e-009
4.6423279e-009
4.5277072e-009
4.3453496e-009
4.4964902e-009
4.4547064e-009
4.3484989e-009
4.3205114e-009
4.5641988e-009
4.7536567e-009
4.7211988e-009
4.7660942e-009
4.8066614e-009
4.837999e-009
4.5108359e-009
4.1589162e-009
3.9639151e-009
3.8338133e-009
3.6447243e-009
3.6186127e-009
3.7082174e-009
3.6679702e-009
3.6137814e-009
3.6014186e-009
3.6158335e-009
3.6295268e-009
3.6335593e-009
3.5191312e-009
3.5947456e-009
3.7000714e-009
3.6979488e-009
3.7136142e-009
3.6404343e-009
3.5596605e-009
3.7688771e-009
3.7866096e-009
3.792709e-009
3.7917881e-009
3.7208203e-009
3.7594658e-009
3.6883543e-009
3.7923807e-009
3.9457365e-009
3.7507813e-009
3.4134269e-009
3.1664056e-009
3.2251476e-009
3.4629214e-009
3.8166547e-009
4.0351499e-009
4.1208133e-009
4.3131087e-009
4.3954071e-009
4.3749675e-009
4.25323e-009
4.4285079e-009
4.7696436e-009
4.8145878e-009
4.8927508e-009
4.903368e-009
4.9696075e-009
5.0351758e-009
4.5997953e-009
4.2019141e-009
4.2365203e-009
4.4207389e-009
4.0808848e-009
3.9489576e-009
4.2307697e-009
4.1548026e-009
3.8871572e-009
4.1314224e-009
4.2032881e-009
4.4706281e-009
4.5268216e-009
4.4864306e-009
4.3236392e-009
4.0551759e-009
4.2461733e-009
4.5786572e-009
4.8320069e-009
4.7918085e-009
4.4700314e-009
4.5425698e-009
4.6977021e-009
4.5572654e-009
4.3062553e-009
4.3973018e-009
4.4685421e-009
4.476756e-009
4.0371451e-009
3.6845986e-009
3.6036796e-009
3.6184309e-009
3.7612086e-009
3.558513e-009
3.6034572e-009
3.734648e-009
3.3746973e-009
3.3333432e-009
3.1030535e-009
3.3401087e-009
3.6526887e-009
3.6043645e-009
3.4526297e-009
3.5864653e-009
3.6623686e-009
3.509961e-009
3.4561575e-009
3.5569152e-009
3.189273e-009
3.1507089e-009
3.3144471e-009
3.4451089e-009
3.6515859e-009
3.7148945e-009
3.6384459e-009
3.5653148e-009
3.3280551e-009
3.3539592e-009
3.6155324e-009
3.6174949e-009
3.9084418e-009
4.0405942e-009
4.0922195e-009
4.0826927e-009
4.0086015e-009
4.0099402e-009
3.9365202e-009
3.7883429e-009
3.6998286e-009
3.7599146e-009
3.7893304e-009
3.9045586e-009
4.0042598e-009
4.1263646e-009
4.1065977e-009
4.1035149e-009
3.9798557e-009
3.7407201e-009
3.7074443e-009
3.4708558e-009
3.3103225e-009
3.4350233e-009
3.5295815e-009
3.715867e-009
3.7707625e-009
3.7514756e-009
3.6781534e-009
3.6883854e-009
3.7435194e-009
3.8039432e-009
3.7069194e-009
3.6894121e-009
4.1028557e-009
4.5435082e-009
4.7329187e-009
4.6785388e-009
4.8626121e-009
4.7347241e-009
4.4713564e-009
4.5557233e-009
4.9519553e-009
4.8414685e-009
4.7541559e-009
5.022554e-009
4.8889939e-009
4.6630293e-009
4.2616379e-009
3.9542824e-009
3.9628326e-009
3.7044183e-009
3.8285413e-009
3.6994975e-009
3.4735358e-009
3.7594819e-009
3.8957209e-009
3.930376e-009
3.8368609e-009
3.5243135e-009
3.3900778e-009
3.3476183e-009
3.5998167e-009
3.5898098e-009
3.4860057e-009
3.3346561e-009
3.5243066e-009
3.6532377e-009
3.8913983e-009
4.2614764e-009
4.4919439e-009
4.4933315e-009
4.5571677e-009
4.7147523e-009
4.5113365e-009
4.0875889e-009
3.4834611e-009
2.8880844e-009
3.130619e-009
3.6980979e-009
4.2077407e-009
4.3669108e-009
4.64733e-009
4.7380401e-009
4.6967364e-009
4.443563e-009
4.0126513e-009
3.8877904e-009
4.2483988e-009
4.5595371e-009
4.5538095e-009
4.3387577e-009
3.8872249e-009
3.6571248e-009
3.329818e-009
3.3459161e-009
3.2872555e-009
3.3229197e-009
3.6809811e-009
4.0391862e-009
4.1541758e-009
4.2966173e-009
4.0953159e-009
3.9937728e-009
3.7324722e-009
3.4322304e-009
3.1104533e-009
3.0056386e-009
3.3266822e-009
3.4004696e-009
3.18018e-009
3.3772332e-009
3.9416849e-009
4.0908563e-009
4.2963716e-009
4.5190037e-009
4.5518794e-009
4.2518791e-009
3.9991369e-009
3.865239e-009
3.7870123e-009
3.6308056e-009
3.4708975e-009
3.2064719e-009
3.1725724e-009
3.4846723e-009
3.5039902e-009
3.7567175e-009
4.2060262e-009
4.3851017e-009
4.1301472e-009
3.9371168e-009
3.8356197e-009
3.6516752e-009
3.6081593e-009
3.5771416e-009
3.3348322e-009
3.1565108e-009
3.2736637e-009
3.9080645e-009
4.2353564e-009
3.791899e-009
3.8215045e-009
4.1284613e-009
4.5882502e-009
4.4581974e-009
4.0941616e-009
3.8978581e-009
3.9025633e-009
4.1682705e-009
4.5263304e-009
4.6037732e-009
4.5761221e-009
4.5975069e-009
4.6530277e-009
4.6651356e-009
4.8179609e-009
5.077273e-009
4.99222e-009
4.9711551e-009
5.1508544e-009
5.0835406e-009
4.508499e-009
4.2737374e-009
4.10883e-009
3.8880574e-009
3.892281e-009
3.7447764e-009
3.6288577e-009
3.8283661e-009
3.9740748e-009
3.8688763e-009
3.7316134e-009
3.7488169e-009
3.7024161e-009
3.649909e-009
3.7213894e-009
3.7632576e-009
3.5746487e-009
3.5188241e-009
3.4719906e-009
3.4429925e-009
3.4669275e-009
3.4667281e-009
3.642003e-009
3.7021867e-009
3.8921751e-009
3.8791382e-009
3.8208643e-009
3.9696505e-009
4.1196398e-009
4.0374702e-009
3.8673694e-009
3.5826576e-009
3.6148131e-009
3.6197079e-009
3.4534537e-009
3.5870493e-009
3.6744907e-009
3.5769394e-009
3.4760676e-009
3.4675025e-009
3.3324488e-009
3.3296535e-009
3.3903662e-009
3.4514627e-009
3.6833245e-009
3.6616832e-009
3.6991255e-009
3.7144546e-009
3.6453138e-009
3.6073261e-009
3.3605937e-009
3.1445804e-009
3.0082302e-009
3.0832682e-009
3.3699373e-009
3.4671863e-009
3.3961711e-009
3.3981825e-009
3.3270695e-009
3.5246058e-009
3.7047881e-009
3.4436801e-009
3.1919469e-009
3.1284307e-009
3.2129887e-009
3.2516816e-009
3.7531066e-009
3.7162258e-009
3.8479929e-009
4.1447066e-009
4.5679059e-009
4.7638552e-009
4.6939454e-009
4.9385915e-009
5.10656e-009
5.0132864e-009
4.999193e-009
5.1736989e-009
5.1635957e-009
4.981576e-009
5.0590647e-009
5.3060682e-009
4.9827057e-009
4.8823658e-009
5.0096122e-009
4.4444788e-009
3.9853048e-009
3.6658348e-009
3.3851636e-009
3.5557266e-009
3.8855641e-009
4.0871855e-009
4.141792e-009
4.2125034e-009
4.1263925e-009
3.9399483e-009
3.7780222e-009
3.9798361e-009
4.0871327e-009
4.3484155e-009
4.6765698e-009
4.8618937e-009
4.8997198e-009
5.0367277e-009
4.9519148e-009
4.6418211e-009
4.1676935e-009
3.922022e-009
4.0372013e-009
3.8919104e-009
3.7860897e-009
3.7324773e-009
3.7596809e-009
3.7710182e-009
3.2599692e-009
3.1533305e-009
3.5765772e-009
3.7525262e-009
3.9893384e-009
3.906594e-009
3.9111539e-009
3.7878325e-009
3.4386525e-009
3.6670041e-009
3.5048853e-009
3.4654086e-009
3.4803998e-009
3.5931298e-009
3.6726856e-009
3.905509e-009
4.1981346e-009
3.9801535e-009
3.8518328e-009
3.9786955e-009
3.9915249e-009
3.8628204e-009
4.110833e-009
4.2111595e-009
4.3369656e-009
4.1959999e-009
4.2295971e-009
4.3979983e-009
4.3452513e-009
4.140539e-009
4.0166886e-009
4.1208602e-009
4.2570992e-009
4.6343873e-009
4.8405279e-009
4.870326e-009
4.4923977e-009
4.2291278e-009
4.0009065e-009
4.0102258e-009
3.9089717e-009
3.7651699e-009
3.6964633e-009
3.7676058e-009
3.6276995e-009
3.9916715e-009
4.1880046e-009
4.4361149e-009
4.597063e-009
4.6241688e-009
4.5818561e-009
4.7343436e-009
5.0022126e-009
4.743462e-009
4.585575e-009
4.6653738e-009
4.4406124e-009
4.3006083e-009
4.2819971e-009
4.3111225e-009
3.973048e-009
3.7280492e-009
3.7453475e-009
3.6454877e-009
3.5726455e-009
3.4663906e-009
3.552583e-009
3.3140726e-009
3.6088157e-009
3.6581814e-009
3.618223e-009
3.8007109e-009
3.6188809e-009
3.3165262e-009
3.4757925e-009
3.5916001e-009
3.2840045e-009
3.3260624e-009
3.3552856e-009
3.3131625e-009
3.510266e-009
3.5952078e-009
3.7207725e-009
3.7097566e-009
3.6274433e-009
4.0275203e-009
4.1568352e-009
3.7865511e-009
3.7356784e-009
3.9371545e-009
4.1379106e-009
4.0809332e-009
4.0488606e-009
4.0572656e-009
4.2622045e-009
4.7203072e-009
4.9077929e-009
4.5223182e-009
4.3227964e-009
4.6379249e-009
4.8236326e-009
4.5745457e-009
4.4533877e-009
4.3181443e-009
4.3703935e-009
4.3970207e-009
4.7962309e-009
4.9103552e-009
4.6021833e-009
4.6261167e-009
4.8949e-009
4.6764374e-009
4.4473493e-009
4.6543078e-009
4.812131e-009
4.8789499e-009
4.7242812e-009
4.3521701e-009
3.9514529e-009
4.1823515e-009
4.5453145e-009
4.9587077e-009
5.30417e-009
5.8851547e-009
6.1217743e-009
5.6734628e-009
5.2708238e-009
5.008277e-009
4.767507e-009
4.200929e-009
3.9011718e-009
3.832271e-009
3.8282251e-009
3.8693228e-009
3.9221498e-009
3.6838321e-009
3.3497464e-009
3.3182976e-009
3.5773208e-009
3.9746581e-009
4.1423866e-009
4.0095941e-009
3.8728112e-009
4.0452027e-009
3.9624093e-009
3.975141e-009
3.9371533e-009
3.959934e-009
3.8548333e-009
3.7805969e-009
3.8873659e-009
3.9818737e-009
4.0243168e-009
3.5189872e-009
3.4999893e-009
3.7529078e-009
4.0704397e-009
3.8468799e-009
3.6866844e-009
3.71908e-009
3.7574365e-009
3.6693548e-009
4.1796215e-009
4.4979698e-009
4.0731672e-009
4.0689761e-009
4.2082912e-009
4.3921245e-009
4.5832182e-009
4.832385e-009
5.0212665e-009
4.9839516e-009
4.9662057e-009
5.1528261e-009
5.4122345e-009
5.2837686e-009
5.084921e-009
5.3145691e-009
4.9669271e-009
4.5424623e-009
4.0460749e-009
4.0024138e-009
4.1901425e-009
4.060186e-009
3.608219e-009
3.539416e-009
3.811708e-009
3.8194893e-009
3.7657806e-009
3.6595745e-009
3.6654325e-009
3.6843177e-009
3.7675778e-009
4.1449637e-009
4.3710068e-009
4.5068605e-009
4.6899722e-009
4.5893908e-009
4.4579451e-009
4.6278843e-009
4.233946e-009
4.0212991e-009
3.8321137e-009
3.5624028e-009
3.4616273e-009
3.4028719e-009
3.4358927e-009
3.0956534e-009
3.0700707e-009
3.4943769e-009
3.4082674e-009
3.6118105e-009
3.480027e-009
3.6430925e-009
3.760727e-009
3.5665409e-009
3.5455249e-009
3.6732069e-009
3.6154116e-009
3.120417e-009
3.1269951e-009
3.1500158e-009
3.4107237e-009
3.6188824e-009
3.9263193e-009
3.8605435e-009
3.6834742e-009
3.643947e-009
3.8536941e-009
3.9273378e-009
3.6880096e-009
3.4019523e-009
3.1785378e-009
3.152232e-009
3.3166429e-009
3.378701e-009
3.0784608e-009
3.2801784e-009
3.6305467e-009
3.7718813e-009
3.5110148e-009
3.4585092e-009
3.5722009e-009
3.5414722e-009
3.3845469e-009
3.2118975e-009
3.3419844e-009
3.3989454e-009
3.3838429e-009
3.4277766e-009
3.4486325e-009
3.2173337e-009
3.0882899e-009
3.4248604e-009
3.4815814e-009
3.5125841e-009
3.5248817e-009
3.7758309e-009
3.852118e-009
3.7906229e-009
3.7460964e-009
3.7158982e-009
3.6452194e-009
3.5928087e-009
3.6063582e-009
3.731588e-009
3.6962437e-009
3.6625353e-009
3.7505546e-009
4.1437091e-009
4.5888334e-009
4.5001265e-009
4.4618499e-009
4.4343425e-009
4.4390965e-009
4.7017247e-009
4.6949377e-009
4.9572799e-009
4.737134e-009
4.2567077e-009
4.0764631e-009
4.0895814e-009
4.3310566e-009
4.4785448e-009
4.1432574e-009
3.9833019e-009
4.1679043e-009
4.1395819e-009
3.4870433e-009
3.3945862e-009
3.9078341e-009
4.3658908e-009
4.6605864e-009
4.9488395e-009
4.9520541e-009
4.5567199e-009
4.4395047e-009
4.5377628e-009
4.3600193e-009
4.6664471e-009
4.3853892e-009
3.8943374e-009
4.0414404e-009
4.3175789e-009
4.4505966e-009
4.5015018e-009
4.6560578e-009
4.9793091e-009
4.9247855e-009
4.6419006e-009
4.5865576e-009
4.3581896e-009
4.0536227e-009
3.6532419e-009
3.7466443e-009
3.9135075e-009
4.4750713e-009
5.0041839e-009
4.9975895e-009
4.9214787e-009
4.8647413e-009
4.6122895e-009
4.2797907e-009
4.0291658e-009
3.9791111e-009
4.1511173e-009
4.1551971e-009
4.2093695e-009
4.2609475e-009
4.3639188e-009
4.2655955e-009
4.1646763e-009
4.1929378e-009
4.0227422e-009
3.8479311e-009
3.7051384e-009
3.9283943e-009
4.2919825e-009
4.2347177e-009
4.1278849e-009
3.9811983e-009
3.5073581e-009
3.1622632e-009
3.0152388e-009
2.9362416e-009
2.8974864e-009
3.0771383e-009
3.1711186e-009
3.7499429e-009
4.1382418e-009
4.2758276e-009
4.5110055e-009
4.52744e-009
4.4481553e-009
4.3459395e-009
4.2899697e-009
3.9860281e-009
3.4960802e-009
3.1050268e-009
3.0333374e-009
3.2806313e-009
3.6122988e-009
3.625558e-009
3.6598294e-009
4.1532222e-009
4.4652258e-009
4.5218045e-009
4.6106388e-009
4.574287e-009
4.2523158e-009
3.8153483e-009
3.944232e-009
3.7927372e-009
3.4911026e-009
3.4364812e-009
3.7313694e-009
3.4713682e-009
3.3899217e-009
3.54717e-009
3.7422051e-009
3.8358001e-009
3.8245427e-009
3.5456007e-009
3.341607e-009
3.4101077e-009
3.8506179e-009
4.3079056e-009
4.7366362e-009
4.9611916e-009
4.8432548e-009
4.7956997e-009
4.753098e-009
4.728185e-009
4.7093812e-009
4.7461019e-009
4.7250385e-009
4.651571e-009
4.5242594e-009
3.9107568e-009
3.6872444e-009
3.4895985e-009
3.4757925e-009
3.6313101e-009
3.6189948e-009
3.5563928e-009
3.4443206e-009
3.5207055e-009
3.7092018e-009
3.6451566e-009
3.5333734e-009
3.3766881e-009
3.2266839e-009
3.3083555e-009
3.4495953e-009
3.3653113e-009
3.2465566e-009
3.3991404e-009
3.6091764e-009
3.6925802e-009
3.6995924e-009
3.754679e-009
3.7525549e-009
3.7202897e-009
3.7722988e-009
3.8379634e-009
3.8064657e-009
3.5137718e-009
3.285069e-009
3.3308771e-009
3.4775014e-009
3.5073484e-009
3.5888289e-009
3.8696319e-009
4.0115429e-009
3.8867798e-009
3.7961482e-009
3.6349925e-009
3.4964776e-009
3.4371443e-009
3.3874258e-009
3.444821e-009
3.414236e-009
3.4259601e-009
3.6316206e-009
3.6783415e-009
3.6490574e-009
3.8034193e-009
3.5951479e-009
3.5102861e-009
3.3106191e-009
3.0200411e-009
2.8613362e-009
2.9290189e-009
3.115546e-009
3.3149566e-009
3.1923064e-009
3.1923961e-009
3.3492117e-009
3.5533327e-009
3.7531774e-009
3.875955e-009
3.9274366e-009
3.8870441e-009
3.9294887e-009
3.1948741e-009
3.5230773e-009
3.8292148e-009
3.7887275e-009
3.9110709e-009
4.1563437e-009
4.5913227e-009
4.9354381e-009
4.9380733e-009
4.8783562e-009
4.7863806e-009
4.7899315e-009
4.7869436e-009
4.5128098e-009
4.3303574e-009
4.4475088e-009
4.4917789e-009
4.3300454e-009
4.1723495e-009
3.8841305e-009
3.6602358e-009
3.8485869e-009
3.9931428e-009
3.9711177e-009
4.0824993e-009
3.9562471e-009
3.7437454e-009
3.7593145e-009
3.6221954e-009
3.6487248e-009
3.6198245e-009
3.5181866e-009
3.5789468e-009
3.8377284e-009
4.4357307e-009
4.9430621e-009
5.1879496e-009
5.0454963e-009
4.8178025e-009
4.3316093e-009
4.469819e-009
4.115687e-009
4.0832292e-009
4.3294636e-009
4.2820063e-009
4.3609383e-009
4.4469854e-009
4.0465572e-009
3.8925168e-009
3.9978426e-009
4.1190317e-009
4.0821035e-009
4.2166578e-009
4.3756367e-009
4.2287589e-009
4.3675449e-009
4.2554728e-009
3.9641761e-009
3.8953243e-009
3.6151346e-009
3.2896562e-009
3.3236846e-009
3.5329028e-009
3.660247e-009
3.5947112e-009
3.5122542e-009
3.4206164e-009
3.2793617e-009
3.147436e-009
3.1252657e-009
3.2438589e-009
3.511439e-009
3.6308515e-009
3.4740225e-009
3.297337e-009
3.2891556e-009
3.4623176e-009
3.7982124e-009
3.9489204e-009
4.1451097e-009
4.4286021e-009
4.561476e-009
4.4532993e-009
4.2382016e-009
4.1035836e-009
3.9210808e-009
3.6657441e-009
3.4223782e-009
3.5011664e-009
3.5062553e-009
3.3870679e-009
3.3878791e-009
3.547144e-009
4.1337534e-009
4.487051e-009
4.5677151e-009
4.6642914e-009
4.5299134e-009
4.3379394e-009
4.1801488e-009
4.1467293e-009
4.5088728e-009
4.6614566e-009
4.0994482e-009
3.9194466e-009
3.7983359e-009
3.9060177e-009
4.1164834e-009
3.9361454e-009
3.7131161e-009
3.457443e-009
3.460705e-009
3.6071827e-009
3.5669843e-009
3.34059e-009
3.4126942e-009
3.4972996e-009
3.2513866e-009
3.1794098e-009
3.0288766e-009
2.9265171e-009
3.0283328e-009
2.9696262e-009
3.0569225e-009
3.1666238e-009
3.1514236e-009
3.1859825e-009
3.1918404e-009
3.4899484e-009
3.6216681e-009
3.9514109e-009
4.0836107e-009
4.1781673e-009
4.2744547e-009
4.1577684e-009
4.1365598e-009
4.2969804e-009
4.1569749e-009
4.1448536e-009
4.3454644e-009
4.2747871e-009
4.186175e-009
4.4126522e-009
4.4464406e-009
4.4287421e-009
4.4858957e-009
4.630499e-009
4.9803843e-009
5.4592562e-009
5.4104994e-009
5.2495838e-009
5.2170297e-009
5.3691793e-009
5.0934126e-009
4.7371174e-009
5.089646e-009
5.3491508e-009
5.1154961e-009
4.8395367e-009
4.860489e-009
5.205086e-009
5.5076169e-009
5.8394741e-009
5.8554744e-009
5.5919185e-009
5.4029273e-009
5.2272034e-009
5.4587748e-009
5.8273134e-009
5.6729351e-009
5.1654911e-009
4.9456356e-009
4.7959203e-009
4.2536707e-009
3.8550694e-009
3.6841537e-009
3.7834696e-009
4.0170117e-009
4.0177266e-009
3.9965165e-009
3.9598283e-009
3.7071824e-009
3.4326158e-009
3.5219806e-009
3.3764008e-009
3.263896e-009
3.3672511e-009
3.4584917e-009
3.3570924e-009
3.34295e-009
3.4366903e-009
3.2512063e-009
3.1337985e-009
3.4806565e-009
3.6095388e-009
3.7159714e-009
3.4633744e-009
3.4998551e-009
3.5128282e-009
3.25028e-009
3.253013e-009
3.444972e-009
3.4663095e-009
3.4950022e-009
3.5840306e-009
3.7416152e-009
3.7835768e-009
3.7507826e-009
3.6535646e-009
3.6863454e-009
3.6173973e-009
3.3385027e-009
3.224605e-009
3.2366639e-009
3.524148e-009
4.2414273e-009
4.66309e-009
4.6279873e-009
4.7198043e-009
4.6909515e-009
4.5771501e-009
4.5395462e-009
4.1988758e-009
4.2954994e-009
4.2314572e-009
3.8928523e-009
3.5565573e-009
3.3803518e-009
3.4158234e-009
3.4434123e-009
3.4612885e-009
3.3820512e-009
3.5283866e-009
3.4581879e-009
3.4609209e-009
3.4784133e-009
3.1043774e-009
3.0322569e-009
3.1239286e-009
3.1849777e-009
3.6470232e-009
4.0748885e-009
4.2844429e-009
4.1977067e-009
4.1461613e-009
3.7198681e-009
3.2276636e-009
3.3774114e-009
3.5357161e-009
3.6150807e-009
3.4832498e-009
3.3047373e-009
3.2207423e-009
3.1539574e-009
3.2644278e-009
3.5578254e-009
3.7232453e-009
3.7405926e-009
3.6190018e-009
3.5951024e-009
3.5722579e-009
3.4839822e-009
3.2860013e-009
3.3035412e-009
3.3530506e-009
3.4801548e-009
3.4416381e-009
3.2117336e-009
3.3195117e-009
3.3633491e-009
3.3104583e-009
3.2873738e-009
3.2620786e-009
3.1970718e-009
3.2695627e-009
3.3282559e-009
3.4688214e-009
3.4497272e-009
3.5601013e-009
3.7441272e-009
3.7237839e-009
3.6539704e-009
3.6130978e-009
3.6833291e-009
3.790962e-009
3.6470654e-009
3.6817206e-009
3.8248807e-009
3.6792046e-009
3.5221829e-009
3.7438031e-009
3.8106205e-009
3.6447041e-009
3.6186872e-009
3.6084878e-009
3.5971341e-009
3.4270837e-009
3.3877491e-009
3.6869166e-009
3.95642e-009
3.73839e-009
3.6947777e-009
3.7789994e-009
3.6689943e-009
3.497068e-009
3.6099417e-009
3.6778171e-009
3.7975185e-009
4.0940885e-009
4.0890321e-009
3.8157636e-009
3.5925417e-009
3.6973859e-009
3.8750182e-009
3.7840502e-009
3.7118333e-009
4.0157601e-009
4.5693433e-009
4.8778367e-009
4.8940771e-009
4.814745e-009
4.9116102e-009
4.8903053e-009
4.7814054e-009
4.6939491e-009
4.675289e-009
4.5260064e-009
4.4531643e-009
4.2366723e-009
4.1376289e-009
4.2982422e-009
4.2099679e-009
4.1100592e-009
4.1231272e-009
3.9315859e-009
3.8975411e-009
3.9866184e-009
4.0218026e-009
4.1931835e-009
4.4266796e-009
4.3781154e-009
4.3907508e-009
4.5153567e-009
4.6602475e-009
4.4649085e-009
4.2293794e-009
4.0769719e-009
4.2380652e-009
4.3653131e-009
4.2871353e-009
4.1154979e-009
4.1073655e-009
4.1735576e-009
4.2088855e-009
4.2280597e-009
4.2783396e-009
4.5100087e-009
4.8614335e-009
4.7023448e-009
4.3647504e-009
3.9119655e-009
3.5017283e-009
3.4115308e-009
3.6313728e-009
3.8153498e-009
4.1215851e-009
4.3598405e-009
4.5861725e-009
4.3895845e-009
4.0070865e-009
3.633387e-009
3.31233e-009
3.2590066e-009
3.4008701e-009
3.6570573e-009
4.176315e-009
4.2683232e-009
4.2763459e-009
4.0957649e-009
3.5259168e-009
3.1211115e-009
3.242351e-009
3.7056486e-009
3.9909708e-009
4.3145111e-009
4.5700256e-009
4.4741545e-009
4.3295853e-009
4.1182838e-009
3.5871366e-009
3.3893944e-009
3.2468892e-009
3.2842366e-009
3.6709989e-009
3.7634886e-009
3.7229524e-009
3.9629399e-009
4.4157069e-009
4.7309807e-009
4.6853489e-009
4.7113019e-009
4.4574069e-009
4.3724976e-009
4.4600354e-009
4.3390684e-009
4.0684448e-009
3.9875732e-009
3.8391085e-009
3.6415574e-009
3.6162621e-009
3.733221e-009
3.8067224e-009
4.0873802e-009
4.4277483e-009
4.4719221e-009
4.3323996e-009
4.3820053e-009
4.0195076e-009
3.7208528e-009
3.5324379e-009
3.5469002e-009
3.5248263e-009
3.5531352e-009
3.6681248e-009
3.7039802e-009
3.5571973e-009
3.5837282e-009
3.638191e-009
3.7858229e-009
3.9978785e-009
4.1724807e-009
4.2982869e-009
4.2943373e-009
4.1733244e-009
4.5544117e-009
4.9584316e-009
4.9377994e-009
4.9159655e-009
5.1480658e-009
5.0853201e-009
4.9364227e-009
5.1636201e-009
5.2813968e-009
5.4142219e-009
5.2451346e-009
4.7692734e-009
3.9231822e-009
3.717892e-009
3.4318822e-009
3.5506206e-009
3.8032976e-009
4.0582371e-009
4.036018e-009
4.0867305e-009
3.8779287e-009
3.8409042e-009
3.9659413e-009
4.2934259e-009
4.2212076e-009
4.0248596e-009
4.0220628e-009
4.2687314e-009
4.5014586e-009
4.3641942e-009
4.4227436e-009
4.2747101e-009
4.0255269e-009
4.0441721e-009
4.1177684e-009
3.9144e-009
3.8323756e-009
3.8071293e-009
3.8055342e-009
3.8048533e-009
3.7356177e-009
3.7488294e-009
3.8833377e-009
3.9229922e-009
3.8701014e-009
3.6909636e-009
3.5882663e-009
3.7536863e-009
3.8768505e-009
3.931263e-009
3.8866417e-009
3.9135075e-009
3.9743165e-009
3.9468565e-009
4.0181946e-009
4.043426e-009
4.0488039e-009
3.984615e-009
4.0727781e-009
4.0583957e-009
3.9531972e-009
4.1123688e-009
4.1916875e-009
3.8513029e-009
3.7537013e-009
3.8670076e-009
3.6563803e-009
3.5197901e-009
3.4866092e-009
3.5601106e-009
3.6120234e-009
3.7348972e-009
3.8538771e-009
3.8768015e-009
4.0414065e-009
4.1666363e-009
4.1053797e-009
4.1071022e-009
3.65143e-009
3.6855088e-009
3.8671788e-009
4.2692251e-009
4.5673331e-009
4.8207302e-009
4.9866287e-009
4.8297523e-009
4.6756645e-009
4.513162e-009
4.6229092e-009
4.9190466e-009
5.1707604e-009
5.3281035e-009
5.2633382e-009
5.1437671e-009
5.0573213e-009
4.8692413e-009
4.4968916e-009
4.2705462e-009
4.6453821e-009
4.9749782e-009
4.8603589e-009
4.5499289e-009
4.126571e-009
3.8555147e-009
3.8050272e-009
3.9736685e-009
3.8472236e-009
3.8374553e-009
3.9176853e-009
3.9980604e-009
4.474286e-009
4.8319592e-009
4.8784874e-009
4.9084796e-009
4.6333871e-009
4.0121484e-009
3.9616624e-009
4.2020323e-009
3.9822716e-009
3.7551068e-009
3.6507278e-009
3.77312e-009
3.6098011e-009
3.5510457e-009
3.6820912e-009
3.8441936e-009
3.8754364e-009
3.9719623e-009
3.9605137e-009
3.7797416e-009
3.7731486e-009
3.7724677e-009
3.6825102e-009
3.8381716e-009
3.971093e-009
4.0943995e-009
3.878964e-009
4.0565474e-009
3.9383231e-009
3.9023551e-009
4.0061414e-009
4.2136763e-009
4.4400557e-009
4.3811551e-009
4.1825e-009
4.1767709e-009
4.2605585e-009
4.1063269e-009
3.9175743e-009
4.1257818e-009
4.1371207e-009
3.9367335e-009
3.8082691e-009
3.8445112e-009
3.969498e-009
4.187562e-009
4.4814856e-009
4.7939678e-009
4.8877555e-009
4.7332335e-009
4.474388e-009
4.3572691e-009
4.3826932e-009
4.3734568e-009
4.1578302e-009
4.088642e-009
3.9902728e-009
3.8977682e-009
3.8793956e-009
4.1788979e-009
4.3675853e-009
4.7485763e-009
4.7970752e-009
4.6780804e-009
4.8862406e-009
5.1271853e-009
5.0781426e-009
4.7993457e-009
4.5316544e-009
4.1126217e-009
3.869641e-009
4.1217401e-009
4.4066282e-009
4.5989695e-009
4.1518137e-009
3.7149455e-009
3.6689284e-009
3.8484351e-009
3.9992868e-009
3.869957e-009
4.0917224e-009
4.1921437e-009
4.0556024e-009
3.5832529e-009
3.3230621e-009
3.5072317e-009
3.8436555e-009
3.8455217e-009
4.1241599e-009
4.6192804e-009
4.7927298e-009
4.572295e-009
4.3801314e-009
4.5439644e-009
4.5352067e-009
4.3085235e-009
4.4121186e-009
4.5233091e-009
4.2739348e-009
4.3450314e-009
4.8275558e-009
4.8150968e-009
4.7825915e-009
4.7243161e-009
4.5657076e-009
4.5791119e-009
4.6532861e-009
4.7717355e-009
4.8172546e-009
4.8124872e-009
4.6943592e-009
4.9551605e-009
4.5867996e-009
4.2339656e-009
4.1566532e-009
4.4713475e-009
4.8143087e-009
4.7566127e-009
4.7285763e-009
4.7263085e-009
4.7400033e-009
4.7859551e-009
4.6959502e-009
4.498402e-009
4.2475845e-009
4.1671945e-009
4.1822821e-009
4.1990055e-009
4.5355745e-009
4.513019e-009
4.5972866e-009
4.7391976e-009
4.8515423e-009
5.0023466e-009
5.1265184e-009
5.0787736e-009
4.7709381e-009
4.6315593e-009
4.6264555e-009
4.5111635e-009
4.3460176e-009
4.2380794e-009
3.9538995e-009
3.6616413e-009
3.7557653e-009
3.5593195e-009
3.2330721e-009
3.2896968e-009
3.495261e-009
3.6322215e-009
3.5974551e-009
3.7026847e-009
3.5937374e-009
3.4762333e-009
3.6923251e-009
3.8045261e-009
3.704281e-009
3.361591e-009
3.2709608e-009
3.3651811e-009
3.3466647e-009
3.2430058e-009
3.3321305e-009
3.6731699e-009
3.5692234e-009
3.3594629e-009
3.2989769e-009
3.5714126e-009
3.658614e-009
3.4118342e-009
3.3120707e-009
3.1469722e-009
3.2781629e-009
3.4900704e-009
3.5701092e-009
3.7940852e-009
3.9097475e-009
3.964643e-009
3.8501186e-009
3.7373263e-009
3.7315009e-009
3.6962544e-009
4.0219106e-009
4.6395279e-009
4.9557129e-009
4.9761361e-009
5.0015128e-009
4.9515069e-009
4.7530919e-009
4.5459748e-009
4.5404872e-009
4.8600372e-009
4.649364e-009
4.376094e-009
3.6800492e-009
3.5937456e-009
3.6448923e-009
3.3930154e-009
3.1914281e-009
3.1754114e-009
3.321889e-009
3.4933188e-009
3.4768221e-009
3.4836891e-009
3.4203181e-009
3.5547301e-009
3.6833234e-009
3.6792301e-009
4.0541149e-009
4.207564e-009
4.3969731e-009
3.9808726e-009
3.5679935e-009
3.6926928e-009
3.5217282e-009
3.2881712e-009
3.2927771e-009
3.4931005e-009
3.3614148e-009
3.2637657e-009
3.2536151e-009
3.5561461e-009
3.5608483e-009
2.9044661e-009
2.9467181e-009
3.1475704e-009
3.3203931e-009
3.6763845e-009
3.9402633e-009
3.8142022e-009
3.6903518e-009
3.5242428e-009
3.3145297e-009
3.3908183e-009
3.4093212e-009
3.4300808e-009
3.2604142e-009
3.331127e-009
3.3776552e-009
3.411205e-009
3.2446159e-009
3.1285061e-009
3.1734474e-009
3.108971e-009
3.0211768e-009
3.0290544e-009
3.2315899e-009
3.3846538e-009
3.513056e-009
3.8153484e-009
3.8555318e-009
3.9346564e-009
3.8216226e-009
3.8001739e-009
3.5208481e-009
3.4162749e-009
3.1631489e-009
2.853968e-009
2.6132943e-009
2.667563e-009
3.274463e-009
3.5193032e-009
3.33185e-009
3.1696823e-009
3.3576037e-009
3.7313343e-009
3.667867e-009
3.6656955e-009
4.078176e-009
4.3730627e-009
4.5063709e-009
4.2250729e-009
3.9931977e-009
3.8532885e-009
4.253078e-009
4.0041349e-009
3.8604295e-009
3.6988872e-009
3.5510003e-009
3.4735915e-009
3.7130471e-009
4.1171144e-009
3.9650921e-009
4.0274866e-009
4.3044415e-009
4.7796611e-009
5.3850186e-009
5.3909728e-009
5.2089042e-009
5.113611e-009
5.0057218e-009
4.6660618e-009
4.3145733e-009
4.3434586e-009
4.0538912e-009
3.9664348e-009
4.1088274e-009
4.5802493e-009
4.212078e-009
3.8855891e-009
4.0840381e-009
4.0603283e-009
4.1837785e-009
4.3691513e-009
4.2464078e-009
4.1760638e-009
3.9882728e-009
3.9172591e-009
3.7276411e-009
3.6183101e-009
3.7604611e-009
4.1892406e-009
4.2911051e-009
4.3969095e-009
4.2719553e-009
4.1086334e-009
3.9568526e-009
3.782523e-009
3.8534744e-009
3.9804822e-009
3.9587935e-009
3.7535508e-009
3.9903141e-009
4.0966519e-009
4.4233645e-009
4.3777327e-009
4.3618138e-009
4.6299214e-009
4.4176138e-009
3.8243041e-009
3.7519909e-009
3.7784255e-009
4.51883e-009
5.334134e-009
5.5643125e-009
5.283016e-009
5.1002258e-009
4.9010892e-009
4.6371941e-009
4.3721935e-009
3.93239e-009
3.9514205e-009
4.0709293e-009
3.9075126e-009
4.0932706e-009
4.3756087e-009
4.1988268e-009
4.0900737e-009
3.821563e-009
3.206958e-009
3.1564217e-009
3.4997711e-009
3.7634587e-009
4.3026648e-009
4.5266424e-009
4.4012051e-009
4.1611078e-009
4.1479286e-009
3.8621603e-009
3.9911863e-009
4.1251167e-009
4.4126023e-009
4.2811566e-009
4.1160092e-009
4.032109e-009
4.2326724e-009
4.6281339e-009
4.4922653e-009
4.2521695e-009
4.1467295e-009
3.9135075e-009
3.7066304e-009
3.8534459e-009
3.828487e-009
3.685312e-009
3.3413699e-009
2.8672883e-009
2.7272827e-009
3.1894275e-009
3.590035e-009
3.7561292e-009
4.0685165e-009
3.9033691e-009
3.9240813e-009
4.2837281e-009
4.1026196e-009
3.8806468e-009
3.6904524e-009
3.5297754e-009
3.6138518e-009
3.5021175e-009
3.2833644e-009
3.4278729e-009
3.2990706e-009
3.3148309e-009
3.3662636e-009
3.4635615e-009
3.4740824e-009
3.4787387e-009
3.4405095e-009
3.6751125e-009
3.8875029e-009
3.9957137e-009
4.3890133e-009
4.4190515e-009
4.5411089e-009
4.6453279e-009
4.8540659e-009
4.8555972e-009
4.8413586e-009
5.0217306e-009
4.9536478e-009
4.7141758e-009
4.0829355e-009
3.3767439e-009
3.2744792e-009
3.5886461e-009
3.9589184e-009
3.9485263e-009
3.7884256e-009
3.7537067e-009
3.6564902e-009
3.3963942e-009
3.233745e-009
3.2500831e-009
3.2253169e-009
3.2361267e-009
3.3164056e-009
3.2765421e-009
3.0278405e-009
3.1530703e-009
3.336951e-009
3.5004002e-009
3.5127481e-009
3.5949517e-009
3.689987e-009
3.7183923e-009
3.7172787e-009
3.5982854e-009
3.4551564e-009
3.4346679e-009
3.2825493e-009
3.1885052e-009
2.949417e-009
2.9558987e-009
3.0956464e-009
3.1754941e-009
3.1172676e-009
3.0960575e-009
3.1796524e-009
3.1705598e-009
3.2401643e-009
3.3016949e-009
3.4162993e-009
3.4609057e-009
3.3916686e-009
3.4981976e-009
3.6992425e-009
3.756974e-009
3.7988408e-009
3.7049893e-009
3.5961384e-009
3.3918084e-009
3.4125695e-009
3.3947243e-009
3.31525e-009
3.2695693e-009
3.0530284e-009
3.0154246e-009
2.9113329e-009
2.8511832e-009
2.9351634e-009
3.0008265e-009
3.093943e-009
3.2935462e-009
3.4539668e-009
3.3633367e-009
3.1703996e-009
3.2920732e-009
3.338314e-009
4.0888484e-009
4.1287918e-009
4.4204573e-009
4.8680783e-009
5.0543135e-009
5.1175244e-009
5.1647282e-009
4.8787673e-009
4.7479484e-009
4.9140396e-009
4.9134076e-009
4.8502292e-009
4.9249309e-009
4.9009825e-009
4.8456869e-009
4.8011619e-009
4.6739481e-009
4.5835105e-009
4.4213443e-009
4.6241674e-009
4.9026115e-009
5.0532231e-009
5.1996533e-009
5.0015762e-009
4.6800406e-009
4.4601363e-009
4.092737e-009
4.1211423e-009
4.2466121e-009
4.1875189e-009
4.0149703e-009
4.1752946e-009
4.5605618e-009
4.8091033e-009
4.8658732e-009
4.7479838e-009
4.5738957e-009
4.2427942e-009
4.0387072e-009
4.1598978e-009
4.2892127e-009
4.0400784e-009
3.7428208e-009
3.7099303e-009
3.8275633e-009
3.8241427e-009
3.9135075e-009
3.9944575e-009
4.1349742e-009
4.0059808e-009
4.0348187e-009
3.8648157e-009
3.8015885e-009
3.7308637e-009
3.4346626e-009
3.4404717e-009
3.4335424e-009
3.3183941e-009
3.5489564e-009
3.8359575e-009
4.028973e-009
3.9036335e-009
3.7094977e-009
3.7912183e-009
4.0545192e-009
4.0273007e-009
4.0276289e-009
4.1735301e-009
4.1973213e-009
4.3039437e-009
4.2605729e-009
4.2020561e-009
4.2814696e-009
4.3188645e-009
4.0903068e-009
4.3869242e-009
4.8201711e-009
5.1236148e-009
5.2573526e-009
5.1339838e-009
5.0078753e-009
4.7784997e-009
4.5652794e-009
4.0862e-009
3.6393331e-009
3.659949e-009
3.5037927e-009
3.2536019e-009
3.2846017e-009
3.7517444e-009
4.2925344e-009
4.5981429e-009
4.677026e-009
4.7111048e-009
4.7709996e-009
4.6591674e-009
4.5223861e-009
4.850253e-009
4.8498121e-009
4.3838592e-009
4.0317958e-009
4.1293322e-009
4.3213387e-009
4.3840206e-009
4.6303988e-009
4.7791361e-009
4.5865383e-009
4.2448603e-009
4.1647103e-009
3.6776028e-009
3.3564036e-009
3.329234e-009
3.6098903e-009
3.8354044e-009
4.0678411e-009
4.3335943e-009
4.4979563e-009
4.7243846e-009
4.8242281e-009
4.7277347e-009
4.5019168e-009
4.2936958e-009
4.2760433e-009
4.6374178e-009
4.9854287e-009
4.8610982e-009
4.6728745e-009
4.4954689e-009
4.4623857e-009
4.6628528e-009
4.6002508e-009
4.6283183e-009
4.4229333e-009
4.5230672e-009
4.7344945e-009
4.5984333e-009
4.4516044e-009
4.372176e-009
4.0919864e-009
4.0095279e-009
4.3313864e-009
4.5524776e-009
4.5456416e-009
4.4984243e-009
4.4976486e-009
4.4367773e-009
4.4499416e-009
4.542575e-009
4.6103052e-009
4.6906329e-009
4.7431221e-009
4.5725442e-009
4.5342202e-009
4.5051273e-009
4.3085393e-009
3.962582e-009
3.8652707e-009
4.1767913e-009
4.5235027e-009
4.6853161e-009
4.6243011e-009
4.933033e-009
5.0127355e-009
4.8040329e-009
4.7522949e-009
4.8172868e-009
4.9434768e-009
4.8655879e-009
4.4985235e-009
4.1249692e-009
3.6905532e-009
3.6067982e-009
3.3447315e-009
3.3323687e-009
3.5225956e-009
3.4229759e-009
3.4174394e-009
3.6353093e-009
3.6049169e-009
3.7937036e-009
4.0325339e-009
4.2328558e-009
4.2377521e-009
4.2035636e-009
4.0061592e-009
3.8619248e-009
3.6383665e-009
3.4596614e-009
3.1019259e-009
3.1625882e-009
3.3774784e-009
3.3530011e-009
3.2566974e-009
3.4607221e-009
3.5477783e-009
3.25504e-009
3.250274e-009
3.7429896e-009
3.8886034e-009
4.1063296e-009
4.1660318e-009
4.1590047e-009
4.1683728e-009
4.3460985e-009
4.0931177e-009
3.8724458e-009
3.7016264e-009
3.3623013e-009
3.3144587e-009
3.3640645e-009
3.3414126e-009
3.4004421e-009
4.0007529e-009
4.5636132e-009
4.9642162e-009
5.2442962e-009
5.2604432e-009
5.3803832e-009
5.3697985e-009
5.1360964e-009
4.7729763e-009
4.6530199e-009
4.9392534e-009
4.7591081e-009
4.3934869e-009
4.1623318e-009
4.155161e-009
4.2629391e-009
4.0208237e-009
3.7756797e-009
4.0329234e-009
3.9330161e-009
3.65388e-009
3.5379628e-009
3.2013314e-009
3.2362267e-009
3.2201137e-009
3.0953017e-009
3.5000417e-009
3.8291591e-009
4.0314532e-009
4.069906e-009
4.0792727e-009
3.60779e-009
3.5903301e-009
3.6577713e-009
3.53051e-009
3.6122765e-009
3.6542884e-009
3.6347141e-009
3.7197996e-009
3.7606558e-009
3.6695456e-009
3.4463236e-009
3.4299232e-009
3.1815564e-009
3.3943307e-009
3.5605211e-009
3.5937331e-009
3.5563708e-009
3.5375166e-009
3.5318853e-009
3.3947172e-009
3.2347633e-009
3.5993131e-009
3.7870863e-009
3.7445809e-009
3.7159696e-009
3.6021653e-009
3.4755767e-009
3.5978238e-009
3.6035365e-009
3.3867571e-009
3.4465082e-009
3.7109144e-009
3.516106e-009
3.5042233e-009
3.4192651e-009
3.3593569e-009
3.4781442e-009
3.6729866e-009
3.8722032e-009
3.4595625e-009
3.2417741e-009
3.526228e-009
3.7502056e-009
3.7703903e-009
3.7802859e-009
3.7975368e-009
4.1080009e-009
3.895308e-009
3.667998e-009
3.8803885e-009
4.2826289e-009
4.0184952e-009
3.889404e-009
3.6612301e-009
3.6683846e-009
3.7510193e-009
3.7964437e-009
3.6880254e-009
3.8148406e-009
4.051558e-009
3.9751094e-009
3.8632313e-009
3.7889934e-009
3.9548949e-009
3.6686939e-009
3.5341707e-009
3.5616144e-009
3.3614198e-009
3.2970872e-009
3.3016961e-009
3.653552e-009
3.8972883e-009
4.2153002e-009
4.617588e-009
4.9336278e-009
4.6611298e-009
4.4038683e-009
4.4012167e-009
4.7809112e-009
4.8034978e-009
4.6124381e-009
4.4982026e-009
4.2466161e-009
4.0814702e-009
3.7176745e-009
3.5682481e-009
3.6721796e-009
3.5451095e-009
3.7886532e-009
4.2236795e-009
4.0504079e-009
3.7226698e-009
3.541994e-009
3.3808858e-009
3.6169764e-009
3.7661478e-009
3.7884469e-009
3.7160375e-009
3.9076587e-009
3.8376051e-009
3.8925465e-009
4.2129648e-009
4.5175139e-009
4.3232329e-009
3.8602597e-009
3.8931354e-009
3.9142328e-009
3.8255733e-009
3.7145102e-009
3.7339747e-009
3.8026665e-009
3.6674217e-009
3.5663113e-009
3.8984589e-009
4.2125754e-009
4.2515098e-009
4.4054405e-009
4.331733e-009
3.5763616e-009
3.1457403e-009
3.2177986e-009
3.5592721e-009
4.0043964e-009
4.4008195e-009
4.5413851e-009
4.469552e-009
4.2437341e-009
4.2141123e-009
3.7933474e-009
3.4747901e-009
3.2486832e-009
3.3557397e-009
3.5423616e-009
3.9293625e-009
4.2579509e-009
4.1912624e-009
3.9787622e-009
3.7345783e-009
3.2855926e-009
3.1221759e-009
3.431342e-009
3.6966625e-009
4.0128e-009
4.4712895e-009
4.5068589e-009
4.2848845e-009
3.8971487e-009
3.4032609e-009
3.3940705e-009
3.1856554e-009
3.2685302e-009
3.5642363e-009
3.5053342e-009
3.3929746e-009
3.8567997e-009
4.2138979e-009
4.2903791e-009
4.5164222e-009
4.7578974e-009
4.5412128e-009
4.193476e-009
4.023184e-009
3.8505851e-009
3.7755811e-009
3.9132603e-009
3.9267624e-009
3.743298e-009
3.6369957e-009
3.7671284e-009
4.0769687e-009
4.4652187e-009
4.3922328e-009
4.1794911e-009
4.5327902e-009
4.6759517e-009
4.4625373e-009
4.0315782e-009
3.7696078e-009
3.5442211e-009
3.5205617e-009
3.6596366e-009
3.5408819e-009
3.3677051e-009
3.4903389e-009
3.4637457e-009
3.5886865e-009
3.4321924e-009
3.3990603e-009
3.4758304e-009
3.4953884e-009
4.0762308e-009
4.7203872e-009
4.9970073e-009
4.6563842e-009
4.2943681e-009
4.3831061e-009
4.6370351e-009
4.911203e-009
5.1756092e-009
5.3416071e-009
5.2329488e-009
4.7827125e-009
4.5163666e-009
4.1296398e-009
3.9612237e-009
3.884295e-009
4.0146189e-009
3.8875962e-009
3.7868221e-009
3.5956172e-009
3.5840723e-009
3.6515624e-009
3.8864514e-009
3.9726452e-009
4.3052255e-009
4.1868056e-009
4.0490626e-009
3.9657388e-009
3.8486673e-009
3.7994304e-009
3.8450474e-009
3.8209998e-009
3.7972441e-009
3.9161276e-009
3.6880012e-009
3.6338598e-009
3.5303935e-009
3.5735108e-009
3.611002e-009
3.6411364e-009
3.6338693e-009
3.6225171e-009
3.5898651e-009
3.6728362e-009
3.6684051e-009
3.6654172e-009
3.572191e-009
3.6746334e-009
3.627751e-009
3.6515896e-009
3.6831199e-009
3.3916766e-009
3.214462e-009
3.4062759e-009
3.5760714e-009
3.8120197e-009
4.0205637e-009
3.8387351e-009
3.7647387e-009
3.744299e-009
3.7871748e-009
3.6848612e-009
3.4824071e-009
3.5123504e-009
3.6746958e-009
3.8047308e-009
3.813281e-009
3.6405383e-009
3.5717828e-009
3.5216791e-009
3.4004721e-009
3.4072917e-009
3.4608418e-009
3.4769859e-009
3.7689432e-009
3.8400873e-009
3.7153227e-009
3.6160867e-009
3.6908846e-009
3.4857005e-009
3.782269e-009
4.166382e-009
4.4248762e-009
4.6307738e-009
4.7759061e-009
4.8658472e-009
4.960355e-009
5.3497088e-009
5.5399342e-009
5.4488729e-009
5.1789708e-009
4.8026783e-009
4.8747365e-009
5.1019798e-009
4.9765914e-009
5.0180254e-009
4.8438899e-009
4.7571063e-009
4.8328185e-009
4.7178125e-009
4.5980976e-009
4.5482858e-009
4.6014492e-009
4.7470615e-009
4.7173433e-009
4.4500862e-009
4.3150829e-009
4.4213215e-009
4.400787e-009
4.4081341e-009
4.3266387e-009
4.493164e-009
4.7497809e-009
5.0832235e-009
4.6635684e-009
4.2171327e-009
4.400726e-009
4.2817312e-009
4.0357708e-009
3.7408692e-009
3.6799978e-009
3.8472448e-009
3.7335872e-009
3.9322273e-009
3.9722656e-009
3.9599502e-009
3.8968696e-009
3.6614368e-009
3.340045e-009
3.2521086e-009
3.4013259e-009
3.5986681e-009
3.7558674e-009
3.6167302e-009
3.5771082e-009
3.5282566e-009
3.7420873e-009
3.8901519e-009
3.9135075e-009
3.7126417e-009
3.5167279e-009
3.4231654e-009
3.4868578e-009
3.5246854e-009
3.6107799e-009
3.5504865e-009
3.6572051e-009
3.6647463e-009
3.5079647e-009
3.564542e-009
3.8755824e-009
3.9432162e-009
3.9874374e-009
4.1908368e-009
4.6488921e-009
4.7341214e-009
4.7538245e-009
4.7521346e-009
4.5904974e-009
4.4470335e-009
4.1702562e-009
3.8800665e-009
3.6637671e-009
3.776063e-009
3.8112471e-009
3.8750359e-009
3.9721411e-009
4.1884241e-009
4.492539e-009
4.5664716e-009
4.5463698e-009
4.5837647e-009
4.7894238e-009
4.5959133e-009
4.3919211e-009
4.2511006e-009
4.0003335e-009
3.8268692e-009
3.9934434e-009
4.1971318e-009
4.1844801e-009
4.3514855e-009
4.4423408e-009
4.3194995e-009
4.1419012e-009
3.984112e-009
4.1057353e-009
3.9679434e-009
3.9067847e-009
4.1128749e-009
4.5037193e-009
4.9681667e-009
5.4403072e-009
5.5973599e-009
5.0006911e-009
4.7970857e-009
4.7106384e-009
4.6174122e-009
4.7330271e-009
4.6724921e-009
4.6892141e-009
4.8220866e-009
4.7248716e-009
4.6687595e-009
4.6433206e-009
4.2879396e-009
4.1905794e-009
4.3578752e-009
4.5362736e-009
4.4413657e-009
4.4691471e-009
4.5274061e-009
4.408075e-009
4.4874885e-009
4.4923359e-009
4.3234887e-009
4.265117e-009
4.5888484e-009
4.8900325e-009
4.8268556e-009
4.7169467e-009
4.4968512e-009
4.4316533e-009
4.4228466e-009
4.7070606e-009
4.9248356e-009
4.8156484e-009
4.5610332e-009
4.7135207e-009
4.7288972e-009
4.6592764e-009
4.3436543e-009
4.0569733e-009
3.9014423e-009
3.6779803e-009
4.0261349e-009
4.4771224e-009
4.5089875e-009
4.5324897e-009
4.6751208e-009
4.7235738e-009
4.5967437e-009
4.6319264e-009
4.6927354e-009
4.612249e-009
3.9151967e-009
3.7053887e-009
3.6613927e-009
3.4310067e-009
3.2023513e-009
3.4391176e-009
3.5047792e-009
3.5671263e-009
3.8211501e-009
3.6114845e-009
3.4462896e-009
3.5409901e-009
3.9666431e-009
3.9954321e-009
3.8957649e-009
3.8593168e-009
3.8053192e-009
3.8638671e-009
3.7554014e-009
3.7279918e-009
3.4917411e-009
3.3401529e-009
3.5453793e-009
3.693635e-009
3.746462e-009
3.7216483e-009
3.7504848e-009
3.6567785e-009
3.6938371e-009
3.7561352e-009
3.8226637e-009
3.68944e-009
3.6152998e-009
3.516978e-009
3.514039e-009
3.6605641e-009
3.6352688e-009
3.3090703e-009
3.3820887e-009
3.5285189e-009
3.646921e-009
3.6415297e-009
3.6253189e-009
3.6279571e-009
3.7565992e-009
4.0564853e-009
4.6324692e-009
4.7553431e-009
4.6313001e-009
4.7550392e-009
4.6889271e-009
4.578347e-009
4.4881495e-009
4.1216155e-009
3.9598346e-009
4.1839529e-009
4.1354866e-009
3.8727457e-009
3.5953431e-009
3.4174085e-009
3.2728378e-009
3.2509564e-009
3.1730172e-009
3.1004654e-009
3.2367029e-009
3.388614e-009
3.418461e-009
3.2216315e-009
3.0964846e-009
3.2157031e-009
3.147189e-009
3.2101599e-009
3.8310473e-009
4.3449664e-009
4.4007257e-009
4.2780296e-009
4.0312513e-009
3.7409637e-009
3.7409556e-009
3.6598943e-009
3.6069546e-009
3.6312244e-009
3.9236115e-009
3.9856207e-009
3.6709115e-009
3.6616751e-009
3.5115272e-009
3.1331173e-009
3.3494492e-009
3.4513137e-009
3.5871689e-009
3.6034581e-009
3.5945552e-009
3.8056477e-009
3.7458832e-009
3.564631e-009
3.3667435e-009
3.3752449e-009
3.5305224e-009
3.5003701e-009
3.8205943e-009
3.7143394e-009
3.3437663e-009
3.2605877e-009
3.4295652e-009
3.5226802e-009
3.2472484e-009
3.2832489e-009
3.1832439e-009
3.1427566e-009
3.2683702e-009
3.3132655e-009
3.567722e-009
3.655451e-009
3.5569854e-009
3.4626065e-009
3.3751975e-009
3.3816793e-009
3.402393e-009
3.2888776e-009
3.1548849e-009
3.3048727e-009
3.4209188e-009
3.4348062e-009
3.3656654e-009
3.6690616e-009
3.8277027e-009
3.6679414e-009
3.5393806e-009
3.6896559e-009
3.820943e-009
3.9215095e-009
3.7984282e-009
3.5753974e-009
3.3822721e-009
3.4445214e-009
3.4598979e-009
3.4865251e-009
3.3837789e-009
3.4823259e-009
3.6926019e-009
3.7751404e-009
3.7693624e-009
3.7541636e-009
3.7437715e-009
3.546702e-009
3.4576098e-009
3.7559593e-009
4.269831e-009
4.3026103e-009
4.4817806e-009
4.7266208e-009
4.7077192e-009
4.4913725e-009
4.5260751e-009
4.8172605e-009
4.6493734e-009
4.5442727e-009
4.1905275e-009
3.9020654e-009
3.8468661e-009
3.7016242e-009
3.697193e-009
3.7426159e-009
3.4870391e-009
3.3946783e-009
3.5247636e-009
3.5810534e-009
3.5612376e-009
3.2888833e-009
3.176617e-009
3.1867542e-009
3.2292951e-009
3.438654e-009
3.622874e-009
3.6002711e-009
3.7436238e-009
3.7575097e-009
3.7079365e-009
3.5953353e-009
3.9034909e-009
4.2268889e-009
4.0022237e-009
3.4931454e-009
3.1993461e-009
3.2921248e-009
3.3156744e-009
3.3783104e-009
3.486376e-009
3.4098799e-009
3.6205383e-009
3.7321155e-009
3.9982539e-009
4.201797e-009
4.470724e-009
3.9400111e-009
3.1819963e-009
3.1279038e-009
3.3555827e-009
3.6347499e-009
3.9880964e-009
4.2676488e-009
4.1832685e-009
4.2554705e-009
4.3494982e-009
4.451508e-009
4.2401116e-009
3.6013249e-009
3.5352128e-009
3.6597684e-009
4.0534044e-009
4.6781369e-009
4.3345815e-009
4.0033821e-009
4.0801034e-009
4.1581211e-009
4.1508065e-009
4.0283979e-009
4.1626662e-009
4.3239995e-009
4.3947109e-009
4.3924446e-009
4.2814778e-009
4.0770055e-009
3.5664839e-009
3.5000354e-009
3.707474e-009
4.0161585e-009
4.0113436e-009
3.9899424e-009
3.9003227e-009
4.3630424e-009
4.9719591e-009
4.7105651e-009
4.3546551e-009
4.3524347e-009
4.0369564e-009
3.8057524e-009
3.9301643e-009
4.560957e-009
4.8817087e-009
4.9874183e-009
4.7878491e-009
4.6805865e-009
4.4546708e-009
3.8432871e-009
3.9179413e-009
3.9422111e-009
3.9611927e-009
3.5590812e-009
3.7902213e-009
4.2976031e-009
4.3118742e-009
3.9330791e-009
3.5438037e-009
3.3716848e-009
3.2501904e-009
3.3311419e-009
3.4856505e-009
3.483719e-009
3.6937047e-009
3.4830789e-009
3.2077419e-009
3.4037386e-009
3.5013728e-009
3.407474e-009
3.4558291e-009
4.1175824e-009
4.5484288e-009
4.49145e-009
4.5556729e-009
4.5951822e-009
4.6965192e-009
4.5435338e-009
4.5216525e-009
4.8771638e-009
5.1120527e-009
5.1004101e-009
4.9548777e-009
4.4198381e-009
3.8510968e-009
3.9538741e-009
4.0093933e-009
4.1679885e-009
4.1237984e-009
3.7626475e-009
3.7375924e-009
3.9882038e-009
3.9463696e-009
3.757328e-009
3.8867392e-009
3.8113026e-009
3.8153321e-009
3.8155165e-009
4.0244946e-009
4.1296752e-009
4.0902459e-009
4.1812939e-009
4.0749915e-009
4.0859436e-009
4.079976e-009
3.9704523e-009
3.8782841e-009
3.7999122e-009
4.0102831e-009
4.0645059e-009
3.7973895e-009
3.7019037e-009
3.6585315e-009
3.5707388e-009
3.8327432e-009
4.137679e-009
4.1312297e-009
4.0086774e-009
4.0723209e-009
4.2212997e-009
4.3042693e-009
4.216524e-009
3.86321e-009
3.7212353e-009
3.7429091e-009
3.6497792e-009
3.7068854e-009
3.726636e-009
4.0304664e-009
4.0044022e-009
3.7387764e-009
3.7407878e-009
3.8480858e-009
3.8647114e-009
3.851387e-009
3.9449361e-009
4.1529037e-009
4.2191432e-009
4.2609136e-009
4.4648894e-009
4.5525235e-009
4.4707406e-009
4.5526538e-009
4.2050592e-009
3.6206443e-009
3.5690989e-009
3.4129411e-009
3.2528434e-009
2.9641398e-009
3.1159072e-009
4.4627758e-009
4.3436862e-009
4.2871904e-009
4.2814139e-009
4.0642018e-009
3.9316997e-009
4.1750003e-009
4.4184462e-009
4.8229432e-009
4.6870746e-009
4.8523968e-009
4.887532e-009
4.7158977e-009
4.6594493e-009
4.5975689e-009
4.4394434e-009
4.6032275e-009
4.7338878e-009
4.6745545e-009
4.4216241e-009
4.2006632e-009
4.275556e-009
4.2040133e-009
4.2261687e-009
4.4417301e-009
4.6586384e-009
4.6006045e-009
4.5360304e-009
4.5148692e-009
4.6194734e-009
4.7394623e-009
4.7889717e-009
4.702237e-009
4.6088686e-009
4.6222255e-009
4.6785612e-009
4.7553299e-009
4.8789238e-009
4.8387729e-009
4.8261701e-009
4.3637273e-009
3.8687372e-009
3.6205171e-009
3.5167633e-009
3.3464714e-009
3.4277134e-009
3.466021e-009
3.631392e-009
3.8347426e-009
3.6992103e-009
3.8525157e-009
4.0457713e-009
4.1013854e-009
4.0421499e-009
3.7877748e-009
3.6604646e-009
3.768339e-009
3.8193376e-009
3.7894772e-009
3.9153293e-009
3.7301357e-009
3.7888288e-009
3.8545394e-009
3.7283819e-009
3.5621781e-009
3.4317904e-009
3.2624142e-009
3.5269656e-009
3.6186374e-009
3.3936848e-009
3.5654021e-009
4.0160043e-009
4.667513e-009
4.8900948e-009
4.6322109e-009
4.7828715e-009
4.8501215e-009
4.4875305e-009
4.5208862e-009
4.3864119e-009
4.1771804e-009
3.7035358e-009
3.5309858e-009
3.5728999e-009
3.5927972e-009
3.912922e-009
4.2599224e-009
4.2704433e-009
4.5304252e-009
5.1668381e-009
5.298989e-009
5.1452849e-009
5.1264322e-009
4.766726e-009
4.4354319e-009
4.1377905e-009
3.8234665e-009
3.9686462e-009
4.2192073e-009
4.6251949e-009
4.8543629e-009
4.642968e-009
4.5397906e-009
4.6447327e-009
4.4691525e-009
4.6589468e-009
4.5642315e-009
4.3554311e-009
4.1542779e-009
4.1642699e-009
4.1435902e-009
4.1660345e-009
4.1665553e-009
4.0749635e-009
3.8784244e-009
4.0297102e-009
4.2528195e-009
4.4631889e-009
4.7357209e-009
4.6761476e-009
4.4544652e-009
4.2376858e-009
4.0650898e-009
4.1901239e-009
4.0478617e-009
4.1271315e-009
4.1853905e-009
4.1827863e-009
4.206336e-009
4.0229694e-009
3.8690253e-009
4.1482399e-009
4.2686111e-009
4.2157692e-009
4.3381615e-009
4.2016202e-009
3.9591685e-009
3.9276708e-009
3.8630033e-009
4.038902e-009
4.2000916e-009
4.4644016e-009
4.2981014e-009
4.2042529e-009
4.1804943e-009
4.018906e-009
3.9898605e-009
4.1609525e-009
3.9121561e-009
3.5417756e-009
3.0988975e-009
3.2492706e-009
3.1783043e-009
3.2957432e-009
3.6578408e-009
4.1869505e-009
4.9270142e-009
5.2506004e-009
4.9822838e-009
4.8027163e-009
4.780786e-009
4.6302069e-009
4.5957295e-009
4.682882e-009
4.6760475e-009
4.1307707e-009
4.1392246e-009
3.9429256e-009
3.8323425e-009
3.7529156e-009
3.5524811e-009
3.687422e-009
3.9231748e-009
3.9838386e-009
3.8718642e-009
4.018053e-009
3.927568e-009
4.0090485e-009
4.1645646e-009
4.1860458e-009
3.9507108e-009
3.9613281e-009
4.1565528e-009
4.2107282e-009
4.1609624e-009
4.6434867e-009
4.6414101e-009
4.3422307e-009
3.7858944e-009
3.4692633e-009
3.2386372e-009
3.1477196e-009
3.1251655e-009
3.2367887e-009
3.2610585e-009
3.3951815e-009
3.5990136e-009
3.5218448e-009
3.416024e-009
3.4570239e-009
3.3986049e-009
3.3996072e-009
3.3257071e-009
3.4416095e-009
3.3448272e-009
3.2033325e-009
3.242747e-009
3.3164381e-009
3.2187889e-009
3.4611783e-009
3.8240924e-009
4.0663365e-009
4.440116e-009
4.7573086e-009
4.7712908e-009
4.5740301e-009
4.6941153e-009
4.4933444e-009
4.508961e-009
4.4757341e-009
4.1752079e-009
3.9790525e-009
3.9060666e-009
3.6882293e-009
3.5303897e-009
3.5224025e-009
3.8864204e-009
4.3712059e-009
4.2526927e-009
3.8050064e-009
3.5401511e-009
3.3150548e-009
3.2058201e-009
2.8122181e-009
2.7722598e-009
2.907103e-009
3.2456916e-009
3.3517864e-009
3.5331201e-009
3.6753674e-009
3.9702541e-009
3.8776533e-009
3.4946278e-009
3.493901e-009
3.5357662e-009
3.6050344e-009
3.5811349e-009
3.8752053e-009
4.1521113e-009
3.9725424e-009
3.4152918e-009
3.3737465e-009
3.5980604e-009
3.6192053e-009
3.6441004e-009
3.9135075e-009
4.0650807e-009
3.7645056e-009
3.5961873e-009
3.4720006e-009
3.4767043e-009
3.5437143e-009
3.6145694e-009
3.5945624e-009
3.5270086e-009
3.3598905e-009
3.3207012e-009
3.6200109e-009
3.8007192e-009
3.8743629e-009
3.9469501e-009
4.0380455e-009
3.8900624e-009
3.6240054e-009
3.5782298e-009
3.8035513e-009
3.9878646e-009
4.1927058e-009
3.9795329e-009
3.8242419e-009
3.9856716e-009
4.3857471e-009
4.2069961e-009
3.8640645e-009
3.9359301e-009
4.1586082e-009
4.1897057e-009
4.0325404e-009
3.8515282e-009
3.6833522e-009
3.5733959e-009
3.3662803e-009
3.4838644e-009
3.4009258e-009
3.4767831e-009
3.5400889e-009
3.6447909e-009
3.7312707e-009
3.7430896e-009
3.9384611e-009
3.7552382e-009
3.3838472e-009
3.1170197e-009
3.1735495e-009
3.3578644e-009
3.5480424e-009
3.7046165e-009
3.7734535e-009
3.8645474e-009
3.8676182e-009
3.9247718e-009
3.8681782e-009
3.8310085e-009
4.172242e-009
4.7661103e-009
4.8761465e-009
4.7462877e-009
4.782961e-009
4.6343526e-009
4.559925e-009
4.3877098e-009
4.161843e-009
4.0923673e-009
3.833713e-009
3.974855e-009
4.1859964e-009
4.2675243e-009
4.1097811e-009
4.1953467e-009
4.377353e-009
4.263408e-009
3.9491299e-009
4.0063813e-009
4.0997837e-009
3.9995401e-009
3.9242931e-009
4.0373595e-009
3.8131285e-009
3.4367367e-009
3.2969741e-009
3.418021e-009
3.3955603e-009
3.4037253e-009
3.6179427e-009
3.7459122e-009
3.8879684e-009
4.2192966e-009
4.2503453e-009
4.3314909e-009
4.3589331e-009
4.1214333e-009
3.8995078e-009
3.5078306e-009
3.2988376e-009
3.4587767e-009
3.755443e-009
3.6528435e-009
3.2203004e-009
3.3532203e-009
3.4909988e-009
3.9364105e-009
3.7058319e-009
2.964356e-009
2.7402199e-009
3.1176058e-009
3.2268256e-009
3.3696508e-009
4.0503435e-009
4.2924913e-009
4.3402716e-009
4.1407024e-009
3.9138754e-009
3.4445546e-009
3.0521053e-009
3.1914204e-009
3.2514115e-009
3.1102546e-009
3.2624058e-009
3.5578704e-009
3.6928588e-009
3.5578066e-009
3.4423694e-009
3.3463562e-009
3.2698112e-009
3.5526797e-009
3.9444399e-009
4.6068184e-009
4.4666217e-009
4.2231595e-009
4.1738263e-009
4.0769477e-009
3.8618975e-009
3.6787694e-009
3.5344387e-009
3.5554413e-009
3.7145639e-009
3.7591229e-009
3.8605533e-009
4.4246168e-009
4.5119605e-009
4.2346069e-009
4.2814729e-009
4.3012234e-009
3.7625773e-009
3.2031634e-009
3.3219492e-009
3.5066004e-009
3.8052878e-009
4.1088752e-009
4.087668e-009
3.8403593e-009
3.5058898e-009
3.5691021e-009
4.1599892e-009
4.6013633e-009
4.0860824e-009
3.7688246e-009
4.0679431e-009
4.3485994e-009
4.036535e-009
3.5188493e-009
3.5694656e-009
3.6358992e-009
3.8069438e-009
4.0001994e-009
4.2219173e-009
3.8900423e-009
3.4803355e-009
3.4878278e-009
3.3109496e-009
3.3376731e-009
3.3170883e-009
3.5354412e-009
3.8778749e-009
4.0858425e-009
4.1136225e-009
4.1636623e-009
4.4602797e-009
4.775312e-009
4.9305866e-009
5.084421e-009
5.1253735e-009
4.9858998e-009
4.7812824e-009
4.6051732e-009
4.0223467e-009
3.7483565e-009
3.9174793e-009
3.8349734e-009
3.6924222e-009
3.8097663e-009
3.8494697e-009
3.6993218e-009
3.6772478e-009
3.6586811e-009
3.8206901e-009
3.6850616e-009
3.473809e-009
3.6504307e-009
3.876379e-009
3.8119974e-009
3.6740129e-009
3.5524696e-009
3.3454977e-009
3.1371285e-009
3.2864452e-009
3.3928763e-009
3.327871e-009
3.2970949e-009
3.3258366e-009
3.5672643e-009
3.5228356e-009
3.5982574e-009
3.75738e-009
3.856696e-009
3.7609717e-009
3.4789521e-009
3.4515899e-009
3.6884021e-009
4.0348749e-009
4.1987094e-009
4.3548035e-009
4.1189839e-009
3.8844165e-009
3.9823381e-009
3.8311337e-009
3.7521854e-009
3.5138662e-009
3.5877026e-009
3.4749103e-009
3.4695175e-009
3.6329683e-009
3.9056455e-009
4.1273619e-009
4.571572e-009
4.8040576e-009
4.4201194e-009
3.931711e-009
3.5779643e-009
3.4852657e-009
3.5241037e-009
3.4677991e-009
3.5515866e-009
3.6333087e-009
3.6144071e-009
3.9535261e-009
4.2772101e-009
4.5878668e-009
4.7316536e-009
4.0782987e-009
3.7922888e-009
3.8493476e-009
4.1900288e-009
4.2070412e-009
4.2327053e-009
4.3575498e-009
4.221536e-009
4.4152242e-009
4.5787683e-009
4.5175132e-009
4.4367868e-009
4.2801979e-009
4.2217803e-009
4.1882156e-009
4.1189799e-009
4.5891483e-009
4.7508639e-009
4.4240416e-009
4.5478282e-009
4.5968575e-009
4.9245777e-009
4.851737e-009
4.4293423e-009
4.2699632e-009
3.8889603e-009
3.9593353e-009
4.4601263e-009
4.6446812e-009
4.8526932e-009
4.8248998e-009
4.8741218e-009
4.8243071e-009
4.7691567e-009
4.4876216e-009
4.2060377e-009
3.8909936e-009
3.9541571e-009
4.1923132e-009
4.3625887e-009
4.5971873e-009
4.6286701e-009
4.6721696e-009
5.0188336e-009
5.0289204e-009
4.4779227e-009
3.9180317e-009
3.7525983e-009
3.9246504e-009
3.9421903e-009
3.9319434e-009
3.7201159e-009
3.7118397e-009
3.6993806e-009
3.7226414e-009
3.6015322e-009
3.2796603e-009
3.1063901e-009
3.0834034e-009
3.1376232e-009
3.0679075e-009
3.0152568e-009
3.1733674e-009
3.3906609e-009
3.2864745e-009
3.1737785e-009
3.0936774e-009
3.0864577e-009
3.3935568e-009
3.3972988e-009
3.4341173e-009
3.7412623e-009
4.1416727e-009
4.2777665e-009
4.2200216e-009
4.6255766e-009
4.6471067e-009
4.5454673e-009
4.2588351e-009
4.2048879e-009
4.1739666e-009
3.8772883e-009
3.5768569e-009
3.6027137e-009
3.3955032e-009
3.417177e-009
3.7783589e-009
3.9310864e-009
4.3283719e-009
4.494995e-009
4.3153297e-009
4.1363861e-009
4.0519109e-009
4.2527129e-009
4.2464548e-009
4.2064491e-009
4.1166857e-009
4.2300884e-009
3.9568687e-009
3.7594139e-009
3.9936302e-009
3.9367506e-009
4.1594746e-009
4.4067181e-009
4.4578159e-009
4.1049835e-009
3.870705e-009
3.5877252e-009
3.4333485e-009
3.6121335e-009
3.6858247e-009
3.6992779e-009
3.6959047e-009
3.9630522e-009
4.0619355e-009
4.2111054e-009
4.5893064e-009
4.8483755e-009
5.0049496e-009
4.946243e-009
4.7856638e-009
4.8123858e-009
4.8042534e-009
4.8679932e-009
4.8963985e-009
4.8944686e-009
4.7676859e-009
4.5814343e-009
4.3375898e-009
4.4592116e-009
4.8031359e-009
5.0205716e-009
5.1788749e-009
5.1251203e-009
5.1620351e-009
4.9122755e-009
4.4844473e-009
4.3777612e-009
4.3757334e-009
4.4539438e-009
4.5093193e-009
4.6112327e-009
4.5974268e-009
4.6728011e-009
5.0194636e-009
5.056331e-009
4.8131103e-009
4.6169075e-009
4.0148542e-009
3.6070217e-009
3.4454334e-009
3.324997e-009
3.1815805e-009
3.3450772e-009
3.4602105e-009
3.5480846e-009
3.8176829e-009
4.2000667e-009
4.6033635e-009
4.6405657e-009
4.6690184e-009
4.6320413e-009
4.5409785e-009
4.5020307e-009
4.3637573e-009
4.1931794e-009
3.8280871e-009
3.7298631e-009
3.7088456e-009
3.7843652e-009
3.627631e-009
3.6263737e-009
3.4571901e-009
3.4497304e-009
3.4702988e-009
3.6097576e-009
3.6944593e-009
3.6392615e-009
3.6399749e-009
3.6398215e-009
3.65318e-009
3.5915396e-009
3.6061471e-009
3.8479098e-009
4.0060708e-009
3.8590493e-009
3.9614413e-009
3.7062009e-009
3.5581229e-009
3.6153239e-009
3.7286303e-009
3.7119883e-009
3.7897186e-009
3.963408e-009
3.6031714e-009
3.8302235e-009
3.8643972e-009
3.759298e-009
3.8529893e-009
3.9297565e-009
3.5362049e-009
3.3827408e-009
3.5136427e-009
3.3002282e-009
3.2482028e-009
3.3238186e-009
3.37155e-009
3.5406239e-009
3.6723895e-009
3.6832468e-009
4.0001519e-009
4.4358036e-009
4.4981017e-009
4.7770274e-009
4.8385565e-009
4.7188416e-009
4.9359899e-009
4.7866125e-009
4.517718e-009
4.3203625e-009
3.8846485e-009
4.11021e-009
4.1374136e-009
4.3388883e-009
4.45354e-009
4.2765196e-009
4.6022232e-009
4.4628933e-009
4.2711609e-009
4.3215371e-009
4.3447979e-009
4.2258031e-009
4.3133409e-009
4.3865519e-009
4.5071172e-009
4.5089864e-009
4.2022088e-009
4.0191311e-009
4.1920011e-009
4.1924256e-009
4.1574681e-009
4.2115945e-009
3.9315472e-009
3.6910661e-009
3.5138516e-009
3.4662506e-009
3.464897e-009
3.9307387e-009
4.3749962e-009
4.4402741e-009
4.388828e-009
4.32084e-009
3.9113762e-009
3.6308946e-009
3.4549322e-009
3.2003644e-009
3.1233883e-009
3.2387631e-009
3.2786103e-009
3.2350454e-009
3.2986416e-009
3.4565137e-009
3.5262634e-009
3.4729874e-009
3.2473621e-009
3.4541754e-009
3.5058007e-009
3.4521424e-009
3.6503009e-009
3.6219771e-009
3.7173991e-009
3.8220507e-009
3.8769462e-009
3.6964141e-009
3.6666486e-009
3.6264976e-009
3.688172e-009
3.5670613e-009
3.3536469e-009
3.2614786e-009
3.487378e-009
3.5040036e-009
3.4613056e-009
3.57663e-009
3.8063285e-009
3.7356023e-009
3.8268399e-009
3.9739917e-009
3.7400984e-009
3.6413425e-009
3.6534977e-009
3.8111787e-009
3.8089109e-009
3.6678977e-009
3.6364978e-009
3.6471625e-009
3.5571102e-009
3.440904e-009
3.5389694e-009
3.5961719e-009
3.7359685e-009
3.9261954e-009
4.0493078e-009
3.846135e-009
3.69089e-009
3.6604043e-009
3.4395857e-009
3.6638492e-009
3.7028784e-009
3.5410486e-009
3.6092129e-009
3.6739633e-009
3.3980973e-009
3.4494367e-009
3.8247527e-009
4.3971805e-009
4.55558e-009
4.4570656e-009
4.4385018e-009
4.2655191e-009
4.1731094e-009
4.3558847e-009
4.3379462e-009
4.2061627e-009
3.8327536e-009
3.6273686e-009
3.3214563e-009
3.5642295e-009
3.6233553e-009
3.6423368e-009
3.4786801e-009
3.2860823e-009
3.1437238e-009
3.078188e-009
3.0820278e-009
3.5184974e-009
3.8001643e-009
3.8773181e-009
3.9562486e-009
4.2334925e-009
4.4243447e-009
4.6387044e-009
4.4813479e-009
4.2554337e-009
4.2996549e-009
4.3232994e-009
4.5718424e-009
4.6808695e-009
4.7499954e-009
4.9713741e-009
4.8108437e-009
4.6618974e-009
4.717273e-009
4.5447703e-009
4.4465449e-009
4.6534056e-009
4.8875255e-009
4.7503604e-009
4.5028116e-009
3.8420554e-009
3.3120626e-009
3.3203727e-009
3.4543017e-009
3.9142817e-009
4.1154215e-009
3.6845128e-009
3.245865e-009
3.3136915e-009
3.5716093e-009
3.9628405e-009
4.3216205e-009
4.4838177e-009
4.3754972e-009
4.5019761e-009
4.5074977e-009
4.2405265e-009
3.6902474e-009
3.516832e-009
3.6668184e-009
3.6633489e-009
3.3591672e-009
3.5055975e-009
3.9080304e-009
4.1671025e-009
4.1522875e-009
4.0268991e-009
3.6296432e-009
3.4943036e-009
3.4029533e-009
3.5319792e-009
4.0389757e-009
4.1294458e-009
3.9693955e-009
3.4723354e-009
3.2925249e-009
3.3489584e-009
3.3940938e-009
3.3635577e-009
3.7448851e-009
3.9798229e-009
4.2503368e-009
4.706131e-009
4.8146292e-009
4.4959311e-009
4.316457e-009
4.3799094e-009
4.231541e-009
3.5328513e-009
3.3615504e-009
3.6074026e-009
3.8518575e-009
4.1026601e-009
4.2839448e-009
3.9744749e-009
3.8361555e-009
3.5994722e-009
3.774507e-009
4.0929042e-009
3.9310744e-009
3.5558858e-009
3.9041367e-009
4.4180558e-009
4.4533836e-009
3.9860349e-009
3.8150214e-009
3.7994863e-009
3.969953e-009
3.8781715e-009
3.890469e-009
3.9495948e-009
3.7668994e-009
3.653387e-009
3.5781889e-009
3.6858707e-009
3.9922482e-009
4.1702168e-009
4.4405855e-009
4.5107679e-009
4.6253723e-009
4.6663722e-009
4.571368e-009
4.5487176e-009
4.7928362e-009
5.0148416e-009
5.192136e-009
5.318037e-009
5.2376959e-009
4.4963653e-009
3.6640733e-009
3.7891594e-009
3.8578511e-009
3.8577941e-009
3.9135075e-009
3.8554247e-009
3.9452695e-009
4.1641989e-009
4.1477969e-009
4.0608221e-009
4.0017289e-009
4.1074859e-009
4.1056033e-009
3.8819487e-009
3.5269041e-009
3.4912249e-009
3.5435719e-009
3.6525012e-009
3.8818619e-009
4.1113677e-009
4.0843907e-009
3.9159732e-009
3.893754e-009
3.920525e-009
3.7951855e-009
3.6921992e-009
3.858726e-009
3.9561202e-009
3.8939509e-009
3.7172164e-009
3.5402909e-009
3.5764352e-009
3.7138758e-009
3.8883832e-009
4.0069778e-009
4.0730736e-009
4.1797937e-009
4.0160406e-009
3.7158493e-009
3.3961881e-009
3.5123305e-009
3.4039611e-009
3.265255e-009
3.2696224e-009
3.3736502e-009
3.3870545e-009
3.4781514e-009
3.5347286e-009
3.4225127e-009
3.2386142e-009
3.2307707e-009
3.2385519e-009
3.3307052e-009
3.5482891e-009
3.9008193e-009
4.0722017e-009
3.794894e-009
3.5434497e-009
3.3079191e-009
3.254452e-009
3.193148e-009
3.1254015e-009
3.2861599e-009
3.1643766e-009
3.1633578e-009
3.1995036e-009
3.3360789e-009
4.557545e-009
4.6603711e-009
4.737042e-009
4.495746e-009
4.697317e-009
4.4902977e-009
4.5125494e-009
4.7127275e-009
4.6082032e-009
4.7021361e-009
4.9323117e-009
4.7136579e-009
4.4947641e-009
4.3498081e-009
4.4892194e-009
4.2138365e-009
4.2842115e-009
4.5040047e-009
4.2886669e-009
4.2448147e-009
4.0712541e-009
4.2939796e-009
4.5507431e-009
4.6829444e-009
4.6834652e-009
4.5883157e-009
4.5603757e-009
4.5684932e-009
4.7364603e-009
4.7298199e-009
4.6411115e-009
4.7441777e-009
4.5862433e-009
3.7355899e-009
3.2891527e-009
3.429862e-009
3.6111483e-009
4.1399705e-009
4.6724452e-009
4.56499e-009
4.1314868e-009
3.6242828e-009
3.4315887e-009
3.5882102e-009
3.5767602e-009
3.4782947e-009
3.3693e-009
3.417224e-009
3.2184727e-009
3.4459101e-009
3.5241204e-009
3.2744083e-009
3.2138748e-009
3.2278081e-009
3.0066532e-009
2.9743879e-009
3.0379841e-009
3.1780681e-009
3.4800227e-009
3.7120741e-009
3.5526491e-009
3.7040802e-009
3.7718577e-009
3.7259873e-009
3.5530994e-009
3.5621297e-009
3.8101437e-009
3.996044e-009
4.1059365e-009
4.255877e-009
4.4152396e-009
4.452393e-009
4.3908979e-009
4.27301e-009
4.2214157e-009
4.1434794e-009
4.0579448e-009
3.5173295e-009
3.1034398e-009
3.0216555e-009
3.1392885e-009
3.1738948e-009
3.3036912e-009
3.6260298e-009
3.8794284e-009
4.0012917e-009
4.1077229e-009
4.057957e-009
4.1930417e-009
4.0744322e-009
4.1837957e-009
4.4500794e-009
4.5388662e-009
4.6441921e-009
4.8655232e-009
4.9191207e-009
4.9878614e-009
4.5847394e-009
4.3934411e-009
4.3426173e-009
4.1628068e-009
3.9295862e-009
3.4535339e-009
3.5152557e-009
3.718704e-009
3.4971638e-009
3.4094674e-009
3.3709508e-009
3.5722358e-009
3.9569267e-009
4.1829697e-009
4.1673383e-009
4.4888605e-009
4.574715e-009
4.3488008e-009
4.3436495e-009
4.2485001e-009
4.1994559e-009
4.3284833e-009
4.591399e-009
4.7052358e-009
4.5690308e-009
4.2575399e-009
4.2320046e-009
4.2527183e-009
4.441262e-009
4.569713e-009
4.5197545e-009
4.1231239e-009
4.0128787e-009
3.9156638e-009
3.9994039e-009
4.268522e-009
4.3813957e-009
4.2736991e-009
4.6019038e-009
4.7597759e-009
4.5390047e-009
4.4320282e-009
4.6469672e-009
5.0608895e-009
5.3216418e-009
5.1303436e-009
4.9294289e-009
4.4692429e-009
4.0659282e-009
3.8525138e-009
3.5846772e-009
3.4818851e-009
3.4305338e-009
3.2354349e-009
3.3436442e-009
3.81175e-009
4.1273571e-009
4.4087824e-009
4.5130518e-009
4.6016475e-009
4.6878384e-009
4.5630264e-009
4.2026461e-009
3.9506743e-009
3.5693795e-009
3.453606e-009
3.5098958e-009
3.5003216e-009
3.3712778e-009
3.3921352e-009
3.346407e-009
3.0405422e-009
3.0525063e-009
3.2432148e-009
3.2773884e-009
3.2159407e-009
3.4175131e-009
3.5078395e-009
3.3773555e-009
3.5643611e-009
3.7536753e-009
3.5606449e-009
3.5188122e-009
3.3857781e-009
3.3735117e-009
3.3105734e-009
3.4832523e-009
3.3804601e-009
3.1775718e-009
3.3064081e-009
3.2316427e-009
3.2070202e-009
3.1975423e-009
3.2903209e-009
3.3351185e-009
3.5591434e-009
3.7315823e-009
3.6879701e-009
3.4628737e-009
3.4669996e-009
3.3670434e-009
3.2130978e-009
3.1340532e-009
2.9981357e-009
3.2480745e-009
3.443397e-009
3.4172365e-009
3.6025604e-009
3.6107743e-009
3.8871529e-009
4.2942962e-009
4.4824561e-009
4.3942308e-009
4.4898454e-009
4.4595968e-009
4.1341184e-009
3.9308493e-009
4.1140558e-009
4.3687035e-009
4.3729286e-009
4.2414325e-009
4.1298908e-009
4.2755506e-009
4.5479404e-009
4.6243237e-009
4.562396e-009
4.6401262e-009
4.5733888e-009
4.2141123e-009
3.9536814e-009
4.0051141e-009
4.3424996e-009
4.3294167e-009
4.0530706e-009
3.8532125e-009
3.9911821e-009
4.1730432e-009
4.1170275e-009
3.8956799e-009
3.7665428e-009
3.8896567e-009
4.0194042e-009
4.1486242e-009
3.8961724e-009
3.324401e-009
3.2304058e-009
3.6612996e-009
4.223102e-009
4.2938623e-009
4.0387181e-009
3.5346376e-009
3.1985812e-009
3.4252999e-009
3.7254749e-009
3.5203285e-009
3.319365e-009
3.276138e-009
3.3058412e-009
3.177279e-009
3.182319e-009
3.3666324e-009
3.2576852e-009
3.0574433e-009
3.0501287e-009
2.9014699e-009
2.9347797e-009
3.0322702e-009
3.0816833e-009
3.473156e-009
3.6017996e-009
3.4097279e-009
3.4660177e-009
3.5261525e-009
3.4941748e-009
3.3671994e-009
3.254742e-009
3.4391058e-009
3.6709187e-009
3.6467288e-009
3.3024503e-009
3.3909497e-009
3.3835404e-009
3.3720414e-009
3.185501e-009
3.0150638e-009
3.3362511e-009
3.1762942e-009
3.0627329e-009
3.3443523e-009
3.4733797e-009
3.6832706e-009
3.7956627e-009
3.6269103e-009
3.5484925e-009
3.5919446e-009
3.5475633e-009
3.5033258e-009
3.7077832e-009
3.5527322e-009
3.3389325e-009
3.3505574e-009
3.5886216e-009
3.6863996e-009
3.6449995e-009
3.7473441e-009
3.4683532e-009
3.2799858e-009
3.4203587e-009
3.4296306e-009
3.4932252e-009
3.6531184e-009
3.6109493e-009
3.586712e-009
3.670018e-009
4.072211e-009
4.4091178e-009
4.6304979e-009
4.8779355e-009
4.8954754e-009
4.6507625e-009
4.4534529e-009
4.3693616e-009
4.1122927e-009
3.9239727e-009
3.8513232e-009
3.8963148e-009
3.8733281e-009
3.8369259e-009
3.8894655e-009
3.8081612e-009
3.6352244e-009
3.5415671e-009
4.0643809e-009
4.3425865e-009
4.2804172e-009
4.1241171e-009
3.7671966e-009
3.1105226e-009
3.3664697e-009
3.8878419e-009
3.9135075e-009
3.8845583e-009
3.9618085e-009
4.0354522e-009
4.2767362e-009
4.3430247e-009
4.0291303e-009
4.0195087e-009
4.1969958e-009
4.0404054e-009
3.9745836e-009
3.8416933e-009
3.8472164e-009
4.0376833e-009
4.214594e-009
4.3086706e-009
4.3809674e-009
4.3642795e-009
4.2633128e-009
3.9758613e-009
3.5157197e-009
3.2015853e-009
3.4046025e-009
3.7226633e-009
4.1721631e-009
3.9156721e-009
3.2838051e-009
3.3562471e-009
3.4477766e-009
3.5429097e-009
3.9316427e-009
4.5990695e-009
4.9640046e-009
4.779337e-009
4.5329913e-009
4.5804337e-009
4.254905e-009
4.0309614e-009
4.0519625e-009
3.8677291e-009
3.7264759e-009
3.9938635e-009
4.3775482e-009
4.748059e-009
5.0117956e-009
4.8724168e-009
4.1876671e-009
3.7501706e-009
3.6984815e-009
3.5308345e-009
3.6046708e-009
3.45058e-009
3.8622945e-009
3.8703631e-009
3.5189205e-009
3.2104123e-009
3.3105461e-009
3.5105806e-009
3.7212404e-009
3.9536801e-009
4.2540477e-009
4.8483516e-009
4.5349877e-009
4.4357991e-009
4.6050182e-009
4.5378985e-009
4.3195781e-009
3.8982827e-009
3.5357361e-009
3.1935735e-009
3.2439498e-009
3.4985989e-009
4.145738e-009
4.7088902e-009
4.6537872e-009
4.5296479e-009
3.9543188e-009
3.6894621e-009
3.8129123e-009
3.7079553e-009
3.9209711e-009
4.3161451e-009
4.518008e-009
4.3304096e-009
3.6933506e-009
3.6668537e-009
3.76343e-009
3.6869813e-009
3.952976e-009
4.1366671e-009
3.8151285e-009
3.7191612e-009
3.6352135e-009
3.7539534e-009
4.3479683e-009
4.6819903e-009
5.0639444e-009
4.9170666e-009
4.9656633e-009
4.9908948e-009
4.9529071e-009
5.1236642e-009
5.3561024e-009
5.3067692e-009
5.3019543e-009
4.7889301e-009
4.4497503e-009
4.0635984e-009
3.9256598e-009
3.7349364e-009
3.7824278e-009
4.139815e-009
4.2936508e-009
4.1968656e-009
4.0720536e-009
3.8427714e-009
3.8802626e-009
3.9503027e-009
3.7132326e-009
3.7473603e-009
3.9323968e-009
4.0849806e-009
3.9941089e-009
4.1297714e-009
4.0615434e-009
4.0325942e-009
3.8663415e-009
3.7081167e-009
3.6373415e-009
3.76584e-009
3.7482853e-009
3.8835137e-009
4.2576325e-009
4.1189249e-009
3.9156543e-009
4.039152e-009
4.1721697e-009
4.0952899e-009
4.2182111e-009
4.2768568e-009
4.2005045e-009
4.067423e-009
3.9569852e-009
3.658234e-009
3.6790929e-009
3.6750945e-009
3.8043634e-009
3.8062785e-009
4.0818895e-009
4.1404864e-009
3.9507706e-009
3.8661013e-009
3.8834011e-009
3.7079647e-009
3.585556e-009
3.9300596e-009
3.9774547e-009
4.0224463e-009
4.0688308e-009
3.9700763e-009
3.8460333e-009
3.9746281e-009
3.881353e-009
3.4236148e-009
3.3576967e-009
3.3998509e-009
3.4023439e-009
3.6012744e-009
3.811549e-009
4.0624005e-009
3.8796088e-009
3.8441697e-009
3.9363705e-009
3.8589142e-009
3.8744819e-009
4.6885838e-009
4.7887651e-009
4.7832301e-009
4.7366855e-009
4.5340402e-009
4.675037e-009
4.7894961e-009
4.3148411e-009
3.9568152e-009
4.0516608e-009
4.2007359e-009
4.2081808e-009
4.187307e-009
4.3507563e-009
4.3631531e-009
3.8776785e-009
4.0836265e-009
4.6345145e-009
4.8868077e-009
5.0727539e-009
5.1937519e-009
5.1131707e-009
4.6940417e-009
4.5629813e-009
4.604559e-009
4.5724375e-009
4.5108446e-009
4.7083794e-009
5.017015e-009
4.9023972e-009
4.907341e-009
4.707099e-009
4.4268116e-009
4.0717669e-009
3.7642692e-009
3.8469514e-009
4.2210672e-009
4.8852683e-009
5.2301527e-009
5.0452006e-009
4.2748327e-009
3.750466e-009
4.0115088e-009
3.8792452e-009
3.8936616e-009
3.9285553e-009
3.9782099e-009
3.6451347e-009
3.7681538e-009
3.9575628e-009
3.7338119e-009
3.4453024e-009
3.57087e-009
3.6570609e-009
3.6209002e-009
3.6140657e-009
3.6144917e-009
3.6999151e-009
3.9677812e-009
4.0843088e-009
3.9456042e-009
3.813917e-009
3.7475189e-009
3.8874117e-009
4.0123022e-009
4.059312e-009
4.3745368e-009
4.56231e-009
4.5785533e-009
4.8132482e-009
4.8459816e-009
4.5516074e-009
4.5482342e-009
4.5608711e-009
4.3272652e-009
3.9698646e-009
3.7289035e-009
3.6060133e-009
3.7888376e-009
4.0174766e-009
4.2041459e-009
4.3545664e-009
4.3790303e-009
4.4623378e-009
4.3922354e-009
4.3196821e-009
4.2512155e-009
4.2422163e-009
4.0342353e-009
4.0489391e-009
4.264982e-009
4.0049823e-009
3.757435e-009
4.0877052e-009
4.4262924e-009
4.373209e-009
4.2303214e-009
4.105751e-009
4.113627e-009
4.0891986e-009
3.7476139e-009
3.8536124e-009
4.0144657e-009
4.3054111e-009
4.3817471e-009
4.0618458e-009
3.802181e-009
3.6665065e-009
3.6083734e-009
3.5854356e-009
3.9351771e-009
4.1507385e-009
4.3721186e-009
4.3780728e-009
4.4231119e-009
4.4224799e-009
4.5253535e-009
4.766396e-009
4.7170154e-009
4.4378334e-009
4.4716232e-009
4.5295933e-009
4.8981808e-009
4.8018297e-009
4.358999e-009
4.2044296e-009
4.2363925e-009
4.1667716e-009
3.9972976e-009
3.7455185e-009
3.2814385e-009
2.8496155e-009
3.0932066e-009
3.6761146e-009
4.4829594e-009
4.7398178e-009
4.9341313e-009
4.6151902e-009
4.6592202e-009
4.9246371e-009
4.8035753e-009
4.4214166e-009
4.1790123e-009
3.8191106e-009
3.1935927e-009
2.9765718e-009
3.1087242e-009
3.1174181e-009
3.1655836e-009
3.3628295e-009
3.6262756e-009
4.2230302e-009
4.4923884e-009
4.5598785e-009
4.69304e-009
4.5214515e-009
4.445437e-009
4.538792e-009
4.4544103e-009
4.1441713e-009
3.7347061e-009
3.5389345e-009
3.7588728e-009
3.8423226e-009
3.5201143e-009
3.3971278e-009
3.5708172e-009
3.7643158e-009
3.8173354e-009
3.3979159e-009
3.3330054e-009
3.5300601e-009
3.8380719e-009
3.7024434e-009
3.505279e-009
3.5449335e-009
3.562377e-009
3.2392545e-009
3.258285e-009
3.6926875e-009
3.9129133e-009
3.9283862e-009
4.020538e-009
3.9069293e-009
3.5253456e-009
3.3425064e-009
3.5453784e-009
3.6810883e-009
3.8026153e-009
3.9651992e-009
3.8557705e-009
3.6493749e-009
4.1094513e-009
4.4299155e-009
4.2518845e-009
4.0320735e-009
3.9375983e-009
3.7937491e-009
3.9461403e-009
4.172616e-009
4.1204469e-009
4.3045691e-009
4.0293284e-009
3.9852361e-009
4.1427718e-009
4.303434e-009
4.2206865e-009
4.2400548e-009
4.5871988e-009
4.6017589e-009
4.4248333e-009
4.2430996e-009
4.2150647e-009
4.462886e-009
4.4826381e-009
4.2400412e-009
4.0420574e-009
4.1446924e-009
4.2365094e-009
4.0744381e-009
3.990972e-009
4.0425973e-009
4.2255653e-009
4.3116124e-009
4.4470335e-009
4.392461e-009
4.2863008e-009
4.1699998e-009
3.9347093e-009
4.0909485e-009
4.3615588e-009
4.4506346e-009
4.4887021e-009
4.6082584e-009
4.4775344e-009
4.4913728e-009
4.5858806e-009
4.2328541e-009
3.9270855e-009
3.8272257e-009
3.3811249e-009
3.6859169e-009
4.0664278e-009
4.41814e-009
4.7950919e-009
4.931522e-009
4.5313841e-009
3.9135075e-009
3.6297113e-009
3.6344135e-009
3.4806606e-009
3.7944896e-009
3.4963652e-009
3.2836724e-009
3.0716508e-009
3.3181268e-009
3.2186996e-009
3.2951304e-009
3.2922403e-009
3.2229069e-009
3.3958747e-009
3.7162915e-009
3.740994e-009
3.4639752e-009
3.3141636e-009
3.0914218e-009
3.1674703e-009
3.5307695e-009
3.8058027e-009
3.6572417e-009
3.5002186e-009
3.4498764e-009
3.3912647e-009
3.4329387e-009
3.6205223e-009
3.7728661e-009
3.5043553e-009
3.6200177e-009
3.5208779e-009
3.6597129e-009
3.4940854e-009
3.359946e-009
3.3225362e-009
3.262385e-009
3.0744013e-009
2.9371858e-009
3.0482815e-009
3.2994708e-009
3.9739639e-009
4.1031336e-009
4.2517286e-009
4.3133052e-009
3.8298976e-009
3.5296099e-009
3.7692596e-009
3.8255005e-009
3.6327087e-009
3.7601492e-009
3.8920615e-009
3.9407545e-009
3.7985871e-009
3.8568965e-009
4.003712e-009
4.4195575e-009
4.443731e-009
4.339543e-009
4.33271e-009
4.3971226e-009
4.459037e-009
4.7304637e-009
4.2952772e-009
3.999411e-009
4.1620912e-009
4.5563525e-009
4.7919141e-009
4.6791693e-009
4.4159483e-009
4.2767621e-009
4.1377686e-009
3.7985383e-009
3.58844e-009
3.4129087e-009
3.461458e-009
3.5854357e-009
3.609418e-009
3.390139e-009
3.1065325e-009
3.1514264e-009
3.4271337e-009
3.6197166e-009
3.9482576e-009
3.8703199e-009
3.8507456e-009
3.8473724e-009
3.8132313e-009
3.7893778e-009
3.7249977e-009
3.542735e-009
3.668396e-009
3.8813643e-009
4.3562475e-009
4.3203757e-009
3.9554258e-009
3.6304749e-009
3.5407574e-009
3.663006e-009
3.6600195e-009
3.3303078e-009
3.2006402e-009
3.1561138e-009
3.5683068e-009
3.9035319e-009
3.818959e-009
4.0514935e-009
4.3609959e-009
4.6067029e-009
4.4626611e-009
4.0886727e-009
3.6837237e-009
3.4492985e-009
3.4260717e-009
3.7066806e-009
4.0149354e-009
3.8368067e-009
3.3858488e-009
3.2316143e-009
3.3219895e-009
3.615196e-009
4.464301e-009
4.6363546e-009
4.3634699e-009
4.2790421e-009
4.119423e-009
3.8573074e-009
2.998955e-009
2.6506862e-009
2.7382255e-009
3.0722949e-009
3.2287741e-009
3.5909695e-009
3.9909991e-009
4.2778594e-009
4.5618822e-009
4.0764076e-009
3.245218e-009
2.8493075e-009
2.7010829e-009
2.9777504e-009
3.2239389e-009
3.2419588e-009
3.5504063e-009
3.5335717e-009
3.2573679e-009
2.9291468e-009
2.8667849e-009
2.9253343e-009
3.0482081e-009
3.2600237e-009
3.9722562e-009
4.3706515e-009
4.3083859e-009
4.3469839e-009
4.068522e-009
3.9677953e-009
3.9639895e-009
3.6666341e-009
3.7001839e-009
3.5314775e-009
3.3501289e-009
3.5602598e-009
3.8640917e-009
4.1115293e-009
4.271421e-009
4.1060321e-009
4.2522238e-009
4.1668818e-009
3.645926e-009
3.7513955e-009
3.9229691e-009
4.4405925e-009
4.1660734e-009
3.6675211e-009
3.5429966e-009
3.6620254e-009
3.5979802e-009
3.5190808e-009
3.6839243e-009
3.7906934e-009
3.8453473e-009
4.1311022e-009
4.2900323e-009
4.4407891e-009
4.9547112e-009
4.8312935e-009
4.6127345e-009
4.8444985e-009
4.9924208e-009
5.0196704e-009
4.9834134e-009
4.9045628e-009
5.0320997e-009
4.8943063e-009
4.4224369e-009
4.40291e-009
4.5082373e-009
4.1799688e-009
4.1016932e-009
4.2703359e-009
4.0598034e-009
4.0284509e-009
4.0352705e-009
3.8459889e-009
3.8636724e-009
3.9390482e-009
3.9113008e-009
3.7280275e-009
3.7177317e-009
3.8298364e-009
4.0021331e-009
3.4974258e-009
3.1998304e-009
3.1729956e-009
3.0619799e-009
3.4397052e-009
3.4101308e-009
3.5363696e-009
3.7315973e-009
3.8289426e-009
3.8522508e-009
3.7668614e-009
3.6896927e-009
3.7669903e-009
3.4651157e-009
3.3892449e-009
3.4172649e-009
3.5580705e-009
3.5120549e-009
3.4518074e-009
3.47954e-009
3.7034212e-009
3.8788428e-009
3.9410447e-009
3.9483917e-009
3.5332026e-009
3.2348367e-009
3.1887233e-009
3.2614068e-009
3.5510557e-009
3.9188757e-009
3.8531961e-009
3.5086776e-009
3.3437718e-009
3.4241928e-009
3.436397e-009
3.3861511e-009
3.3542681e-009
3.0895551e-009
3.0863271e-009
3.1828545e-009
3.1029934e-009
3.1221676e-009
3.2461483e-009
3.1503735e-009
3.2867088e-009
3.1762221e-009
3.0320351e-009
2.7651587e-009
2.7449606e-009
2.8547568e-009
2.945181e-009
3.1180525e-009
3.1099201e-009
4.8089628e-009
4.7671301e-009
4.7132791e-009
4.7028382e-009
4.5300955e-009
4.559415e-009
4.555704e-009
4.4450765e-009
4.4049255e-009
4.2979031e-009
4.7150925e-009
5.0628129e-009
4.9059839e-009
4.7417522e-009
4.1868102e-009
4.0061358e-009
4.4440471e-009
4.8170561e-009
5.0242043e-009
5.0554455e-009
5.0676497e-009
4.9550975e-009
4.9403788e-009
4.9707547e-009
4.8307506e-009
4.5802236e-009
4.7201639e-009
4.9081786e-009
4.6433722e-009
4.5274075e-009
4.4290368e-009
4.1284143e-009
3.7298618e-009
3.614281e-009
3.8681611e-009
4.0587703e-009
4.4288469e-009
4.8299805e-009
4.9260277e-009
4.604876e-009
4.0544057e-009
3.8823861e-009
3.6328177e-009
3.6028121e-009
3.6613126e-009
3.783656e-009
3.8060988e-009
3.862196e-009
3.706376e-009
3.5325769e-009
3.4077649e-009
3.5459745e-009
3.8468696e-009
3.7527307e-009
3.7629138e-009
4.0291974e-009
4.2064919e-009
4.2572519e-009
4.3903644e-009
4.5128056e-009
4.5582774e-009
4.7019175e-009
4.1550064e-009
4.1867752e-009
4.6640602e-009
4.8112594e-009
5.0169659e-009
4.9454217e-009
5.0608914e-009
5.0053573e-009
4.8262209e-009
4.8716912e-009
4.7101518e-009
4.2896284e-009
4.2953901e-009
3.871598e-009
3.5356409e-009
3.5316898e-009
3.7661935e-009
4.2322782e-009
4.719033e-009
4.8610403e-009
4.60907e-009
4.7131941e-009
4.9913982e-009
5.2760433e-009
5.2810359e-009
5.1966556e-009
4.976369e-009
4.9079009e-009
5.11404e-009
5.1335994e-009
4.9914335e-009
4.8868144e-009
4.5254724e-009
3.9665875e-009
3.8788911e-009
4.0966158e-009
3.645566e-009
3.7460362e-009
3.7534811e-009
3.640351e-009
3.5667398e-009
3.4182751e-009
3.2857715e-009
3.7023371e-009
3.9726095e-009
4.1414419e-009
4.4208491e-009
4.3032976e-009
4.2464165e-009
4.5466878e-009
4.9460907e-009
4.9670933e-009
5.0995791e-009
5.3361986e-009
5.5721455e-009
5.9073677e-009
6.0517294e-009
6.0836449e-009
5.8452783e-009
5.4874954e-009
5.3540791e-009
5.2960912e-009
5.0170069e-009
4.3699537e-009
4.4288854e-009
4.4421475e-009
4.5923753e-009
4.3472314e-009
4.0518482e-009
4.0029002e-009
3.9362606e-009
4.2551364e-009
4.6411252e-009
4.8465931e-009
4.8605264e-009
4.5096647e-009
4.376921e-009
4.3702792e-009
3.7358206e-009
3.6768236e-009
3.8813773e-009
3.8954559e-009
3.5328159e-009
3.5449223e-009
3.4879464e-009
3.5712538e-009
3.8559493e-009
4.0100712e-009
4.445914e-009
4.7852227e-009
4.610413e-009
4.7313147e-009
4.7902493e-009
4.8578831e-009
4.6329795e-009
4.6715271e-009
4.4826796e-009
3.8964881e-009
3.4757721e-009
3.5345126e-009
3.7890166e-009
3.9150154e-009
3.5385272e-009
3.2548748e-009
3.4134211e-009
3.4946601e-009
3.837479e-009
4.0110247e-009
3.4358898e-009
3.3154044e-009
3.4782284e-009
3.6635523e-009
3.7336383e-009
3.2821544e-009
3.2254171e-009
3.5160736e-009
3.3983768e-009
3.3413046e-009
3.2061087e-009
3.3917689e-009
3.6651678e-009
3.7155899e-009
3.8747126e-009
3.992922e-009
3.6541748e-009
3.6688786e-009
3.8629995e-009
3.713093e-009
3.5354933e-009
3.4739507e-009
3.4271172e-009
3.4482147e-009
3.5814709e-009
3.6284333e-009
3.5905434e-009
3.5495257e-009
3.3875536e-009
3.5444151e-009
3.8541591e-009
3.846892e-009
4.0321181e-009
4.215615e-009
4.3488239e-009
4.2613675e-009
4.2515059e-009
4.4723555e-009
4.2525001e-009
4.2362419e-009
4.2804645e-009
4.1476231e-009
4.2022296e-009
4.3385634e-009
4.3406711e-009
4.1140368e-009
4.1738338e-009
4.1171942e-009
4.2063664e-009
4.4288518e-009
4.4907188e-009
4.3151386e-009
4.3872443e-009
4.2915184e-009
4.2207433e-009
4.3242422e-009
4.0509247e-009
4.2752875e-009
4.3062399e-009
4.4586311e-009
4.5269865e-009
4.0332914e-009
3.9461239e-009
4.1127456e-009
4.2702828e-009
4.1026343e-009
4.0690695e-009
4.16656e-009
4.2866927e-009
4.2853865e-009
4.3376371e-009
4.5662288e-009
4.3503147e-009
4.3934794e-009
4.360011e-009
4.066357e-009
3.855251e-009
3.4059764e-009
3.1095827e-009
3.3546643e-009
3.4559051e-009
3.281814e-009
3.141764e-009
3.1078629e-009
3.1124214e-009
3.4350504e-009
3.330621e-009
3.0036534e-009
2.7603349e-009
2.9726291e-009
3.3571762e-009
3.3542372e-009
3.4084096e-009
3.5136406e-009
3.6974739e-009
4.1084638e-009
3.9254809e-009
3.6529325e-009
3.6259556e-009
3.8755076e-009
3.6690143e-009
3.6298739e-009
3.7526988e-009
4.0984041e-009
4.2696413e-009
4.2206445e-009
4.1085234e-009
4.1721685e-009
4.4451821e-009
3.9135075e-009
3.8587408e-009
4.1265625e-009
4.2858777e-009
4.1751036e-009
4.4153282e-009
4.6081525e-009
4.1610427e-009
3.7736906e-009
3.775702e-009
3.9120847e-009
3.6563153e-009
3.8395707e-009
4.0121073e-009
3.9729654e-009
4.0752626e-009
4.0325631e-009
3.8541484e-009
3.8701028e-009
3.6110632e-009
3.3504382e-009
3.4675912e-009
3.6286356e-009
3.8929471e-009
4.1592307e-009
4.3295551e-009
4.4871383e-009
4.2515618e-009
4.1407876e-009
4.5306244e-009
5.1734813e-009
4.9964135e-009
4.8284301e-009
5.1646124e-009
5.1348942e-009
4.9037407e-009
5.0078159e-009
4.4125385e-009
3.8583639e-009
3.528027e-009
3.4382636e-009
3.4318129e-009
3.716701e-009
3.8631327e-009
3.6564956e-009
3.5314436e-009
3.6940764e-009
3.5189289e-009
3.7019443e-009
3.6264588e-009
3.2825655e-009
3.1162654e-009
3.3674043e-009
3.6952727e-009
3.972324e-009
4.1938967e-009
4.2546079e-009
4.431326e-009
4.4251657e-009
4.1981935e-009
4.5669248e-009
4.5305256e-009
4.1873539e-009
3.923315e-009
3.6531226e-009
3.6375371e-009
3.6402701e-009
3.2865219e-009
3.085991e-009
3.3138136e-009
3.5740874e-009
3.3890375e-009
3.1627381e-009
3.2567658e-009
3.4540605e-009
3.793996e-009
4.125951e-009
4.2228621e-009
4.2841986e-009
3.9749228e-009
3.5798776e-009
3.4787657e-009
3.767693e-009
4.03638e-009
3.8621452e-009
4.0293936e-009
3.6468971e-009
3.359733e-009
3.4623177e-009
3.9019151e-009
3.8846479e-009
3.681521e-009
4.1420774e-009
4.1591846e-009
4.1845139e-009
3.9236947e-009
3.5012466e-009
3.7597897e-009
3.9507383e-009
3.6617961e-009
4.1032191e-009
4.6391106e-009
4.4699255e-009
3.9957476e-009
3.7923807e-009
3.6138682e-009
3.1433427e-009
3.072858e-009
3.0534748e-009
3.1951946e-009
3.5558031e-009
3.7934317e-009
4.0058696e-009
3.8759146e-009
3.461447e-009
3.4591318e-009
3.4800366e-009
3.4093104e-009
3.6204029e-009
3.9080796e-009
4.0335494e-009
4.0175816e-009
4.0244471e-009
3.8680982e-009
3.8096791e-009
3.6614055e-009
3.1464595e-009
2.8107884e-009
2.7879439e-009
2.8462992e-009
3.3274338e-009
3.8433265e-009
4.2471063e-009
4.6329529e-009
4.6072725e-009
4.3718382e-009
4.023811e-009
3.6286235e-009
3.4372245e-009
3.5850505e-009
3.9690242e-009
3.99565e-009
3.8008385e-009
3.6124237e-009
3.5353023e-009
3.5138996e-009
3.5092773e-009
3.3305248e-009
3.5217622e-009
3.6435292e-009
3.4718445e-009
3.3727522e-009
3.7808602e-009
3.9588747e-009
4.2389561e-009
4.1840472e-009
4.0475045e-009
4.2152818e-009
4.3557022e-009
4.4996802e-009
4.4832797e-009
4.414908e-009
3.7620331e-009
3.0984854e-009
3.2326084e-009
3.3222636e-009
3.2211517e-009
3.1704731e-009
3.5531948e-009
3.6819333e-009
3.5868327e-009
3.3183694e-009
3.3802838e-009
3.4460921e-009
3.4429116e-009
3.6328496e-009
3.6078922e-009
3.5742312e-009
3.362257e-009
3.2719646e-009
3.1007096e-009
3.1238281e-009
3.1699725e-009
3.2830878e-009
3.3381744e-009
3.4087894e-009
3.2834485e-009
3.3765145e-009
3.6522219e-009
3.774423e-009
3.7170115e-009
3.5995089e-009
3.9274246e-009
4.184286e-009
4.3938879e-009
4.2914795e-009
3.9919593e-009
4.0322406e-009
3.7849303e-009
3.4352673e-009
3.3143493e-009
3.3192456e-009
3.6230775e-009
3.7499416e-009
3.663878e-009
3.7285321e-009
3.6565553e-009
3.6563071e-009
3.9631187e-009
4.2371903e-009
3.8147896e-009
3.3502265e-009
3.5195404e-009
3.8614481e-009
4.0098016e-009
3.7710987e-009
3.719457e-009
3.8013701e-009
3.7399224e-009
4.1766824e-009
4.2779231e-009
3.7658606e-009
3.6259528e-009
3.6687811e-009
3.7439154e-009
3.4895374e-009
3.6564509e-009
3.6350008e-009
3.6560982e-009
3.7870489e-009
3.6641602e-009
3.684296e-009
3.6943842e-009
4.3280547e-009
4.2858856e-009
4.1170369e-009
3.8340586e-009
3.6748263e-009
3.4003087e-009
3.0307935e-009
3.1484739e-009
3.6270096e-009
4.0426595e-009
4.1665913e-009
3.9903888e-009
3.5484234e-009
3.2326577e-009
3.441778e-009
3.9151676e-009
4.1459211e-009
4.223315e-009
4.4130129e-009
4.6361696e-009
4.8537506e-009
4.5451015e-009
4.4600959e-009
4.427398e-009
4.3209031e-009
4.1872452e-009
3.9486889e-009
4.141174e-009
4.2905854e-009
4.0551527e-009
3.627274e-009
3.099689e-009
2.8207958e-009
2.9197755e-009
3.2474971e-009
3.9333817e-009
4.4734991e-009
4.4239748e-009
4.1926286e-009
3.7658568e-009
3.3252383e-009
3.1547079e-009
3.141911e-009
3.1806038e-009
3.0763211e-009
3.1217928e-009
3.083903e-009
3.0750489e-009
2.8359622e-009
2.8865785e-009
3.4212164e-009
3.8977325e-009
4.2555494e-009
4.4187571e-009
4.2407736e-009
4.2433154e-009
4.0779295e-009
4.1147954e-009
4.2662724e-009
4.2549186e-009
3.9610275e-009
4.0312099e-009
4.2556172e-009
4.4619489e-009
4.6044363e-009
4.3702555e-009
4.1821282e-009
4.1572182e-009
4.2761951e-009
4.0379752e-009
3.640097e-009
3.3338498e-009
3.0546188e-009
3.0126424e-009
3.199408e-009
3.2569943e-009
3.5136616e-009
3.9609951e-009
4.4527017e-009
4.7508571e-009
4.6391717e-009
4.1952846e-009
4.2810902e-009
4.4321834e-009
4.6018337e-009
4.5503861e-009
4.3266841e-009
4.1425959e-009
4.2381142e-009
4.2849313e-009
4.1474758e-009
3.9306979e-009
3.6415646e-009
3.3407479e-009
3.1845442e-009
3.2589584e-009
3.2760167e-009
3.1778386e-009
3.1456682e-009
3.2964265e-009
3.4324239e-009
3.1998761e-009
3.2719328e-009
3.4096135e-009
3.3817697e-009
3.5525742e-009
3.538672e-009
3.4953976e-009
3.5266389e-009
3.9901735e-009
3.9380518e-009
4.012706e-009
4.0711576e-009
4.3037869e-009
4.393488e-009
4.3137721e-009
4.1517023e-009
4.206211e-009
4.206397e-009
4.3688357e-009
4.1993143e-009
4.21897e-009
4.3275156e-009
4.0738162e-009
3.80396e-009
3.7384732e-009
3.8661078e-009
3.9811433e-009
3.9705601e-009
3.9114668e-009
4.1354903e-009
4.2172108e-009
4.2728279e-009
4.3653161e-009
4.2303129e-009
4.1251174e-009
4.3172186e-009
4.134621e-009
3.5898702e-009
3.2258834e-009
3.0946289e-009
2.9061666e-009
3.203313e-009
3.1710463e-009
2.9358535e-009
3.1174761e-009
3.2268885e-009
3.5006696e-009
4.4068845e-009
4.8595063e-009
5.0763183e-009
5.2495262e-009
4.8120327e-009
4.5203034e-009
4.5855339e-009
4.5630761e-009
4.3030764e-009
3.884909e-009
3.4234739e-009
3.1579933e-009
3.0087595e-009
2.8875526e-009
2.8610083e-009
3.0476287e-009
3.1511764e-009
3.3913062e-009
3.8227276e-009
4.0316079e-009
4.049484e-009
3.8152529e-009
3.6477022e-009
3.7129327e-009
3.6024489e-009
3.6590735e-009
3.5816647e-009
3.8006889e-009
4.3167224e-009
4.4787774e-009
4.0741188e-009
3.7861383e-009
3.6029643e-009
3.5828136e-009
3.1585889e-009
3.049978e-009
2.9981437e-009
3.0079919e-009
3.1807197e-009
3.0139869e-009
2.9901808e-009
3.0414238e-009
3.3284263e-009
3.3193797e-009
3.1620691e-009
3.1771567e-009
3.2296962e-009
3.0069544e-009
3.0283407e-009
3.1815972e-009
3.2304829e-009
3.419028e-009
3.5555056e-009
4.0331269e-009
4.2913826e-009
3.943788e-009
3.9223882e-009
3.9584837e-009
3.9404e-009
3.7444372e-009
3.9728362e-009
4.3420476e-009
4.6453475e-009
4.8157194e-009
4.8461917e-009
4.8331562e-009
4.5888301e-009
4.146527e-009
4.166039e-009
4.13108e-009
4.2965962e-009
4.3990386e-009
4.4663346e-009
4.3071023e-009
4.266615e-009
4.5053979e-009
4.540342e-009
4.6536483e-009
4.4045126e-009
4.4609935e-009
4.5195903e-009
4.2730521e-009
4.1916041e-009
4.2841901e-009
4.1413974e-009
4.275762e-009
4.3548377e-009
4.5437192e-009
4.5264519e-009
4.0592484e-009
3.9658296e-009
3.8545754e-009
4.0833581e-009
4.3843511e-009
4.2923755e-009
4.3955854e-009
4.5736978e-009
4.6399388e-009
4.4998873e-009
3.8409092e-009
3.6031205e-009
3.3911967e-009
3.1771555e-009
3.2067624e-009
3.1981499e-009
3.233863e-009
3.1851048e-009
3.1223591e-009
3.3215771e-009
3.2521473e-009
3.2270462e-009
3.1598761e-009
3.3004417e-009
3.2104842e-009
3.0187992e-009
3.1702302e-009
3.305266e-009
3.4665045e-009
3.5014472e-009
3.3790385e-009
3.1902873e-009
3.2331142e-009
3.5209361e-009
3.6387617e-009
3.6646659e-009
3.8166259e-009
4.0468993e-009
4.7433618e-009
4.9633476e-009
4.1592765e-009
3.4208782e-009
3.2699613e-009
3.364758e-009
3.4987373e-009
3.770164e-009
3.6767452e-009
3.6160176e-009
3.3668834e-009
3.5297562e-009
3.5109984e-009
3.6806012e-009
3.7535722e-009
3.7134227e-009
3.8033639e-009
4.093155e-009
4.2544898e-009
4.2002522e-009
4.1236124e-009
4.2994637e-009
3.9644667e-009
3.7597055e-009
3.8524367e-009
3.7437295e-009
3.9546294e-009
4.1235107e-009
3.6202969e-009
3.485101e-009
3.4373059e-009
3.5849867e-009
3.9439593e-009
4.2357211e-009
4.4038823e-009
4.5938691e-009
4.658378e-009
4.7126956e-009
4.4631761e-009
4.2833671e-009
4.0660098e-009
3.7741828e-009
3.5578834e-009
3.365382e-009
3.2334548e-009
3.4400769e-009
3.5622277e-009
3.7433213e-009
3.810764e-009
3.8158514e-009
4.0565576e-009
4.1984212e-009
4.6470068e-009
4.9200204e-009
4.8469856e-009
5.2326381e-009
5.9006398e-009
6.1186534e-009
5.4696754e-009
4.8716583e-009
5.0417427e-009
5.103992e-009
4.6899585e-009
4.3482301e-009
4.2688017e-009
4.1545677e-009
4.0201882e-009
4.0866693e-009
3.9959428e-009
3.8113256e-009
3.9862152e-009
3.97741e-009
4.0942266e-009
3.6750976e-009
3.5783597e-009
3.4593175e-009
3.8088664e-009
4.0701507e-009
3.906445e-009
3.7917295e-009
3.8231634e-009
4.1107438e-009
4.1398218e-009
4.3944694e-009
4.9931474e-009
4.9354973e-009
4.7171784e-009
4.5221299e-009
4.5176499e-009
4.6526383e-009
4.5293169e-009
4.0919182e-009
4.0388837e-009
4.7160187e-009
4.8937473e-009
4.8066258e-009
4.8535882e-009
4.4374389e-009
4.3084943e-009
4.3131491e-009
3.6671494e-009
3.176963e-009
3.109698e-009
3.5095365e-009
4.029993e-009
4.6757377e-009
4.7319297e-009
4.7061055e-009
4.6709554e-009
4.0709631e-009
3.5939995e-009
3.5773086e-009
3.4393731e-009
3.5759958e-009
3.8672301e-009
4.0371219e-009
4.2746068e-009
4.1864777e-009
3.8945069e-009
3.8588752e-009
3.9911224e-009
3.9029934e-009
3.5212659e-009
3.4071742e-009
3.4522132e-009
3.725372e-009
3.9854517e-009
3.9881847e-009
3.796356e-009
3.863606e-009
3.7166305e-009
3.5471579e-009
3.4390271e-009
3.6722817e-009
3.7828973e-009
3.8859146e-009
4.3932978e-009
4.940486e-009
5.1416258e-009
4.8083105e-009
4.1326972e-009
3.6332796e-009
3.4925554e-009
3.5759118e-009
3.9636327e-009
4.3099619e-009
4.4175473e-009
3.9777927e-009
3.8539898e-009
3.9711901e-009
3.7468628e-009
3.545274e-009
3.5564676e-009
3.5518927e-009
3.7217845e-009
3.847158e-009
4.245746e-009
4.6990419e-009
4.7862434e-009
4.4551878e-009
4.3513851e-009
4.6586768e-009
4.6489085e-009
4.55948e-009
4.6519697e-009
4.6803749e-009
4.2986475e-009
3.5992851e-009
3.3548123e-009
3.624412e-009
3.9614641e-009
3.7431437e-009
3.5189112e-009
3.5924601e-009
3.5641836e-009
3.6534995e-009
3.8630065e-009
3.9404005e-009
3.9142873e-009
4.1365831e-009
3.8193712e-009
3.6903289e-009
3.6644558e-009
3.5837294e-009
3.4717536e-009
3.7169316e-009
3.9392748e-009
3.8875857e-009
3.7971955e-009
3.7221412e-009
3.5020442e-009
3.524007e-009
3.5940456e-009
3.6687473e-009
3.7180655e-009
3.5470535e-009
3.3011375e-009
3.42031e-009
3.582125e-009
3.7063442e-009
3.573888e-009
3.5341223e-009
3.4553177e-009
3.2780558e-009
3.3994405e-009
3.3723643e-009
3.4867301e-009
3.414608e-009
3.1998956e-009
3.1646477e-009
3.2707899e-009
3.5071236e-009
3.4952423e-009
3.4042743e-009
3.6274814e-009
3.78896e-009
3.9075546e-009
3.9124524e-009
4.077007e-009
4.2534362e-009
4.0769432e-009
4.0089567e-009
4.2305309e-009
4.2423009e-009
3.7956711e-009
4.0233011e-009
4.2258841e-009
3.9830456e-009
3.8889541e-009
3.7435655e-009
3.8853327e-009
4.3278137e-009
4.5572247e-009
4.2562139e-009
3.9298687e-009
3.8981798e-009
3.9135075e-009
4.6854701e-009
4.8788693e-009
4.8094411e-009
4.9037577e-009
4.6045769e-009
4.3423176e-009
4.1741919e-009
4.450809e-009
4.6130077e-009
4.9037605e-009
5.094466e-009
4.8699965e-009
4.5476919e-009
4.4389862e-009
4.3151832e-009
4.4787288e-009
4.6263118e-009
4.6322172e-009
4.6938915e-009
4.8263803e-009
4.9183869e-009
4.8151621e-009
4.3971399e-009
4.2597822e-009
4.1751129e-009
4.211644e-009
4.2229813e-009
4.003028e-009
3.5337576e-009
3.5665369e-009
3.7843594e-009
3.7233443e-009
3.7795852e-009
3.732608e-009
3.9135075e-009
4.4917984e-009
4.8126923e-009
4.6207213e-009
4.4360567e-009
3.9569787e-009
3.7875536e-009
3.7197582e-009
3.7466255e-009
3.7786832e-009
3.7210346e-009
3.7502089e-009
3.6963565e-009
3.6002469e-009
3.7559068e-009
4.0620427e-009
4.3543824e-009
4.5659535e-009
4.5487351e-009
4.7755946e-009
4.777606e-009
4.4462645e-009
4.3385678e-009
4.2525532e-009
4.4535477e-009
4.8861219e-009
5.1157714e-009
5.019084e-009
4.6227912e-009
4.2517869e-009
4.4036017e-009
4.6923334e-009
4.6175206e-009
4.4095396e-009
4.3344378e-009
4.1089089e-009
3.8610252e-009
3.5096833e-009
3.2629998e-009
2.9540589e-009
3.0168875e-009
3.4852304e-009
4.0318866e-009
4.3104285e-009
4.2415292e-009
4.3813243e-009
4.1385836e-009
4.1579993e-009
4.3753402e-009
4.3130746e-009
4.0682196e-009
4.2053713e-009
4.451462e-009
4.3774167e-009
4.6525447e-009
4.8841176e-009
4.8482443e-009
4.914149e-009
4.3853593e-009
3.960416e-009
3.9505514e-009
3.9505447e-009
3.8447224e-009
4.150282e-009
4.5197333e-009
4.7432767e-009
4.6194753e-009
4.3764931e-009
4.4445137e-009
4.5362344e-009
4.593628e-009
4.7885179e-009
4.5334227e-009
4.4215431e-009
4.4674001e-009
4.5130645e-009
4.394935e-009
4.1749833e-009
4.2633864e-009
4.7236998e-009
5.1172854e-009
5.1102094e-009
4.7850688e-009
4.7718881e-009
5.1114858e-009
4.957155e-009
5.0998365e-009
5.5796671e-009
5.8768624e-009
5.645325e-009
5.2466274e-009
4.8240385e-009
4.782348e-009
4.6170095e-009
4.2976876e-009
4.0905705e-009
4.1672429e-009
4.4204473e-009
4.6050985e-009
4.7356625e-009
4.9580531e-009
4.6745444e-009
4.007202e-009
4.0088771e-009
4.0980018e-009
3.9411713e-009
3.620021e-009
3.7823145e-009
4.2398408e-009
4.2233915e-009
3.8865675e-009
3.9072338e-009
3.9329453e-009
4.0894231e-009
4.2666701e-009
4.4039655e-009
4.5526554e-009
4.3835666e-009
4.1998148e-009
4.1837981e-009
4.1771562e-009
3.8707638e-009
3.2423151e-009
2.7046781e-009
3.0205267e-009
3.4732952e-009
3.6245796e-009
3.3439558e-009
3.3618334e-009
3.501627e-009
3.7164224e-009
3.5610351e-009
3.4232906e-009
3.3936688e-009
3.2895771e-009
3.2285606e-009
3.1292312e-009
3.2147494e-009
3.1424363e-009
2.9643564e-009
3.0928549e-009
3.2127964e-009
3.3077368e-009
3.6430079e-009
3.823331e-009
3.755537e-009
4.0068197e-009
4.3106487e-009
4.7398104e-009
4.7673504e-009
4.4148542e-009
4.1452397e-009
4.1690783e-009
4.1493588e-009
4.1046397e-009
3.9962703e-009
3.6922813e-009
3.6677092e-009
3.9183177e-009
4.0786909e-009
3.7685957e-009
3.8020477e-009
4.0247747e-009
4.1114471e-009
4.1357658e-009
4.1213346e-009
4.5093934e-009
4.9806686e-009
5.1420493e-009
4.8756086e-009
4.5900329e-009
4.7059353e-009
4.84126e-009
4.9687968e-009
5.1683497e-009
5.0769505e-009
4.9692049e-009
4.9194406e-009
5.0417365e-009
4.8881762e-009
4.5549573e-009
4.3045739e-009
4.2953835e-009
4.5496949e-009
5.0661625e-009
4.9788958e-009
4.4100611e-009
4.1865028e-009
4.3469709e-009
4.027406e-009
3.8884599e-009
3.7157646e-009
3.8378695e-009
4.1233339e-009
4.169911e-009
3.901307e-009
3.8991829e-009
3.8921573e-009
3.96657e-009
3.9239683e-009
3.9569876e-009
3.8819348e-009
3.9752409e-009
4.0923449e-009
4.0820966e-009
3.9744962e-009
4.0631883e-009
4.349038e-009
4.502536e-009
4.5011335e-009
4.2238273e-009
4.1363695e-009
4.1367481e-009
4.0856828e-009
3.9792367e-009
3.9693247e-009
3.6197609e-009
3.3932688e-009
3.429991e-009
3.7938192e-009
3.7946289e-009
3.1813693e-009
2.8277664e-009
3.0397716e-009
3.0870703e-009
3.2927783e-009
3.449016e-009
3.3429537e-009
3.2254495e-009
3.187173e-009
3.2293286e-009
3.3172027e-009
3.2919075e-009
3.5921803e-009
3.751783e-009
3.8077824e-009
4.0594503e-009
3.7506531e-009
3.4058975e-009
3.1768584e-009
3.0395466e-009
3.4815933e-009
3.6047546e-009
3.2341815e-009
3.1453294e-009
3.2008487e-009
3.270791e-009
3.1765084e-009
3.3688986e-009
3.414034e-009
3.3676821e-009
3.2153708e-009
3.168681e-009
3.3070833e-009
3.4810602e-009
3.2377447e-009
3.1337968e-009
3.1781631e-009
3.5692017e-009
3.5520796e-009
3.3977488e-009
3.44245e-009
3.3440319e-009
3.361428e-009
3.3055575e-009
3.2749251e-009
3.4964504e-009
3.243806e-009
3.2838457e-009
3.4276785e-009
3.3494044e-009
3.4504036e-009
3.5764987e-009
3.9298926e-009
4.4458328e-009
4.6996166e-009
4.773693e-009
4.7197442e-009
4.7838219e-009
4.6852112e-009
4.3663664e-009
3.799741e-009
3.4989244e-009
3.5352139e-009
3.6022713e-009
3.5827933e-009
3.3831752e-009
3.2957677e-009
3.4221977e-009
3.9223205e-009
4.2748032e-009
4.5319031e-009
4.6735252e-009
5.1161972e-009
5.1499871e-009
4.857151e-009
4.6229673e-009
4.236193e-009
4.5470883e-009
4.7179906e-009
4.5343825e-009
4.4503385e-009
4.4368215e-009
4.02774e-009
3.8374967e-009
3.9846959e-009
4.073099e-009
3.908048e-009
3.8021308e-009
3.9970696e-009
4.1337887e-009
4.1918565e-009
4.4608309e-009
4.2313591e-009
3.9096769e-009
3.7643386e-009
3.5651531e-009
3.5129839e-009
3.5748494e-009
3.2449481e-009
3.1634023e-009
3.1986813e-009
2.9903151e-009
3.1546312e-009
3.2088036e-009
3.3781664e-009
3.6534396e-009
3.8247731e-009
3.8529858e-009
3.8541807e-009
3.7036476e-009
3.5951345e-009
3.5625314e-009
3.4797855e-009
3.8712567e-009
4.2789305e-009
4.6847284e-009
4.8256304e-009
4.6261574e-009
4.3680321e-009
4.4236477e-009
4.2137894e-009
3.7540834e-009
3.7815271e-009
3.7719529e-009
3.8342036e-009
3.9606825e-009
4.0853344e-009
4.2736381e-009
4.5036255e-009
4.1924723e-009
3.5741156e-009
3.2330124e-009
3.4201618e-009
3.5811603e-009
3.6138922e-009
3.9844519e-009
4.0043951e-009
3.8137206e-009
3.6491496e-009
3.3241024e-009
3.1206392e-009
2.924915e-009
2.9587997e-009
3.4113282e-009
3.838377e-009
3.8345726e-009
4.1193644e-009
4.4099245e-009
4.1634337e-009
3.8430509e-009
3.5813679e-009
3.126565e-009
3.1412673e-009
3.1802491e-009
3.0330335e-009
3.0927357e-009
3.6654065e-009
4.0275026e-009
4.3145066e-009
4.5184364e-009
4.2132931e-009
3.5356113e-009
2.897927e-009
3.0764261e-009
3.5494334e-009
4.0643171e-009
4.1766618e-009
3.7260418e-009
3.5080103e-009
3.417429e-009
3.2179546e-009
3.3714038e-009
3.29087e-009
3.4796078e-009
3.6543552e-009
4.1467375e-009
4.7637798e-009
4.6999288e-009
4.4192561e-009
4.58184e-009
4.7174048e-009
4.9411897e-009
5.0389677e-009
4.9352124e-009
4.6756928e-009
4.405164e-009
4.5323644e-009
4.3235655e-009
3.8625112e-009
3.4771772e-009
3.3860195e-009
3.4009619e-009
3.445232e-009
3.2684501e-009
3.1346485e-009
3.2910789e-009
3.5265457e-009
3.4662033e-009
3.5237896e-009
3.4578701e-009
3.4419971e-009
3.4511726e-009
3.5619304e-009
3.3924579e-009
3.3699513e-009
3.532679e-009
3.5649293e-009
3.575065e-009
3.8247163e-009
3.789901e-009
3.7247031e-009
3.6129672e-009
3.6335846e-009
3.6949211e-009
3.8942828e-009
4.040233e-009
3.8399422e-009
3.6218633e-009
3.4759457e-009
3.3078645e-009
3.308003e-009
3.3882818e-009
3.5074054e-009
3.5969154e-009
3.703634e-009
3.6793967e-009
3.6106412e-009
3.4805883e-009
3.1331375e-009
3.1049085e-009
3.0863936e-009
2.8607179e-009
3.0667622e-009
3.0962254e-009
3.2635687e-009
3.2850025e-009
3.1123087e-009
3.2514799e-009
3.4666116e-009
3.6074158e-009
3.6116409e-009
3.5060571e-009
3.5467696e-009
3.409843e-009
3.3041645e-009
3.340454e-009
3.4512133e-009
3.4826946e-009
3.2747596e-009
3.1857638e-009
3.0651347e-009
3.2148825e-009
3.4344356e-009
3.4435148e-009
3.4037491e-009
3.5409023e-009
3.3195532e-009
4.0994426e-009
4.2214496e-009
4.1920189e-009
4.2940271e-009
4.4907929e-009
4.5896747e-009
4.9004248e-009
4.8175381e-009
4.7863767e-009
4.6856515e-009
4.5916578e-009
4.6154935e-009
4.7743761e-009
4.8130201e-009
4.8539726e-009
4.9200699e-009
5.0354906e-009
4.9683694e-009
4.9125937e-009
4.9894587e-009
4.8573892e-009
4.8736785e-009
4.8911235e-009
4.8040998e-009
4.7537576e-009
4.5867358e-009
4.3428424e-009
4.1877929e-009
4.1486036e-009
4.1183076e-009
4.2504125e-009
4.5035207e-009
4.3881799e-009
4.1411141e-009
4.4357608e-009
4.7209334e-009
4.6184302e-009
4.4800619e-009
4.2045352e-009
4.1666454e-009
4.4598963e-009
4.6004619e-009
4.3531546e-009
4.3030524e-009
4.2579022e-009
4.317797e-009
4.4391298e-009
4.6373373e-009
4.7421326e-009
4.9683194e-009
5.1111921e-009
5.1925288e-009
5.4744328e-009
5.431591e-009
5.2077927e-009
5.1825449e-009
4.9380751e-009
4.9815761e-009
4.9918096e-009
5.1319899e-009
5.2254398e-009
4.8287632e-009
4.4403072e-009
4.1348306e-009
4.3086148e-009
4.768014e-009
4.6311364e-009
3.9863428e-009
3.8271578e-009
3.5124975e-009
3.0922156e-009
3.2247518e-009
3.5336274e-009
4.0380754e-009
4.5190603e-009
4.7465924e-009
4.8069199e-009
4.701963e-009
4.4990791e-009
4.2975881e-009
4.3640691e-009
4.4744891e-009
4.6326976e-009
4.8180215e-009
4.7712354e-009
4.6209452e-009
4.734539e-009
4.6501113e-009
4.3495376e-009
4.2783313e-009
4.4707201e-009
4.7499821e-009
4.7449257e-009
4.9828907e-009
4.5667932e-009
4.2981876e-009
4.3513999e-009
4.1729363e-009
4.0822113e-009
4.2533995e-009
4.612227e-009
4.788222e-009
4.647114e-009
4.6022986e-009
4.5684953e-009
4.5688235e-009
4.4195898e-009
4.4502073e-009
4.4997656e-009
4.7701343e-009
4.9016125e-009
4.7655024e-009
4.5728098e-009
4.3898744e-009
4.0700236e-009
4.3660157e-009
4.3121144e-009
4.4880634e-009
4.4713251e-009
4.2452687e-009
3.9972872e-009
3.8006029e-009
3.855931e-009
3.9988036e-009
4.0730237e-009
4.3242101e-009
4.2714156e-009
4.2232841e-009
4.1223189e-009
3.9190972e-009
3.7230382e-009
3.7075016e-009
3.841961e-009
3.7840709e-009
3.7542564e-009
3.267678e-009
3.0095541e-009
3.3154012e-009
3.5674529e-009
3.6602804e-009
3.5778219e-009
3.5467583e-009
3.5107903e-009
3.6257799e-009
3.6893271e-009
4.0287321e-009
4.5856774e-009
4.9341669e-009
5.0296852e-009
4.8274252e-009
4.5905018e-009
4.3905488e-009
4.1908358e-009
3.9108862e-009
3.5297855e-009
3.3297836e-009
3.60395e-009
3.7223535e-009
3.7253739e-009
3.6304171e-009
3.6180543e-009
3.4101697e-009
3.3897775e-009
3.3982299e-009
3.487691e-009
3.5764319e-009
3.6394502e-009
3.5376182e-009
3.5261696e-009
3.453329e-009
3.3850535e-009
3.3884592e-009
3.4371048e-009
3.5850241e-009
3.7353957e-009
3.7877427e-009
3.9537879e-009
4.0724788e-009
4.0442498e-009
4.3163981e-009
4.4810475e-009
4.0838405e-009
3.9667705e-009
4.052145e-009
4.0478591e-009
3.9167009e-009
3.7786215e-009
3.6531368e-009
3.720867e-009
3.6224015e-009
3.5123963e-009
3.4317662e-009
3.5687268e-009
3.7854898e-009
3.4980887e-009
3.5542806e-009
3.5898975e-009
3.7092611e-009
3.8511721e-009
4.1059635e-009
4.5882493e-009
4.7684272e-009
4.7423141e-009
4.5539956e-009
4.3754845e-009
4.3341793e-009
4.5959911e-009
4.8990495e-009
4.7046737e-009
4.5811138e-009
4.3775543e-009
4.1857256e-009
4.1031737e-009
3.9860533e-009
3.8127342e-009
3.8233515e-009
4.0269909e-009
4.2389962e-009
4.4939313e-009
4.4589249e-009
4.5837694e-009
4.565302e-009
4.6923098e-009
4.5667288e-009
4.3543723e-009
4.1227372e-009
3.8603815e-009
3.5881709e-009
3.1142834e-009
3.2031207e-009
3.5516101e-009
3.6596771e-009
3.7183703e-009
4.0031621e-009
4.2261261e-009
4.2513101e-009
4.3197619e-009
4.176009e-009
4.2824891e-009
4.358874e-009
4.4857855e-009
4.5913025e-009
4.5065858e-009
4.0023157e-009
3.8134681e-009
3.8862939e-009
4.1111842e-009
4.3897261e-009
4.2658757e-009
4.035346e-009
4.3593189e-009
4.4965669e-009
4.3064688e-009
4.4033325e-009
4.3634705e-009
4.0478011e-009
3.4889636e-009
3.2573759e-009
3.266504e-009
3.2976001e-009
3.3610525e-009
3.7087255e-009
3.6800653e-009
3.5760715e-009
3.8996117e-009
3.7448008e-009
3.4187934e-009
3.2441749e-009
2.9681667e-009
2.9982063e-009
3.0944936e-009
3.2381827e-009
3.3955747e-009
3.4264322e-009
3.6163717e-009
3.8429911e-009
3.7673129e-009
3.7319702e-009
3.7545079e-009
3.7299831e-009
3.7100725e-009
3.6760751e-009
3.5393412e-009
3.6142829e-009
3.4365897e-009
3.1445701e-009
3.1913398e-009
3.2967619e-009
3.3111279e-009
3.2437681e-009
3.2859223e-009
3.4625915e-009
3.639071e-009
3.625554e-009
3.4246853e-009
3.3773243e-009
3.518321e-009
3.4928347e-009
3.4642204e-009
3.4851267e-009
3.4204577e-009
3.4069407e-009
3.338234e-009
3.3533216e-009
3.3861009e-009
3.5389263e-009
3.7852081e-009
4.4345076e-009
4.6846375e-009
4.7754439e-009
4.7047177e-009
4.6423572e-009
4.506536e-009
4.1125977e-009
3.7982248e-009
3.7160078e-009
3.5925901e-009
3.1815853e-009
2.9521609e-009
3.2524322e-009
3.7445744e-009
3.9347065e-009
4.2046411e-009
4.6786101e-009
4.875038e-009
4.8626752e-009
4.1398528e-009
3.8563456e-009
4.1852215e-009
4.3371326e-009
4.094632e-009
4.1631312e-009
4.0227937e-009
3.9303365e-009
3.6860549e-009
3.562975e-009
3.3481189e-009
3.6207947e-009
3.7982832e-009
3.8484654e-009
3.7506725e-009
3.7230688e-009
3.8541158e-009
3.7782939e-009
3.8076594e-009
3.8644277e-009
3.9135075e-009
4.1072416e-009
3.9590184e-009
3.781998e-009
3.5519009e-009
3.6235739e-009
3.604576e-009
3.4895715e-009
3.3086556e-009
3.448307e-009
3.5002687e-009
3.6599203e-009
3.7170739e-009
4.0488836e-009
4.340358e-009
4.1605475e-009
4.0579954e-009
3.9629911e-009
3.9260126e-009
4.1810455e-009
4.2129595e-009
3.7570052e-009
3.363018e-009
3.5963215e-009
3.8670266e-009
3.6658704e-009
3.5991344e-009
3.7924389e-009
3.7604611e-009
3.8464119e-009
3.4701165e-009
3.188051e-009
3.1255927e-009
2.9928965e-009
3.5126817e-009
3.6702189e-009
3.5181951e-009
3.7214034e-009
3.9916773e-009
3.8717194e-009
3.596335e-009
3.6969993e-009
4.1575542e-009
4.4706617e-009
4.6203621e-009
4.4734843e-009
3.8892146e-009
3.5933498e-009
3.3385895e-009
3.3917528e-009
3.4586665e-009
3.8566291e-009
4.000416e-009
3.7578176e-009
3.6375248e-009
3.7849167e-009
4.4008048e-009
4.9422232e-009
4.8947169e-009
4.9493235e-009
4.5817805e-009
3.8208334e-009
3.7135205e-009
3.8387503e-009
4.0311879e-009
4.4166019e-009
4.8601867e-009
4.90638e-009
5.126511e-009
4.7549274e-009
4.078785e-009
3.7549899e-009
4.0340133e-009
4.1614523e-009
3.990344e-009
3.9264914e-009
3.3958259e-009
3.1008753e-009
3.1009635e-009
3.1913862e-009
3.2570493e-009
3.2686282e-009
3.3725123e-009
3.4408203e-009
3.8993082e-009
4.5986557e-009
4.8347463e-009
4.6226788e-009
4.3592652e-009
4.4946388e-009
4.5578023e-009
4.6494267e-009
4.9906587e-009
5.1704054e-009
5.0155945e-009
4.8460241e-009
4.3215611e-009
3.7866163e-009
3.5502708e-009
3.5189168e-009
3.6124155e-009
3.801586e-009
3.8864315e-009
4.0108433e-009
3.8353609e-009
3.6690578e-009
3.3452611e-009
3.1473751e-009
3.2292394e-009
3.496581e-009
3.4669577e-009
3.446518e-009
3.4617508e-009
3.6114986e-009
3.6012518e-009
3.6648968e-009
3.696473e-009
3.4542613e-009
3.4097363e-009
3.203003e-009
3.2089098e-009
3.2920721e-009
3.4030225e-009
3.4782057e-009
3.486996e-009
3.5557366e-009
3.6392841e-009
3.4142827e-009
3.3840829e-009
3.2354745e-009
3.3016177e-009
3.1535857e-009
3.0475708e-009
3.2227983e-009
3.0100565e-009
2.9600018e-009
3.0494154e-009
3.1452227e-009
3.3675155e-009
3.4823629e-009
3.4792771e-009
3.7210902e-009
3.6710369e-009
3.5031957e-009
3.4015089e-009
3.5026044e-009
3.4591848e-009
3.570279e-009
3.4529185e-009
3.6193016e-009
3.6878497e-009
3.6580352e-009
3.500532e-009
3.2981727e-009
3.0700952e-009
2.8677358e-009
3.0976758e-009
3.062908e-009
3.0085266e-009
3.2323115e-009
3.4825377e-009
3.7557914e-009
4.2385602e-009
4.8276218e-009
4.6709839e-009
3.9587854e-009
4.0547966e-009
4.014696e-009
4.0302637e-009
4.0626592e-009
4.0239026e-009
4.1102861e-009
3.9317276e-009
3.9677282e-009
4.2069912e-009
4.356499e-009
4.2382732e-009
4.3116768e-009
4.4874318e-009
4.411321e-009
4.0454138e-009
3.7460418e-009
3.7719949e-009
3.8936167e-009
3.943944e-009
4.1549387e-009
4.079308e-009
3.859214e-009
3.6646929e-009
3.6656464e-009
3.5009806e-009
3.7243788e-009
4.0801761e-009
4.3288139e-009
4.1368903e-009
3.9790523e-009
3.6654498e-009
3.4748717e-009
3.3743391e-009
3.4142337e-009
3.7760883e-009
4.3136097e-009
4.4808566e-009
4.4134953e-009
4.2956548e-009
4.2331981e-009
4.1817505e-009
4.3231325e-009
4.4194672e-009
4.5353222e-009
4.6254055e-009
4.4563197e-009
4.4025147e-009
4.4471212e-009
4.3418279e-009
3.8866441e-009
3.7974097e-009
4.032106e-009
4.3598262e-009
4.5074092e-009
4.2282286e-009
3.9971239e-009
4.1102377e-009
4.4208914e-009
4.7098172e-009
4.6286107e-009
4.2110686e-009
3.8914578e-009
3.1502235e-009
2.7676336e-009
3.0429543e-009
3.043524e-009
3.1307239e-009
3.2414328e-009
3.4836785e-009
3.3917029e-009
3.2998236e-009
3.0963115e-009
3.1466389e-009
3.5870972e-009
4.1493797e-009
4.4415726e-009
4.4119982e-009
4.0422445e-009
3.9022419e-009
4.0142014e-009
4.1970731e-009
4.0572142e-009
3.6946216e-009
3.7831685e-009
4.0075298e-009
4.1767948e-009
4.2437085e-009
4.3414865e-009
4.4377249e-009
4.4085357e-009
4.3133389e-009
4.4015019e-009
4.5947086e-009
4.6571979e-009
4.4427759e-009
4.1757098e-009
4.0858012e-009
4.1502138e-009
4.1869849e-009
4.1291422e-009
4.1303372e-009
4.0820131e-009
4.0226812e-009
3.8898413e-009
3.9267561e-009
4.0236198e-009
4.2465364e-009
4.2570099e-009
4.2735881e-009
4.3639634e-009
4.6057735e-009
4.4873566e-009
4.3387007e-009
4.1206722e-009
3.97586e-009
3.8231664e-009
3.4934103e-009
3.5181602e-009
3.4160407e-009
3.231665e-009
3.2961265e-009
3.1715545e-009
3.1264043e-009
2.9903445e-009
3.1563409e-009
3.2732523e-009
3.278196e-009
3.2122779e-009
3.1879443e-009
3.3674495e-009
3.3971054e-009
3.1927769e-009
3.3541102e-009
3.1642048e-009
2.9652134e-009
3.0732301e-009
3.0803386e-009
3.1314838e-009
3.273826e-009
3.2156958e-009
2.9680048e-009
2.8850662e-009
3.1173117e-009
3.2495115e-009
3.6456442e-009
3.9170694e-009
4.1072e-009
4.0571467e-009
4.121463e-009
4.2090497e-009
3.9947714e-009
4.0102902e-009
4.0686944e-009
3.4913502e-009
3.1958707e-009
3.1185582e-009
3.182298e-009
3.188685e-009
3.2145432e-009
3.2278512e-009
3.380195e-009
3.4158118e-009
3.2092236e-009
3.0173475e-009
3.2977164e-009
3.4205887e-009
3.0433331e-009
2.9716452e-009
3.1875933e-009
3.2795036e-009
3.1264248e-009
2.9974788e-009
3.1748696e-009
3.5510035e-009
3.8893032e-009
4.1473648e-009
3.8408761e-009
3.470303e-009
3.4503449e-009
3.4420198e-009
3.1353874e-009
3.1914846e-009
3.2147928e-009
2.9743592e-009
2.9952166e-009
3.3957263e-009
3.6868628e-009
4.0928519e-009
4.0816419e-009
3.7606842e-009
3.4340026e-009
3.3502491e-009
3.1725056e-009
3.1362501e-009
3.2632579e-009
3.4172835e-009
3.6286634e-009
4.0438836e-009
4.3471362e-009
4.714808e-009
5.0208491e-009
5.0830495e-009
5.3036591e-009
5.2891345e-009
4.9088976e-009
4.8614403e-009
4.633748e-009
4.4824473e-009
4.2625904e-009
4.2246027e-009
4.1735878e-009
3.8723889e-009
3.5212856e-009
3.1548465e-009
3.4141586e-009
3.842455e-009
3.8241298e-009
3.7974907e-009
3.6983998e-009
3.4705609e-009
3.4365161e-009
3.2793018e-009
3.3181873e-009
3.4515888e-009
3.8290222e-009
4.0960244e-009
3.827084e-009
3.8689981e-009
4.3413787e-009
4.2446438e-009
3.9855094e-009
3.9834816e-009
4.2155346e-009
4.5966204e-009
4.5660858e-009
4.5101664e-009
4.4932844e-009
4.3087635e-009
4.3355818e-009
4.2672115e-009
4.3980644e-009
4.5063226e-009
4.6470808e-009
4.552653e-009
4.5467801e-009
4.407594e-009
4.3314342e-009
4.4071953e-009
4.2686818e-009
4.3106923e-009
4.4389492e-009
4.5833599e-009
4.4997975e-009
4.3885921e-009
4.1324389e-009
3.9244091e-009
4.2381403e-009
4.50077e-009
4.3890342e-009
4.2683577e-009
4.2271977e-009
4.21171e-009
4.1141572e-009
4.2521268e-009
3.9916929e-009
3.9657739e-009
3.7306286e-009
3.4847156e-009
3.3712491e-009
3.4487868e-009
3.5061345e-009
3.0463322e-009
2.9179626e-009
2.9934821e-009
3.2665431e-009
3.4776845e-009
3.6446899e-009
3.9369807e-009
3.6823671e-009
3.4022708e-009
3.243277e-009
3.2840383e-009
3.3458564e-009
3.3210887e-009
3.3406007e-009
3.5168372e-009
3.5475021e-009
3.6631629e-009
3.5807059e-009
3.5697374e-009
3.5973248e-009
3.4013132e-009
3.1768896e-009
3.1179415e-009
3.3162453e-009
3.4285915e-009
3.6467014e-009
3.5007838e-009
3.6019282e-009
3.6213898e-009
3.7361883e-009
3.8579079e-009
3.4573833e-009
3.5759779e-009
3.9149503e-009
4.3288222e-009
4.4955416e-009
4.4139973e-009
4.4417299e-009
4.7871433e-009
4.8887678e-009
4.5199268e-009
4.4764109e-009
4.3393391e-009
3.9777082e-009
3.6239616e-009
3.4007381e-009
3.692214e-009
4.1200777e-009
4.129877e-009
4.0768899e-009
4.1514953e-009
4.5576296e-009
4.6914163e-009
4.5865571e-009
4.001951e-009
3.7179134e-009
3.8338646e-009
3.9035654e-009
3.9974494e-009
3.7927846e-009
3.7284045e-009
3.8458923e-009
4.1787111e-009
4.2201451e-009
4.0815843e-009
3.8562464e-009
3.8795072e-009
3.9246426e-009
3.612913e-009
3.4502668e-009
3.8512566e-009
3.8687001e-009
3.8287892e-009
4.1004574e-009
4.0273263e-009
3.5699777e-009
3.4170412e-009
3.5598175e-009
3.5854831e-009
3.6447037e-009
3.8465651e-009
4.027995e-009
3.8930866e-009
3.8035618e-009
3.5022176e-009
3.6061017e-009
3.6682073e-009
3.4739737e-009
3.3426244e-009
3.2499746e-009
3.4798642e-009
3.5513949e-009
3.6827768e-009
4.1145834e-009
4.4461531e-009
4.5451801e-009
4.2659018e-009
3.9256165e-009
3.8151802e-009
4.3901061e-009
4.6087465e-009
4.6523913e-009
4.7756963e-009
4.5433885e-009
4.3971834e-009
4.5988047e-009
4.5500005e-009
4.0495265e-009
3.806208e-009
4.0596066e-009
4.2577666e-009
4.4737622e-009
4.5305809e-009
4.2301006e-009
4.1088462e-009
3.6414975e-009
3.6295185e-009
3.8320526e-009
4.4776522e-009
4.8318152e-009
4.2982188e-009
3.6747664e-009
3.6225009e-009
3.9187834e-009
3.781279e-009
3.6477189e-009
3.7825636e-009
3.8745243e-009
3.8398542e-009
3.9273431e-009
4.0161315e-009
4.5429341e-009
4.8004682e-009
4.6725801e-009
4.6453142e-009
4.2555099e-009
3.5702801e-009
3.0566825e-009
3.2282087e-009
3.6737167e-009
3.9922576e-009
4.4768994e-009
5.0362021e-009
5.4893055e-009
5.1128677e-009
4.371103e-009
4.0682208e-009
4.0098965e-009
4.1651238e-009
4.9061046e-009
5.1929634e-009
4.4177384e-009
3.7260692e-009
3.7100999e-009
3.8992688e-009
3.9881061e-009
3.9025226e-009
4.05429e-009
4.4223975e-009
5.0208813e-009
5.283797e-009
5.2305224e-009
4.9957134e-009
4.7291764e-009
4.7395536e-009
5.1506872e-009
5.4794683e-009
5.9037729e-009
6.013907e-009
5.6005951e-009
5.3847284e-009
4.9333883e-009
4.711368e-009
4.565114e-009
4.3888626e-009
4.3749115e-009
4.283899e-009
3.9739949e-009
3.6899573e-009
3.4962053e-009
3.3865839e-009
3.3431657e-009
3.358397e-009
3.5376162e-009
3.4086688e-009
3.556926e-009
3.6506677e-009
3.5704688e-009
3.5338281e-009
3.5237234e-009
3.8658711e-009
4.1873933e-009
4.0321008e-009
3.8262328e-009
3.9576161e-009
4.0958732e-009
3.8951038e-009
3.9135075e-009
3.9035006e-009
3.8076296e-009
3.8161324e-009
3.7205014e-009
3.5302596e-009
3.4414564e-009
3.4830816e-009
3.7267215e-009
3.5392668e-009
3.3974832e-009
3.1792132e-009
3.3245869e-009
3.3320792e-009
3.3639932e-009
3.6669583e-009
3.8139175e-009
3.9327537e-009
3.8273641e-009
3.7213003e-009
3.5978352e-009
3.5310503e-009
3.737142e-009
3.9847248e-009
4.1854319e-009
4.3382084e-009
4.2984901e-009
4.1790627e-009
4.019205e-009
3.7638668e-009
3.8312621e-009
3.7892842e-009
3.4368814e-009
3.6011012e-009
3.8124337e-009
3.7199277e-009
3.4163713e-009
3.3636242e-009
3.346886e-009
3.7124937e-009
4.4117464e-009
4.9998463e-009
5.0713282e-009
4.6039306e-009
5.1602457e-009
5.1568725e-009
5.0716772e-009
4.7984087e-009
4.9208499e-009
5.0935762e-009
5.3153875e-009
5.2893218e-009
5.4505603e-009
5.2830096e-009
4.8494115e-009
4.7900797e-009
5.0403519e-009
4.8508791e-009
4.6069397e-009
4.6087585e-009
4.6207211e-009
4.4180284e-009
4.4646544e-009
4.5793062e-009
4.8372225e-009
4.8654826e-009
4.4621724e-009
4.5253344e-009
4.9192564e-009
5.0953477e-009
4.9697207e-009
4.7899117e-009
4.449099e-009
3.9361281e-009
3.6379563e-009
3.6729479e-009
3.9699979e-009
4.2882973e-009
4.384921e-009
4.5401482e-009
4.8751289e-009
4.8555546e-009
4.6235356e-009
4.4868506e-009
4.6864509e-009
4.8616295e-009
5.0173368e-009
5.1053561e-009
4.9482381e-009
4.8661678e-009
4.7862105e-009
4.7804325e-009
4.6952846e-009
4.5943194e-009
4.652531e-009
4.829295e-009
4.9167365e-009
4.8999508e-009
4.948549e-009
4.899887e-009
4.8425748e-009
4.810597e-009
4.9270757e-009
4.961153e-009
4.8785049e-009
4.5178371e-009
4.066691e-009
3.6603018e-009
3.342229e-009
3.0802097e-009
3.1908727e-009
3.4274434e-009
3.3892157e-009
3.5692024e-009
3.7883703e-009
4.138832e-009
4.4131895e-009
4.6055308e-009
4.7380684e-009
4.91815e-009
4.550607e-009
4.5076186e-009
4.6088593e-009
4.5972656e-009
4.5725467e-009
4.6371519e-009
4.5907526e-009
4.6651653e-009
4.7697206e-009
4.7726462e-009
4.7840814e-009
4.6784517e-009
4.508834e-009
4.5232977e-009
4.7014561e-009
4.635778e-009
4.4306346e-009
4.606677e-009
4.3702366e-009
4.2134076e-009
4.2739262e-009
4.1018577e-009
4.2496822e-009
4.4139953e-009
4.3930742e-009
4.1648529e-009
4.0257156e-009
4.3668024e-009
4.8895185e-009
5.0110454e-009
4.63754e-009
4.5019115e-009
4.5714226e-009
4.8127511e-009
4.8433671e-009
4.7186544e-009
4.661966e-009
4.0633235e-009
3.5031895e-009
3.5861117e-009
3.6118262e-009
3.6242689e-009
3.6025313e-009
3.4696928e-009
3.2732486e-009
3.2211268e-009
3.3178942e-009
3.2826492e-009
3.1678848e-009
3.2333568e-009
3.33873e-009
3.305598e-009
3.1667007e-009
3.34385e-009
3.5597018e-009
3.4018622e-009
3.5594943e-009
3.3369465e-009
3.2076153e-009
3.1103499e-009
3.184044e-009
3.1993716e-009
3.38681e-009
3.9067848e-009
4.1808075e-009
3.9223947e-009
3.7840753e-009
4.0383852e-009
4.252939e-009
4.2056254e-009
4.123601e-009
4.1156597e-009
4.1062782e-009
4.4697686e-009
4.8250858e-009
4.6470059e-009
4.1494198e-009
4.0647995e-009
3.9904667e-009
4.0291121e-009
4.1180442e-009
3.8999179e-009
3.7992402e-009
3.9226904e-009
4.3972832e-009
4.3942952e-009
4.0014638e-009
3.7674253e-009
3.5686739e-009
3.4121813e-009
3.370107e-009
3.2906312e-009
3.4166774e-009
3.4897922e-009
3.9138582e-009
3.641984e-009
3.2122295e-009
3.1905408e-009
3.3716804e-009
3.2926861e-009
3.4034439e-009
3.6369875e-009
3.7825998e-009
3.8447053e-009
4.0291624e-009
3.8706502e-009
3.6053637e-009
3.4246404e-009
3.4505935e-009
3.5468808e-009
3.6312936e-009
3.5286452e-009
3.4369571e-009
3.2542157e-009
3.4252603e-009
3.584623e-009
3.5810083e-009
3.6475382e-009
3.7423839e-009
3.7196846e-009
4.1197602e-009
4.5464697e-009
4.623142e-009
4.5659735e-009
4.4641415e-009
4.3239462e-009
4.4927801e-009
4.4356101e-009
4.4736303e-009
4.5027571e-009
4.3108321e-009
4.3096223e-009
4.3611038e-009
4.1124986e-009
3.7825009e-009
3.6558145e-009
3.7321979e-009
3.610176e-009
3.9148702e-009
4.2224005e-009
3.8660579e-009
3.7310072e-009
3.5547069e-009
3.7119063e-009
3.6245921e-009
3.3802661e-009
3.0774787e-009
3.1095868e-009
3.4459143e-009
3.4068213e-009
3.5139741e-009
3.780111e-009
3.896495e-009
4.092828e-009
4.282526e-009
4.2343471e-009
4.456591e-009
4.7434483e-009
4.5812836e-009
4.5766614e-009
4.4069947e-009
4.4865045e-009
4.4994288e-009
4.4380774e-009
4.2591811e-009
4.2130692e-009
4.1036419e-009
4.2365618e-009
4.5850069e-009
4.5958626e-009
4.3517766e-009
4.3502793e-009
4.5018526e-009
4.8280377e-009
4.9537476e-009
4.7743697e-009
4.4527853e-009
4.0349557e-009
3.9795163e-009
3.6577867e-009
3.6059553e-009
3.6255622e-009
3.35263e-009
3.4496389e-009
3.5189071e-009
3.7344714e-009
3.9842635e-009
4.4051083e-009
4.2766424e-009
4.0634206e-009
3.9450022e-009
3.9098032e-009
3.945949e-009
3.9575767e-009
3.8292071e-009
4.0898158e-009
4.612148e-009
4.9775128e-009
4.7214574e-009
3.7918135e-009
3.3853769e-009
3.1550871e-009
3.0634464e-009
3.0086827e-009
3.142468e-009
3.2726971e-009
3.6455638e-009
3.7749276e-009
3.3282978e-009
3.4198732e-009
3.5753909e-009
3.7252839e-009
3.6459029e-009
3.5658003e-009
3.5254093e-009
3.565498e-009
3.7893777e-009
3.7014872e-009
3.3805281e-009
3.2912922e-009
3.3128223e-009
3.3533421e-009
3.3515084e-009
3.3169821e-009
3.2786092e-009
3.2216333e-009
3.2964787e-009
3.7945345e-009
4.3833056e-009
4.5945419e-009
4.5985728e-009
4.6888992e-009
4.5170708e-009
4.3670176e-009
4.1563444e-009
3.9135075e-009
4.0238341e-009
3.7017207e-009
3.5704661e-009
3.8377573e-009
4.0981274e-009
4.5562316e-009
4.6315585e-009
4.5432842e-009
3.9196881e-009
3.4255618e-009
3.230943e-009
3.1139204e-009
3.4283259e-009
3.8222493e-009
3.5722008e-009
3.3544124e-009
3.5233425e-009
3.6198225e-009
3.4564546e-009
3.2865954e-009
3.4046121e-009
3.5044571e-009
3.6498783e-009
3.6027084e-009
3.3674193e-009
3.3720756e-009
3.3857689e-009
3.4066737e-009
3.4531086e-009
3.4710322e-009
3.4313139e-009
3.421067e-009
3.3442346e-009
3.1679817e-009
3.2678266e-009
3.1772928e-009
2.9670981e-009
3.1300199e-009
3.1667895e-009
3.235099e-009
3.3277798e-009
3.4089714e-009
3.8174616e-009
4.11307e-009
4.0380645e-009
3.9009942e-009
4.2314097e-009
4.5826892e-009
4.5684995e-009
4.4211416e-009
4.494689e-009
4.4089633e-009
4.6291891e-009
4.9664294e-009
4.7813321e-009
4.6159447e-009
4.5528137e-009
4.8205865e-009
5.2147989e-009
5.0906596e-009
4.7617213e-009
4.4917689e-009
4.4464734e-009
4.3819971e-009
4.4549681e-009
4.7296634e-009
4.474423e-009
3.9770265e-009
3.7686114e-009
3.9019165e-009
3.9872436e-009
3.9183917e-009
3.8005986e-009
3.9771256e-009
3.8919748e-009
3.5914944e-009
3.7234542e-009
4.0087764e-009
4.1716967e-009
3.649637e-009
3.0455107e-009
3.0556479e-009
3.1286663e-009
3.0679876e-009
3.009327e-009
3.1271052e-009
3.2490174e-009
3.2890571e-009
3.2491951e-009
3.5270628e-009
4.1065599e-009
4.4062059e-009
4.5872032e-009
4.631088e-009
4.5015657e-009
3.98388e-009
3.4744149e-009
3.4704653e-009
3.573533e-009
3.6171778e-009
3.6746203e-009
3.9557093e-009
4.0831024e-009
3.9099759e-009
3.5049795e-009
3.0970508e-009
3.2986721e-009
3.7049502e-009
4.2106012e-009
4.5210179e-009
3.834059e-009
3.3498809e-009
3.5749639e-009
3.4798633e-009
3.4092319e-009
3.4368667e-009
3.7378611e-009
3.9172729e-009
4.0001462e-009
4.2886409e-009
4.3618045e-009
4.4738603e-009
4.5101972e-009
4.3489438e-009
4.3024007e-009
4.5811826e-009
4.9302025e-009
4.9857233e-009
4.8735548e-009
4.5617764e-009
3.9597201e-009
3.4213125e-009
3.2881851e-009
3.4344701e-009
3.6120535e-009
3.558779e-009
3.5089657e-009
3.3302606e-009
3.1670365e-009
3.2394311e-009
3.2427879e-009
3.3828734e-009
3.7693453e-009
3.9292369e-009
3.9461515e-009
3.6826905e-009
3.6484516e-009
3.746231e-009
3.5377196e-009
3.4141567e-009
3.4142922e-009
3.4719763e-009
3.4017301e-009
3.1676902e-009
3.264459e-009
3.5188193e-009
3.6490973e-009
3.8027879e-009
3.9663335e-009
4.2751143e-009
4.3379415e-009
3.790977e-009
3.5549189e-009
3.6389954e-009
3.5029816e-009
3.0732745e-009
2.9703846e-009
3.0533083e-009
3.2265176e-009
3.5784714e-009
3.8545121e-009
3.9452726e-009
3.7274827e-009
3.6444478e-009
3.5944893e-009
3.5815502e-009
3.7288931e-009
3.7638373e-009
3.8833935e-009
3.8544444e-009
3.72646e-009
3.6787612e-009
3.5934667e-009
3.5262491e-009
3.5395587e-009
3.6422411e-009
3.5223321e-009
3.3393004e-009
3.2948717e-009
3.1356852e-009
3.1161584e-009
3.3170596e-009
3.4395497e-009
3.1660381e-009
3.3118935e-009
3.7599027e-009
4.2656501e-009
4.5432303e-009
4.4211595e-009
4.5152346e-009
4.6117681e-009
4.6356067e-009
4.5972353e-009
4.3642058e-009
4.4405433e-009
4.4460634e-009
4.3325984e-009
4.3729271e-009
4.4919055e-009
4.545789e-009
4.5674154e-009
4.7027875e-009
4.6283111e-009
4.6517659e-009
4.6793518e-009
4.6094924e-009
4.4727584e-009
4.4999132e-009
4.4136111e-009
4.3871142e-009
4.7360852e-009
4.8542457e-009
4.6843405e-009
4.9191805e-009
5.2467081e-009
5.3327078e-009
5.2007332e-009
5.0625576e-009
4.7751564e-009
4.4754006e-009
4.2738622e-009
4.4425508e-009
4.6297476e-009
4.8022339e-009
5.0778894e-009
4.9252907e-009
4.836489e-009
4.7990303e-009
4.8295026e-009
5.0319878e-009
5.09217e-009
4.9789451e-009
5.022255e-009
5.0817157e-009
5.1985307e-009
5.2387127e-009
5.0010707e-009
4.8549145e-009
4.8017852e-009
4.6772621e-009
4.8555642e-009
5.0436278e-009
5.1329451e-009
5.033998e-009
4.844863e-009
4.776349e-009
4.6445181e-009
4.6251364e-009
4.6578668e-009
4.5895943e-009
4.2859905e-009
4.2380517e-009
4.1502605e-009
3.8648774e-009
3.8134298e-009
3.7452032e-009
3.9282171e-009
4.1230581e-009
4.1792042e-009
4.4063511e-009
4.411729e-009
4.3857122e-009
4.3430616e-009
4.2320977e-009
4.3346335e-009
4.4166429e-009
4.7554212e-009
4.8063723e-009
4.7810786e-009
4.8176556e-009
4.6901054e-009
4.6146672e-009
4.6514368e-009
4.4675901e-009
4.3785469e-009
4.3635881e-009
4.6478495e-009
4.9392734e-009
4.920517e-009
4.5916751e-009
4.414222e-009
4.1914817e-009
3.9825391e-009
3.6421575e-009
3.3839862e-009
3.3087896e-009
3.3387804e-009
3.5893889e-009
3.8252883e-009
3.849893e-009
3.8116194e-009
3.8820892e-009
4.0115493e-009
4.4277756e-009
4.5954552e-009
4.5643428e-009
4.5473644e-009
4.3931803e-009
4.4527862e-009
4.4977289e-009
4.5443549e-009
4.2006558e-009
3.8548911e-009
3.8527211e-009
3.7606981e-009
3.4486811e-009
3.5037678e-009
3.7243773e-009
3.7016307e-009
3.5135522e-009
3.3274933e-009
3.2636896e-009
3.4687708e-009
3.567463e-009
3.6160596e-009
3.8238331e-009
3.8183455e-009
3.5754597e-009
3.4225246e-009
3.4818919e-009
3.0535806e-009
2.874877e-009
2.8786679e-009
2.5952541e-009
2.8908624e-009
3.3425226e-009
3.2630957e-009
3.2176091e-009
3.6408572e-009
3.9022823e-009
4.1092393e-009
3.9824092e-009
3.916826e-009
3.8117254e-009
4.0520952e-009
4.1658327e-009
4.2718327e-009
4.436097e-009
4.571758e-009
4.5117046e-009
4.1008465e-009
3.6533544e-009
3.7161326e-009
3.4473833e-009
3.2003175e-009
3.3231899e-009
3.5612023e-009
3.5115328e-009
3.5168143e-009
3.5384408e-009
3.5574238e-009
3.8620677e-009
3.8214855e-009
3.5039891e-009
3.2391338e-009
3.0456219e-009
2.8565358e-009
2.7508084e-009
3.0324752e-009
3.0746294e-009
3.0408735e-009
3.0940858e-009
3.4342109e-009
3.8212577e-009
4.0256677e-009
3.8124459e-009
3.8413786e-009
3.9710299e-009
3.9622247e-009
3.9330355e-009
3.9078366e-009
3.7978803e-009
3.4745178e-009
3.3212938e-009
3.4436861e-009
3.5681469e-009
3.3730006e-009
3.1885286e-009
3.1175608e-009
3.1050054e-009
3.1057677e-009
3.260995e-009
3.6741482e-009
3.9135075e-009
4.1533957e-009
4.6069317e-009
4.6213451e-009
4.7284016e-009
4.9986725e-009
5.1995249e-009
5.3779721e-009
5.5226228e-009
5.3152657e-009
4.9234936e-009
4.9618501e-009
4.9659285e-009
4.7615052e-009
4.3026201e-009
3.768062e-009
3.2485998e-009
3.1843634e-009
3.2897856e-009
3.4270795e-009
3.7885044e-009
4.1220433e-009
4.4988973e-009
4.3333188e-009
3.8082808e-009
3.5685688e-009
3.508708e-009
3.4612981e-009
3.6232079e-009
3.4778207e-009
3.6713163e-009
3.923608e-009
4.222774e-009
4.3829057e-009
4.2966021e-009
4.4596187e-009
4.4103819e-009
4.3913351e-009
4.6311759e-009
4.5895358e-009
4.4957807e-009
4.4549096e-009
4.3317334e-009
4.3762435e-009
4.5534891e-009
4.6066999e-009
4.4260255e-009
4.5940415e-009
4.6752804e-009
4.4617727e-009
4.261627e-009
4.1196997e-009
4.3289163e-009
4.39559e-009
4.2093385e-009
4.3613459e-009
4.6065224e-009
4.596034e-009
4.6280443e-009
4.5665951e-009
4.4028924e-009
4.3015894e-009
4.0328416e-009
3.8847607e-009
3.700385e-009
3.7649902e-009
3.8504136e-009
3.8712206e-009
3.7853986e-009
4.0492299e-009
4.2263318e-009
4.1105109e-009
3.7469078e-009
3.5834451e-009
3.6293969e-009
3.7088104e-009
3.8937002e-009
4.0815712e-009
4.2856922e-009
4.8928767e-009
5.2376174e-009
4.9360806e-009
4.1873947e-009
3.6600497e-009
3.4310579e-009
3.3157171e-009
3.2627789e-009
3.2270509e-009
3.2539656e-009
3.5105854e-009
3.4468766e-009
3.5438855e-009
3.4871008e-009
3.4950746e-009
3.2842073e-009
3.107907e-009
3.1008814e-009
3.2770216e-009
3.6197427e-009
3.6944932e-009
3.2304621e-009
3.1194479e-009
3.0961723e-009
3.0216958e-009
3.1601929e-009
3.6358436e-009
3.7466992e-009
3.7229405e-009
3.6441863e-009
4.0730591e-009
4.2718918e-009
4.3890922e-009
4.5742235e-009
4.6532028e-009
4.4653169e-009
4.3047866e-009
4.3400182e-009
4.2295329e-009
3.9716476e-009
3.6446801e-009
3.9236057e-009
4.3500752e-009
4.5038118e-009
4.4003469e-009
4.5711989e-009
4.5681635e-009
4.3036446e-009
3.8466323e-009
3.4182722e-009
3.5051372e-009
3.709402e-009
3.691751e-009
3.6616475e-009
4.0129271e-009
3.9453258e-009
3.632202e-009
3.6047434e-009
3.9981379e-009
4.0136107e-009
3.6727476e-009
3.7739869e-009
3.8396026e-009
3.902526e-009
3.8396366e-009
4.0376989e-009
4.0320661e-009
3.857978e-009
3.7730687e-009
3.8034447e-009
3.4191227e-009
3.1503719e-009
3.1720947e-009
3.0112739e-009
3.2772212e-009
3.6019142e-009
3.7927679e-009
4.0559725e-009
4.4560006e-009
4.7443486e-009
4.328297e-009
3.9866649e-009
3.9297364e-009
3.8418474e-009
3.7970809e-009
3.9002908e-009
3.9941259e-009
4.3539165e-009
4.5086621e-009
4.4631281e-009
4.5325415e-009
4.8527167e-009
5.2518306e-009
5.3324932e-009
5.1921054e-009
4.9110978e-009
4.8556111e-009
4.842383e-009
4.7007446e-009
4.5260312e-009
4.5883294e-009
4.483565e-009
3.9442951e-009
3.4143038e-009
3.3005972e-009
3.8646607e-009
4.0331567e-009
3.9688715e-009
3.8162239e-009
3.5898785e-009
3.6340997e-009
3.7932223e-009
3.8432133e-009
3.7210921e-009
3.4662384e-009
3.3086374e-009
3.6641977e-009
4.0590813e-009
3.9520099e-009
3.5504274e-009
3.2082189e-009
3.1747979e-009
3.2892585e-009
3.4834757e-009
3.5603895e-009
3.5302861e-009
3.2466811e-009
3.0524002e-009
3.1892629e-009
3.4676611e-009
3.8252883e-009
4.29065e-009
4.6290459e-009
4.6744703e-009
4.6864818e-009
4.3053796e-009
3.8489912e-009
3.5399051e-009
3.4148071e-009
3.6096481e-009
3.8522301e-009
4.1467331e-009
4.293596e-009
4.4229583e-009
3.840997e-009
3.3396103e-009
3.4898396e-009
3.9727967e-009
4.4749865e-009
4.6671856e-009
3.9964293e-009
3.5225877e-009
3.433497e-009
3.3632034e-009
3.3759351e-009
3.2352094e-009
3.6718731e-009
4.12416e-009
4.1653526e-009
4.0443382e-009
4.1158675e-009
4.0766307e-009
4.2402726e-009
4.270456e-009
4.3641473e-009
4.4739435e-009
4.5532133e-009
4.4211424e-009
4.4758926e-009
4.3658875e-009
3.675854e-009
3.6022414e-009
3.5896371e-009
3.5056894e-009
3.4834243e-009
3.553463e-009
3.5645114e-009
3.5694551e-009
3.43926e-009
3.3837259e-009
3.2676619e-009
3.3612096e-009
3.4116332e-009
3.3947527e-009
3.4915675e-009
3.3316136e-009
3.182282e-009
3.2721283e-009
3.4232704e-009
3.4905694e-009
3.3317667e-009
3.3545963e-009
3.3306465e-009
3.3761671e-009
3.2859207e-009
3.3296618e-009
3.5315721e-009
3.9414551e-009
4.4922972e-009
5.0285725e-009
4.9233755e-009
4.0282023e-009
3.3593189e-009
3.3682055e-009
3.2455568e-009
3.1617529e-009
3.2392446e-009
3.2896683e-009
3.515904e-009
3.758197e-009
3.7912179e-009
3.794431e-009
3.6840405e-009
3.5348557e-009
3.3587955e-009
3.4587841e-009
3.5977628e-009
3.7300604e-009
3.6218333e-009
3.5301451e-009
3.3684605e-009
3.1146144e-009
3.2877274e-009
3.5376158e-009
3.6239993e-009
3.3708259e-009
3.3471176e-009
3.5331127e-009
3.6638234e-009
3.3532481e-009
3.1438714e-009
3.1178546e-009
3.1589034e-009
3.3145647e-009
3.6764697e-009
3.9055918e-009
3.9093323e-009
4.2296528e-009
4.2522409e-009
4.1354094e-009
3.2049259e-009
3.2026595e-009
3.4012019e-009
3.365379e-009
3.5146453e-009
3.2616659e-009
3.4986204e-009
3.9310982e-009
4.2796351e-009
4.2474662e-009
4.14751e-009
4.2592295e-009
4.5996436e-009
4.5183408e-009
4.4880937e-009
4.5933232e-009
4.3883694e-009
4.6386415e-009
4.8028598e-009
4.8801085e-009
4.7165969e-009
4.6863987e-009
4.6542757e-009
4.5243222e-009
4.4783066e-009
4.3971001e-009
4.5383369e-009
4.7952931e-009
4.5010642e-009
4.0622253e-009
4.0717371e-009
4.1572553e-009
4.363587e-009
4.5790521e-009
4.7355788e-009
4.5208175e-009
4.6029233e-009
4.5233986e-009
4.372292e-009
4.1305604e-009
4.0235394e-009
3.9337271e-009
4.1616431e-009
4.7348369e-009
4.9748214e-009
5.0356749e-009
5.0252828e-009
4.9365774e-009
4.7248951e-009
4.5166267e-009
4.6104144e-009
4.7332867e-009
4.5678993e-009
4.4053019e-009
4.323085e-009
4.1031332e-009
3.739293e-009
3.7030835e-009
3.7068744e-009
3.5184596e-009
3.3871102e-009
3.2498473e-009
3.1509002e-009
3.1771911e-009
3.4132802e-009
3.6201424e-009
3.4401408e-009
3.6296935e-009
4.1323604e-009
4.2043712e-009
4.2739758e-009
4.4307884e-009
4.335593e-009
4.3270279e-009
4.3653355e-009
4.4114814e-009
4.4324826e-009
4.5560765e-009
4.6137117e-009
4.813552e-009
4.9995472e-009
5.0184339e-009
5.0240518e-009
4.6989097e-009
4.5018431e-009
4.118868e-009
3.9719902e-009
4.2772609e-009
4.0424045e-009
3.6288541e-009
3.3433762e-009
3.2316404e-009
3.1133198e-009
3.0198047e-009
3.1293608e-009
3.3922291e-009
3.4161151e-009
3.3203908e-009
3.0788503e-009
3.0916798e-009
3.5021392e-009
3.9632705e-009
4.1696023e-009
4.2479578e-009
4.4918349e-009
4.725571e-009
4.4058136e-009
4.3011959e-009
4.1780672e-009
4.1936348e-009
4.0968051e-009
3.8146418e-009
3.5499317e-009
3.2700769e-009
3.3085313e-009
3.2984755e-009
3.3382263e-009
3.5956137e-009
3.6631038e-009
3.6702598e-009
3.5776115e-009
3.3065551e-009
3.1303986e-009
3.230002e-009
3.2951865e-009
3.4812291e-009
3.3643028e-009
3.2891536e-009
3.7426407e-009
4.116275e-009
3.8495942e-009
3.5770947e-009
3.493196e-009
3.2536766e-009
2.9928604e-009
3.030159e-009
3.5890276e-009
4.2336151e-009
4.3763899e-009
4.485226e-009
4.3532987e-009
3.8362413e-009
3.8513778e-009
4.0754013e-009
4.2124092e-009
4.3231671e-009
4.4918557e-009
4.3556507e-009
4.6391905e-009
4.4631317e-009
3.5477212e-009
3.0707576e-009
3.1296433e-009
3.2568897e-009
3.0937145e-009
3.0786121e-009
3.0916312e-009
3.2595048e-009
3.3998763e-009
3.3607359e-009
3.4271681e-009
3.7904184e-009
3.784353e-009
3.6212741e-009
3.3762738e-009
3.4564563e-009
3.3282319e-009
3.4794214e-009
3.6265718e-009
3.6536806e-009
3.4394956e-009
3.3903077e-009
3.4464997e-009
3.39611e-009
3.3311995e-009
3.3004723e-009
3.3358965e-009
3.3465597e-009
3.3033816e-009
3.1668877e-009
3.2433689e-009
3.5362835e-009
3.4930564e-009
3.3868993e-009
3.3674687e-009
3.0916517e-009
3.243419e-009
3.5086432e-009
3.4518111e-009
3.4166595e-009
3.420403e-009
3.4749606e-009
3.3867353e-009
3.6577278e-009
4.0524677e-009
4.2967789e-009
4.5425318e-009
4.8413599e-009
4.7353465e-009
4.6097195e-009
4.5313002e-009
4.5015331e-009
4.4957566e-009
4.5652189e-009
4.4073794e-009
4.2673279e-009
4.030117e-009
3.5213276e-009
3.1990704e-009
3.3463185e-009
3.6443777e-009
3.7255692e-009
3.6272489e-009
3.7192081e-009
3.8105925e-009
4.0207707e-009
4.0392248e-009
3.8927308e-009
4.0202661e-009
4.2989043e-009
4.2425048e-009
4.2217763e-009
4.2697477e-009
4.3533915e-009
4.2525211e-009
4.1624688e-009
4.1853458e-009
4.3234576e-009
4.4178232e-009
4.440795e-009
4.3209364e-009
4.2391521e-009
4.302363e-009
4.420476e-009
4.3877292e-009
4.3468582e-009
4.2735848e-009
4.2637203e-009
4.4147172e-009
4.4021632e-009
4.3750885e-009
4.4003214e-009
4.0635434e-009
3.9690681e-009
4.2076599e-009
4.3173612e-009
4.2302886e-009
4.2527804e-009
4.2303212e-009
4.0915202e-009
4.1263177e-009
4.232174e-009
4.214234e-009
3.9441378e-009
3.9375923e-009
3.9338354e-009
3.8423398e-009
3.656232e-009
3.8413618e-009
3.6915532e-009
3.3826597e-009
3.3838058e-009
3.5662937e-009
3.6074373e-009
3.6391127e-009
3.6914108e-009
3.5133798e-009
3.3238107e-009
3.4494717e-009
3.736572e-009
3.7712731e-009
4.029431e-009
4.8122349e-009
5.0751994e-009
4.4750205e-009
3.6843634e-009
3.2739364e-009
3.2594089e-009
3.4421842e-009
3.614912e-009
3.5249086e-009
3.3610577e-009
3.0749531e-009
3.0796582e-009
3.2390683e-009
3.4232854e-009
3.6533187e-009
3.6709549e-009
3.6914759e-009
3.4314273e-009
3.4053631e-009
3.413048e-009
3.2405453e-009
3.1641456e-009
3.3272111e-009
3.4646517e-009
3.5314676e-009
3.6524671e-009
3.7886557e-009
3.8492232e-009
4.0216146e-009
4.3080897e-009
4.5871591e-009
4.5426815e-009
4.4152261e-009
4.4095459e-009
4.2974752e-009
4.3581864e-009
4.2009722e-009
4.0986601e-009
4.2569174e-009
4.7528069e-009
5.0524055e-009
5.0194172e-009
4.8804252e-009
4.7744103e-009
4.5550349e-009
4.6275732e-009
4.8758273e-009
4.6977948e-009
4.49568e-009
3.9884271e-009
3.5922291e-009
3.4384777e-009
3.478227e-009
3.5396124e-009
3.8443541e-009
3.7623312e-009
3.8390998e-009
3.7183255e-009
3.6186583e-009
3.7285034e-009
3.6000864e-009
3.5933956e-009
3.7075673e-009
3.9224101e-009
3.9380251e-009
3.814031e-009
3.6897495e-009
3.8413717e-009
3.9111229e-009
3.6840529e-009
3.5756362e-009
3.7491804e-009
3.8268143e-009
3.768539e-009
3.569115e-009
3.5454067e-009
3.3722313e-009
3.3032357e-009
3.3473117e-009
3.4067738e-009
3.3164326e-009
3.4139216e-009
3.3732905e-009
3.5461147e-009
3.6365862e-009
3.6975849e-009
3.4680657e-009
3.6190137e-009
3.700063e-009
3.6473159e-009
3.5792346e-009
3.6164842e-009
3.8102214e-009
4.3368314e-009
4.8406081e-009
5.020497e-009
5.0598641e-009
4.9884163e-009
4.6157273e-009
4.4938017e-009
4.5617718e-009
4.4584033e-009
3.955766e-009
3.4172636e-009
3.3628348e-009
3.8032961e-009
4.3711083e-009
4.279275e-009
4.2615765e-009
4.3269033e-009
4.4099218e-009
4.5460156e-009
4.5305753e-009
4.5139822e-009
4.4493132e-009
4.6126662e-009
4.5088635e-009
4.3372262e-009
4.1569356e-009
3.4730053e-009
3.3449247e-009
3.479144e-009
3.4954822e-009
3.4896094e-009
3.646954e-009
3.6629543e-009
3.7194352e-009
3.5907781e-009
3.6018265e-009
3.7715746e-009
4.0716059e-009
4.5124021e-009
4.8113769e-009
4.9346345e-009
4.7914106e-009
4.5963607e-009
4.3535726e-009
4.1053985e-009
3.792611e-009
3.3182419e-009
3.2802543e-009
3.5141357e-009
3.757629e-009
3.8180053e-009
3.6093487e-009
3.2741102e-009
3.6521689e-009
4.2770969e-009
4.522226e-009
4.3361657e-009
3.6106494e-009
3.4296387e-009
3.7288047e-009
3.8108127e-009
3.7693164e-009
3.5510463e-009
3.9920366e-009
4.5661462e-009
4.5828696e-009
4.4599793e-009
4.5824205e-009
4.849039e-009
5.042825e-009
4.9446958e-009
4.794739e-009
4.7931943e-009
4.986401e-009
5.0862474e-009
4.9580689e-009
4.1261148e-009
3.6378517e-009
3.8537523e-009
4.1755145e-009
4.1358437e-009
4.0967507e-009
3.7992042e-009
3.7541976e-009
3.6721243e-009
3.6671657e-009
3.6922534e-009
3.5274913e-009
3.8024267e-009
4.0537598e-009
4.0945181e-009
3.9135075e-009
3.9435945e-009
3.9226274e-009
3.6506554e-009
3.5225747e-009
3.7894347e-009
4.061294e-009
4.285319e-009
4.1586311e-009
4.1320868e-009
4.1938071e-009
4.2382698e-009
4.1837447e-009
4.2316687e-009
4.4471352e-009
4.6584188e-009
4.4655322e-009
4.2164468e-009
3.9495215e-009
3.5170748e-009
3.6420156e-009
3.8112347e-009
3.7052687e-009
3.7460271e-009
3.7804896e-009
3.9014417e-009
3.89552e-009
3.9433491e-009
4.1033845e-009
4.2010661e-009
4.3108623e-009
4.0952372e-009
3.6943748e-009
3.6188892e-009
3.6915698e-009
3.8799712e-009
3.9773165e-009
3.8126507e-009
3.6746188e-009
3.7222049e-009
3.6240268e-009
3.445947e-009
3.4769483e-009
3.7564518e-009
3.8371159e-009
4.005806e-009
3.732776e-009
3.6684923e-009
3.7938169e-009
4.3344188e-009
4.7815153e-009
4.697615e-009
4.6091971e-009
4.8136055e-009
4.9317201e-009
4.8375338e-009
3.7110921e-009
3.8569445e-009
3.8726558e-009
4.0601431e-009
4.1840245e-009
4.357136e-009
4.363523e-009
4.3940427e-009
4.4271583e-009
4.5374361e-009
4.5711296e-009
4.6828965e-009
4.8007695e-009
5.0375803e-009
4.9069036e-009
5.0186231e-009
4.953714e-009
4.8796228e-009
4.9963905e-009
5.1026291e-009
5.0962761e-009
4.9598297e-009
4.6979571e-009
4.6470385e-009
4.8486583e-009
5.1092655e-009
5.291703e-009
5.2175154e-009
5.1048684e-009
5.0114999e-009
4.8392373e-009
4.7663478e-009
5.0505617e-009
5.2692006e-009
5.1842913e-009
5.1721686e-009
5.3287901e-009
5.4455089e-009
5.1337823e-009
4.7738835e-009
4.3214899e-009
4.3754696e-009
4.5624264e-009
5.0262485e-009
5.596027e-009
5.5709259e-009
5.1764615e-009
4.7147389e-009
4.3398896e-009
4.2538749e-009
4.2925678e-009
3.9220925e-009
3.9583346e-009
3.8286685e-009
3.6195792e-009
3.6389949e-009
3.8911903e-009
3.8480596e-009
3.6469539e-009
3.7286255e-009
3.7358303e-009
3.8023573e-009
3.9153273e-009
4.1207449e-009
4.3619311e-009
4.3931235e-009
4.4875365e-009
4.3844569e-009
4.5524713e-009
4.9540849e-009
5.034986e-009
4.9117624e-009
5.0546825e-009
5.4032194e-009
5.283217e-009
5.1647038e-009
5.0012411e-009
5.2801653e-009
5.3972693e-009
5.2216906e-009
5.1235615e-009
5.0310095e-009
4.9273046e-009
4.9361423e-009
4.7467658e-009
4.4395585e-009
4.2031166e-009
4.0710457e-009
4.1021906e-009
3.9125267e-009
3.8271374e-009
3.6928557e-009
3.507951e-009
3.382899e-009
3.3044811e-009
3.460141e-009
3.6489247e-009
3.9867903e-009
4.1230766e-009
4.0693205e-009
4.7222709e-009
5.0686934e-009
4.7291786e-009
4.4669208e-009
4.5511884e-009
4.5960363e-009
4.4212266e-009
4.0345976e-009
3.5495113e-009
3.7543998e-009
3.8306884e-009
3.8985133e-009
4.0454251e-009
4.038398e-009
3.8386866e-009
3.7493054e-009
3.7863166e-009
3.9353902e-009
3.7638032e-009
3.6632707e-009
3.6810017e-009
3.659793e-009
3.0748521e-009
3.0161929e-009
3.5260729e-009
3.9924924e-009
4.104163e-009
4.365637e-009
4.6614853e-009
4.5496073e-009
4.0238477e-009
3.830192e-009
3.8606169e-009
3.9846435e-009
4.4571678e-009
4.7203235e-009
4.7167103e-009
4.7057907e-009
4.5300194e-009
4.5862603e-009
4.4639968e-009
4.4843741e-009
4.5979191e-009
4.3684013e-009
4.2314273e-009
4.4953032e-009
4.7040397e-009
4.7191747e-009
4.4463418e-009
3.833469e-009
3.4923673e-009
3.5766838e-009
3.6129733e-009
3.6729155e-009
3.8099235e-009
3.6589577e-009
3.4717445e-009
3.6642785e-009
3.7635959e-009
3.7539728e-009
3.7212735e-009
3.7603042e-009
3.736258e-009
3.8759094e-009
3.8775844e-009
3.7425338e-009
3.9581914e-009
3.9086182e-009
3.8194312e-009
3.9437468e-009
4.0872432e-009
3.8729649e-009
3.623687e-009
3.7579538e-009
3.8048672e-009
3.7393344e-009
3.7506243e-009
3.5663909e-009
3.7591175e-009
3.6814686e-009
3.64425e-009
3.7083766e-009
3.8502861e-009
3.9557068e-009
3.9855063e-009
3.8194951e-009
3.6902602e-009
3.7580881e-009
3.6237575e-009
3.5449544e-009
3.5928784e-009
3.5820063e-009
3.7629532e-009
3.9704392e-009
4.3688804e-009
4.7176099e-009
4.9125961e-009
5.0141717e-009
4.9203217e-009
4.7507529e-009
4.6221432e-009
4.9766425e-009
5.0913906e-009
4.6458692e-009
4.4069277e-009
4.0456346e-009
3.7309727e-009
3.4544844e-009
3.4164005e-009
3.7580177e-009
4.1296324e-009
4.3275509e-009
4.5477753e-009
4.5385374e-009
4.5738179e-009
4.4774668e-009
4.2017949e-009
4.1200121e-009
4.138032e-009
4.1298032e-009
4.1591227e-009
4.1147415e-009
3.9039719e-009
3.7855061e-009
3.9572708e-009
4.1329309e-009
4.2971492e-009
4.3244965e-009
4.2034363e-009
4.1750635e-009
4.4297112e-009
4.7208951e-009
4.7966073e-009
4.6188164e-009
4.6328949e-009
4.5717361e-009
4.4306741e-009
4.3554775e-009
4.6243082e-009
4.6833851e-009
4.6557813e-009
4.5811137e-009
4.3164021e-009
4.250244e-009
4.2154762e-009
4.4139726e-009
4.663861e-009
4.4800128e-009
4.2103982e-009
4.2941857e-009
4.4510976e-009
4.6262273e-009
4.6148751e-009
4.7080375e-009
4.6018314e-009
4.5357682e-009
4.4191782e-009
4.3330184e-009
4.142055e-009
3.891479e-009
3.5200895e-009
3.4793607e-009
3.3792134e-009
3.6015536e-009
3.6601015e-009
3.5517322e-009
3.6554711e-009
3.4661435e-009
3.4463277e-009
3.5017033e-009
3.462708e-009
3.5572647e-009
3.7874892e-009
4.142759e-009
3.9087205e-009
3.1823879e-009
3.1252683e-009
3.2942458e-009
3.2564034e-009
3.4668217e-009
3.3938833e-009
3.2477271e-009
3.333389e-009
3.874711e-009
4.0124865e-009
4.1325244e-009
4.0616055e-009
3.8147294e-009
3.585259e-009
3.4871299e-009
3.4153931e-009
3.3514931e-009
3.3282175e-009
3.4137357e-009
3.2745984e-009
3.4707389e-009
3.4887588e-009
3.5133175e-009
3.8392122e-009
4.2602986e-009
4.5338396e-009
4.676856e-009
4.7281939e-009
4.4410313e-009
4.2914138e-009
4.3103968e-009
4.4335092e-009
4.4238861e-009
4.6064214e-009
4.5592042e-009
4.5195822e-009
4.3478975e-009
4.431925e-009
4.2882685e-009
4.0505761e-009
3.8800441e-009
4.0256565e-009
3.8877683e-009
3.9257899e-009
3.8350634e-009
3.635303e-009
3.6748598e-009
3.6015864e-009
3.5253793e-009
3.4570075e-009
3.4906536e-009
3.6429974e-009
3.5831351e-009
3.5339457e-009
3.7277317e-009
3.5350377e-009
3.3740732e-009
3.605932e-009
3.666741e-009
3.4838545e-009
3.5057209e-009
3.4768681e-009
3.4877728e-009
3.5968488e-009
3.5598717e-009
3.3765525e-009
3.1905395e-009
3.2428865e-009
3.5967146e-009
4.0345784e-009
4.1101943e-009
3.8243771e-009
3.8011977e-009
3.7803744e-009
3.850459e-009
3.6544014e-009
3.609346e-009
3.5426589e-009
3.4853926e-009
3.4115399e-009
3.2627877e-009
3.182494e-009
3.1661884e-009
3.2585344e-009
3.2437682e-009
3.3938035e-009
3.6897971e-009
3.6451743e-009
3.3828187e-009
3.2457958e-009
3.3991975e-009
3.6512018e-009
4.0012308e-009
4.3158792e-009
4.2990446e-009
4.3953794e-009
4.2416753e-009
3.9916268e-009
3.8707088e-009
3.6296988e-009
3.2188392e-009
2.8559563e-009
3.0821445e-009
3.4641446e-009
3.9113359e-009
4.1539653e-009
4.140352e-009
4.4010569e-009
4.4485483e-009
4.2515765e-009
4.2700779e-009
4.1781972e-009
4.2804455e-009
4.4413477e-009
4.1798573e-009
3.8152926e-009
3.5832248e-009
3.6055254e-009
3.6940722e-009
3.583827e-009
3.5401185e-009
3.6385217e-009
3.4990466e-009
3.4855785e-009
3.3952372e-009
3.359124e-009
3.4112294e-009
3.4600676e-009
3.7874069e-009
4.2759427e-009
4.4760245e-009
4.2902531e-009
4.1275105e-009
3.9839014e-009
3.9316833e-009
3.7170183e-009
3.5398038e-009
3.4890763e-009
3.6647379e-009
3.9470775e-009
4.3541734e-009
4.0980188e-009
3.8232122e-009
3.6982565e-009
4.1087174e-009
4.251639e-009
3.8681808e-009
3.2634782e-009
3.2922213e-009
3.5186955e-009
3.5322466e-009
3.6361781e-009
3.9263544e-009
4.5183972e-009
4.8884739e-009
4.7151059e-009
4.5923135e-009
4.4518293e-009
4.307835e-009
4.6147903e-009
4.6175722e-009
4.4666064e-009
4.5026085e-009
4.7318239e-009
4.8272459e-009
4.4547969e-009
3.9135075e-009
3.7691768e-009
3.6860944e-009
3.8109405e-009
3.9579945e-009
4.2143743e-009
4.4626283e-009
4.1591209e-009
3.6494142e-009
3.7404622e-009
3.3816673e-009
3.3174295e-009
3.4683331e-009
3.6984138e-009
3.734127e-009
3.7750794e-009
3.6853635e-009
3.576271e-009
3.1273342e-009
2.978342e-009
3.2076538e-009
3.2075967e-009
3.244753e-009
3.4577673e-009
3.5514601e-009
3.4059752e-009
3.3715926e-009
3.6936452e-009
3.9041598e-009
4.0201111e-009
3.8198676e-009
3.6970278e-009
3.6807696e-009
3.5624001e-009
3.7323882e-009
3.7709374e-009
3.8557828e-009
3.7609223e-009
3.5065458e-009
3.2046726e-009
3.3113928e-009
3.4884946e-009
3.5375254e-009
3.6578996e-009
3.4131853e-009
3.2735665e-009
3.5835031e-009
3.7026252e-009
3.6595419e-009
3.7050626e-009
3.8159182e-009
3.7849494e-009
3.668887e-009
3.4749424e-009
3.4413777e-009
3.6159813e-009
3.7824592e-009
3.5934665e-009
3.5511048e-009
3.3712944e-009
3.145715e-009
3.2217635e-009
3.3691554e-009
3.7559636e-009
4.3939679e-009
4.3571819e-009
4.0333378e-009
4.0902514e-009
4.170674e-009
4.3457088e-009
4.4523815e-009
3.6513978e-009
3.6831666e-009
3.9903605e-009
3.894442e-009
3.9112129e-009
4.2251367e-009
4.10744e-009
3.9915242e-009
4.0063229e-009
4.16083e-009
4.1422173e-009
4.2588398e-009
4.1962378e-009
4.3218513e-009
4.4760695e-009
4.4264963e-009
4.4741313e-009
4.6410893e-009
4.7223283e-009
4.6094397e-009
4.4428995e-009
4.5194755e-009
4.6867224e-009
4.6134476e-009
4.4942617e-009
4.6259799e-009
4.8020712e-009
4.683318e-009
4.4408204e-009
4.2424543e-009
4.3878266e-009
4.4727209e-009
4.5200671e-009
4.6393803e-009
4.691102e-009
4.6970088e-009
4.5605638e-009
4.3791679e-009
4.0824882e-009
3.8369604e-009
3.7383038e-009
3.6403672e-009
3.9294352e-009
4.3881602e-009
4.5308417e-009
4.0255151e-009
3.3119267e-009
3.067408e-009
3.1708594e-009
3.4589184e-009
3.3936242e-009
3.4398664e-009
3.5045664e-009
3.6365262e-009
3.4961398e-009
3.3781067e-009
3.4261744e-009
3.278335e-009
3.1454002e-009
3.4174018e-009
3.599457e-009
3.3714269e-009
3.3351714e-009
3.6294328e-009
3.8162933e-009
4.1879539e-009
4.4496679e-009
4.1857757e-009
4.4241733e-009
4.4548383e-009
4.2824334e-009
4.0762305e-009
3.9500257e-009
4.1063582e-009
4.1625028e-009
4.2395589e-009
4.4153628e-009
4.4307408e-009
4.3629454e-009
4.1540517e-009
4.1270258e-009
4.1312968e-009
4.1978742e-009
4.2475273e-009
4.0448835e-009
3.5193655e-009
3.8294428e-009
3.9727481e-009
3.8481287e-009
3.7377902e-009
3.7672519e-009
3.6250386e-009
3.532774e-009
3.4750751e-009
3.5088175e-009
3.1868967e-009
3.2671756e-009
3.4844691e-009
3.3170146e-009
3.6254576e-009
3.9812075e-009
4.188212e-009
4.3850711e-009
4.171707e-009
4.1817479e-009
4.3770215e-009
4.0137089e-009
3.5589103e-009
3.6188526e-009
3.5624027e-009
3.1040955e-009
3.0244744e-009
3.0651869e-009
3.391129e-009
3.1286311e-009
2.7751734e-009
2.5824319e-009
2.8302044e-009
2.8870706e-009
2.8812941e-009
3.0739243e-009
3.1859787e-009
3.1636647e-009
2.9590487e-009
3.3208084e-009
3.5628111e-009
3.7333756e-009
3.788077e-009
3.7504746e-009
3.5320134e-009
3.8753109e-009
4.1149102e-009
4.3076368e-009
4.0355226e-009
3.7696597e-009
4.0781027e-009
4.4010162e-009
4.3249054e-009
4.4085018e-009
4.2325852e-009
4.3365657e-009
4.5368875e-009
5.0334009e-009
4.9882506e-009
4.9565128e-009
5.0854425e-009
5.0963486e-009
4.6524156e-009
3.9515181e-009
3.7189228e-009
3.4970478e-009
3.6161714e-009
3.7410633e-009
3.8275432e-009
4.0213262e-009
4.0886252e-009
3.9017973e-009
3.4378625e-009
3.0856553e-009
3.1625202e-009
3.2551537e-009
3.3246144e-009
3.6197886e-009
3.8722256e-009
3.6828017e-009
3.497174e-009
3.6433642e-009
3.7733992e-009
3.4554227e-009
3.2503741e-009
3.3523823e-009
3.6932291e-009
3.5114005e-009
3.2440455e-009
3.5542206e-009
3.4685912e-009
3.7156896e-009
3.8490436e-009
3.9294173e-009
4.234399e-009
4.2478048e-009
4.0458337e-009
4.2364918e-009
3.9530335e-009
4.1833543e-009
4.1226267e-009
4.2445863e-009
4.1716967e-009
3.9709762e-009
4.0003417e-009
4.2755171e-009
4.2101265e-009
4.4654958e-009
4.9316738e-009
5.2234342e-009
5.1623702e-009
5.129576e-009
5.1924031e-009
5.4481087e-009
5.604585e-009
5.2069468e-009
4.7391685e-009
4.4438816e-009
4.0572037e-009
3.7681682e-009
3.6525873e-009
3.4808551e-009
3.26571e-009
3.1175832e-009
3.2720888e-009
3.6034644e-009
4.2200222e-009
4.2522252e-009
4.0413119e-009
4.221106e-009
4.2952787e-009
4.0904227e-009
3.8743174e-009
3.9715175e-009
3.7671905e-009
3.613196e-009
3.8404407e-009
4.2484494e-009
4.3694459e-009
4.2314155e-009
4.2710211e-009
4.1253939e-009
3.9814973e-009
4.0519672e-009
4.1718598e-009
4.2887712e-009
4.5067848e-009
4.5943241e-009
4.4248975e-009
4.336192e-009
4.376903e-009
4.4770843e-009
4.4964526e-009
4.5366346e-009
4.5664816e-009
4.5683003e-009
4.5792554e-009
4.6859266e-009
4.7302915e-009
4.5766838e-009
4.4738916e-009
4.6264754e-009
4.4998854e-009
4.545166e-009
4.5105907e-009
4.6687043e-009
4.5907162e-009
4.7319559e-009
4.8795864e-009
4.9907294e-009
5.0944209e-009
4.8312977e-009
4.7202346e-009
4.654604e-009
4.1482194e-009
3.598087e-009
3.4785633e-009
3.6515785e-009
3.2776404e-009
2.801111e-009
3.1621966e-009
3.4532368e-009
3.458951e-009
3.4075034e-009
3.6072489e-009
3.8141081e-009
3.5193991e-009
3.5425636e-009
3.9995135e-009
4.0181587e-009
3.7795046e-009
3.7214708e-009
3.7813167e-009
3.7988565e-009
3.95394e-009
3.8816268e-009
3.8102753e-009
3.7348387e-009
3.6639672e-009
3.7316499e-009
3.5690022e-009
3.3461181e-009
3.1039553e-009
2.980585e-009
3.1073528e-009
3.2604167e-009
3.4706424e-009
3.4131376e-009
3.6024029e-009
3.7611877e-009
3.9092048e-009
3.9488593e-009
4.2762461e-009
4.68858e-009
4.7307341e-009
4.6471717e-009
4.2823685e-009
4.3442829e-009
4.5063838e-009
4.7403585e-009
4.9126536e-009
4.9250978e-009
4.932879e-009
4.5925923e-009
4.2929314e-009
4.2505697e-009
4.1605648e-009
3.8540287e-009
3.5391757e-009
3.5804171e-009
3.6504558e-009
3.6786684e-009
3.7579367e-009
3.789178e-009
3.5814845e-009
3.5321514e-009
3.6756018e-009
3.6939107e-009
3.862263e-009
3.9891271e-009
4.0605586e-009
4.0751172e-009
3.8809829e-009
3.8528517e-009
4.09322e-009
4.123596e-009
3.9829681e-009
3.7290731e-009
3.8494946e-009
3.7293945e-009
3.5808335e-009
3.5266462e-009
4.0671992e-009
4.5532798e-009
4.5112085e-009
3.9652086e-009
3.6095387e-009
3.5623214e-009
3.354339e-009
3.1953451e-009
3.3395646e-009
3.2717218e-009
3.4070466e-009
3.5057862e-009
3.5941893e-009
3.8771052e-009
3.8507535e-009
3.6364248e-009
3.5555547e-009
3.5275183e-009
3.6208259e-009
3.448996e-009
3.3464913e-009
3.4919125e-009
3.4903663e-009
3.5181951e-009
3.3853552e-009
3.1797761e-009
3.2708241e-009
3.5334049e-009
3.6904101e-009
3.6960755e-009
3.9205805e-009
4.1989298e-009
4.5441031e-009
4.481599e-009
4.1823692e-009
4.018425e-009
4.1736522e-009
4.4138783e-009
4.2086355e-009
3.3745685e-009
3.1197118e-009
3.4087828e-009
3.6329026e-009
4.2242223e-009
4.2259463e-009
3.7789327e-009
3.9002685e-009
4.1315035e-009
4.4904273e-009
4.5794068e-009
4.7428546e-009
4.5349699e-009
4.3518433e-009
4.0526625e-009
3.6090139e-009
3.4231461e-009
3.2595857e-009
3.150351e-009
3.2399084e-009
3.1262493e-009
3.139944e-009
3.2937295e-009
3.6522221e-009
3.2032364e-009
2.965255e-009
3.0438995e-009
3.5671445e-009
4.0933234e-009
4.398354e-009
4.3934428e-009
4.1177235e-009
4.0925231e-009
4.1912153e-009
4.2007257e-009
4.059714e-009
3.9135075e-009
3.8871558e-009
4.4135732e-009
4.7336521e-009
4.7890751e-009
4.6618612e-009
4.268643e-009
4.654537e-009
5.0942278e-009
4.3294846e-009
3.9454026e-009
3.8615987e-009
3.5874664e-009
3.6270231e-009
4.2072388e-009
4.7166386e-009
5.1956054e-009
4.6872975e-009
4.1690369e-009
4.0187452e-009
4.2553648e-009
4.4264094e-009
4.5019764e-009
4.9104666e-009
5.3456367e-009
5.0548691e-009
5.3419205e-009
5.2915783e-009
4.5284693e-009
3.7796856e-009
3.7885722e-009
3.5808787e-009
3.6068318e-009
4.293918e-009
5.2274395e-009
5.3673324e-009
4.6570572e-009
3.4014155e-009
3.5240967e-009
3.8346571e-009
4.0966112e-009
3.7116165e-009
3.3543107e-009
3.5608351e-009
3.6015964e-009
3.3777966e-009
3.3395215e-009
3.4031666e-009
3.5045006e-009
3.687276e-009
3.7113547e-009
3.5399099e-009
3.6022081e-009
3.3946583e-009
3.50883e-009
3.6887694e-009
3.5320826e-009
3.5057309e-009
3.6422099e-009
3.3266338e-009
3.2320134e-009
3.3729642e-009
3.594248e-009
3.6785645e-009
3.6818739e-009
3.764316e-009
3.9304576e-009
3.9263628e-009
3.7458796e-009
3.5016498e-009
3.5248128e-009
3.625812e-009
3.5926814e-009
3.6024333e-009
3.7616034e-009
3.9878391e-009
4.0905201e-009
3.8335016e-009
3.7771495e-009
3.8628603e-009
3.8143925e-009
3.8979874e-009
3.9176431e-009
3.7745156e-009
3.7033077e-009
3.7492596e-009
3.7289163e-009
3.5715094e-009
3.4287167e-009
3.5933202e-009
3.7443186e-009
4.2460268e-009
4.6793714e-009
4.6790284e-009
4.5192167e-009
4.432433e-009
4.2090674e-009
4.2705965e-009
4.3634225e-009
4.465047e-009
3.8482869e-009
4.0568782e-009
4.4344998e-009
4.4520885e-009
4.6791406e-009
4.5027455e-009
4.5824939e-009
4.8079591e-009
4.7839618e-009
4.5789621e-009
4.6781329e-009
4.4588553e-009
4.5289887e-009
4.7228681e-009
4.5850777e-009
4.6377121e-009
4.6146291e-009
4.5124622e-009
4.5644713e-009
4.5983086e-009
4.6678183e-009
4.5755063e-009
4.4271394e-009
4.2792037e-009
4.3664051e-009
4.3140922e-009
4.1692814e-009
4.3538348e-009
4.766265e-009
5.0468235e-009
5.011337e-009
4.8467186e-009
4.5443194e-009
4.0540411e-009
3.8553861e-009
3.9722012e-009
4.1936287e-009
4.153094e-009
3.7017553e-009
3.6254044e-009
3.3923276e-009
3.8216819e-009
4.2599266e-009
4.7743228e-009
4.7737886e-009
4.4606188e-009
4.1026418e-009
3.946727e-009
4.0759456e-009
4.2273263e-009
3.8702161e-009
3.7059844e-009
3.3833909e-009
3.4357867e-009
3.6548094e-009
3.8065264e-009
3.950457e-009
3.8412712e-009
3.6396839e-009
3.6852504e-009
3.5325569e-009
3.6558145e-009
3.9700747e-009
4.3211128e-009
4.5285484e-009
5.061069e-009
5.3373987e-009
5.1410522e-009
4.8184127e-009
4.6293741e-009
4.6124906e-009
4.6546937e-009
4.7139632e-009
4.6999661e-009
4.5973651e-009
4.5132263e-009
4.4288949e-009
4.5814772e-009
4.7806937e-009
4.9690448e-009
4.8382259e-009
4.5874573e-009
4.2707314e-009
3.6301192e-009
3.2189722e-009
3.2856444e-009
3.0496841e-009
3.2287092e-009
3.3960036e-009
3.6014685e-009
3.6698728e-009
3.6713078e-009
3.7474512e-009
3.7636456e-009
3.9357955e-009
3.5484449e-009
3.388491e-009
3.3158414e-009
3.730629e-009
4.2274298e-009
4.4777982e-009
4.7345129e-009
4.6634014e-009
4.4132107e-009
4.3477727e-009
3.9135982e-009
3.5819188e-009
3.4194652e-009
3.7979536e-009
3.8718388e-009
3.4689123e-009
3.2609773e-009
3.0971783e-009
2.9936156e-009
3.2623974e-009
3.3534454e-009
3.5167021e-009
3.9135075e-009
3.7685055e-009
3.5532152e-009
3.3296584e-009
3.1367244e-009
3.0251337e-009
3.193775e-009
3.3027532e-009
3.2995253e-009
3.2603834e-009
3.3774385e-009
3.4768997e-009
3.4679493e-009
3.2541037e-009
3.2654899e-009
3.4535536e-009
3.7103156e-009
4.0908251e-009
4.3825854e-009
4.23888e-009
4.0221021e-009
4.4404932e-009
4.5506746e-009
4.3504815e-009
4.2824476e-009
4.3991664e-009
4.4948773e-009
4.5189545e-009
4.4613533e-009
4.3585597e-009
4.0470731e-009
4.0720645e-009
4.4172853e-009
4.7751022e-009
4.7080299e-009
4.1565995e-009
4.0417402e-009
4.1641325e-009
3.9791301e-009
4.1406072e-009
4.1760314e-009
3.8414685e-009
3.5552201e-009
3.4596869e-009
3.8041876e-009
3.810573e-009
3.9673886e-009
4.2538133e-009
4.4439424e-009
4.108898e-009
3.6598678e-009
3.470155e-009
3.6439882e-009
3.9123847e-009
3.8587249e-009
4.0363557e-009
4.2185043e-009
4.1874408e-009
4.3357943e-009
4.133678e-009
3.829883e-009
3.7412235e-009
3.4585817e-009
3.3532395e-009
3.4838538e-009
3.6151883e-009
3.4477338e-009
3.527051e-009
3.6845853e-009
3.6520311e-009
3.4515491e-009
3.2856342e-009
3.2434163e-009
3.3211939e-009
3.4175302e-009
3.9186116e-009
4.1788365e-009
4.0571984e-009
4.0142099e-009
4.4974559e-009
4.8863786e-009
4.8428626e-009
4.7235804e-009
4.5725197e-009
4.5585211e-009
4.0536286e-009
3.8118985e-009
3.6415103e-009
3.705588e-009
3.69284e-009
3.701485e-009
3.7467656e-009
3.8253612e-009
4.2864925e-009
4.4968146e-009
4.406906e-009
4.2314236e-009
4.5544823e-009
4.7013926e-009
4.1589992e-009
3.8303484e-009
3.4041515e-009
3.5899081e-009
4.128969e-009
4.6799059e-009
4.9551288e-009
4.8604609e-009
4.3568175e-009
4.1569104e-009
3.9962363e-009
3.9894019e-009
4.2057811e-009
4.5654724e-009
4.4562392e-009
3.9638909e-009
4.1292161e-009
4.647364e-009
4.4083736e-009
4.152173e-009
4.411051e-009
4.4286382e-009
4.5001186e-009
4.6714521e-009
4.8552365e-009
5.2240626e-009
4.7456099e-009
4.469938e-009
4.5259374e-009
4.3558885e-009
4.4982306e-009
4.6528355e-009
4.8133021e-009
4.9629536e-009
4.8333349e-009
4.7669338e-009
4.7560142e-009
4.7211041e-009
4.8419583e-009
4.524173e-009
4.2519624e-009
4.408824e-009
4.4834782e-009
4.4725083e-009
3.8955967e-009
3.4861789e-009
3.8814477e-009
3.9013924e-009
3.7585034e-009
3.9725771e-009
3.7463725e-009
3.7720381e-009
4.0049089e-009
4.1263869e-009
4.2123378e-009
3.7204711e-009
4.0673751e-009
4.8250831e-009
4.7381557e-009
4.0383637e-009
3.4127999e-009
3.2943341e-009
3.1959634e-009
3.4585427e-009
3.9064556e-009
3.8783229e-009
3.8198075e-009
3.9056635e-009
3.8855113e-009
3.5757051e-009
3.6367067e-009
3.9113057e-009
4.0906183e-009
3.5899531e-009
3.5417742e-009
3.8160384e-009
4.0931845e-009
4.3341796e-009
4.6017597e-009
4.713574e-009
4.8805335e-009
5.369739e-009
5.5839075e-009
5.2363144e-009
4.9495874e-009
5.0098171e-009
4.9232261e-009
4.5801997e-009
4.5025523e-009
4.9676739e-009
5.1055442e-009
5.0996729e-009
4.4883395e-009
4.1358434e-009
4.2132847e-009
4.4958643e-009
4.1608184e-009
3.6964021e-009
3.4751049e-009
3.5095675e-009
3.4499926e-009
3.2799911e-009
3.3347414e-009
3.5173241e-009
3.4076094e-009
3.3409682e-009
3.3386041e-009
3.4667662e-009
3.3864725e-009
3.3557942e-009
3.7001022e-009
3.9115311e-009
3.8499382e-009
3.708925e-009
3.5436339e-009
3.8120794e-009
3.8326004e-009
3.5178911e-009
3.4297132e-009
3.7375813e-009
4.0037182e-009
4.291106e-009
4.4416702e-009
4.0099939e-009
3.5943736e-009
3.3201434e-009
3.2740315e-009
3.2188337e-009
3.1591641e-009
3.2527102e-009
3.4334186e-009
3.3723561e-009
3.2077392e-009
3.1521546e-009
3.1282552e-009
3.2376661e-009
3.1109797e-009
3.1831328e-009
3.3565348e-009
3.7494951e-009
3.6593939e-009
3.5778985e-009
3.4248671e-009
3.4703374e-009
3.3165859e-009
3.3634994e-009
3.2822929e-009
3.3828106e-009
3.2131439e-009
3.1084759e-009
3.2060627e-009
3.0850973e-009
2.932546e-009
3.0707556e-009
3.3918436e-009
3.634233e-009
3.8075846e-009
4.0173792e-009
3.9575169e-009
4.0041903e-009
3.9383197e-009
3.6188511e-009
3.1975572e-009
3.55052e-009
3.9789616e-009
3.9897226e-009
3.6765528e-009
3.7872617e-009
3.9529217e-009
3.7950822e-009
3.7557506e-009
3.6842539e-009
3.5428555e-009
3.6797672e-009
3.5917329e-009
2.8444414e-009
2.5554992e-009
2.5253943e-009
2.6866803e-009
2.762105e-009
2.9971377e-009
3.387745e-009
3.8480125e-009
3.7433919e-009
3.7966516e-009
3.5483811e-009
3.9320155e-009
4.3060365e-009
4.4464095e-009
4.5757244e-009
4.3713484e-009
4.1596157e-009
4.0917729e-009
4.1596483e-009
4.1463239e-009
3.9899275e-009
3.298402e-009
3.1154191e-009
3.1658902e-009
3.3420808e-009
3.7245135e-009
3.7352729e-009
3.6417119e-009
3.9879447e-009
4.340377e-009
4.0607638e-009
4.3047371e-009
4.8594732e-009
4.6205791e-009
4.0013585e-009
3.7501558e-009
4.5811348e-009
5.1059179e-009
5.0918719e-009
4.9534073e-009
4.7671069e-009
4.6473431e-009
4.6580567e-009
4.5102661e-009
4.3283412e-009
4.3866965e-009
4.6845645e-009
4.8294078e-009
4.6795977e-009
4.4697409e-009
4.2492587e-009
4.0819969e-009
3.8311305e-009
3.7187219e-009
3.8904896e-009
4.1527326e-009
4.2837307e-009
4.0395483e-009
3.8814687e-009
3.7492037e-009
3.7069872e-009
3.7087586e-009
3.9251868e-009
4.2094481e-009
4.2863145e-009
3.9893444e-009
3.6725681e-009
3.6221296e-009
3.5822661e-009
3.6960051e-009
3.4577838e-009
3.3900372e-009
3.3181567e-009
3.2602177e-009
3.3766002e-009
3.4610634e-009
3.4782654e-009
3.3573962e-009
3.4675777e-009
3.6380458e-009
3.7639957e-009
3.7204798e-009
3.6703287e-009
3.580709e-009
3.6202672e-009
3.6467018e-009
3.5826581e-009
3.4140969e-009
3.3940899e-009
3.2930269e-009
3.2624909e-009
3.2533982e-009
3.3641086e-009
3.3413131e-009
3.2354434e-009
3.2701445e-009
3.3646064e-009
3.4195507e-009
3.2728152e-009
3.3388636e-009
3.4339018e-009
3.5804758e-009
3.6462827e-009
3.6286805e-009
3.5594434e-009
3.5507346e-009
3.5691412e-009
3.4133198e-009
3.1653857e-009
3.2026843e-009
3.3957976e-009
3.7391929e-009
4.1821065e-009
4.2368078e-009
4.3015093e-009
4.3463573e-009
4.3796671e-009
4.334419e-009
4.2486918e-009
4.2934923e-009
4.3040607e-009
4.9446263e-009
5.0721143e-009
4.9377866e-009
4.7072095e-009
4.6038409e-009
4.6819549e-009
4.7167553e-009
4.7710715e-009
4.766064e-009
4.8523986e-009
4.7460977e-009
4.6897456e-009
4.9108842e-009
4.9842404e-009
4.9717813e-009
4.6898611e-009
4.8352793e-009
4.9387796e-009
4.9367044e-009
4.5023374e-009
4.3698841e-009
4.4128547e-009
4.2227596e-009
4.1052555e-009
3.9297257e-009
3.7424177e-009
3.7518806e-009
3.9291262e-009
3.8806109e-009
3.7555604e-009
3.7268513e-009
3.7709302e-009
3.7484695e-009
3.8255271e-009
3.8775362e-009
3.9184412e-009
4.1041963e-009
4.1133718e-009
4.0738462e-009
3.9781203e-009
3.9620548e-009
4.1198305e-009
4.3929864e-009
4.9121908e-009
4.8056484e-009
4.2598915e-009
3.955618e-009
3.8697471e-009
3.968823e-009
3.9766027e-009
4.0815433e-009
4.0120202e-009
3.6478896e-009
3.6926887e-009
3.8399842e-009
3.7378633e-009
3.64161e-009
3.6322773e-009
3.6662568e-009
3.6895191e-009
3.728981e-009
3.7546465e-009
4.3033683e-009
4.7574777e-009
4.5809374e-009
4.6653991e-009
4.5077537e-009
4.4215938e-009
4.3568789e-009
4.417156e-009
4.3906606e-009
4.6162206e-009
4.6545297e-009
4.6542326e-009
4.5262497e-009
4.6764776e-009
4.9266045e-009
5.0841388e-009
5.0409607e-009
4.7490403e-009
4.7964353e-009
4.7689753e-009
4.4190781e-009
4.2454241e-009
4.408054e-009
4.3112717e-009
4.395203e-009
4.3180342e-009
4.1906752e-009
4.180332e-009
3.9135075e-009
3.9896508e-009
3.7773447e-009
3.7741627e-009
3.9904456e-009
4.6409912e-009
4.882945e-009
4.8575549e-009
4.8409604e-009
4.6859109e-009
5.0196884e-009
5.1554947e-009
4.5873831e-009
4.2975296e-009
3.6835544e-009
3.1819305e-009
3.2266332e-009
3.7284348e-009
3.8382784e-009
3.4763601e-009
3.3487624e-009
3.2652e-009
3.3597567e-009
3.3767187e-009
3.3851726e-009
3.524295e-009
3.5525062e-009
3.4245722e-009
3.4849456e-009
3.5319568e-009
3.7912186e-009
3.9433208e-009
4.0132143e-009
4.2668988e-009
4.1910784e-009
4.1372734e-009
3.8328058e-009
3.5497313e-009
3.4857365e-009
3.6417327e-009
3.8641218e-009
4.1934289e-009
4.389279e-009
4.175626e-009
3.9504349e-009
4.1317181e-009
4.2405038e-009
4.4241919e-009
4.9176765e-009
5.0176652e-009
4.8329532e-009
4.7678041e-009
4.5429004e-009
4.295402e-009
4.3427007e-009
4.0380879e-009
3.6147789e-009
3.8571179e-009
3.7972097e-009
3.33967e-009
3.4072549e-009
3.4053724e-009
3.3728182e-009
3.5115553e-009
3.63015e-009
3.455484e-009
3.4195663e-009
3.3612421e-009
3.3531585e-009
3.3122386e-009
3.108968e-009
3.0439153e-009
3.0503022e-009
3.3149485e-009
3.4769546e-009
3.4403627e-009
3.5573689e-009
3.7148573e-009
3.5794213e-009
3.4686471e-009
3.4633996e-009
3.3911353e-009
3.4729048e-009
3.3409301e-009
3.1842923e-009
3.1421232e-009
3.2559097e-009
3.0641772e-009
3.0861889e-009
3.454726e-009
3.9530663e-009
3.7935465e-009
3.7377708e-009
3.9919858e-009
4.0458693e-009
3.9543278e-009
4.3996877e-009
4.5241011e-009
4.22093e-009
3.9342489e-009
4.1398116e-009
4.5025804e-009
4.8043883e-009
4.9110595e-009
4.559574e-009
4.607209e-009
5.1107901e-009
5.3319746e-009
5.3717743e-009
5.1797056e-009
4.5450588e-009
4.1137189e-009
3.7883398e-009
3.7741011e-009
3.7409706e-009
3.8152381e-009
3.7117243e-009
3.7232083e-009
4.4816824e-009
5.0335306e-009
5.1164054e-009
4.8068406e-009
4.6628967e-009
4.2122796e-009
4.0014137e-009
4.0613559e-009
4.0935588e-009
3.9729786e-009
4.1080633e-009
4.6335665e-009
4.9044627e-009
4.8163811e-009
4.7245003e-009
4.3556608e-009
4.3912762e-009
4.6262614e-009
4.921243e-009
4.768788e-009
4.5553751e-009
4.7688695e-009
4.8391007e-009
4.8542846e-009
5.115806e-009
4.7382155e-009
4.5848952e-009
4.3341281e-009
4.0604284e-009
4.0029709e-009
3.9260437e-009
3.8763253e-009
3.9985249e-009
4.2519709e-009
4.36595e-009
4.1963797e-009
3.9842158e-009
3.8728178e-009
3.8421884e-009
3.5215656e-009
3.4437241e-009
3.7036112e-009
4.0731588e-009
4.3958323e-009
4.5665879e-009
4.5810991e-009
4.783248e-009
4.8397304e-009
4.5589614e-009
4.4819378e-009
4.303043e-009
4.1001562e-009
4.207309e-009
3.9718762e-009
3.2330008e-009
2.932522e-009
3.0686631e-009
3.1362984e-009
3.331861e-009
3.5130006e-009
3.4609277e-009
3.3267898e-009
3.5298039e-009
3.8611321e-009
4.2648127e-009
4.6388796e-009
4.5257495e-009
3.8939847e-009
3.2731312e-009
3.3975446e-009
3.5267632e-009
3.3693578e-009
3.0233027e-009
3.2089629e-009
3.0822766e-009
3.0865476e-009
3.2757166e-009
3.2495071e-009
3.3652643e-009
3.4261207e-009
3.42222e-009
3.2756771e-009
3.3268239e-009
3.7952126e-009
4.1974041e-009
4.6485827e-009
5.0107262e-009
5.105763e-009
4.89235e-009
4.7165313e-009
4.4366291e-009
4.3879701e-009
4.4603632e-009
4.4992487e-009
4.5744793e-009
4.6376428e-009
4.8026286e-009
4.8823785e-009
4.828046e-009
4.1543589e-009
3.6081204e-009
3.6089776e-009
3.8467514e-009
3.9702965e-009
3.7601033e-009
3.6925968e-009
3.7049936e-009
3.7256584e-009
3.7720429e-009
3.6546365e-009
3.6978012e-009
3.6758221e-009
4.1020026e-009
4.2128078e-009
3.6673384e-009
3.8025668e-009
3.9425056e-009
3.78111e-009
3.7388446e-009
3.995703e-009
3.9764176e-009
3.5704625e-009
3.7577556e-009
3.9315888e-009
4.2483013e-009
4.3374734e-009
4.2638623e-009
4.3081323e-009
3.7987176e-009
3.7889523e-009
4.0840791e-009
4.4354046e-009
4.2893447e-009
3.7259909e-009
3.4409931e-009
3.4785806e-009
3.7825518e-009
3.934414e-009
3.6726362e-009
3.9457461e-009
4.1559229e-009
4.1934141e-009
4.0527388e-009
3.6852432e-009
3.4556277e-009
3.6393647e-009
3.8626177e-009
4.065777e-009
3.9334171e-009
3.7681275e-009
3.6181248e-009
3.5571097e-009
3.435759e-009
3.5178159e-009
3.4434846e-009
3.441122e-009
3.3094348e-009
3.1409699e-009
3.1052907e-009
3.0864855e-009
2.9493663e-009
3.0215697e-009
3.3042931e-009
3.6208144e-009
3.9500267e-009
4.1106874e-009
4.0954886e-009
4.1064896e-009
3.8953348e-009
3.8979715e-009
3.6987875e-009
3.9087731e-009
4.0943845e-009
3.9014993e-009
3.9775952e-009
4.5128096e-009
4.6946722e-009
4.5036599e-009
4.4895191e-009
4.6755142e-009
4.4735431e-009
4.4155567e-009
4.1772864e-009
3.693544e-009
3.151438e-009
2.9050435e-009
2.8936423e-009
3.1097342e-009
3.268759e-009
3.3558656e-009
3.2750904e-009
3.1111935e-009
3.0460445e-009
3.111275e-009
3.5510621e-009
3.9440699e-009
4.0487704e-009
3.5713742e-009
3.1790716e-009
3.3431936e-009
3.7204818e-009
4.1164233e-009
4.4236173e-009
4.3692833e-009
3.6049742e-009
3.3113705e-009
3.5575087e-009
3.787013e-009
3.8745019e-009
4.0898721e-009
4.2102952e-009
4.0858685e-009
3.7431784e-009
3.1710721e-009
3.1414028e-009
3.4192705e-009
3.2484511e-009
3.520263e-009
3.8447634e-009
4.2243112e-009
4.5499185e-009
4.6348129e-009
4.7251867e-009
4.6928251e-009
4.6420488e-009
4.440414e-009
4.2012799e-009
4.0383921e-009
4.024395e-009
4.3918283e-009
4.3625902e-009
4.0095651e-009
3.4374099e-009
3.3260608e-009
3.7264253e-009
3.8821341e-009
3.9363079e-009
3.7849583e-009
3.7511062e-009
3.6871573e-009
3.642007e-009
3.4218137e-009
3.2784447e-009
3.0701259e-009
3.0467539e-009
3.2668849e-009
3.3486529e-009
3.2273511e-009
3.2083532e-009
3.2676227e-009
3.3413642e-009
3.3618363e-009
3.3084151e-009
3.4811933e-009
3.6425252e-009
3.6944394e-009
3.7605841e-009
3.5647651e-009
3.4947116e-009
3.4884535e-009
3.5900291e-009
3.7491043e-009
3.8301996e-009
3.6760614e-009
3.6421618e-009
3.614318e-009
3.5146493e-009
3.6150721e-009
3.6270348e-009
3.70092e-009
3.6959125e-009
3.5879743e-009
3.5658055e-009
3.5118553e-009
3.4077652e-009
3.443622e-009
3.5564468e-009
3.5796128e-009
3.6634966e-009
3.7412269e-009
3.7135757e-009
3.5513621e-009
3.319198e-009
3.3642845e-009
3.3567759e-009
3.2485991e-009
3.3873378e-009
3.5142508e-009
3.5218853e-009
3.3706335e-009
3.5229758e-009
3.5737847e-009
3.6302182e-009
3.8170786e-009
4.3317193e-009
4.5658867e-009
4.560448e-009
4.2568442e-009
4.1972694e-009
4.6740758e-009
4.8730523e-009
4.7264131e-009
4.8178937e-009
4.7563986e-009
4.6971222e-009
4.6388957e-009
4.3778396e-009
4.3582653e-009
4.5001762e-009
4.7696293e-009
5.0304305e-009
5.1858963e-009
5.0378657e-009
4.8831526e-009
4.8020425e-009
4.6966069e-009
4.8915427e-009
4.8224523e-009
4.6527872e-009
4.5201887e-009
3.9814996e-009
3.5611704e-009
3.8539887e-009
3.7626383e-009
3.5468206e-009
3.5211416e-009
3.927513e-009
4.2784058e-009
4.1434514e-009
3.7958613e-009
3.4988926e-009
3.5381145e-009
3.6859864e-009
3.8314076e-009
4.2711429e-009
4.0950841e-009
3.6204291e-009
3.5524914e-009
3.6614237e-009
3.7411721e-009
3.5784785e-009
3.4676569e-009
3.7737439e-009
3.7853228e-009
3.5707082e-009
3.8274703e-009
4.3878754e-009
4.8016983e-009
4.9333677e-009
4.3052108e-009
3.7810397e-009
3.390373e-009
3.4829575e-009
3.7488544e-009
3.6925512e-009
3.3089508e-009
3.2795705e-009
3.4726808e-009
3.546083e-009
3.6561681e-009
3.8876432e-009
3.9314317e-009
3.9636346e-009
4.0608362e-009
4.0461649e-009
4.0463508e-009
4.2024433e-009
4.3541114e-009
4.3641523e-009
4.4585638e-009
4.5505245e-009
4.4393191e-009
4.3488341e-009
4.4313237e-009
4.3857896e-009
4.482846e-009
4.4745209e-009
4.5667691e-009
4.7805998e-009
4.7059796e-009
4.5476614e-009
4.3596793e-009
4.504281e-009
4.3965385e-009
4.132261e-009
3.767603e-009
3.3699173e-009
3.3710145e-009
3.4609557e-009
3.5072453e-009
3.5154103e-009
3.5694879e-009
3.7345226e-009
3.6449992e-009
3.5098033e-009
3.7474794e-009
3.9289553e-009
3.9639972e-009
4.4529137e-009
4.461175e-009
4.4844832e-009
4.5896164e-009
4.6159547e-009
4.6786366e-009
4.5067118e-009
3.9912902e-009
3.5775472e-009
3.4330253e-009
3.3511936e-009
3.5707467e-009
3.3712264e-009
3.4114587e-009
3.5133218e-009
3.5447557e-009
3.3872525e-009
3.2908066e-009
3.2443109e-009
3.3687702e-009
3.5551506e-009
3.7162409e-009
3.8319995e-009
3.555366e-009
3.2625818e-009
3.2439676e-009
3.2769885e-009
3.1379475e-009
3.2517814e-009
3.5857055e-009
3.6201681e-009
3.6683321e-009
3.7650032e-009
4.0300822e-009
4.0047381e-009
3.9704548e-009
4.2289964e-009
4.2945617e-009
4.3888784e-009
4.0809495e-009
3.7154261e-009
3.7923384e-009
4.0231882e-009
4.325525e-009
4.450657e-009
4.560791e-009
4.5528023e-009
4.4915946e-009
4.7028783e-009
4.3279326e-009
3.8799115e-009
3.5690977e-009
3.545868e-009
3.6782604e-009
3.4685977e-009
3.5125773e-009
3.4388713e-009
3.3444924e-009
3.5009213e-009
3.5633631e-009
3.7931564e-009
3.7298343e-009
3.8170817e-009
3.722559e-009
3.4361669e-009
3.5851931e-009
3.7743606e-009
3.5340248e-009
3.4012337e-009
3.567808e-009
3.5455888e-009
3.5468312e-009
3.5070655e-009
3.4634532e-009
3.4623886e-009
3.5428111e-009
3.6986162e-009
3.6435132e-009
3.4202439e-009
3.5221069e-009
3.439075e-009
3.4460857e-009
3.6207368e-009
3.4456856e-009
3.4786101e-009
3.7484499e-009
3.8686299e-009
3.5428167e-009
3.6455924e-009
3.6114528e-009
3.5507252e-009
3.5810064e-009
3.5282119e-009
3.462196e-009
3.4036332e-009
3.6470791e-009
4.3469037e-009
4.8513013e-009
5.0101824e-009
5.4830415e-009
5.5455812e-009
5.3705804e-009
5.128225e-009
4.7367404e-009
4.4252524e-009
3.9854044e-009
3.4511857e-009
3.2796936e-009
3.2557423e-009
3.3593863e-009
3.3790421e-009
3.2749504e-009
3.2027336e-009
3.2323894e-009
3.7077497e-009
4.6593927e-009
5.3244102e-009
4.6924053e-009
3.9677115e-009
3.6210815e-009
3.9307262e-009
4.1337404e-009
4.051476e-009
4.119015e-009
4.3609213e-009
4.5591762e-009
4.7519517e-009
4.8176133e-009
4.5858359e-009
4.8460119e-009
5.0929665e-009
5.1262274e-009
5.0146842e-009
4.6469501e-009
4.42147e-009
4.413625e-009
4.5880834e-009
4.7366755e-009
4.5706643e-009
4.6900279e-009
4.6089163e-009
4.6771295e-009
4.7650021e-009
4.8464826e-009
4.6025403e-009
4.6664254e-009
4.7608858e-009
4.7044863e-009
4.7820239e-009
4.8023034e-009
4.5024514e-009
4.3318246e-009
4.607769e-009
5.1983168e-009
5.2814316e-009
4.8866309e-009
4.4586575e-009
4.2885596e-009
4.2667731e-009
4.344696e-009
4.4913174e-009
4.4657836e-009
4.4268818e-009
4.8048901e-009
5.3659204e-009
5.2237545e-009
4.9253442e-009
4.4062197e-009
4.2040545e-009
4.0526575e-009
3.6239625e-009
3.6924631e-009
4.1945062e-009
4.4348271e-009
4.360398e-009
4.1676092e-009
4.2317343e-009
4.4314309e-009
4.3829645e-009
4.2452689e-009
4.4660223e-009
4.5278403e-009
4.3347136e-009
4.2646601e-009
4.3390728e-009
4.0079223e-009
3.6768208e-009
3.6798901e-009
3.8527128e-009
3.9220787e-009
3.9744731e-009
3.7747601e-009
3.8385963e-009
3.9045958e-009
4.0725643e-009
4.2800977e-009
4.3913356e-009
4.4533952e-009
4.6010745e-009
4.8210588e-009
4.793264e-009
4.6668176e-009
4.7702691e-009
4.7553103e-009
4.5868943e-009
4.6011654e-009
4.6361081e-009
4.6011031e-009
4.8399334e-009
4.967854e-009
4.7982363e-009
4.7858261e-009
4.6860626e-009
4.2502034e-009
3.8405929e-009
3.8202007e-009
4.0414845e-009
4.0018625e-009
3.6419148e-009
3.6463311e-009
3.678534e-009
3.7274655e-009
3.8935597e-009
3.9896544e-009
3.8750351e-009
3.8557498e-009
3.7818497e-009
3.7935249e-009
3.8871199e-009
3.9927821e-009
3.9224885e-009
3.7643615e-009
3.519745e-009
3.3604163e-009
3.3415622e-009
3.4106392e-009
3.3466918e-009
3.4543247e-009
3.3344661e-009
3.1992702e-009
3.11537e-009
3.1510831e-009
3.2158809e-009
3.4762495e-009
3.5937388e-009
3.805984e-009
3.9482314e-009
3.6258305e-009
3.6961566e-009
3.4942803e-009
3.6548462e-009
3.8540138e-009
3.8413621e-009
3.6029007e-009
3.4992906e-009
3.3950078e-009
3.3361561e-009
3.5839775e-009
3.7365613e-009
3.6066537e-009
3.4815053e-009
3.4439503e-009
3.5124984e-009
3.6933994e-009
3.703824e-009
3.797708e-009
3.7993815e-009
3.6937059e-009
3.6235546e-009
3.6810935e-009
3.6385881e-009
3.4961317e-009
3.2230084e-009
3.2381434e-009
3.1812164e-009
3.1917833e-009
3.2119206e-009
3.4289251e-009
3.7043421e-009
3.9088958e-009
4.0267688e-009
3.9832055e-009
3.9511314e-009
3.9744395e-009
4.0589013e-009
4.281483e-009
4.3570989e-009
4.1148383e-009
3.9396908e-009
4.0106911e-009
4.1744767e-009
4.5676297e-009
4.7546353e-009
4.4019466e-009
4.3074224e-009
4.2600125e-009
4.0125126e-009
3.5302119e-009
3.2815577e-009
3.3304922e-009
3.438943e-009
3.4596552e-009
3.7782436e-009
3.8650123e-009
3.6486167e-009
3.635676e-009
3.4581266e-009
3.266538e-009
3.3757592e-009
3.7433851e-009
3.7506848e-009
3.3789559e-009
3.3656804e-009
3.5552821e-009
3.8211315e-009
4.1237114e-009
4.5590756e-009
4.8702109e-009
4.4822365e-009
3.9861854e-009
3.6584473e-009
3.7735318e-009
4.205002e-009
4.464649e-009
4.3206087e-009
4.0589747e-009
3.5005209e-009
3.2277814e-009
3.2106593e-009
3.2184391e-009
3.6162091e-009
3.9248936e-009
4.4434283e-009
4.9054249e-009
4.9327722e-009
4.8357484e-009
4.8522792e-009
4.6429025e-009
4.4784781e-009
4.6773583e-009
4.820711e-009
4.6141229e-009
4.7616599e-009
4.9303012e-009
4.8482768e-009
4.5911131e-009
3.8886273e-009
3.7581906e-009
3.786307e-009
3.9135075e-009
4.0385446e-009
3.934693e-009
4.0076166e-009
3.8325654e-009
3.5262693e-009
3.575395e-009
3.8661003e-009
4.0333472e-009
3.882334e-009
3.7578109e-009
3.9011162e-009
4.0708154e-009
3.9780233e-009
3.6259584e-009
3.6082096e-009
3.8447818e-009
3.8408307e-009
3.5952067e-009
3.5430375e-009
3.4761089e-009
3.5706641e-009
3.7237783e-009
3.86766e-009
4.1978354e-009
4.4383979e-009
4.1718593e-009
4.0753156e-009
3.9543501e-009
4.0582342e-009
4.3395647e-009
4.24355e-009
3.8931209e-009
3.8311442e-009
3.9866588e-009
3.8001184e-009
3.6544911e-009
3.78746e-009
3.9742256e-009
3.9084987e-009
3.9266164e-009
4.0643444e-009
3.9810221e-009
3.8359713e-009
3.9180282e-009
4.1187842e-009
3.9714248e-009
3.601523e-009
3.3934457e-009
3.3222868e-009
3.6258283e-009
3.6971634e-009
3.5475445e-009
3.6007093e-009
3.7224763e-009
3.8915028e-009
4.0083193e-009
3.9499477e-009
4.3167557e-009
4.7509182e-009
4.6808157e-009
4.3670681e-009
4.3332634e-009
4.1388387e-009
4.1433986e-009
4.1179093e-009
3.6878185e-009
3.6207461e-009
4.0390439e-009
4.7862865e-009
4.9613687e-009
5.1791882e-009
5.2586477e-009
5.1036945e-009
4.8526399e-009
4.4820209e-009
4.4193241e-009
4.5760893e-009
4.4929122e-009
4.2891141e-009
4.3660739e-009
4.4074117e-009
4.3964432e-009
4.0387581e-009
3.9005336e-009
3.8907668e-009
3.9314792e-009
3.8365224e-009
3.7552685e-009
3.8605455e-009
4.01558e-009
4.0298038e-009
3.9417221e-009
3.9774827e-009
3.99555e-009
3.9763135e-009
3.8627048e-009
4.0795642e-009
4.26777e-009
4.1656032e-009
4.0509839e-009
4.140974e-009
3.8176129e-009
3.8727959e-009
4.0279267e-009
4.1129634e-009
4.0771879e-009
3.9197825e-009
4.0189548e-009
4.4022988e-009
4.5048819e-009
4.3913206e-009
4.3102105e-009
4.4393327e-009
4.1760184e-009
3.8471291e-009
3.785634e-009
3.7938953e-009
3.7337929e-009
3.9820455e-009
4.1053994e-009
4.0710657e-009
3.820106e-009
3.6956807e-009
3.8422058e-009
4.1947329e-009
4.3617872e-009
4.5501857e-009
4.5306114e-009
4.5550753e-009
4.6025177e-009
4.7306783e-009
4.7674954e-009
4.8848883e-009
4.9493483e-009
4.6734379e-009
4.7311205e-009
4.5892924e-009
4.4599611e-009
4.4848103e-009
4.3433645e-009
4.5583006e-009
4.7222774e-009
4.8576495e-009
4.9793202e-009
4.7840805e-009
4.2766884e-009
4.0029887e-009
4.0300945e-009
3.8895155e-009
3.9369105e-009
3.6589316e-009
3.4224912e-009
3.5403154e-009
3.615257e-009
3.7467352e-009
3.8927802e-009
3.9374355e-009
3.9508399e-009
3.9115557e-009
3.7292945e-009
3.7742372e-009
4.1106596e-009
4.865865e-009
5.1836813e-009
5.2398259e-009
5.0140569e-009
4.7227618e-009
4.6455945e-009
4.7222668e-009
4.3898199e-009
3.6211382e-009
3.4686358e-009
3.529347e-009
3.3999698e-009
3.5337076e-009
3.7733544e-009
3.6607073e-009
3.4110455e-009
3.4032494e-009
3.4064136e-009
3.4752032e-009
3.6026422e-009
3.7976758e-009
3.8355523e-009
3.7256923e-009
3.5010287e-009
3.5290991e-009
3.573464e-009
3.529708e-009
3.3579284e-009
3.0784589e-009
2.9695117e-009
3.0791641e-009
3.2747741e-009
3.565718e-009
4.1597286e-009
4.584128e-009
4.5532082e-009
4.336045e-009
3.9661965e-009
3.7501861e-009
3.7388324e-009
3.9850653e-009
4.3161046e-009
4.4975331e-009
4.6922777e-009
4.6150616e-009
4.3592951e-009
4.2305892e-009
4.145345e-009
3.8894334e-009
3.5025154e-009
3.5583236e-009
3.5588459e-009
3.3902372e-009
3.4206606e-009
3.60084e-009
3.5136726e-009
3.5460666e-009
3.8521552e-009
3.8734927e-009
3.7846894e-009
3.6428599e-009
3.321228e-009
3.3811717e-009
3.3642897e-009
3.5977354e-009
3.799499e-009
3.4535907e-009
3.2585422e-009
3.4856906e-009
3.6324083e-009
3.6687926e-009
3.6801789e-009
3.7556984e-009
3.6678568e-009
3.6141496e-009
3.4737143e-009
3.6203846e-009
3.6546545e-009
3.5612846e-009
3.7357416e-009
3.913854e-009
3.7360631e-009
3.7149508e-009
3.8713811e-009
3.6930138e-009
3.6115184e-009
3.8061209e-009
3.9166861e-009
3.9331679e-009
3.7199935e-009
3.551819e-009
3.4667186e-009
3.4375294e-009
3.7033774e-009
4.1948914e-009
4.6275129e-009
5.0702769e-009
5.2531959e-009
4.9836791e-009
4.6595965e-009
4.7259338e-009
4.5319418e-009
4.3717967e-009
3.8883446e-009
3.632433e-009
3.3499823e-009
3.5283821e-009
3.420638e-009
3.3963993e-009
3.4327377e-009
3.5135929e-009
3.9391955e-009
4.2024476e-009
4.176287e-009
4.2545463e-009
4.5994781e-009
4.468514e-009
4.1475089e-009
3.7953966e-009
3.459921e-009
3.368907e-009
3.4740402e-009
3.6056621e-009
3.9023759e-009
4.0820722e-009
4.0065392e-009
4.0219158e-009
4.1935841e-009
3.9363745e-009
3.911752e-009
3.9417442e-009
3.9823603e-009
4.4013278e-009
4.4297805e-009
4.422177e-009
4.2758771e-009
4.190873e-009
4.2784582e-009
4.1581669e-009
4.0951323e-009
4.2647352e-009
4.2457372e-009
4.0971273e-009
4.3096616e-009
4.5717608e-009
4.6773267e-009
4.6295315e-009
4.4841918e-009
4.4142834e-009
4.2800018e-009
4.0666836e-009
4.1869141e-009
4.2990647e-009
4.3375176e-009
4.169583e-009
3.9054019e-009
4.2684582e-009
4.461041e-009
4.4205048e-009
4.4703521e-009
4.4955835e-009
4.9524356e-009
4.9780997e-009
4.8698741e-009
4.771939e-009
4.5091522e-009
4.6897628e-009
4.378131e-009
4.3117803e-009
4.1129816e-009
3.6587105e-009
3.8086495e-009
4.0628156e-009
4.2651571e-009
4.1753463e-009
4.1821644e-009
4.2876813e-009
4.4057959e-009
4.6928458e-009
4.742499e-009
4.3741885e-009
4.1723122e-009
3.9992332e-009
3.9135075e-009
3.9730155e-009
4.2368469e-009
4.181455e-009
4.1747672e-009
4.2099499e-009
4.1161473e-009
4.2230112e-009
4.4017962e-009
4.2966956e-009
4.2303908e-009
4.0084209e-009
4.1588414e-009
4.3323841e-009
4.4336234e-009
4.4464054e-009
4.3005352e-009
4.0242395e-009
3.7216937e-009
3.5978448e-009
3.6412021e-009
3.7357099e-009
3.9402621e-009
4.0250113e-009
4.5462857e-009
4.6582926e-009
4.4827613e-009
4.2200722e-009
4.0744435e-009
4.1115021e-009
4.371967e-009
4.4799362e-009
4.3826234e-009
4.2326696e-009
4.1740105e-009
3.9375198e-009
3.7603082e-009
3.675879e-009
3.7612535e-009
3.6471143e-009
3.4858149e-009
3.5754182e-009
3.8126646e-009
3.8230892e-009
3.6826525e-009
3.5718783e-009
3.9678198e-009
4.0045909e-009
3.845406e-009
3.9469815e-009
4.2547044e-009
4.1871017e-009
3.5641338e-009
3.2528873e-009
3.4409984e-009
3.5765631e-009
3.9342852e-009
4.0844168e-009
3.9619607e-009
3.7523439e-009
3.5905156e-009
3.5743048e-009
3.458149e-009
3.3491529e-009
3.3607806e-009
3.6651385e-009
3.9120946e-009
4.1293866e-009
4.2828847e-009
3.8621213e-009
3.8118739e-009
3.741484e-009
3.622587e-009
3.5754171e-009
3.8055468e-009
3.9654844e-009
4.2187867e-009
4.2196927e-009
4.0322395e-009
3.6858481e-009
3.4045516e-009
3.3816123e-009
3.6836143e-009
3.9576369e-009
4.0843558e-009
4.2031431e-009
4.3760131e-009
4.046497e-009
3.6928956e-009
3.7096664e-009
3.8831632e-009
4.1206955e-009
4.1765037e-009
3.9502532e-009
3.6022763e-009
3.4742431e-009
3.6619229e-009
3.6128298e-009
4.0534333e-009
4.2543805e-009
4.2807188e-009
4.0185558e-009
3.7440367e-009
3.9069095e-009
3.8266647e-009
3.7546864e-009
3.6252129e-009
3.893322e-009
3.7998558e-009
3.7266284e-009
3.8391184e-009
4.1193909e-009
4.1606309e-009
4.178267e-009
3.78082e-009
3.4856783e-009
3.2863491e-009
3.4195594e-009
3.8072315e-009
3.8373674e-009
3.5380414e-009
3.2531873e-009
3.0679448e-009
2.8616945e-009
3.0539884e-009
3.4814684e-009
3.6479448e-009
3.4696738e-009
3.2216923e-009
3.3726907e-009
3.3746532e-009
3.2186895e-009
3.6272746e-009
4.4097422e-009
4.8403945e-009
4.7466868e-009
4.2046786e-009
3.9577566e-009
3.7207843e-009
3.973845e-009
4.2856071e-009
4.1245463e-009
3.8541153e-009
3.2538859e-009
2.9043695e-009
3.2843974e-009
3.3849165e-009
3.3736117e-009
3.7275836e-009
4.1050155e-009
4.3601432e-009
4.3415794e-009
4.328544e-009
4.1918086e-009
4.07195e-009
4.12295e-009
4.1262594e-009
4.1623563e-009
4.2597979e-009
4.2676754e-009
4.6468854e-009
4.818699e-009
4.5344702e-009
3.8624648e-009
3.3586747e-009
3.3895796e-009
3.7838868e-009
3.8456086e-009
3.5382546e-009
3.4018555e-009
3.192095e-009
3.2361739e-009
3.3362589e-009
3.4792768e-009
3.425328e-009
3.565941e-009
3.6878043e-009
3.8063027e-009
3.6625972e-009
3.5881208e-009
3.8707492e-009
4.159675e-009
3.8769828e-009
3.6933761e-009
3.7438961e-009
3.6875914e-009
3.8036864e-009
3.8298794e-009
3.3121952e-009
3.5419885e-009
3.6442383e-009
3.6428358e-009
3.8238316e-009
4.0355968e-009
3.8923256e-009
3.7366968e-009
3.9470677e-009
3.8007663e-009
3.8515263e-009
3.9111321e-009
3.9047777e-009
3.7758806e-009
3.7994303e-009
3.7637512e-009
3.7544171e-009
3.8419549e-009
3.7344508e-009
3.5473325e-009
3.4428571e-009
3.5221728e-009
3.68644e-009
3.8989268e-009
3.7062802e-009
3.167154e-009
2.819512e-009
2.887051e-009
2.9959329e-009
3.3306765e-009
3.6320547e-009
3.2608074e-009
3.0368639e-009
3.1406991e-009
3.6004865e-009
4.2188253e-009
4.7987032e-009
5.0711878e-009
4.7843142e-009
4.4720557e-009
4.1140313e-009
3.6734113e-009
3.8118121e-009
3.7540183e-009
3.5307964e-009
3.3978127e-009
3.6608736e-009
3.6603527e-009
3.7394298e-009
3.7342771e-009
3.7978747e-009
3.7255616e-009
3.5133503e-009
3.5280052e-009
3.8076495e-009
3.8556713e-009
3.6416819e-009
3.7435924e-009
3.7653626e-009
3.5241614e-009
3.2440696e-009
3.0008978e-009
2.8648854e-009
3.0143917e-009
3.5111436e-009
3.2015329e-009
3.1780647e-009
3.0782048e-009
2.6596551e-009
2.55893e-009
2.7855005e-009
2.8151564e-009
3.0181691e-009
2.9533564e-009
2.8901795e-009
3.1376615e-009
3.3970196e-009
3.6236391e-009
3.4259457e-009
3.1999855e-009
3.5159275e-009
3.5655822e-009
3.2932753e-009
2.9808775e-009
3.084326e-009
3.1229729e-009
3.2005106e-009
3.5621236e-009
3.9115732e-009
4.1902574e-009
4.6690775e-009
5.0753051e-009
4.560894e-009
3.9135075e-009
4.1151273e-009
4.0956967e-009
3.9470883e-009
3.5692592e-009
3.342336e-009
3.3126193e-009
3.3231402e-009
3.2408758e-009
3.2980783e-009
3.9627091e-009
4.5951777e-009
4.8266512e-009
4.3569022e-009
4.1814198e-009
4.118194e-009
3.9894406e-009
3.9267912e-009
4.2975391e-009
4.5078137e-009
4.1949329e-009
3.8406602e-009
3.7215217e-009
3.7858379e-009
3.723719e-009
3.8157746e-009
3.695627e-009
3.798019e-009
3.709121e-009
3.47143e-009
3.2383547e-009
3.132725e-009
3.2992977e-009
3.438758e-009
3.3080324e-009
3.1909624e-009
3.3196994e-009
3.0026372e-009
3.1213741e-009
2.8294551e-009
2.5711861e-009
2.6364165e-009
2.7643386e-009
2.8000977e-009
2.8546079e-009
2.7082117e-009
3.00127e-009
3.5607623e-009
3.9585768e-009
3.9046281e-009
3.9493797e-009
3.9671121e-009
3.9063371e-009
3.6384547e-009
2.9237609e-009
2.451367e-009
2.4575124e-009
2.6950936e-009
2.9375763e-009
3.0858809e-009
2.9977519e-009
2.8735667e-009
2.9222582e-009
2.8597525e-009
2.9324835e-009
2.9331495e-009
3.0036193e-009
2.9978902e-009
3.1605705e-009
3.1929645e-009
3.2354076e-009
3.066224e-009
2.7208432e-009
2.6018973e-009
2.7891445e-009
3.1058081e-009
3.1043582e-009
2.8732535e-009
3.04045e-009
3.339616e-009
3.5248421e-009
3.899435e-009
3.9369751e-009
3.755917e-009
3.5330803e-009
3.4615851e-009
3.7249808e-009
3.8176142e-009
3.9183245e-009
4.2005188e-009
4.2300295e-009
4.0856039e-009
4.0438187e-009
4.274861e-009
4.1599054e-009
4.0249036e-009
3.782932e-009
3.4810604e-009
3.1918322e-009
3.0850987e-009
3.1430688e-009
3.0559977e-009
3.0825745e-009
3.0637218e-009
3.3611556e-009
3.3477349e-009
3.0156732e-009
2.7083192e-009
2.693602e-009
2.9138263e-009
3.063669e-009
2.8937638e-009
3.0654336e-009
3.3659924e-009
3.3438221e-009
3.2102131e-009
3.0778073e-009
3.1070276e-009
3.0425053e-009
3.0741778e-009
3.0909975e-009
3.0201749e-009
3.1308364e-009
3.4037996e-009
3.4705681e-009
3.552914e-009
3.4653613e-009
3.2495924e-009
3.2741037e-009
3.4563486e-009
3.5527308e-009
3.3971049e-009
3.3619533e-009
3.4170888e-009
3.6962071e-009
3.9753713e-009
3.7973419e-009
3.5353241e-009
3.2916218e-009
3.2958469e-009
3.4956872e-009
3.7850931e-009
4.3193443e-009
4.6019239e-009
4.5462445e-009
4.5561402e-009
4.4214747e-009
4.1874851e-009
4.2743502e-009
4.2399676e-009
3.924107e-009
3.3475807e-009
2.9855172e-009
2.9458004e-009
3.1747268e-009
3.3039928e-009
3.2839384e-009
3.4956548e-009
3.471899e-009
3.3373773e-009
3.5833214e-009
3.8034494e-009
3.9566585e-009
4.264334e-009
4.2167789e-009
3.8191422e-009
3.2673251e-009
3.1901578e-009
3.3472119e-009
3.6239728e-009
3.8658806e-009
4.1175945e-009
4.2252274e-009
4.1065704e-009
3.9842596e-009
3.9088704e-009
3.8082415e-009
3.624826e-009
3.5267931e-009
3.4718354e-009
3.5715366e-009
3.7129186e-009
3.8758374e-009
3.9333274e-009
3.9055814e-009
4.176525e-009
4.447036e-009
4.6308693e-009
4.6019201e-009
4.6479208e-009
4.7126224e-009
4.4308458e-009
4.5255462e-009
4.5896713e-009
4.2076579e-009
3.8993437e-009
3.8469834e-009
4.0790822e-009
4.2119058e-009
4.3852589e-009
4.408327e-009
4.6301872e-009
4.6221985e-009
4.5382508e-009
4.3633463e-009
4.2998316e-009
4.3004487e-009
4.6351404e-009
4.5856161e-009
4.432681e-009
4.3245517e-009
4.3273336e-009
3.9901733e-009
3.7611845e-009
3.9830447e-009
4.3302362e-009
4.4971927e-009
4.5108385e-009
4.5650124e-009
4.651107e-009
4.4272124e-009
4.2869223e-009
4.3072507e-009
4.4934385e-009
4.0942623e-009
3.960557e-009
4.0956891e-009
4.3448085e-009
4.503737e-009
4.3248896e-009
4.2612297e-009
4.4067946e-009
4.1133347e-009
4.062705e-009
4.5496035e-009
4.7107916e-009
4.5871828e-009
4.5891468e-009
4.6778388e-009
4.4949049e-009
4.6686891e-009
4.5934421e-009
4.1157599e-009
4.0925791e-009
4.2341049e-009
4.473273e-009
4.5263415e-009
4.2648527e-009
4.0786486e-009
3.9560962e-009
4.1597845e-009
4.4938524e-009
4.7792176e-009
5.0053585e-009
4.9894855e-009
4.7395823e-009
4.5602059e-009
4.1568468e-009
3.8358402e-009
3.7338171e-009
3.9703892e-009
3.9955244e-009
3.8197041e-009
3.7330168e-009
3.6142161e-009
3.7281952e-009
3.87328e-009
3.6577986e-009
3.544141e-009
3.5633137e-009
3.5368657e-009
3.4480625e-009
3.5533394e-009
3.7560187e-009
3.8256232e-009
4.0198404e-009
4.1573773e-009
4.0571797e-009
3.7640087e-009
3.5630941e-009
3.7113024e-009
3.8594632e-009
3.7354217e-009
3.5309495e-009
3.5626249e-009
3.5203092e-009
3.6187124e-009
3.6299549e-009
3.8532094e-009
4.0229545e-009
4.2196728e-009
4.1718288e-009
3.9078877e-009
4.0931642e-009
4.0840686e-009
3.9994023e-009
3.9467501e-009
3.717954e-009
3.8793822e-009
3.7022165e-009
3.618223e-009
3.6581649e-009
3.5588815e-009
3.6535834e-009
3.7288125e-009
3.8496668e-009
3.8748508e-009
3.9250344e-009
3.852336e-009
3.6345475e-009
3.5858396e-009
3.7547683e-009
4.103643e-009
4.1619509e-009
4.0249784e-009
4.0579489e-009
4.0160199e-009
3.6648706e-009
3.446408e-009
3.5317825e-009
3.6327343e-009
3.3891283e-009
3.2743638e-009
3.2928653e-009
3.5547719e-009
3.7623542e-009
3.816048e-009
3.5860472e-009
3.5764731e-009
4.0208728e-009
4.5705117e-009
4.7570832e-009
4.6963097e-009
4.5904889e-009
4.5133187e-009
4.2539931e-009
4.1644224e-009
4.0969159e-009
4.1575323e-009
4.1697839e-009
4.3593366e-009
4.7934013e-009
4.6250342e-009
4.5411828e-009
4.3755554e-009
4.2449276e-009
3.790464e-009
3.6742104e-009
3.5292055e-009
3.3465131e-009
3.4015997e-009
3.6748044e-009
3.6809498e-009
3.712769e-009
4.0361166e-009
4.2377365e-009
4.5800738e-009
4.4069474e-009
4.0061828e-009
3.9613703e-009
3.9491987e-009
3.8577032e-009
3.5122734e-009
3.6930781e-009
3.9919551e-009
4.3860208e-009
4.5031737e-009
4.5761921e-009
4.5424348e-009
4.2014294e-009
4.0835415e-009
4.4265027e-009
4.5164438e-009
4.3614906e-009
4.0073113e-009
3.6684692e-009
3.6898541e-009
4.0619519e-009
4.0052619e-009
4.2149601e-009
4.6112381e-009
4.8377612e-009
4.6337216e-009
4.394586e-009
4.3448202e-009
4.4239936e-009
4.4447058e-009
4.6257979e-009
4.6114645e-009
4.5192977e-009
4.8513935e-009
5.249642e-009
5.0834856e-009
4.7260376e-009
4.2178734e-009
4.2495489e-009
4.1625237e-009
3.9563208e-009
3.8798751e-009
4.0634654e-009
4.1048046e-009
3.8493227e-009
3.9608021e-009
4.1996813e-009
4.3093827e-009
4.341633e-009
4.1852841e-009
4.0363393e-009
4.2240651e-009
4.5563075e-009
4.4590436e-009
4.5077351e-009
4.4029723e-009
4.3113805e-009
4.4648296e-009
4.3654987e-009
4.2617435e-009
4.0343401e-009
4.0385637e-009
4.0625935e-009
4.1295072e-009
3.9970984e-009
4.0556478e-009
4.0872744e-009
4.0963995e-009
4.0965854e-009
4.197392e-009
4.2629114e-009
4.2504034e-009
4.0557861e-009
4.0371735e-009
4.0340418e-009
4.0563409e-009
3.9621057e-009
4.0849306e-009
3.9779556e-009
4.03059e-009
4.187453e-009
4.22451e-009
4.0568171e-009
4.002243e-009
4.1611731e-009
4.2000111e-009
4.1206302e-009
4.093508e-009
4.1113842e-009
4.1972891e-009
4.1879046e-009
4.2226087e-009
4.0451541e-009
4.2921576e-009
4.4489243e-009
4.4312244e-009
4.4355917e-009
4.8093712e-009
5.1434405e-009
5.3689057e-009
5.1813562e-009
4.6743448e-009
4.7281824e-009
4.7703839e-009
4.414714e-009
3.9946248e-009
3.6965004e-009
3.6875515e-009
3.6397564e-009
4.7213606e-009
4.91827e-009
5.2136843e-009
5.5183267e-009
5.4239003e-009
5.3328389e-009
5.2764869e-009
5.1665335e-009
5.2339259e-009
5.09224e-009
4.7296504e-009
4.4025895e-009
3.9724528e-009
3.9320144e-009
3.8229249e-009
3.742246e-009
3.6352235e-009
3.5460365e-009
3.4818476e-009
3.5188113e-009
3.4981316e-009
3.696145e-009
3.7903164e-009
3.6732464e-009
3.429353e-009
3.6953951e-009
3.9948944e-009
4.2151677e-009
4.0797332e-009
3.9791992e-009
3.9898653e-009
3.7546252e-009
3.4872717e-009
3.4043835e-009
3.6988835e-009
3.8066127e-009
3.803481e-009
3.9872165e-009
3.8776944e-009
3.8803296e-009
4.0353642e-009
4.1238147e-009
4.4922555e-009
5.0061228e-009
5.1872638e-009
4.7792417e-009
4.3203566e-009
4.2519878e-009
4.2640467e-009
4.0723632e-009
3.8815924e-009
3.8391344e-009
3.9397958e-009
4.2818931e-009
4.4628874e-009
4.6043643e-009
4.8019464e-009
4.907416e-009
5.1854749e-009
5.3112321e-009
5.2995895e-009
5.1926159e-009
5.1072755e-009
5.0584713e-009
5.1134127e-009
5.0156687e-009
4.7737475e-009
4.4781257e-009
4.3068737e-009
4.2039852e-009
4.0827323e-009
3.941768e-009
3.9139732e-009
3.7644535e-009
3.4625315e-009
3.486899e-009
3.5384281e-009
3.6689446e-009
3.7596548e-009
3.8154141e-009
3.6969498e-009
3.7128078e-009
3.7738065e-009
3.6971208e-009
3.5600016e-009
3.4912461e-009
3.4747493e-009
3.6524275e-009
3.6746792e-009
3.6787576e-009
3.8376877e-009
3.8260435e-009
3.765799e-009
4.3400982e-009
4.9433857e-009
5.0832297e-009
4.703956e-009
4.0482036e-009
3.93868e-009
3.7656024e-009
3.3816168e-009
3.4688656e-009
3.555827e-009
3.4540928e-009
3.3573579e-009
3.2889861e-009
3.4085424e-009
3.6507851e-009
3.7117868e-009
3.6434639e-009
3.7044151e-009
3.600854e-009
3.5495975e-009
3.4730555e-009
3.4554504e-009
3.5755357e-009
3.8138859e-009
3.7859458e-009
4.0322751e-009
4.2578366e-009
3.9224084e-009
3.8293275e-009
4.1054156e-009
4.2552583e-009
4.4382263e-009
4.3618739e-009
4.3433101e-009
4.1291282e-009
3.7355766e-009
3.4188477e-009
3.5227793e-009
3.8180987e-009
4.1455803e-009
4.4310433e-009
4.5930005e-009
4.7313524e-009
4.7511044e-009
4.6983588e-009
4.8389244e-009
4.6633931e-009
4.4357498e-009
4.1770021e-009
3.7414793e-009
3.4933555e-009
3.6154115e-009
3.7195356e-009
3.5549661e-009
3.4589513e-009
3.6037947e-009
3.6600341e-009
3.7125262e-009
3.4894006e-009
3.3411774e-009
3.320354e-009
3.5291839e-009
3.3827877e-009
3.3916743e-009
3.7015116e-009
3.7083801e-009
3.885673e-009
4.0532089e-009
3.8314287e-009
3.7103684e-009
3.4521482e-009
3.3031545e-009
3.2521396e-009
3.348907e-009
3.3609675e-009
3.4318715e-009
3.5014271e-009
3.6388203e-009
3.7775085e-009
3.9135075e-009
3.7640811e-009
3.8707035e-009
3.9352138e-009
3.7141078e-009
3.3169986e-009
3.2500225e-009
3.346261e-009
3.500288e-009
3.6192664e-009
3.5396943e-009
3.5835776e-009
3.6157805e-009
3.6858192e-009
3.8995551e-009
4.2874183e-009
4.6085537e-009
4.4203789e-009
4.0987485e-009
4.1827287e-009
4.4085303e-009
4.529383e-009
4.3985167e-009
4.1815936e-009
4.0057245e-009
3.7173142e-009
3.5377927e-009
3.578554e-009
3.6933021e-009
3.3798908e-009
3.2569073e-009
3.6240027e-009
3.8513438e-009
4.258293e-009
4.4509707e-009
4.6118714e-009
4.5559046e-009
4.2474452e-009
3.9685061e-009
3.8524437e-009
3.9775283e-009
4.1420355e-009
4.4578337e-009
4.444942e-009
4.6869936e-009
4.6330923e-009
4.6052025e-009
4.942828e-009
4.8894557e-009
4.880169e-009
4.8719417e-009
4.5537237e-009
4.3904048e-009
4.2078072e-009
3.9206934e-009
4.0022703e-009
4.2794164e-009
4.2916679e-009
4.3656495e-009
4.4589067e-009
4.754561e-009
4.9794987e-009
4.8187283e-009
4.309315e-009
3.9986923e-009
4.1097391e-009
4.3450103e-009
4.2134224e-009
4.0756779e-009
4.116054e-009
4.080326e-009
4.102434e-009
3.9119996e-009
4.1309274e-009
4.3382193e-009
4.4391222e-009
4.7252594e-009
4.9431293e-009
4.6310649e-009
4.3013562e-009
4.0505876e-009
4.1020217e-009
3.9334131e-009
3.7827376e-009
3.9176297e-009
3.9234387e-009
4.1290489e-009
4.1272152e-009
4.1051902e-009
4.2137832e-009
4.4763166e-009
4.3163626e-009
4.2892878e-009
4.3118759e-009
4.2693705e-009
4.1500868e-009
3.8633094e-009
3.9864707e-009
4.3875568e-009
4.4711517e-009
4.4498468e-009
4.4183506e-009
4.3916121e-009
4.4693424e-009
4.3109754e-009
4.1785192e-009
4.1365902e-009
4.2540794e-009
4.2825321e-009
4.2390636e-009
4.2215578e-009
4.2670281e-009
4.4148052e-009
4.4682574e-009
4.5110843e-009
4.3524772e-009
4.0581031e-009
4.0434822e-009
4.1502971e-009
4.340284e-009
4.5979589e-009
4.846693e-009
4.7590929e-009
4.4665946e-009
4.5636999e-009
4.6657555e-009
4.8194936e-009
4.8689541e-009
4.5893898e-009
4.2601137e-009
3.9266563e-009
3.6468504e-009
3.7525585e-009
3.7441875e-009
3.8013885e-009
3.7307586e-009
3.5420563e-009
3.528923e-009
3.379353e-009
3.2467056e-009
3.2661672e-009
3.2842375e-009
3.2498075e-009
3.4260914e-009
3.4190658e-009
3.3692526e-009
3.5352489e-009
3.5248568e-009
3.6111929e-009
3.6726747e-009
3.358204e-009
3.3857913e-009
3.31098e-009
3.3338555e-009
3.5579279e-009
3.5359487e-009
3.4766169e-009
3.546943e-009
3.6204445e-009
3.575149e-009
3.3550046e-009
3.2168749e-009
3.1629276e-009
3.4685835e-009
3.5337666e-009
3.3388603e-009
3.3463526e-009
3.5902786e-009
3.8162253e-009
3.6873282e-009
3.6077087e-009
3.654142e-009
3.6049541e-009
3.531054e-009
3.657484e-009
3.7617518e-009
3.5616551e-009
3.2629543e-009
3.3785678e-009
3.4750003e-009
3.4530212e-009
3.5278191e-009
3.7529005e-009
3.6628008e-009
3.6707258e-009
3.6005744e-009
3.5011961e-009
3.5040729e-009
3.4857966e-009
3.4508864e-009
3.7404849e-009
3.7593242e-009
3.2942337e-009
3.0831263e-009
2.924903e-009
2.8177353e-009
2.8377274e-009
2.9835309e-009
2.9661213e-009
2.7210722e-009
2.8541388e-009
3.0584509e-009
3.1816122e-009
3.401358e-009
3.7323513e-009
4.1241574e-009
4.2353004e-009
4.2326489e-009
4.1899968e-009
4.1517706e-009
4.1130139e-009
4.2768959e-009
4.210111e-009
3.9778031e-009
3.6778044e-009
3.8803874e-009
4.1595057e-009
4.3032421e-009
4.577121e-009
4.2770275e-009
4.1075534e-009
4.135046e-009
3.9485529e-009
3.6948031e-009
3.9069521e-009
4.0310276e-009
4.1248627e-009
3.9852439e-009
4.0869632e-009
4.480454e-009
4.384777e-009
3.912475e-009
3.4895483e-009
3.2969505e-009
3.2251663e-009
3.0933843e-009
3.0384739e-009
3.0415433e-009
3.3411419e-009
3.7678514e-009
4.2489355e-009
4.4793526e-009
4.5786686e-009
4.6176504e-009
4.6461031e-009
4.5372063e-009
4.4816706e-009
4.4091663e-009
4.3683901e-009
3.886282e-009
3.7631043e-009
3.8267968e-009
4.3063903e-009
4.7724736e-009
4.8961653e-009
4.867071e-009
4.9938388e-009
5.3487707e-009
5.0140138e-009
4.9921325e-009
5.0801518e-009
4.9058696e-009
4.3862636e-009
4.2939028e-009
4.5144175e-009
4.7680087e-009
4.6220911e-009
4.2150292e-009
3.3848546e-009
3.4278267e-009
3.6127653e-009
3.4604067e-009
3.3258361e-009
3.3743838e-009
3.4987957e-009
3.7669063e-009
3.788675e-009
3.9634712e-009
4.1141318e-009
4.2340244e-009
3.9439295e-009
3.7262833e-009
3.7095939e-009
3.8435243e-009
3.9558705e-009
3.9469676e-009
4.1074845e-009
4.2236758e-009
4.0444432e-009
4.0107333e-009
4.049235e-009
3.9265863e-009
3.7074021e-009
3.604321e-009
3.7082525e-009
3.5557012e-009
3.4146881e-009
3.4157853e-009
3.6431767e-009
3.7072544e-009
3.5737877e-009
3.5192625e-009
3.4470931e-009
3.6236185e-009
3.8843724e-009
4.0346506e-009
3.8436858e-009
3.6735879e-009
3.6273308e-009
3.7378486e-009
3.8417801e-009
3.6884598e-009
3.6285012e-009
3.7177712e-009
3.9175181e-009
3.9935652e-009
3.9515873e-009
3.7373075e-009
3.6706189e-009
3.5730661e-009
3.3481136e-009
3.3461821e-009
3.2857449e-009
3.0992993e-009
3.0570339e-009
3.4529755e-009
3.8610331e-009
4.3708656e-009
4.7953643e-009
4.6631022e-009
4.1208496e-009
3.9547421e-009
4.0797792e-009
4.0070808e-009
4.0033239e-009
4.198359e-009
4.1489784e-009
3.7518662e-009
3.5506626e-009
3.7581486e-009
4.9739343e-009
5.1110845e-009
5.0442522e-009
5.2511129e-009
5.4168678e-009
5.5408929e-009
5.3700275e-009
4.9072974e-009
4.4403843e-009
4.0464504e-009
3.8330849e-009
3.9135075e-009
3.7491795e-009
3.8949844e-009
3.9337736e-009
3.9724176e-009
4.1082224e-009
4.0346127e-009
3.7490385e-009
3.596825e-009
3.6659006e-009
3.7558906e-009
3.8869346e-009
3.7404436e-009
3.702167e-009
3.766341e-009
3.7444108e-009
3.8613222e-009
3.7609334e-009
3.8762105e-009
3.6707292e-009
3.5710131e-009
3.6290824e-009
3.603113e-009
3.5059943e-009
3.4519508e-009
3.6772708e-009
3.859852e-009
3.8004713e-009
3.7021495e-009
3.6355113e-009
3.7893931e-009
4.3650362e-009
4.8643366e-009
4.7689486e-009
4.3325635e-009
3.959876e-009
3.8898239e-009
3.7566491e-009
3.8357736e-009
4.1831074e-009
4.2789131e-009
4.341884e-009
4.7026332e-009
4.9935282e-009
4.7435775e-009
4.7247248e-009
4.9277864e-009
4.9023474e-009
4.8201305e-009
4.6899368e-009
4.3846987e-009
4.2466209e-009
4.5752064e-009
5.0135963e-009
5.0085399e-009
5.0461748e-009
5.2569295e-009
5.4633071e-009
5.0394232e-009
4.1679576e-009
3.6579694e-009
3.4695057e-009
3.4783937e-009
3.5991028e-009
3.8934117e-009
4.1852194e-009
4.3172266e-009
4.2312608e-009
4.4318702e-009
4.3522017e-009
4.3837809e-009
4.3278614e-009
4.2518958e-009
4.3255395e-009
4.3640383e-009
4.1490873e-009
3.9965864e-009
3.9844622e-009
4.2576669e-009
4.3240043e-009
4.027852e-009
3.8764565e-009
3.8374124e-009
3.896633e-009
3.9289323e-009
3.7072498e-009
3.7094524e-009
3.925928e-009
3.8160695e-009
3.6662594e-009
3.6639442e-009
3.6354766e-009
3.4189372e-009
3.2774944e-009
3.3308489e-009
3.5449685e-009
3.710916e-009
3.8536923e-009
4.1776622e-009
4.5978803e-009
4.6918606e-009
4.532772e-009
4.3777699e-009
4.5075175e-009
4.6280813e-009
4.6972546e-009
4.8894997e-009
4.8120908e-009
4.7889589e-009
4.5214617e-009
4.4937631e-009
4.4051051e-009
4.3300048e-009
4.421484e-009
4.2550401e-009
3.8487501e-009
3.7081697e-009
3.9856032e-009
4.3209217e-009
4.3302394e-009
4.4024414e-009
4.2796979e-009
4.3523311e-009
4.4288596e-009
4.4848116e-009
4.6605191e-009
4.4380203e-009
4.2702295e-009
4.216137e-009
4.1555561e-009
3.6448449e-009
3.3348475e-009
3.3619563e-009
3.3226218e-009
3.2075699e-009
3.3153953e-009
3.4176925e-009
3.6769543e-009
3.8122301e-009
3.612326e-009
3.7538043e-009
3.9008584e-009
3.8912353e-009
3.9057954e-009
3.9728528e-009
4.0183231e-009
3.940003e-009
3.8032217e-009
3.5930759e-009
3.759216e-009
4.0704002e-009
4.0727954e-009
3.9063515e-009
3.6496234e-009
3.4969284e-009
3.627156e-009
3.4896057e-009
3.2310017e-009
3.1773908e-009
3.3635297e-009
3.4256352e-009
3.5746599e-009
3.6259978e-009
3.8860775e-009
4.0362565e-009
4.178409e-009
4.123306e-009
4.0173415e-009
3.9374804e-009
3.7573839e-009
3.7342031e-009
3.7579929e-009
3.6438063e-009
3.683846e-009
3.9595964e-009
4.507552e-009
4.5297548e-009
4.5848889e-009
4.5098849e-009
4.6430463e-009
4.8596642e-009
4.9277307e-009
4.7910931e-009
4.4665778e-009
3.8926504e-009
3.2754035e-009
3.210736e-009
3.5117748e-009
3.6762317e-009
3.5781025e-009
3.3506517e-009
3.3325192e-009
3.6827882e-009
4.2273285e-009
4.4705817e-009
4.4805263e-009
4.1414931e-009
3.923752e-009
3.5325074e-009
3.2751526e-009
3.2575505e-009
3.5491182e-009
4.1058234e-009
4.3674885e-009
4.6564617e-009
4.7439032e-009
4.8274018e-009
5.0251766e-009
4.941469e-009
4.7146909e-009
4.5010854e-009
4.505789e-009
4.4833313e-009
4.5757706e-009
4.7227298e-009
5.0308365e-009
5.0491942e-009
4.6426139e-009
4.3770384e-009
4.265353e-009
4.5468731e-009
4.7683006e-009
4.4216707e-009
4.0359544e-009
3.7009589e-009
3.4519698e-009
3.4131169e-009
3.4694052e-009
3.5754052e-009
3.3762212e-009
3.2869853e-009
3.5084128e-009
3.6459972e-009
3.704305e-009
3.715306e-009
3.4956906e-009
3.5443836e-009
3.8009531e-009
3.9108945e-009
4.1686182e-009
4.4679753e-009
4.6651737e-009
4.4271924e-009
4.243682e-009
4.1838686e-009
4.174822e-009
4.2788987e-009
4.1514433e-009
4.1689831e-009
4.1600328e-009
3.9463798e-009
3.9610332e-009
3.9591996e-009
3.8518393e-009
3.7675567e-009
3.4596752e-009
3.3891401e-009
3.397643e-009
3.4071059e-009
3.5972365e-009
3.9846197e-009
3.9566796e-009
3.9500866e-009
4.3062203e-009
4.3969304e-009
4.5948001e-009
4.5311431e-009
4.468107e-009
4.7875118e-009
4.9917765e-009
4.6112048e-009
4.4556737e-009
4.3750437e-009
4.5588281e-009
4.6960272e-009
4.4877588e-009
4.3813112e-009
4.3324596e-009
4.3021162e-009
4.3186958e-009
4.0043718e-009
4.2206059e-009
4.1803601e-009
4.3200589e-009
4.7392679e-009
4.9516554e-009
5.0685668e-009
5.0191877e-009
4.7237097e-009
4.1888642e-009
3.6931524e-009
3.4669967e-009
3.4405961e-009
3.468954e-009
3.7783112e-009
4.0384383e-009
3.7458926e-009
3.46104e-009
3.4828575e-009
3.7059683e-009
3.6449532e-009
3.8825329e-009
4.0406465e-009
4.1474615e-009
4.1361552e-009
3.845149e-009
3.5922171e-009
3.5452873e-009
3.5601822e-009
3.3672007e-009
3.0314836e-009
3.1112809e-009
3.4502518e-009
3.5454826e-009
3.5304276e-009
3.425567e-009
3.4178198e-009
3.5873263e-009
3.6868349e-009
3.7043273e-009
3.7470579e-009
3.7732509e-009
3.5168088e-009
3.3042138e-009
3.3767506e-009
3.3027068e-009
3.2384231e-009
3.21255e-009
3.4184506e-009
3.525507e-009
3.5352589e-009
3.5724123e-009
3.411064e-009
3.153324e-009
3.3460505e-009
3.7942983e-009
3.8283282e-009
3.7062574e-009
3.5538024e-009
3.2398147e-009
3.070726e-009
3.3277281e-009
3.4288725e-009
3.354396e-009
3.3020342e-009
3.5210569e-009
3.6325852e-009
3.4231625e-009
3.3843096e-009
3.3675224e-009
3.3829478e-009
3.5585116e-009
3.5170138e-009
3.6847408e-009
3.6157941e-009
3.3083926e-009
3.3776134e-009
3.4008267e-009
3.2667362e-009
3.2253362e-009
3.3740245e-009
3.5211764e-009
3.65679e-009
3.6683689e-009
3.7831644e-009
3.7649844e-009
4.1322739e-009
4.3272112e-009
4.2723024e-009
4.1965264e-009
4.3270919e-009
4.2561256e-009
4.252416e-009
4.212843e-009
4.0875509e-009
4.142396e-009
4.2836343e-009
4.4436208e-009
4.3706853e-009
3.9378058e-009
3.6793916e-009
3.5269381e-009
3.2497282e-009
3.0798704e-009
3.1330812e-009
3.0954314e-009
3.1186921e-009
3.1977189e-009
3.4169846e-009
3.7693221e-009
3.82811e-009
3.7812291e-009
3.4139262e-009
3.4200227e-009
3.4167947e-009
3.3146752e-009
3.184575e-009
3.2878812e-009
3.4212353e-009
3.4745913e-009
3.5281887e-009
3.6210622e-009
3.6013427e-009
3.6206147e-009
3.7852641e-009
4.1342366e-009
4.3148012e-009
4.4538258e-009
4.3722341e-009
4.6536135e-009
4.8294648e-009
4.3394739e-009
4.0500991e-009
3.6089043e-009
3.4560166e-009
3.8496986e-009
4.2068442e-009
4.1783752e-009
4.334035e-009
4.74887e-009
4.8062177e-009
4.6489546e-009
4.2811212e-009
4.0053545e-009
4.2900011e-009
4.7598345e-009
4.7834316e-009
4.6639553e-009
4.1536767e-009
3.7235385e-009
3.8443439e-009
4.0280808e-009
3.841204e-009
3.4689003e-009
3.4772579e-009
3.5106151e-009
3.4774356e-009
3.19883e-009
2.9735884e-009
3.2819855e-009
3.5899973e-009
3.5045117e-009
3.5972414e-009
3.646127e-009
3.8295277e-009
3.8834126e-009
4.047822e-009
4.1204567e-009
4.169486e-009
4.0919809e-009
4.2091323e-009
4.3076793e-009
3.9685972e-009
3.9539259e-009
4.0261753e-009
4.008908e-009
3.8850577e-009
3.8392836e-009
4.0287415e-009
4.1359891e-009
4.2201145e-009
4.1727046e-009
4.381007e-009
4.4200852e-009
4.3544071e-009
3.8537909e-009
3.7846989e-009
3.8882437e-009
3.7477611e-009
3.6365542e-009
3.8852898e-009
4.1248892e-009
4.2781946e-009
4.4582302e-009
4.3563493e-009
4.1060134e-009
4.3640275e-009
4.4360354e-009
4.2311305e-009
4.0141599e-009
3.8863682e-009
3.7650649e-009
3.4033851e-009
3.2544877e-009
3.3369773e-009
3.1965405e-009
3.3579717e-009
3.9387149e-009
4.4553752e-009
4.6641592e-009
4.3052694e-009
3.9148872e-009
3.6108523e-009
3.9240071e-009
4.4348487e-009
4.4118146e-009
4.0921519e-009
3.9201782e-009
3.6850344e-009
3.6220946e-009
3.5356962e-009
4.4672743e-009
4.5346192e-009
4.6359547e-009
4.5072013e-009
4.3727285e-009
4.4918032e-009
4.4548735e-009
4.2671818e-009
3.701475e-009
3.5329167e-009
3.6548274e-009
3.427473e-009
3.3441032e-009
3.5774526e-009
3.4565835e-009
3.2324029e-009
3.4619532e-009
3.4694455e-009
3.2550709e-009
3.1062239e-009
3.108668e-009
3.2251452e-009
3.3351814e-009
3.4327193e-009
3.3622805e-009
3.1337244e-009
3.2700093e-009
3.4301884e-009
3.4958516e-009
3.5908883e-009
3.6588111e-009
3.6144298e-009
3.7659083e-009
3.9376715e-009
4.2487594e-009
4.4399939e-009
4.1389401e-009
3.9135075e-009
4.0035938e-009
3.8847442e-009
3.7970004e-009
4.0412138e-009
4.3903271e-009
4.8115542e-009
4.5593913e-009
3.9946951e-009
3.7918112e-009
3.6308971e-009
3.4694526e-009
3.5117993e-009
3.8874502e-009
3.8961916e-009
4.031949e-009
4.2684708e-009
4.6084981e-009
4.6422865e-009
4.7429968e-009
4.5911197e-009
4.6670719e-009
4.8212397e-009
4.7179674e-009
4.6477227e-009
4.645649e-009
4.579202e-009
4.7925986e-009
4.7206218e-009
4.3563978e-009
4.0315951e-009
3.9290445e-009
3.8451946e-009
3.72274e-009
3.5333635e-009
3.3975424e-009
3.6974759e-009
3.7408332e-009
3.4598745e-009
3.3258329e-009
3.5169726e-009
3.6561898e-009
3.7769951e-009
3.785498e-009
3.6905426e-009
3.6626988e-009
3.6764884e-009
3.5973505e-009
3.5183058e-009
3.483012e-009
3.5940098e-009
3.73092e-009
3.6435111e-009
3.7385967e-009
3.8469986e-009
3.6668547e-009
3.5618504e-009
3.5720349e-009
3.8463924e-009
3.8093664e-009
3.5634075e-009
3.6230608e-009
3.7167996e-009
3.5510773e-009
3.4129016e-009
3.3851556e-009
3.3541854e-009
3.3267284e-009
3.5071463e-009
3.6650673e-009
4.2517196e-009
4.7720278e-009
4.9168223e-009
4.9917165e-009
4.8139745e-009
4.5245552e-009
4.3875353e-009
4.3429614e-009
4.5099668e-009
4.4574124e-009
4.1838105e-009
4.2105326e-009
4.3157132e-009
3.9591809e-009
3.6896167e-009
3.9825298e-009
3.9645898e-009
4.1507775e-009
4.234325e-009
3.8695707e-009
4.0047991e-009
4.1960351e-009
4.4023653e-009
4.4572593e-009
4.2259635e-009
4.0759119e-009
4.2806567e-009
4.5206887e-009
4.4151079e-009
4.4638009e-009
4.7275819e-009
4.8079556e-009
4.4695951e-009
4.0535939e-009
3.6433122e-009
3.8043092e-009
3.7167077e-009
3.6239157e-009
3.4166074e-009
3.242952e-009
3.2227539e-009
3.5142252e-009
3.583975e-009
3.5354123e-009
3.4222362e-009
3.329299e-009
3.4125576e-009
3.2667377e-009
3.306007e-009
3.508061e-009
3.4888216e-009
3.6089068e-009
3.6569745e-009
3.7374919e-009
3.9197383e-009
3.7873799e-009
3.7090569e-009
3.4594914e-009
3.5704419e-009
3.9639297e-009
4.0316598e-009
3.8859852e-009
3.926505e-009
3.9383225e-009
4.0248527e-009
3.9770086e-009
4.0724781e-009
4.0421835e-009
4.0980392e-009
4.0383221e-009
3.9001953e-009
3.8949478e-009
3.8438366e-009
3.7818599e-009
3.7299307e-009
3.6272823e-009
3.4588677e-009
3.7884638e-009
4.0847433e-009
4.4137141e-009
4.537068e-009
4.3416343e-009
3.9909192e-009
4.2518153e-009
4.7340018e-009
4.5403476e-009
4.3785193e-009
4.1740471e-009
3.7354986e-009
3.6921264e-009
3.488472e-009
3.4296692e-009
3.6551818e-009
3.6594528e-009
3.7889129e-009
4.081057e-009
4.5953109e-009
4.6562133e-009
4.6633692e-009
4.4098135e-009
3.8933829e-009
3.4164697e-009
3.2520454e-009
3.4495297e-009
3.5978343e-009
3.9993027e-009
4.2570739e-009
4.5578253e-009
4.5295488e-009
4.3011838e-009
4.5577548e-009
4.4903446e-009
4.676485e-009
4.5120592e-009
4.1276913e-009
4.0835989e-009
4.3375724e-009
4.340258e-009
4.3790946e-009
4.4587956e-009
4.3124467e-009
4.2860951e-009
4.1857537e-009
3.7324932e-009
3.5395606e-009
3.6545487e-009
3.6510318e-009
3.6614564e-009
3.5570299e-009
3.4959186e-009
3.3118303e-009
3.017265e-009
3.1188406e-009
3.3051736e-009
3.4523728e-009
3.640435e-009
3.8232103e-009
4.172131e-009
4.2813508e-009
4.1292336e-009
4.013269e-009
4.0534999e-009
4.5406857e-009
4.2937652e-009
4.0399694e-009
4.427111e-009
5.0259757e-009
5.1531747e-009
4.636215e-009
4.5311632e-009
4.3959199e-009
4.2107752e-009
4.1902882e-009
4.3141222e-009
4.2644038e-009
4.434343e-009
4.3311182e-009
4.2392374e-009
4.0112577e-009
3.8358227e-009
3.8361538e-009
3.6679289e-009
3.5343199e-009
3.462392e-009
3.3789259e-009
3.4475229e-009
3.7309663e-009
3.8363884e-009
3.8320062e-009
4.0790571e-009
4.2578407e-009
4.2820157e-009
4.3738801e-009
4.2133497e-009
4.3784793e-009
4.0964152e-009
4.1551069e-009
4.2432211e-009
4.4930605e-009
4.7665053e-009
4.9685579e-009
5.1591685e-009
5.1229115e-009
5.2302081e-009
5.4979793e-009
5.5015288e-009
5.2812895e-009
5.0398484e-009
5.2624286e-009
5.5796212e-009
5.7170115e-009
5.3104815e-009
4.3926217e-009
3.5670656e-009
3.4484561e-009
3.1751402e-009
3.1602777e-009
3.3780528e-009
3.8510571e-009
4.1504617e-009
4.5689505e-009
4.409044e-009
4.3503375e-009
4.2554295e-009
4.5001719e-009
4.4270423e-009
4.1939655e-009
3.8357499e-009
3.5850762e-009
3.6899219e-009
3.8383228e-009
3.826489e-009
3.7857143e-009
3.8538771e-009
4.1189561e-009
4.0072691e-009
3.9514934e-009
4.1710466e-009
4.2896412e-009
4.1330048e-009
3.9256951e-009
4.0004456e-009
3.9050561e-009
3.4853033e-009
3.5170735e-009
3.3681762e-009
3.4702822e-009
3.6034911e-009
3.9269824e-009
4.1384083e-009
4.2450795e-009
4.4527582e-009
4.0880986e-009
4.0854959e-009
4.1699562e-009
3.8862089e-009
3.810193e-009
3.8534066e-009
3.7976798e-009
3.7282989e-009
3.8873253e-009
3.9850069e-009
4.1757124e-009
4.0611421e-009
3.9784924e-009
4.0056486e-009
4.2989958e-009
4.1891359e-009
3.9857705e-009
4.1527285e-009
4.0344079e-009
4.014352e-009
4.1606385e-009
3.9839056e-009
3.7842889e-009
3.692217e-009
3.7232183e-009
3.698692e-009
3.5828237e-009
3.6492559e-009
3.8208783e-009
4.0332184e-009
3.9457621e-009
3.7979241e-009
4.0423302e-009
3.9079522e-009
3.7606906e-009
4.0624511e-009
4.1409978e-009
3.8626336e-009
3.8983956e-009
4.3697182e-009
4.8816163e-009
4.8377166e-009
4.454451e-009
4.2070978e-009
3.9649825e-009
4.1468436e-009
4.2024592e-009
4.346532e-009
4.5919026e-009
5.014813e-009
4.9592299e-009
4.8200452e-009
4.5284612e-009
4.3424022e-009
3.9500034e-009
3.9079781e-009
3.9069609e-009
3.8419555e-009
3.8897343e-009
4.1057283e-009
4.307975e-009
4.6036782e-009
4.280892e-009
4.1206032e-009
3.7130612e-009
3.6044029e-009
3.8915017e-009
3.8585623e-009
3.5978884e-009
3.277796e-009
3.4615316e-009
3.6885377e-009
3.8150625e-009
3.918514e-009
4.2146513e-009
4.6697239e-009
4.9850421e-009
4.7390817e-009
4.4927849e-009
4.2914361e-009
4.349215e-009
4.5118953e-009
4.258098e-009
3.8743539e-009
3.6960815e-009
3.7737154e-009
4.1373999e-009
4.5370413e-009
4.6156369e-009
4.5831302e-009
4.6482643e-009
4.6848428e-009
4.6469041e-009
4.7019418e-009
4.2419009e-009
3.9420015e-009
4.1183343e-009
4.6189816e-009
4.5418617e-009
4.3328702e-009
3.9987386e-009
3.6007626e-009
3.6693595e-009
3.7272836e-009
3.8624632e-009
3.8241406e-009
3.8679766e-009
3.7931163e-009
3.7045531e-009
3.8932909e-009
3.8551107e-009
3.7066948e-009
3.6940906e-009
3.5235112e-009
3.323367e-009
3.5391685e-009
3.5994011e-009
3.5592487e-009
3.5875576e-009
3.6974516e-009
3.7055692e-009
3.8309412e-009
3.6438243e-009
3.5091574e-009
3.6189536e-009
3.6556758e-009
3.8414309e-009
3.9501217e-009
3.915019e-009
3.7134805e-009
3.7971717e-009
3.7599057e-009
3.7980696e-009
3.9092127e-009
3.956175e-009
3.9524166e-009
3.7446757e-009
3.8050506e-009
3.8992235e-009
4.0309906e-009
4.0133396e-009
3.7308888e-009
3.5363204e-009
3.5817432e-009
3.6623584e-009
3.6406682e-009
3.6403726e-009
3.6838736e-009
3.6041089e-009
3.4236257e-009
3.3091991e-009
3.2040495e-009
3.169092e-009
3.1048068e-009
3.2632567e-009
3.3615637e-009
3.2726641e-009
3.2498685e-009
3.317455e-009
3.7263764e-009
4.0551575e-009
4.2964889e-009
4.3065298e-009
3.9508598e-009
3.6505721e-009
3.6925352e-009
3.9186271e-009
3.791314e-009
3.5939081e-009
3.4808757e-009
3.5581748e-009
3.7218152e-009
3.6676265e-009
4.7622192e-009
4.6231308e-009
4.2880405e-009
3.9461224e-009
3.8986162e-009
3.8574088e-009
3.9189364e-009
4.1404602e-009
4.1048774e-009
3.9075693e-009
3.8846285e-009
3.6583809e-009
3.3687201e-009
3.4675545e-009
3.4234148e-009
3.4464829e-009
3.5396927e-009
3.6302117e-009
3.7129902e-009
3.670916e-009
3.9682061e-009
4.2588596e-009
4.2932747e-009
4.186107e-009
4.208261e-009
4.0160025e-009
3.9344108e-009
3.98921e-009
3.9835283e-009
3.8363157e-009
3.843759e-009
4.0201393e-009
4.161665e-009
4.4515021e-009
4.9118629e-009
4.5787892e-009
3.9002494e-009
3.6954912e-009
3.5315959e-009
3.7418201e-009
4.1138185e-009
4.6319635e-009
5.0952092e-009
5.3697579e-009
4.8872215e-009
4.0436863e-009
3.7268641e-009
3.6981076e-009
3.6492545e-009
3.9404399e-009
4.306427e-009
4.7165975e-009
5.0510966e-009
5.1962273e-009
4.9793546e-009
4.7665654e-009
4.7914131e-009
4.7055911e-009
4.6085673e-009
4.7447099e-009
4.7440276e-009
4.5379713e-009
4.5216183e-009
4.6580958e-009
4.5623226e-009
4.3677067e-009
4.0058373e-009
3.8644419e-009
4.1835088e-009
4.105571e-009
3.7489409e-009
3.4047647e-009
3.4621583e-009
3.4816688e-009
3.67026e-009
3.4841536e-009
3.5414525e-009
3.5697614e-009
3.5444173e-009
3.6835871e-009
3.6788685e-009
3.842509e-009
3.8059645e-009
3.5179381e-009
3.2887077e-009
3.500184e-009
3.6547859e-009
3.380172e-009
3.4258379e-009
3.5234706e-009
3.6701883e-009
3.7751763e-009
3.8518486e-009
3.6011289e-009
3.5640555e-009
3.5891906e-009
3.5431765e-009
3.3348592e-009
3.1287052e-009
3.0391329e-009
3.018357e-009
3.3345405e-009
3.4707305e-009
3.6778298e-009
3.9809846e-009
4.1914977e-009
4.496192e-009
4.7143478e-009
4.718284e-009
4.5675122e-009
4.3306866e-009
4.2505855e-009
4.456821e-009
4.389845e-009
4.4032493e-009
4.6491948e-009
4.7372616e-009
4.356595e-009
4.2340426e-009
4.0366382e-009
4.0621601e-009
4.1735906e-009
4.2330023e-009
4.1716998e-009
4.3669735e-009
4.3114867e-009
4.3985919e-009
4.2875791e-009
3.9956587e-009
3.9904112e-009
4.0440561e-009
4.3422574e-009
4.4497466e-009
4.7100663e-009
4.97452e-009
4.9645131e-009
4.7794647e-009
4.5115349e-009
4.0106786e-009
3.6440024e-009
3.3834737e-009
3.3402941e-009
3.4354761e-009
3.4946004e-009
3.4747386e-009
3.3732445e-009
3.364583e-009
3.4479853e-009
3.3562987e-009
3.3433595e-009
3.2818644e-009
3.2907021e-009
3.2012261e-009
3.0213682e-009
3.2992374e-009
3.0864957e-009
2.8091895e-009
2.8563445e-009
3.2807928e-009
3.5111136e-009
3.5646133e-009
3.6425377e-009
3.5061401e-009
3.5465636e-009
3.6309276e-009
3.6860631e-009
3.5905788e-009
3.6504247e-009
3.7046934e-009
3.7579531e-009
3.7494843e-009
3.6676051e-009
3.6161086e-009
3.4300008e-009
3.462829e-009
3.6918518e-009
3.6536731e-009
3.6440026e-009
3.3110252e-009
3.3698131e-009
3.536051e-009
3.7161326e-009
3.5372852e-009
3.4870393e-009
4.1347977e-009
4.3947337e-009
4.3403523e-009
4.107228e-009
3.9614571e-009
4.1153389e-009
4.4207043e-009
4.5409807e-009
4.6297202e-009
4.2367939e-009
3.783197e-009
3.5118029e-009
3.5717451e-009
3.7382704e-009
3.7419651e-009
3.8447912e-009
4.0576129e-009
4.3085577e-009
4.3660477e-009
4.3353205e-009
4.2669502e-009
4.4328013e-009
4.0204052e-009
3.6458907e-009
3.5491559e-009
3.8039962e-009
4.1595045e-009
4.200986e-009
4.0169941e-009
4.3272641e-009
4.6123907e-009
4.6939186e-009
4.6567504e-009
4.4987671e-009
4.4869807e-009
4.4099083e-009
4.3520671e-009
4.2099486e-009
3.997641e-009
3.9604224e-009
3.8530636e-009
3.5771516e-009
3.4820022e-009
3.3563264e-009
3.3439147e-009
3.4418364e-009
3.428512e-009
3.2499535e-009
3.6498365e-009
3.9027046e-009
3.8407279e-009
3.6382263e-009
3.6595164e-009
3.6275386e-009
3.4102317e-009
3.3770508e-009
3.5147789e-009
3.5737609e-009
3.5995702e-009
3.5044697e-009
3.6283526e-009
3.4651285e-009
3.1476306e-009
3.1306537e-009
3.2006435e-009
3.3412076e-009
3.4245151e-009
3.3348954e-009
3.5728604e-009
3.8749587e-009
4.3564237e-009
4.6731361e-009
4.7841844e-009
4.7016785e-009
4.6033566e-009
4.770362e-009
4.5823324e-009
4.3776202e-009
4.2102635e-009
3.8637773e-009
4.0469364e-009
4.3932625e-009
4.3961882e-009
4.3228659e-009
3.9330157e-009
3.511627e-009
3.239898e-009
3.3139743e-009
3.5563637e-009
3.5884703e-009
3.6964396e-009
3.8996953e-009
3.7417105e-009
3.7731444e-009
4.0382723e-009
4.3433503e-009
4.4919928e-009
4.4416016e-009
4.0980003e-009
4.0608306e-009
4.2050486e-009
4.4126294e-009
4.7247753e-009
4.7820252e-009
4.5035662e-009
4.3412563e-009
4.4186028e-009
4.4409968e-009
4.632618e-009
4.7140496e-009
4.6649579e-009
4.5019753e-009
4.8051775e-009
5.3330366e-009
5.3146166e-009
4.4070429e-009
3.5826411e-009
3.1608686e-009
3.4743599e-009
3.6068471e-009
2.9710905e-009
2.8658461e-009
3.1728963e-009
3.3246148e-009
3.3322034e-009
3.1542688e-009
3.2692569e-009
3.470493e-009
3.7085543e-009
4.0390646e-009
4.3140977e-009
4.5838871e-009
4.634696e-009
4.2152321e-009
3.8316302e-009
3.8150846e-009
3.9006028e-009
4.0230913e-009
3.9363077e-009
3.7668337e-009
3.84067e-009
4.1482017e-009
4.1069943e-009
4.2312121e-009
4.3446637e-009
4.2290813e-009
4.2119118e-009
4.04465e-009
4.0887749e-009
3.9693964e-009
3.7117541e-009
3.7319373e-009
3.6537106e-009
3.8417253e-009
4.0987304e-009
4.3047258e-009
4.2341906e-009
3.7493903e-009
3.8645725e-009
3.8712469e-009
3.7795113e-009
3.9975249e-009
3.7900255e-009
3.8322271e-009
3.9688973e-009
3.758753e-009
3.8729721e-009
3.9984893e-009
4.2609264e-009
4.3106759e-009
4.1676935e-009
3.7994749e-009
3.6277902e-009
3.4020211e-009
3.5624892e-009
3.873866e-009
4.0058732e-009
3.9904344e-009
3.8302389e-009
3.7741757e-009
3.9145487e-009
3.6626732e-009
3.3153202e-009
3.1222424e-009
3.1317053e-009
3.08944e-009
3.1846694e-009
3.0943266e-009
3.1455697e-009
3.4576177e-009
3.6438558e-009
3.6171174e-009
3.5195172e-009
3.4885011e-009
3.7805518e-009
4.2483657e-009
4.3641717e-009
4.1161443e-009
3.9840245e-009
4.0076216e-009
4.1274668e-009
3.807324e-009
3.7180407e-009
4.1379713e-009
4.3684862e-009
4.3719393e-009
4.1612661e-009
3.882853e-009
3.6140563e-009
3.3282391e-009
3.3236658e-009
3.2271694e-009
3.0902918e-009
3.2713365e-009
3.7086225e-009
4.0215373e-009
3.9118226e-009
3.7047069e-009
3.553261e-009
3.5651762e-009
3.3484442e-009
3.1970472e-009
3.2794879e-009
3.2958275e-009
3.4686027e-009
3.6073413e-009
3.7115129e-009
3.4107451e-009
3.3155957e-009
3.5842338e-009
3.8259016e-009
4.1395854e-009
4.3844745e-009
4.4182644e-009
4.2067243e-009
4.2054685e-009
4.0631574e-009
3.922288e-009
3.8916082e-009
4.0638559e-009
4.2804752e-009
4.4065214e-009
4.4332435e-009
4.6051534e-009
4.6874503e-009
4.6020136e-009
4.6058519e-009
4.521808e-009
4.0384982e-009
3.8155652e-009
4.2182367e-009
4.7132624e-009
5.1193463e-009
5.0214587e-009
4.3961838e-009
3.8141737e-009
3.8673385e-009
3.5841661e-009
3.5708892e-009
3.6981845e-009
3.6894267e-009
3.6257683e-009
3.6864306e-009
3.8003163e-009
4.0358765e-009
4.4001848e-009
4.3364775e-009
4.0784973e-009
3.9739256e-009
4.0071391e-009
4.021265e-009
4.1027455e-009
4.1711973e-009
4.2620511e-009
4.1895468e-009
4.1641553e-009
4.0826599e-009
4.1730826e-009
4.2827336e-009
4.3908006e-009
4.3577174e-009
4.2108871e-009
4.0864114e-009
3.8333343e-009
3.9132768e-009
4.0226403e-009
4.0284982e-009
3.8699371e-009
3.8926229e-009
3.8060779e-009
3.6921802e-009
3.8745229e-009
4.1149401e-009
4.3293013e-009
4.1644903e-009
4.0065085e-009
4.1060645e-009
4.1010081e-009
3.9135075e-009
3.7704273e-009
3.8280136e-009
4.0311241e-009
4.0440009e-009
3.8582295e-009
3.6351053e-009
3.5739925e-009
3.5069676e-009
3.4465289e-009
3.5221922e-009
3.5773751e-009
3.6792871e-009
3.7328372e-009
4.0650781e-009
4.6276983e-009
5.1786827e-009
5.2778549e-009
5.0171825e-009
4.4639222e-009
4.1648865e-009
4.2516064e-009
4.6777869e-009
5.0184899e-009
4.7656543e-009
4.7651661e-009
4.7626108e-009
4.3279518e-009
4.3178976e-009
4.7130701e-009
4.5614337e-009
4.4388828e-009
4.3096494e-009
3.8660526e-009
3.3840453e-009
3.5182143e-009
3.6007527e-009
3.7858336e-009
3.7880866e-009
3.9849946e-009
4.1328176e-009
4.0859367e-009
3.7746917e-009
3.5509897e-009
3.4481975e-009
3.4327098e-009
3.3965017e-009
3.4036087e-009
3.5847498e-009
3.5198882e-009
3.2478717e-009
3.1127247e-009
3.3312673e-009
3.5694234e-009
3.6533562e-009
3.7197883e-009
3.942945e-009
3.81323e-009
3.8674513e-009
3.8603293e-009
3.8695523e-009
4.0606905e-009
3.8957372e-009
3.81256e-009
3.7698146e-009
3.7585572e-009
3.9011883e-009
4.1961699e-009
4.55336e-009
5.1188118e-009
5.486048e-009
5.1386016e-009
5.1794104e-009
5.3040608e-009
4.8905134e-009
4.1618796e-009
4.1441338e-009
4.2569571e-009
4.5748224e-009
5.0851305e-009
5.4022268e-009
5.5433198e-009
5.6121553e-009
5.7331044e-009
5.6909354e-009
5.6527551e-009
5.4994852e-009
5.4101056e-009
5.3377465e-009
5.3041329e-009
5.0997125e-009
5.1868161e-009
5.1864716e-009
5.2129536e-009
5.2835212e-009
4.8544913e-009
4.1630665e-009
4.0318164e-009
3.9860409e-009
3.8740665e-009
3.9134795e-009
3.8751081e-009
3.8291888e-009
3.7121662e-009
3.6674975e-009
3.8476265e-009
3.8058427e-009
4.0168848e-009
4.130286e-009
3.8698077e-009
3.65654e-009
3.4992783e-009
3.3051899e-009
3.2204259e-009
3.2855126e-009
3.4240586e-009
3.2288649e-009
3.3349108e-009
3.3519232e-009
3.2023531e-009
3.1259059e-009
3.1977716e-009
3.4400632e-009
3.7546109e-009
3.5473026e-009
3.3014385e-009
3.1388901e-009
2.9785983e-009
3.0393095e-009
3.2126137e-009
3.1272732e-009
3.4920587e-009
3.5261374e-009
3.8167924e-009
4.1109576e-009
4.3654111e-009
4.3559333e-009
4.2137674e-009
4.5650913e-009
4.7114742e-009
4.667044e-009
4.535022e-009
4.7043833e-009
4.8236995e-009
4.9290239e-009
4.9467074e-009
5.0264573e-009
4.8293418e-009
4.7395769e-009
4.5971724e-009
4.4282274e-009
4.2261126e-009
4.2541341e-009
3.9084169e-009
3.7942303e-009
3.6649983e-009
3.619848e-009
3.4964318e-009
3.4103683e-009
3.8578455e-009
4.3030128e-009
4.3937718e-009
4.6138525e-009
4.8151345e-009
4.8761361e-009
4.946317e-009
4.6573779e-009
4.4828097e-009
4.3711228e-009
3.8258e-009
3.6051741e-009
3.8558789e-009
3.9186112e-009
4.0054274e-009
3.9849388e-009
3.9627686e-009
4.0665549e-009
4.1422656e-009
4.3089361e-009
4.0026889e-009
4.0038824e-009
3.977916e-009
3.9678114e-009
4.095443e-009
4.1122627e-009
4.0486991e-009
4.0280194e-009
4.0345501e-009
3.8483949e-009
4.0128532e-009
3.9878469e-009
3.9221674e-009
3.9135075e-009
3.937921e-009
4.0983416e-009
3.9538687e-009
4.2413972e-009
4.414654e-009
4.5040187e-009
4.6252553e-009
4.5310215e-009
4.183141e-009
4.0684743e-009
4.1567337e-009
4.2151853e-009
3.9429762e-009
3.8736917e-009
4.183769e-009
4.3263038e-009
4.4951362e-009
4.0954325e-009
4.0573485e-009
4.2117104e-009
4.1917523e-009
4.1675625e-009
4.1886599e-009
3.9706314e-009
3.838273e-009
3.924898e-009
4.3217019e-009
4.4761601e-009
4.2716879e-009
4.0297666e-009
3.8412096e-009
3.6154391e-009
3.8550873e-009
4.1183393e-009
4.1378024e-009
4.1712085e-009
4.2375918e-009
4.4371935e-009
4.3694944e-009
4.2325679e-009
4.2309743e-009
4.5656659e-009
4.4688851e-009
4.3744573e-009
4.0316739e-009
3.6474482e-009
3.9121908e-009
4.3117359e-009
4.308219e-009
4.2419157e-009
4.2171021e-009
4.3232443e-009
4.357129e-009
4.3161616e-009
4.4340361e-009
4.5675798e-009
4.3689752e-009
4.0205657e-009
4.0487309e-009
4.2245333e-009
4.2819759e-009
3.9678445e-009
3.409973e-009
3.5110671e-009
3.6502369e-009
3.641817e-009
3.4499897e-009
3.4263763e-009
3.2451255e-009
3.0914674e-009
3.2921271e-009
3.2783211e-009
3.1906262e-009
3.2870084e-009
3.302096e-009
3.6083772e-009
3.770527e-009
3.725233e-009
3.4580232e-009
3.272637e-009
3.4748821e-009
3.3430527e-009
3.612122e-009
3.6783615e-009
3.6506155e-009
3.4622481e-009
3.2010467e-009
3.2931052e-009
3.4996281e-009
3.5652912e-009
3.4593267e-009
3.4861925e-009
3.4245996e-009
3.5137717e-009
3.9107223e-009
4.1026799e-009
3.9533498e-009
3.9456515e-009
4.0857355e-009
4.3027875e-009
4.4596965e-009
4.4275261e-009
4.3910779e-009
4.41107e-009
4.2376546e-009
4.1548613e-009
4.1131723e-009
3.6295276e-009
3.1742476e-009
3.311543e-009
3.2915834e-009
3.1381683e-009
3.0890278e-009
2.9908023e-009
3.1727597e-009
3.3108241e-009
3.6675846e-009
4.1191944e-009
4.1445236e-009
3.9975021e-009
3.9038433e-009
4.1706055e-009
4.5845262e-009
5.0625299e-009
5.2814088e-009
5.2801516e-009
5.0260669e-009
4.9418318e-009
4.8387018e-009
4.7668702e-009
4.9379147e-009
5.2315983e-009
5.5571078e-009
5.7499781e-009
5.8417462e-009
5.6486684e-009
5.1583412e-009
4.4745606e-009
4.0182714e-009
3.8811997e-009
3.809657e-009
3.7283054e-009
3.8052666e-009
3.7361747e-009
3.6200648e-009
3.5495312e-009
3.6115893e-009
3.7938357e-009
3.9492066e-009
4.0393404e-009
4.019046e-009
4.0960532e-009
3.7777404e-009
3.5985566e-009
3.7818121e-009
3.9948738e-009
4.0614022e-009
4.0124543e-009
3.8302419e-009
3.6780744e-009
3.8294091e-009
3.8779569e-009
3.6993022e-009
3.639105e-009
3.3633843e-009
3.2745321e-009
3.1955853e-009
3.4309069e-009
3.5606056e-009
3.4517561e-009
3.3545886e-009
3.3671291e-009
3.4902415e-009
3.497879e-009
3.5433996e-009
3.4972862e-009
3.5665559e-009
3.7316869e-009
3.7752843e-009
3.995845e-009
4.1088165e-009
3.8928535e-009
3.8772205e-009
3.8432247e-009
3.5678402e-009
3.7343671e-009
3.7380602e-009
3.6485858e-009
3.6364141e-009
3.8089967e-009
3.7630774e-009
3.5529806e-009
3.4370633e-009
3.378548e-009
3.4468071e-009
3.4442518e-009
3.4745804e-009
3.4119784e-009
3.4637e-009
3.3649945e-009
3.2358084e-009
3.413054e-009
3.3872787e-009
3.4839009e-009
3.5799482e-009
3.3569678e-009
2.9578375e-009
3.1087395e-009
3.2464202e-009
3.4792896e-009
3.4700029e-009
3.4407174e-009
3.2250922e-009
3.0914832e-009
2.8607608e-009
2.983442e-009
3.6382209e-009
4.2966062e-009
4.5149562e-009
4.376539e-009
4.2037978e-009
4.3688814e-009
4.4837732e-009
4.4136234e-009
4.3855396e-009
4.3637056e-009
4.4681172e-009
4.2299922e-009
3.9064859e-009
3.3684681e-009
3.0180375e-009
2.9609653e-009
2.9811026e-009
2.8649438e-009
2.8987811e-009
3.3763551e-009
3.727153e-009
3.5247493e-009
3.1375898e-009
3.0316712e-009
3.2613208e-009
3.4120287e-009
3.3266394e-009
3.313555e-009
3.3696996e-009
3.4161804e-009
3.3174274e-009
3.200067e-009
2.9792973e-009
3.1997632e-009
3.4427778e-009
4.0435672e-009
4.6315694e-009
4.5269502e-009
4.3126216e-009
4.2896838e-009
4.191602e-009
3.7804061e-009
3.3063748e-009
3.3208846e-009
3.4817393e-009
3.8442192e-009
4.3477529e-009
4.2069324e-009
4.0808239e-009
4.0673543e-009
4.2916178e-009
4.2242091e-009
4.0297859e-009
3.960694e-009
3.6854059e-009
4.0300992e-009
4.3925791e-009
4.4135328e-009
4.1345448e-009
3.6234943e-009
3.173501e-009
3.2176273e-009
3.6577019e-009
3.7962953e-009
3.7784042e-009
4.2951579e-009
4.6748509e-009
4.7351294e-009
4.4946973e-009
4.2291204e-009
3.9900352e-009
3.7205154e-009
3.431191e-009
3.6785797e-009
3.7198196e-009
3.8165885e-009
3.9770077e-009
4.0168548e-009
4.2297743e-009
4.1208271e-009
3.9945259e-009
4.0798041e-009
4.2555116e-009
4.4508342e-009
4.4349138e-009
4.3082763e-009
4.4214864e-009
4.3593171e-009
4.0383579e-009
4.3235824e-009
4.1079557e-009
3.8058426e-009
3.9764056e-009
4.2684089e-009
4.3562341e-009
4.2984403e-009
4.5576072e-009
4.5642831e-009
4.4420197e-009
4.2035093e-009
4.1990308e-009
4.1973898e-009
3.9766186e-009
3.9004115e-009
4.0165553e-009
3.9035215e-009
3.6849626e-009
3.6560623e-009
3.7277353e-009
3.7717164e-009
3.6362331e-009
3.3400794e-009
2.9001337e-009
2.8350794e-009
2.9918461e-009
3.2602916e-009
3.6273411e-009
3.8957865e-009
3.9249119e-009
3.7403436e-009
3.5995705e-009
3.4393262e-009
3.2230772e-009
3.3697949e-009
3.6467499e-009
3.7487107e-009
4.0964326e-009
4.2942549e-009
4.0899752e-009
3.9003113e-009
4.0545769e-009
4.2894658e-009
3.9683614e-009
4.0534714e-009
4.1822084e-009
3.6932296e-009
3.2883828e-009
3.315056e-009
3.3454808e-009
3.3541259e-009
3.2414314e-009
3.085564e-009
2.9624827e-009
2.476774e-009
2.4613826e-009
2.5452161e-009
2.4425691e-009
2.5467896e-009
2.7034585e-009
2.9260373e-009
2.9438187e-009
2.8718907e-009
2.9729848e-009
3.2097466e-009
3.0942146e-009
3.0991598e-009
3.249484e-009
3.1585664e-009
3.1602888e-009
3.3209969e-009
3.5005006e-009
3.401315e-009
2.878587e-009
2.6553176e-009
2.6845883e-009
2.9233223e-009
3.0923472e-009
3.1475302e-009
3.2446325e-009
3.5030289e-009
3.5656145e-009
3.3358093e-009
3.0553796e-009
3.1767628e-009
3.7333199e-009
4.1711808e-009
4.4081827e-009
4.1684247e-009
4.0003954e-009
4.2058588e-009
4.6021842e-009
5.0157641e-009
5.4091541e-009
5.4809235e-009
5.4888973e-009
5.505234e-009
5.3355703e-009
5.1739835e-009
5.1038825e-009
4.9031131e-009
4.6603754e-009
4.3784551e-009
4.4156085e-009
4.3487303e-009
4.495448e-009
4.7895627e-009
4.8557549e-009
4.2777409e-009
3.6689102e-009
3.3150213e-009
3.4140498e-009
3.3945244e-009
3.1692843e-009
3.3405675e-009
3.5886274e-009
3.3064197e-009
3.0227687e-009
3.1707844e-009
2.9738141e-009
2.7900622e-009
3.0413434e-009
3.1471508e-009
3.1711791e-009
3.5201012e-009
3.6316281e-009
3.7010903e-009
3.4619562e-009
3.2657534e-009
3.2548324e-009
3.1044459e-009
2.985789e-009
2.9498698e-009
2.9626978e-009
3.1778754e-009
3.3746396e-009
3.3927084e-009
3.2335709e-009
3.2875048e-009
3.2518731e-009
3.0863419e-009
2.9375423e-009
2.9918599e-009
3.1145886e-009
3.1594824e-009
3.3777361e-009
3.8053109e-009
4.1968725e-009
4.3533992e-009
4.4696853e-009
4.5712609e-009
4.3451081e-009
4.3193328e-009
4.3099498e-009
4.1998972e-009
4.0717217e-009
4.211133e-009
4.7641325e-009
5.0654602e-009
4.802386e-009
4.3255217e-009
3.8854351e-009
3.7800944e-009
3.6701396e-009
3.395622e-009
3.3163374e-009
3.4525763e-009
3.3923777e-009
3.0408936e-009
2.6868595e-009
2.7796366e-009
2.953375e-009
2.7647186e-009
2.7907205e-009
3.0734913e-009
3.5596192e-009
4.1215149e-009
4.3799587e-009
4.5190322e-009
4.3271087e-009
3.7216918e-009
3.5428933e-009
3.4217353e-009
3.1119794e-009
2.9135659e-009
3.2169607e-009
3.3456014e-009
3.233098e-009
3.2779445e-009
3.3540878e-009
3.1397132e-009
3.0243265e-009
3.1082577e-009
3.266561e-009
3.3864536e-009
3.1675598e-009
3.3373538e-009
3.2702814e-009
3.4781986e-009
3.8415927e-009
3.7490881e-009
3.418803e-009
3.002753e-009
2.813618e-009
2.9250485e-009
3.0928244e-009
3.3521825e-009
2.978726e-009
2.8881447e-009
3.3020654e-009
3.4908966e-009
3.2617626e-009
3.1774312e-009
3.342128e-009
3.2487596e-009
3.2641836e-009
3.248601e-009
3.4958445e-009
3.5823718e-009
3.6318812e-009
3.3705361e-009
3.3810096e-009
3.531765e-009
3.6375723e-009
3.6484296e-009
3.8803373e-009
4.153588e-009
4.2674708e-009
4.2217915e-009
4.1494309e-009
3.966208e-009
3.8867322e-009
4.0716709e-009
4.4876097e-009
4.6962485e-009
4.433318e-009
4.037123e-009
4.0160581e-009
3.948842e-009
4.0826746e-009
3.9649808e-009
4.1059287e-009
3.9897714e-009
4.2313414e-009
4.0242747e-009
3.6555789e-009
3.647205e-009
3.9972325e-009
3.9333829e-009
3.7637177e-009
3.6283781e-009
3.2000683e-009
3.1693885e-009
3.7136399e-009
4.4226941e-009
4.476099e-009
4.4685429e-009
4.6763164e-009
4.621166e-009
4.6579845e-009
4.5449047e-009
4.4747074e-009
4.4714306e-009
4.48147e-009
4.5248273e-009
4.6572656e-009
4.5296191e-009
4.4507686e-009
4.2156736e-009
3.8413518e-009
3.7239439e-009
3.8383068e-009
3.5632617e-009
3.143125e-009
3.4688271e-009
4.0611544e-009
3.9506706e-009
3.0980969e-009
3.1055403e-009
3.3709082e-009
3.2624914e-009
3.5021382e-009
3.720297e-009
3.9647993e-009
3.7900874e-009
3.6039811e-009
3.6497403e-009
3.2300349e-009
2.9946999e-009
3.3135757e-009
3.6881701e-009
3.6926337e-009
3.580563e-009
3.3587843e-009
3.4934348e-009
3.5750117e-009
3.582215e-009
3.4826915e-009
3.50999e-009
3.6891588e-009
3.7746785e-009
3.8176017e-009
4.3771889e-009
4.9093746e-009
4.7587466e-009
5.0370469e-009
4.9957432e-009
5.2413035e-009
5.3228788e-009
5.2152311e-009
4.8075942e-009
4.7097066e-009
4.8576259e-009
5.0218916e-009
4.728048e-009
4.3006035e-009
3.7365785e-009
3.4952321e-009
3.3331623e-009
3.1584015e-009
3.5876595e-009
3.803941e-009
3.8875374e-009
3.7774848e-009
3.9528545e-009
3.9658766e-009
3.9251018e-009
3.9696119e-009
4.1652205e-009
4.679667e-009
4.800185e-009
4.7269576e-009
4.7731509e-009
4.9183306e-009
4.8458737e-009
4.8371648e-009
4.9832572e-009
4.9134926e-009
4.7458945e-009
4.9386699e-009
5.5399868e-009
5.5257482e-009
5.7490012e-009
5.8206253e-009
5.645048e-009
5.0266972e-009
4.2194108e-009
3.7475458e-009
3.6918665e-009
4.1800629e-009
4.2712531e-009
4.2568722e-009
4.4527712e-009
4.5550195e-009
4.9474005e-009
4.5887048e-009
4.2535167e-009
4.3392764e-009
4.2422037e-009
4.4233921e-009
4.5147765e-009
4.3239568e-009
4.1061209e-009
3.9678001e-009
3.9020746e-009
3.7777442e-009
3.8791271e-009
3.8383998e-009
3.8342576e-009
3.6215174e-009
3.3431532e-009
3.4460268e-009
3.8762939e-009
3.9647444e-009
3.6886873e-009
3.5923865e-009
3.6193975e-009
3.4250202e-009
3.6495742e-009
3.6283641e-009
3.5343689e-009
3.7257975e-009
3.8875635e-009
3.9109695e-009
3.7481306e-009
3.711921e-009
3.5926877e-009
3.5154226e-009
3.4877715e-009
3.4536319e-009
3.4303562e-009
3.278285e-009
3.5349508e-009
3.5974905e-009
3.2851371e-009
3.1741718e-009
3.3687728e-009
3.3748707e-009
3.5314937e-009
3.7181616e-009
3.8730524e-009
4.0784699e-009
4.2349003e-009
4.2881614e-009
4.2700763e-009
4.4224674e-009
4.2989549e-009
3.9184321e-009
3.7677552e-009
3.7920264e-009
3.8289887e-009
3.9705633e-009
3.9606987e-009
3.8628111e-009
3.555986e-009
3.4788187e-009
3.7666362e-009
3.8075902e-009
3.7616709e-009
3.7515188e-009
3.8408362e-009
4.2940818e-009
5.0200587e-009
5.1347105e-009
5.4448368e-009
5.1910395e-009
4.868975e-009
4.4519159e-009
4.6168069e-009
4.5175708e-009
4.8214946e-009
5.0577764e-009
5.054741e-009
4.9080084e-009
4.8407435e-009
4.9670297e-009
5.1974454e-009
4.5608753e-009
3.934012e-009
3.8224718e-009
3.8002526e-009
4.1685497e-009
4.6650156e-009
4.5740506e-009
4.1504038e-009
3.9442009e-009
3.7031435e-009
3.8579869e-009
4.105469e-009
3.992773e-009
3.8578675e-009
3.8949735e-009
4.0876511e-009
3.9104381e-009
3.9135075e-009
4.0147482e-009
4.0139221e-009
3.8092572e-009
4.1558738e-009
4.608543e-009
4.8404981e-009
4.5246361e-009
4.3379045e-009
4.5795708e-009
4.6324452e-009
4.319228e-009
3.9160141e-009
3.8786518e-009
4.1463267e-009
4.1715107e-009
4.4900991e-009
4.5338876e-009
4.2569177e-009
4.219508e-009
4.5257388e-009
4.4726094e-009
4.1809291e-009
3.8258844e-009
4.3384092e-009
4.9878983e-009
5.1341344e-009
4.8604836e-009
4.6038978e-009
4.2320282e-009
3.9216455e-009
3.9272634e-009
3.7403377e-009
3.8476342e-009
3.9033461e-009
3.7903138e-009
3.7777584e-009
3.8420273e-009
3.8297134e-009
3.6176444e-009
3.7986891e-009
4.0223762e-009
4.0286194e-009
3.990488e-009
3.917837e-009
3.9636466e-009
4.123153e-009
4.2160739e-009
4.1971249e-009
4.1427924e-009
4.1103345e-009
4.3144066e-009
4.4439141e-009
4.4183774e-009
4.3322679e-009
4.0943355e-009
3.9520243e-009
3.9534119e-009
4.0006128e-009
4.1544947e-009
4.2378495e-009
4.210151e-009
4.0441871e-009
3.9978352e-009
3.9154256e-009
3.9072457e-009
4.0398293e-009
4.0279955e-009
4.0735161e-009
4.3039332e-009
4.341377e-009
4.2434878e-009
4.4202044e-009
4.6106714e-009
4.4915818e-009
4.5725822e-009
4.2413814e-009
4.0800331e-009
4.1614173e-009
4.2428489e-009
4.2039975e-009
4.3580704e-009
4.5797394e-009
4.5267049e-009
4.72823e-009
4.9096569e-009
4.9300817e-009
5.0538683e-009
4.8795401e-009
4.7249708e-009
4.4870383e-009
4.2595372e-009
4.0747762e-009
4.0812595e-009
3.7516945e-009
3.8676442e-009
4.543385e-009
4.8698561e-009
4.69471e-009
4.6802802e-009
4.7328672e-009
4.7000241e-009
4.6076802e-009
4.4552742e-009
4.1413858e-009
3.9098973e-009
3.7424444e-009
3.5926343e-009
3.7186805e-009
3.4464729e-009
3.3254111e-009
3.2614163e-009
3.4160656e-009
3.3227446e-009
3.5301803e-009
3.6838694e-009
3.8794794e-009
3.8059172e-009
3.5072194e-009
3.4327429e-009
3.6332559e-009
3.6779112e-009
3.7956865e-009
3.8775048e-009
3.7345684e-009
3.6589392e-009
3.5630711e-009
3.5513336e-009
3.9351562e-009
4.2875381e-009
4.2446e-009
4.1099835e-009
3.9657017e-009
3.8612752e-009
3.8117998e-009
3.9379393e-009
3.8144283e-009
3.7766333e-009
4.0371915e-009
4.1021331e-009
3.9312677e-009
3.720836e-009
4.0003855e-009
4.2181087e-009
4.3825655e-009
4.673988e-009
4.8301768e-009
4.8090171e-009
5.2261561e-009
5.6266599e-009
5.8301541e-009
5.8799036e-009
5.745816e-009
5.5772562e-009
5.3209149e-009
5.1472121e-009
4.8709668e-009
4.689716e-009
4.9503706e-009
5.2482845e-009
5.3304836e-009
5.5020572e-009
5.3836403e-009
5.3223852e-009
5.3838654e-009
4.7147509e-009
3.9046803e-009
3.5680505e-009
3.4794888e-009
3.1227638e-009
2.9326198e-009
3.429468e-009
3.5958955e-009
3.5968505e-009
3.495789e-009
3.6586129e-009
3.6186057e-009
3.5841283e-009
3.4252323e-009
3.3685438e-009
3.6488638e-009
3.6803437e-009
3.4069833e-009
3.4540404e-009
3.4338898e-009
3.2414861e-009
3.072301e-009
2.9660476e-009
3.3024699e-009
3.5099544e-009
3.8812298e-009
4.1120796e-009
4.1665898e-009
3.9387064e-009
3.9135075e-009
3.6464903e-009
3.4665391e-009
3.6678211e-009
3.95309e-009
3.8916912e-009
3.9038953e-009
4.1408498e-009
4.0172898e-009
4.306309e-009
4.4404306e-009
4.3994632e-009
4.4318573e-009
4.7902505e-009
5.0485966e-009
4.9185467e-009
4.5623033e-009
4.7122423e-009
4.7714644e-009
4.8125606e-009
4.7324595e-009
4.580775e-009
4.5521637e-009
4.6799391e-009
4.5340244e-009
4.1893192e-009
3.7162511e-009
3.3761614e-009
3.5011008e-009
3.8683399e-009
3.8284779e-009
3.3829105e-009
3.2969922e-009
3.4574588e-009
3.6868179e-009
4.2120796e-009
4.0046276e-009
4.0109671e-009
4.4268556e-009
4.8147173e-009
5.1184469e-009
5.0342133e-009
4.9163254e-009
4.3032169e-009
3.9035621e-009
3.7080335e-009
3.4767837e-009
3.4338441e-009
3.5585923e-009
3.5416614e-009
3.3575747e-009
3.6168853e-009
3.7486524e-009
3.3527464e-009
3.0758728e-009
3.19836e-009
3.4673818e-009
3.9193768e-009
4.47228e-009
4.922208e-009
4.4501504e-009
4.0761679e-009
4.2286065e-009
4.0401916e-009
3.7421665e-009
3.8674437e-009
4.2481903e-009
4.4717322e-009
4.2420218e-009
4.0596657e-009
4.3534456e-009
4.4583847e-009
4.0704607e-009
4.2428003e-009
4.4174024e-009
4.0265446e-009
4.0733632e-009
4.3701229e-009
3.9081128e-009
3.7172946e-009
3.6350791e-009
3.6329076e-009
3.8671238e-009
3.8229352e-009
3.6583168e-009
3.5818696e-009
3.4788389e-009
3.6720915e-009
4.0891846e-009
4.9230397e-009
5.0222594e-009
4.7580797e-009
4.6462491e-009
4.6656633e-009
4.5579192e-009
4.4973857e-009
4.394881e-009
4.0728195e-009
4.1161753e-009
4.3202948e-009
4.2160121e-009
3.8790473e-009
4.014707e-009
4.1909435e-009
4.3766497e-009
4.4403406e-009
4.2324086e-009
3.917077e-009
3.8680816e-009
3.8038927e-009
4.0385401e-009
4.3772695e-009
4.3664448e-009
4.1692819e-009
3.8877942e-009
3.8343745e-009
4.1592112e-009
4.3803972e-009
4.6161515e-009
5.0084347e-009
4.9388627e-009
4.7344897e-009
4.755682e-009
4.7001967e-009
4.345924e-009
4.2896208e-009
4.4362896e-009
4.228405e-009
4.021193e-009
3.7279761e-009
3.481343e-009
3.5244099e-009
3.7883835e-009
3.7529444e-009
3.5659728e-009
3.7207184e-009
3.9890676e-009
3.8559402e-009
3.6059895e-009
3.4892069e-009
3.2183921e-009
3.1943001e-009
3.2855377e-009
3.3673546e-009
3.2431693e-009
3.0652347e-009
3.1076289e-009
3.0358462e-009
3.3739992e-009
3.6346552e-009
3.4535971e-009
3.1209086e-009
3.1143616e-009
3.259688e-009
3.3009279e-009
3.4037526e-009
3.4873475e-009
3.4477744e-009
3.6586254e-009
3.4209819e-009
3.2437689e-009
2.8861312e-009
3.1013073e-009
3.1140879e-009
3.1140323e-009
2.8756672e-009
3.0289222e-009
2.961515e-009
3.3695696e-009
4.1357842e-009
4.6511909e-009
4.7231988e-009
4.5072388e-009
4.371179e-009
4.3653062e-009
4.2685224e-009
4.0341476e-009
3.8045824e-009
3.7858734e-009
3.814904e-009
3.4754366e-009
3.1778427e-009
2.9852465e-009
2.8281285e-009
2.9347523e-009
2.964263e-009
3.0019942e-009
2.8730482e-009
2.9136169e-009
2.995579e-009
3.1638824e-009
3.3224257e-009
3.7285585e-009
4.4374675e-009
4.7128341e-009
4.8843113e-009
4.6253711e-009
4.4557059e-009
4.4519475e-009
4.4121833e-009
4.2904962e-009
4.6902339e-009
4.7077752e-009
4.7153149e-009
5.0889462e-009
5.2159541e-009
5.5012245e-009
5.6342392e-009
5.3077058e-009
4.8056019e-009
4.299844e-009
4.0477789e-009
3.8240295e-009
3.8185419e-009
3.8916552e-009
3.8040077e-009
3.6583316e-009
3.564e-009
3.3987104e-009
3.6233103e-009
3.8243537e-009
3.6398817e-009
3.8870749e-009
3.9817279e-009
4.020037e-009
3.879218e-009
3.7162354e-009
3.5543566e-009
3.2927256e-009
3.337043e-009
3.5150087e-009
3.7994153e-009
3.8066186e-009
3.8531972e-009
3.8647257e-009
4.1385083e-009
4.7110279e-009
4.614822e-009
4.5437105e-009
4.5688471e-009
4.3331254e-009
4.2327366e-009
4.0006229e-009
3.423615e-009
3.3076993e-009
3.2435593e-009
3.4971001e-009
3.6907883e-009
3.5758327e-009
3.8551896e-009
3.953209e-009
3.7291218e-009
3.7479611e-009
3.7090607e-009
3.7878948e-009
4.1057616e-009
4.1770004e-009
3.8906098e-009
3.9830017e-009
4.1134234e-009
4.3403792e-009
4.025381e-009
3.5670738e-009
3.3368818e-009
3.2831732e-009
3.3871047e-009
3.3051292e-009
3.5948714e-009
3.8100965e-009
3.7151885e-009
3.6421078e-009
3.7801234e-009
3.8457391e-009
3.9323627e-009
3.5457337e-009
3.5595721e-009
3.7765752e-009
3.9693507e-009
3.8708837e-009
3.3439239e-009
3.2178139e-009
3.6625989e-009
3.9810909e-009
3.9696409e-009
3.8839641e-009
4.0765455e-009
4.2874439e-009
4.2453223e-009
4.7052504e-009
5.13941e-009
5.0208479e-009
4.7486388e-009
4.6686829e-009
4.6143504e-009
4.4311275e-009
4.2723767e-009
4.0279069e-009
4.0431382e-009
4.0714961e-009
4.0307198e-009
4.166092e-009
4.2857446e-009
3.8139255e-009
3.4576807e-009
3.6088228e-009
3.8254406e-009
4.0084575e-009
3.7622082e-009
3.3865379e-009
3.355138e-009
3.4020989e-009
3.2641648e-009
3.2052656e-009
3.287321e-009
3.4123108e-009
3.5919612e-009
3.5528193e-009
3.2088801e-009
3.2022398e-009
3.2742002e-009
3.6325461e-009
3.9520946e-009
4.3303429e-009
4.5597495e-009
4.4541213e-009
4.5157468e-009
4.7359237e-009
4.5958722e-009
4.2615983e-009
3.6519007e-009
3.1232562e-009
3.1632471e-009
3.8617263e-009
4.443237e-009
4.5651966e-009
4.6583101e-009
4.7335882e-009
4.6601222e-009
4.8282345e-009
4.6288578e-009
4.0884855e-009
3.8678596e-009
4.2502419e-009
4.7172868e-009
4.9764996e-009
4.7447222e-009
4.1466103e-009
3.9074761e-009
3.8075674e-009
3.9451518e-009
3.6001561e-009
3.453711e-009
3.8237877e-009
3.9768515e-009
4.0418894e-009
3.8023226e-009
3.5713616e-009
3.5485676e-009
3.7247063e-009
3.6966714e-009
3.7288269e-009
3.9459263e-009
4.1325956e-009
4.1612883e-009
4.0157574e-009
4.0457971e-009
4.0363666e-009
4.0457807e-009
3.9134238e-009
3.6525098e-009
3.8073533e-009
4.0496938e-009
3.8548364e-009
3.846175e-009
4.099621e-009
4.2098498e-009
4.0153792e-009
3.9303247e-009
4.0879567e-009
4.3597672e-009
4.4135069e-009
4.3319152e-009
4.4092617e-009
4.4030051e-009
4.2747792e-009
4.1221331e-009
4.0576079e-009
4.004237e-009
4.0646119e-009
4.1572453e-009
4.0683473e-009
3.9820437e-009
4.0413621e-009
4.0712091e-009
4.0438943e-009
3.8891323e-009
3.95345e-009
3.9178183e-009
3.8614662e-009
3.9483313e-009
3.7519833e-009
3.7897635e-009
3.8402834e-009
3.6715295e-009
3.7817598e-009
3.9463634e-009
4.1168301e-009
4.0858139e-009
3.8939852e-009
3.8461426e-009
3.8136848e-009
3.8194938e-009
3.7004531e-009
3.742511e-009
4.261908e-009
4.6817438e-009
4.922976e-009
5.036475e-009
5.0349776e-009
5.2901054e-009
4.4630175e-009
4.4768086e-009
4.4862227e-009
4.3933832e-009
3.9964207e-009
4.0013644e-009
4.0715957e-009
3.7259274e-009
3.7914468e-009
3.9092709e-009
3.7718184e-009
3.8564698e-009
4.1807287e-009
4.2475431e-009
4.3882035e-009
4.2681538e-009
4.1319503e-009
4.0012751e-009
3.7950263e-009
3.5983435e-009
3.5454053e-009
3.6425564e-009
3.9402303e-009
4.0080568e-009
3.8044513e-009
3.9272763e-009
4.0696658e-009
3.9217316e-009
3.8858613e-009
3.8354702e-009
3.6529704e-009
3.8315125e-009
3.8731866e-009
3.8826006e-009
4.1139794e-009
4.1337299e-009
3.9644989e-009
4.111793e-009
4.197935e-009
4.3001359e-009
4.5920399e-009
5.1256644e-009
5.7038042e-009
6.1251736e-009
6.3561641e-009
6.3819734e-009
6.3639386e-009
6.4357553e-009
6.3473862e-009
6.1403195e-009
5.7035031e-009
5.3111088e-009
5.0285187e-009
4.6527093e-009
4.783657e-009
5.2020466e-009
5.5435631e-009
5.8225332e-009
5.8593517e-009
5.8552569e-009
5.8077507e-009
5.6067916e-009
5.265933e-009
4.4900916e-009
4.1754831e-009
3.9485613e-009
3.9135075e-009
3.7488431e-009
3.6133598e-009
3.6034478e-009
3.6583921e-009
3.8539043e-009
3.5212174e-009
3.1976178e-009
3.1973695e-009
3.1513539e-009
3.368117e-009
3.7922749e-009
3.9825004e-009
3.9269173e-009
3.7930698e-009
3.8670987e-009
3.8232939e-009
3.5611338e-009
3.6051149e-009
3.6476054e-009
3.5199115e-009
3.3513043e-009
3.4688884e-009
3.8233373e-009
3.6832888e-009
3.5057868e-009
3.690484e-009
3.7223505e-009
3.5974911e-009
3.6939711e-009
4.2575471e-009
4.8515057e-009
4.8061628e-009
4.6271732e-009
4.5954844e-009
4.6240319e-009
4.7255112e-009
4.9108336e-009
4.966015e-009
4.9861523e-009
4.9111943e-009
5.1535807e-009
5.3143851e-009
5.3587989e-009
5.1236076e-009
4.952886e-009
4.4863597e-009
4.1380969e-009
3.9100208e-009
4.0896697e-009
4.431524e-009
4.5779543e-009
4.6511638e-009
4.6554837e-009
4.4395711e-009
4.263176e-009
4.0315438e-009
3.6024176e-009
3.3104024e-009
3.3522691e-009
3.6639319e-009
3.8572348e-009
3.9840011e-009
4.2966256e-009
4.5427119e-009
4.8011083e-009
4.6939895e-009
4.6450416e-009
4.6271979e-009
4.1507204e-009
3.8513973e-009
3.7920166e-009
3.7755198e-009
3.8212805e-009
3.7701692e-009
3.5777656e-009
3.5579987e-009
3.7283202e-009
3.9388333e-009
3.9533445e-009
3.540612e-009
3.304268e-009
3.4713697e-009
3.4455944e-009
3.3595798e-009
3.6269184e-009
3.953388e-009
4.0594828e-009
4.045342e-009
3.915338e-009
3.7531748e-009
3.5838949e-009
3.6478259e-009
3.6131574e-009
3.8133814e-009
4.0733648e-009
3.9644176e-009
3.8767701e-009
3.8382075e-009
3.8410354e-009
3.9806378e-009
3.9272196e-009
3.6744803e-009
3.4510687e-009
3.645717e-009
3.6108069e-009
3.6170012e-009
3.7590559e-009
4.0557682e-009
3.6821205e-009
3.4848598e-009
3.5442271e-009
3.9690578e-009
4.6024865e-009
5.0182327e-009
5.0612996e-009
5.0248515e-009
4.9252332e-009
4.8310943e-009
4.6212389e-009
4.3983074e-009
4.5704085e-009
4.7140501e-009
4.8342791e-009
4.8467218e-009
4.9591139e-009
5.0361226e-009
4.8638141e-009
4.5863656e-009
4.3141565e-009
4.1739628e-009
4.1318886e-009
3.961647e-009
3.8891916e-009
3.9978824e-009
4.1815201e-009
4.4264566e-009
4.5860578e-009
4.311109e-009
4.4538839e-009
4.5685845e-009
4.433965e-009
4.5336663e-009
4.5047186e-009
4.4698559e-009
4.6035448e-009
4.4546489e-009
4.5949241e-009
4.6352513e-009
4.6298111e-009
4.6729284e-009
4.4232667e-009
4.2849473e-009
4.3775318e-009
4.1689271e-009
3.8270579e-009
3.7314772e-009
3.8946361e-009
3.8863599e-009
3.7164058e-009
3.8477877e-009
4.0028697e-009
3.6816246e-009
3.5199888e-009
3.707522e-009
3.6793433e-009
3.5663599e-009
3.3686176e-009
3.3911109e-009
3.5503283e-009
3.5797901e-009
3.5397369e-009
3.7274123e-009
3.648467e-009
3.6466807e-009
3.6968629e-009
4.0438143e-009
4.079526e-009
3.8926995e-009
3.6086144e-009
3.7059597e-009
3.7314312e-009
3.4782133e-009
3.4350352e-009
3.3741624e-009
3.2497371e-009
3.531401e-009
3.7376853e-009
3.7961369e-009
3.7158921e-009
3.440847e-009
3.4558383e-009
3.1037289e-009
3.2159284e-009
3.7414776e-009
3.7414234e-009
3.8704005e-009
4.0736547e-009
4.2425359e-009
4.3812716e-009
4.6156301e-009
4.5774024e-009
4.8161853e-009
5.0564084e-009
5.1232732e-009
4.9470707e-009
4.4703028e-009
4.2083812e-009
3.8328118e-009
3.6884826e-009
3.6104011e-009
3.7775013e-009
3.9450846e-009
4.0014692e-009
3.8822344e-009
3.601901e-009
3.6394885e-009
3.7085181e-009
3.7462019e-009
3.7208089e-009
3.9573796e-009
4.0858781e-009
4.1378397e-009
4.1843679e-009
4.070614e-009
3.7243219e-009
3.6362417e-009
4.0734773e-009
4.5623924e-009
4.8942481e-009
4.9576516e-009
5.0400922e-009
5.136187e-009
5.0593086e-009
4.904354e-009
4.8579072e-009
4.2436919e-009
3.582266e-009
3.4842805e-009
3.5933077e-009
3.7961292e-009
3.9078487e-009
3.7415011e-009
3.5014542e-009
3.622596e-009
3.5929741e-009
3.4632606e-009
3.5585848e-009
3.5674714e-009
3.6165007e-009
3.74072e-009
3.6552832e-009
3.857718e-009
4.0194841e-009
3.9969774e-009
3.9389925e-009
3.961628e-009
4.1632952e-009
4.327032e-009
4.0695823e-009
3.8078045e-009
3.7654428e-009
3.6363057e-009
3.5241387e-009
3.3749539e-009
3.2249023e-009
3.442341e-009
3.6141531e-009
3.6077038e-009
3.6938947e-009
3.8300848e-009
3.9405537e-009
3.8856922e-009
3.9823633e-009
4.0558159e-009
4.0693654e-009
3.8163372e-009
3.7004214e-009
3.6539732e-009
3.9156872e-009
3.8878434e-009
3.7657726e-009
3.7955722e-009
3.6180717e-009
3.7518569e-009
3.9142956e-009
3.7018428e-009
3.5823206e-009
3.7239426e-009
3.5956219e-009
3.4176413e-009
3.5061393e-009
3.4864213e-009
3.6338116e-009
3.6923121e-009
3.7464845e-009
3.8042649e-009
3.5246502e-009
3.5455565e-009
3.5530488e-009
3.4963604e-009
3.6147624e-009
3.5790833e-009
3.4121578e-009
3.4554662e-009
3.5217532e-009
3.6576558e-009
3.6446677e-009
3.3867839e-009
3.3932197e-009
3.6203682e-009
3.3428693e-009
3.117773e-009
3.0943048e-009
3.4013535e-009
3.8307552e-009
4.1992435e-009
4.3850474e-009
4.4584007e-009
4.2796511e-009
4.2451722e-009
4.2269463e-009
3.9808407e-009
3.9584289e-009
3.9546719e-009
4.0895625e-009
4.0354715e-009
3.7326383e-009
3.4438428e-009
3.4581614e-009
4.2217814e-009
4.5065703e-009
4.0990786e-009
3.5438506e-009
3.3862037e-009
3.4606638e-009
3.2313372e-009
3.123113e-009
3.0690206e-009
2.8186357e-009
2.8925684e-009
3.074431e-009
2.9330815e-009
3.0415323e-009
2.8674427e-009
3.004547e-009
3.3148644e-009
3.4162473e-009
3.8042558e-009
4.297164e-009
4.5334458e-009
4.5707444e-009
4.3038235e-009
3.8959941e-009
4.0161267e-009
3.5488758e-009
2.8224987e-009
3.2857919e-009
4.15912e-009
4.5067916e-009
4.3747221e-009
4.3078424e-009
4.250625e-009
4.1975416e-009
4.6779012e-009
4.7501995e-009
4.4502985e-009
4.1248216e-009
4.7607529e-009
5.3135138e-009
5.3646117e-009
4.7649617e-009
4.0906033e-009
3.5965733e-009
3.4347449e-009
3.3308459e-009
3.4473736e-009
3.6688011e-009
4.1291619e-009
4.5235165e-009
4.1968853e-009
4.1002453e-009
4.3728247e-009
4.1052786e-009
3.9303252e-009
3.9942103e-009
4.0398258e-009
4.0083769e-009
4.1381719e-009
4.2945534e-009
4.341612e-009
4.4842431e-009
4.1925628e-009
3.7868966e-009
3.6541055e-009
3.7429413e-009
3.6878398e-009
3.6568726e-009
3.8500792e-009
3.9367502e-009
3.8216509e-009
4.079951e-009
4.2638791e-009
4.2078648e-009
4.109832e-009
4.0881418e-009
4.1010186e-009
4.2065845e-009
4.2218173e-009
4.2233486e-009
3.9108975e-009
3.6571981e-009
3.7060348e-009
3.7947742e-009
3.5928491e-009
3.71154e-009
3.5416348e-009
3.3664888e-009
3.2889362e-009
3.37003e-009
3.4373779e-009
3.5214055e-009
3.4645244e-009
3.4584115e-009
3.4564816e-009
3.2983531e-009
3.3355568e-009
3.3590102e-009
3.3759247e-009
3.5301429e-009
3.5951333e-009
3.8432422e-009
4.3879277e-009
4.8047808e-009
4.6802577e-009
4.5693413e-009
4.229585e-009
4.0991025e-009
4.0132804e-009
3.893613e-009
4.2421024e-009
4.1787803e-009
4.0742561e-009
4.1178045e-009
3.9565526e-009
3.9558258e-009
4.1350176e-009
4.6496509e-009
4.7206986e-009
4.5565633e-009
4.1820043e-009
3.7396123e-009
3.6181682e-009
3.7091184e-009
3.7944914e-009
3.8904409e-009
3.8863476e-009
4.170846e-009
4.4614995e-009
3.9506505e-009
3.6297891e-009
3.7599693e-009
3.6528994e-009
3.8094705e-009
4.0277731e-009
4.0476689e-009
4.0936681e-009
3.955445e-009
3.7177067e-009
3.8006763e-009
3.7800455e-009
3.4711565e-009
3.555713e-009
3.7406013e-009
3.8618393e-009
3.7285193e-009
3.4738108e-009
3.4405839e-009
3.4913913e-009
3.4098974e-009
3.2911931e-009
3.4353133e-009
3.4604973e-009
3.6277917e-009
3.7490771e-009
4.085978e-009
4.5460944e-009
5.1950975e-009
5.7147301e-009
6.1449927e-009
6.3912716e-009
6.4678476e-009
6.4249096e-009
6.2249595e-009
5.8546798e-009
5.3630117e-009
4.7586557e-009
4.2259306e-009
4.0675161e-009
4.1688517e-009
4.6241124e-009
5.1115354e-009
5.5492496e-009
5.8422575e-009
5.7992246e-009
5.5782638e-009
5.1277949e-009
4.5384384e-009
3.69414e-009
3.5400033e-009
3.6182137e-009
3.4957117e-009
3.5933933e-009
3.5025231e-009
3.3496369e-009
3.337323e-009
3.439475e-009
3.5735477e-009
3.595992e-009
3.3425815e-009
3.2641637e-009
3.3859292e-009
3.6406228e-009
4.0301678e-009
4.3386567e-009
4.5937341e-009
4.6779069e-009
4.260993e-009
4.2019501e-009
3.894599e-009
3.8450258e-009
3.7400704e-009
3.7197759e-009
3.8653868e-009
3.65784e-009
3.7461942e-009
3.9812742e-009
4.0457342e-009
4.5103713e-009
4.9679406e-009
5.0612467e-009
5.1719556e-009
5.3281919e-009
5.2453496e-009
5.3850009e-009
5.2991315e-009
4.9766373e-009
4.8266849e-009
5.0025836e-009
5.2011734e-009
4.9855986e-009
4.9597255e-009
4.9452972e-009
4.8149095e-009
4.464387e-009
4.5477419e-009
4.3526475e-009
4.1987508e-009
4.1955228e-009
4.1308064e-009
4.1420964e-009
3.7828244e-009
3.5789789e-009
3.31932e-009
3.1891249e-009
3.2520483e-009
3.361843e-009
3.4377449e-009
3.5169183e-009
3.7007501e-009
3.6279569e-009
3.5819413e-009
3.6161638e-009
3.2998217e-009
3.3592349e-009
3.548595e-009
3.8966504e-009
4.2578782e-009
4.697612e-009
4.8277433e-009
4.7460567e-009
4.4013515e-009
3.7988685e-009
3.5707939e-009
3.4537713e-009
3.3384808e-009
3.5649062e-009
3.7076336e-009
3.6297921e-009
3.3679684e-009
3.1100372e-009
3.2073336e-009
3.531834e-009
3.7273951e-009
3.7626267e-009
3.8052609e-009
3.8903464e-009
3.8216413e-009
3.9610985e-009
3.9708978e-009
3.7932062e-009
3.652482e-009
3.8865041e-009
3.8566422e-009
3.7766375e-009
3.6150981e-009
3.6390315e-009
3.7203194e-009
3.758627e-009
3.7793881e-009
3.9634111e-009
4.0197008e-009
4.0398841e-009
3.7225818e-009
3.5264279e-009
3.3807533e-009
3.392956e-009
3.4363118e-009
3.7105241e-009
3.9111823e-009
3.8376216e-009
3.7802115e-009
3.9747162e-009
3.9918708e-009
4.2003643e-009
4.6288504e-009
4.6785035e-009
4.9405998e-009
5.1746694e-009
4.9422682e-009
4.7852954e-009
4.386217e-009
4.2618895e-009
4.5978762e-009
4.9567496e-009
5.0567857e-009
4.9714452e-009
4.6282795e-009
4.632069e-009
4.6243692e-009
4.0395305e-009
3.7298709e-009
3.7924091e-009
4.0276329e-009
4.2816049e-009
4.1433344e-009
4.1011654e-009
4.4461906e-009
4.6121395e-009
4.3380086e-009
4.1389698e-009
4.2175654e-009
4.6444157e-009
4.850217e-009
4.8078553e-009
4.5972309e-009
4.372954e-009
4.3543903e-009
4.281597e-009
4.1253933e-009
3.9994285e-009
4.1250909e-009
4.3005555e-009
4.3206928e-009
4.2516483e-009
3.9663645e-009
3.6553106e-009
3.6914564e-009
3.7335143e-009
3.7009127e-009
3.6889337e-009
3.5079719e-009
3.3548457e-009
3.5069954e-009
3.7239495e-009
3.8999934e-009
3.8415758e-009
3.7410907e-009
3.576859e-009
3.323976e-009
3.3373819e-009
3.6547182e-009
3.7773979e-009
3.5237933e-009
3.364755e-009
3.3720058e-009
3.4109876e-009
3.3923275e-009
3.4388068e-009
3.3685147e-009
3.5050411e-009
3.6514699e-009
3.693624e-009
3.6950591e-009
3.8821595e-009
3.9150352e-009
3.6815271e-009
3.7873316e-009
3.8983309e-009
3.9378402e-009
3.7230819e-009
3.6804312e-009
3.5144689e-009
3.2022623e-009
3.1783139e-009
3.1971517e-009
3.4930461e-009
3.8663884e-009
3.8841209e-009
3.7124865e-009
3.4643139e-009
3.8873205e-009
4.2588834e-009
4.4968009e-009
4.6170284e-009
4.6537506e-009
4.6385503e-009
4.5970066e-009
4.309798e-009
4.2395044e-009
3.7586988e-009
3.4313e-009
3.6642168e-009
3.8857391e-009
4.2091801e-009
4.2991212e-009
4.2134919e-009
4.0626742e-009
3.8800292e-009
3.4515756e-009
3.3207078e-009
3.5219425e-009
3.366124e-009
3.5195731e-009
3.852869e-009
3.8570437e-009
3.7328096e-009
3.7517452e-009
3.6144349e-009
3.8006701e-009
4.0116648e-009
4.0711254e-009
4.3920682e-009
4.6146959e-009
4.7732377e-009
5.11615e-009
5.2675796e-009
4.9865735e-009
4.4072142e-009
3.7728549e-009
3.7346761e-009
3.9165372e-009
3.6496164e-009
3.5418723e-009
3.8988713e-009
3.9402565e-009
3.7205936e-009
3.6322719e-009
3.6823103e-009
3.9925314e-009
3.97714e-009
3.7381985e-009
3.5487761e-009
3.4790589e-009
3.7078417e-009
3.9122975e-009
3.8253687e-009
3.9710788e-009
3.4939241e-009
3.3658449e-009
3.6506352e-009
3.6150998e-009
3.5892756e-009
3.3173066e-009
3.4873421e-009
3.4797371e-009
3.299208e-009
3.5930827e-009
3.8198e-009
3.9841116e-009
3.9980938e-009
3.853812e-009
3.8891888e-009
3.7067364e-009
3.7123528e-009
3.8521479e-009
3.7342126e-009
3.5828155e-009
3.4159894e-009
3.5582352e-009
3.7547105e-009
3.6395623e-009
3.4310539e-009
3.1505279e-009
3.1842688e-009
3.5859773e-009
3.7400991e-009
3.7981166e-009
3.8717143e-009
4.0822275e-009
3.9783774e-009
3.9293331e-009
3.8971627e-009
3.9100396e-009
3.8210926e-009
4.1170833e-009
4.5068697e-009
4.279948e-009
3.7166445e-009
3.9255708e-009
4.0439728e-009
4.1277603e-009
3.8078132e-009
3.7973722e-009
3.8980336e-009
4.2453228e-009
4.6855856e-009
4.4802021e-009
3.9246851e-009
3.8658334e-009
3.8657793e-009
3.7019299e-009
3.7524987e-009
3.5143262e-009
3.608594e-009
3.2674938e-009
3.2552273e-009
3.5975143e-009
4.1719558e-009
4.8004844e-009
4.9018185e-009
4.7362399e-009
4.28399e-009
4.3428742e-009
4.4354588e-009
4.1769526e-009
4.3907359e-009
4.614469e-009
4.7311878e-009
4.3409537e-009
3.6671733e-009
3.5782752e-009
3.9499358e-009
4.0411749e-009
3.8921827e-009
3.5634371e-009
3.1826268e-009
3.4442445e-009
3.5312044e-009
3.3897112e-009
3.3346097e-009
3.1561476e-009
3.4018516e-009
3.5114077e-009
3.752065e-009
3.3398615e-009
2.9402511e-009
3.2684543e-009
3.4721412e-009
3.5373228e-009
3.9602331e-009
4.2746371e-009
4.3260698e-009
4.4886034e-009
4.5856123e-009
4.6980045e-009
4.5822813e-009
4.1987299e-009
3.770949e-009
3.8049789e-009
4.1942349e-009
4.3202812e-009
4.1009547e-009
4.4258877e-009
4.6327484e-009
4.6062027e-009
4.493603e-009
4.4112897e-009
4.1177838e-009
4.0307616e-009
4.0256563e-009
4.2963599e-009
4.5451429e-009
4.7445491e-009
4.3126832e-009
3.9769187e-009
3.8402825e-009
3.9733462e-009
3.9793479e-009
4.0078006e-009
4.1206743e-009
4.1384067e-009
3.8777832e-009
3.8283063e-009
3.9671398e-009
4.0085738e-009
4.3314384e-009
4.1879745e-009
4.0965279e-009
3.7969159e-009
4.0540143e-009
4.2549126e-009
4.1110175e-009
3.903853e-009
4.0319662e-009
4.0262859e-009
3.9260883e-009
4.0498749e-009
4.1496709e-009
3.9933235e-009
3.9329337e-009
3.6169279e-009
3.644419e-009
3.7834451e-009
3.9278068e-009
4.125389e-009
4.2896547e-009
4.2377255e-009
4.190412e-009
4.0631018e-009
4.0854972e-009
4.152362e-009
4.3273005e-009
4.3357056e-009
4.3214195e-009
4.4465515e-009
4.5353873e-009
4.3653858e-009
4.5139319e-009
4.4551276e-009
4.1691681e-009
4.0404147e-009
4.3519842e-009
4.2396246e-009
3.9482805e-009
4.0002422e-009
3.9135075e-009
3.9347486e-009
3.8696944e-009
3.984684e-009
3.762809e-009
3.3092106e-009
3.1850743e-009
3.478469e-009
3.9081093e-009
4.195786e-009
4.4708147e-009
4.4610968e-009
4.3350357e-009
4.038645e-009
3.8044153e-009
3.9538742e-009
4.3431791e-009
4.6405166e-009
4.7530036e-009
4.7679015e-009
4.3136305e-009
4.2682402e-009
4.3275925e-009
4.3881111e-009
4.9553884e-009
4.8304816e-009
4.5733223e-009
4.3975525e-009
3.8508858e-009
3.27696e-009
3.2759427e-009
3.2863199e-009
3.1768941e-009
3.3917324e-009
3.3132671e-009
3.3529705e-009
3.729869e-009
3.6789504e-009
3.5256805e-009
3.6935986e-009
4.2851036e-009
4.430138e-009
4.2866282e-009
4.3077256e-009
4.16931e-009
4.2226659e-009
4.2607335e-009
4.0426591e-009
3.9864033e-009
3.7957792e-009
4.109749e-009
4.1232497e-009
3.8980111e-009
3.9171379e-009
3.9275625e-009
4.0368771e-009
3.8193317e-009
3.8821573e-009
3.7807609e-009
3.7349365e-009
3.868578e-009
4.3891263e-009
5.1849975e-009
5.9243321e-009
6.4114188e-009
6.6771201e-009
6.6903333e-009
6.5187952e-009
6.2427914e-009
5.8631843e-009
5.3479123e-009
4.8420123e-009
4.3911107e-009
4.3543736e-009
4.4484013e-009
4.5446872e-009
4.8732238e-009
5.2777652e-009
5.5448149e-009
5.5693248e-009
5.322742e-009
5.0899082e-009
4.8526514e-009
4.4821301e-009
4.3678013e-009
4.3181807e-009
4.0439061e-009
4.1430754e-009
4.0777826e-009
3.7329825e-009
3.4576974e-009
3.8444523e-009
4.0639076e-009
4.0250072e-009
3.9706273e-009
4.2743081e-009
4.4095839e-009
4.7436489e-009
4.4775e-009
4.1374089e-009
4.0832216e-009
3.8681269e-009
3.647984e-009
3.564423e-009
3.6625359e-009
3.6954604e-009
3.7713622e-009
3.901012e-009
3.7830781e-009
3.976187e-009
4.3822205e-009
4.4397105e-009
4.2762478e-009
4.031252e-009
4.2888765e-009
4.5031398e-009
4.6730776e-009
4.8098425e-009
4.7121475e-009
4.3617703e-009
4.3360898e-009
4.5872258e-009
4.8406688e-009
4.7904718e-009
4.8146942e-009
4.652531e-009
4.6023325e-009
4.303491e-009
3.9159033e-009
3.464569e-009
3.3374026e-009
3.1907174e-009
3.3998363e-009
3.4079538e-009
3.3241514e-009
3.35496e-009
3.3853834e-009
3.4598924e-009
3.2191744e-009
3.1568139e-009
3.299685e-009
3.2512646e-009
3.3662527e-009
4.1239548e-009
4.1698592e-009
3.8027519e-009
3.7058733e-009
3.6510592e-009
3.8921477e-009
3.9573781e-009
4.4730234e-009
4.8453567e-009
5.2901373e-009
5.3176772e-009
4.8367767e-009
4.9817623e-009
4.8145983e-009
4.4952305e-009
3.9209668e-009
3.7920697e-009
3.841628e-009
3.7941233e-009
3.629939e-009
3.5726253e-009
3.8449158e-009
3.8807712e-009
3.765337e-009
3.5564907e-009
3.6659979e-009
3.8093981e-009
4.0005362e-009
4.1401387e-009
4.0869116e-009
3.7873499e-009
3.5467267e-009
3.5605163e-009
3.6740138e-009
3.4237756e-009
3.4045392e-009
3.641301e-009
3.6942732e-009
3.6870535e-009
3.7384388e-009
3.7481907e-009
3.4165127e-009
3.1103634e-009
3.3083767e-009
3.3224078e-009
3.5279202e-009
3.6881956e-009
3.6263627e-009
3.798031e-009
3.7832649e-009
3.8727245e-009
3.6241207e-009
3.6873805e-009
3.6562206e-009
3.5932349e-009
3.9334059e-009
4.008684e-009
4.3285199e-009
4.5760509e-009
4.7887273e-009
4.8797249e-009
4.4405527e-009
4.1322874e-009
3.844215e-009
3.5056634e-009
4.1712543e-009
4.8310769e-009
4.9079878e-009
5.0181677e-009
4.9195125e-009
4.9176774e-009
4.7856553e-009
4.3058113e-009
4.1765793e-009
4.4350706e-009
4.5384242e-009
4.5262541e-009
4.2405376e-009
4.0900059e-009
4.2879719e-009
4.1805168e-009
4.1367608e-009
4.0501223e-009
3.7320985e-009
4.158276e-009
4.5341669e-009
4.9598155e-009
4.9380779e-009
5.0090767e-009
4.911718e-009
4.9759394e-009
5.0524665e-009
4.7918934e-009
5.0038942e-009
5.227485e-009
5.549868e-009
5.3670319e-009
4.555807e-009
3.8480863e-009
3.6213571e-009
3.838698e-009
3.9574349e-009
3.8730087e-009
3.6262792e-009
3.7386714e-009
3.7888061e-009
3.6697639e-009
3.5840871e-009
3.3418769e-009
3.3293216e-009
3.6446397e-009
3.5933344e-009
3.4894384e-009
3.3102532e-009
3.4233669e-009
3.3721594e-009
3.5134451e-009
3.6054058e-009
3.4619419e-009
3.4476069e-009
3.3073169e-009
3.4007193e-009
3.4909005e-009
3.5390171e-009
3.3614677e-009
3.1968997e-009
3.4021246e-009
3.5558123e-009
3.8291118e-009
3.7742029e-009
3.6117493e-009
3.306849e-009
3.3778478e-009
3.4984132e-009
3.4793204e-009
3.5743572e-009
3.633723e-009
3.4781431e-009
3.1203128e-009
3.2590988e-009
3.2016414e-009
3.2145672e-009
3.2823921e-009
3.3553157e-009
3.6165466e-009
3.6731728e-009
4.3522726e-009
4.7278775e-009
4.6697948e-009
4.6200289e-009
4.6740102e-009
5.029806e-009
4.8859095e-009
4.3547698e-009
3.8587705e-009
3.8471768e-009
3.7254438e-009
3.5901531e-009
3.6389883e-009
3.8628192e-009
3.9417985e-009
3.6295445e-009
3.6125187e-009
3.5178508e-009
3.3457823e-009
3.3187565e-009
3.3960526e-009
3.5110911e-009
3.6106945e-009
3.6102048e-009
3.6730808e-009
3.5649515e-009
3.4530245e-009
3.3292734e-009
3.470365e-009
3.9681274e-009
4.3633459e-009
4.6346733e-009
4.7669205e-009
4.7324905e-009
4.6834966e-009
4.3209056e-009
3.7776009e-009
3.6975976e-009
3.6330739e-009
3.7382545e-009
3.6968056e-009
3.2921974e-009
3.1594537e-009
3.4874643e-009
3.5730773e-009
3.5831182e-009
3.6139757e-009
3.2872008e-009
3.5550684e-009
3.748035e-009
3.5336589e-009
3.4959128e-009
3.6407561e-009
3.3094619e-009
3.1256627e-009
3.3270425e-009
3.783173e-009
4.0503664e-009
3.8527708e-009
4.0595812e-009
4.3288904e-009
4.4616666e-009
4.4108917e-009
4.1971899e-009
3.9231064e-009
3.9863188e-009
3.9622726e-009
3.7549659e-009
4.0286981e-009
3.9597988e-009
3.6014381e-009
3.7736369e-009
3.8129061e-009
3.7432867e-009
3.9581739e-009
3.9942708e-009
3.9483515e-009
4.1323271e-009
4.229096e-009
4.052363e-009
4.1236508e-009
4.0667712e-009
4.3827132e-009
4.014499e-009
3.6809452e-009
3.6999756e-009
3.6726134e-009
3.9103858e-009
3.4965465e-009
3.374283e-009
3.2596653e-009
3.0956262e-009
2.8815865e-009
2.9687879e-009
3.2561253e-009
3.3563555e-009
3.7947928e-009
3.9254545e-009
4.3769191e-009
4.7964645e-009
4.5789649e-009
4.323486e-009
3.7296072e-009
3.40687e-009
3.3871046e-009
3.2670993e-009
3.5708793e-009
3.9609547e-009
3.8967184e-009
3.6282107e-009
3.8131004e-009
4.0888997e-009
4.301625e-009
4.0649446e-009
4.0103232e-009
4.443327e-009
4.5107697e-009
4.423746e-009
4.5576276e-009
4.6055026e-009
4.61891e-009
4.6596209e-009
4.6178831e-009
4.4261536e-009
4.4272982e-009
4.4479645e-009
4.2890684e-009
4.1959401e-009
4.4900548e-009
4.3963501e-009
4.3083648e-009
3.9571666e-009
3.9254778e-009
4.3124268e-009
4.2887674e-009
3.9892991e-009
3.7841541e-009
3.7497271e-009
3.9037022e-009
3.8392274e-009
3.8144611e-009
3.9657455e-009
3.9880935e-009
4.1698094e-009
4.0181738e-009
4.0237902e-009
4.418096e-009
5.1954634e-009
5.1008904e-009
5.1407864e-009
5.2103435e-009
5.0204395e-009
4.7977955e-009
4.3511701e-009
4.0067035e-009
4.4967268e-009
4.9846803e-009
5.3358635e-009
5.3382587e-009
5.3499338e-009
5.3295905e-009
5.2395382e-009
5.5722103e-009
5.3469703e-009
4.2361875e-009
3.6630766e-009
3.7929679e-009
4.243376e-009
4.4521111e-009
4.6934885e-009
4.5097381e-009
4.0070563e-009
3.9931066e-009
3.9867537e-009
3.8168485e-009
3.7800625e-009
3.8542841e-009
3.7487982e-009
3.6533627e-009
3.7807543e-009
3.7334408e-009
3.9285692e-009
3.9475048e-009
3.9135075e-009
3.7601397e-009
3.7473443e-009
3.8281032e-009
3.9583323e-009
3.8851049e-009
3.7278922e-009
4.0754689e-009
4.1183446e-009
4.1066531e-009
4.0405424e-009
4.1289455e-009
4.0008174e-009
3.9732626e-009
4.132e-009
4.2628529e-009
4.0347753e-009
3.8615066e-009
3.8297215e-009
3.9422085e-009
3.9102322e-009
3.7148458e-009
3.7983459e-009
3.7726655e-009
3.6185287e-009
3.6616445e-009
3.8410534e-009
3.8486909e-009
3.7670029e-009
3.8617996e-009
3.8213123e-009
3.5239125e-009
3.5840473e-009
3.5757223e-009
3.4886023e-009
3.5021518e-009
3.4813269e-009
3.4230531e-009
3.4305454e-009
3.6314925e-009
3.6716745e-009
3.7621935e-009
3.6112781e-009
3.4337761e-009
3.4912186e-009
3.5691401e-009
3.5751906e-009
3.7298414e-009
3.7150264e-009
4.0028928e-009
4.5594543e-009
4.7727057e-009
4.768805e-009
4.2231919e-009
3.8505532e-009
3.7119449e-009
4.0324077e-009
4.3718586e-009
4.1289283e-009
4.0049328e-009
3.8837762e-009
3.8959803e-009
4.3910596e-009
4.2883637e-009
4.3551337e-009
4.4533903e-009
4.391415e-009
4.6074061e-009
4.6481675e-009
4.5710476e-009
4.3301843e-009
4.0900441e-009
4.0354701e-009
4.2881441e-009
4.0315612e-009
3.4465284e-009
3.2245111e-009
3.6046812e-009
3.5598673e-009
3.3575124e-009
3.2402498e-009
3.2501943e-009
3.3278757e-009
3.2037394e-009
3.1788279e-009
3.1536764e-009
3.1579e-009
3.3779806e-009
3.7566601e-009
3.7246824e-009
3.4150717e-009
3.3340579e-009
3.4416892e-009
3.5211516e-009
3.68354e-009
3.8706879e-009
3.9976469e-009
3.8972106e-009
3.9604704e-009
4.0950721e-009
4.3782755e-009
4.8352195e-009
5.300098e-009
5.6996876e-009
6.0008702e-009
6.1847494e-009
6.1005143e-009
5.8752269e-009
5.6081164e-009
5.2233173e-009
4.8419321e-009
4.304301e-009
3.9314727e-009
4.0254041e-009
4.2881257e-009
4.7511284e-009
5.1032214e-009
5.3787791e-009
5.2285852e-009
4.7066766e-009
4.184288e-009
3.8793403e-009
3.7106368e-009
3.6464968e-009
3.4860627e-009
3.4150475e-009
3.3043726e-009
3.3892655e-009
3.3144527e-009
3.1248851e-009
3.0332473e-009
2.9696378e-009
3.1298628e-009
3.2609083e-009
3.3446959e-009
3.5417002e-009
3.4660709e-009
3.3663548e-009
3.303658e-009
3.2036056e-009
3.2931615e-009
2.9820602e-009
3.037292e-009
3.291504e-009
3.4325986e-009
3.4458103e-009
3.4489286e-009
3.49714e-009
3.6374152e-009
3.6998096e-009
3.9219084e-009
4.3192413e-009
4.4875446e-009
4.6012822e-009
4.7305482e-009
4.8819288e-009
5.0355217e-009
5.2352168e-009
5.3061682e-009
5.3824079e-009
5.2676449e-009
4.9816869e-009
4.9247111e-009
4.5945726e-009
4.3684687e-009
4.110779e-009
3.8452525e-009
3.5937179e-009
3.3203545e-009
3.4067854e-009
3.715467e-009
3.9528082e-009
3.8642924e-009
3.5468464e-009
3.5050626e-009
3.5965892e-009
3.5252865e-009
3.3119225e-009
3.2072545e-009
3.1612878e-009
3.0578703e-009
3.3567933e-009
3.5799988e-009
3.483744e-009
2.9918803e-009
3.0728318e-009
3.3245931e-009
3.618613e-009
3.692353e-009
3.8705602e-009
4.2419334e-009
4.4265802e-009
4.415708e-009
4.391327e-009
4.4425671e-009
4.2850179e-009
3.8269033e-009
3.2825897e-009
3.1053292e-009
3.1261866e-009
3.089208e-009
3.1764094e-009
3.3170224e-009
3.338071e-009
3.4841634e-009
3.6749178e-009
3.6122684e-009
3.432941e-009
3.4193291e-009
3.1883681e-009
3.2745101e-009
3.3409438e-009
3.3388686e-009
3.4380393e-009
3.517644e-009
3.4610519e-009
3.4926784e-009
3.4911337e-009
3.3787726e-009
3.444052e-009
3.6074998e-009
3.6722013e-009
3.7539692e-009
3.9990983e-009
3.8292405e-009
3.547704e-009
3.3682803e-009
3.4371647e-009
3.5270584e-009
3.5045517e-009
3.5342535e-009
3.5878495e-009
3.7753842e-009
3.7656174e-009
3.7589266e-009
3.813917e-009
4.0083742e-009
3.9704354e-009
4.1695542e-009
4.5553489e-009
4.8263414e-009
4.8987345e-009
4.7112828e-009
4.394268e-009
4.0351886e-009
3.7004331e-009
3.8791204e-009
4.1362663e-009
4.8395018e-009
5.1670294e-009
5.1289469e-009
4.680302e-009
4.2786276e-009
4.0555508e-009
4.093811e-009
3.8826577e-009
3.6011716e-009
3.5333777e-009
3.7109596e-009
3.8973874e-009
4.126748e-009
4.6265759e-009
4.7046425e-009
4.5160366e-009
4.0544118e-009
3.9829165e-009
4.2022755e-009
4.2579874e-009
4.4217716e-009
4.5870937e-009
4.7350146e-009
4.8799527e-009
4.7886498e-009
4.7370585e-009
4.5137417e-009
4.3360975e-009
4.531466e-009
4.5795811e-009
4.5523656e-009
4.3550086e-009
3.9574193e-009
3.7290069e-009
3.740442e-009
3.7751935e-009
3.7243683e-009
3.3664431e-009
3.433019e-009
3.543439e-009
3.6911183e-009
3.9135075e-009
3.7882154e-009
3.5948975e-009
3.4640786e-009
3.2219648e-009
3.4890144e-009
3.8377913e-009
3.9047525e-009
3.6042766e-009
3.1926006e-009
3.3406637e-009
3.6140596e-009
3.4836733e-009
3.3732844e-009
3.4198141e-009
3.2061122e-009
2.9619787e-009
2.97697e-009
3.3203164e-009
3.4652071e-009
3.4234233e-009
3.5370172e-009
3.6933483e-009
3.7955017e-009
3.6532884e-009
3.4660278e-009
3.3356386e-009
3.3509203e-009
3.6094605e-009
3.8184845e-009
3.5845912e-009
3.4193016e-009
3.3808338e-009
3.4624107e-009
3.4997092e-009
3.4674899e-009
3.3526795e-009
3.1635431e-009
3.3509814e-009
3.7511518e-009
3.9195515e-009
4.1110275e-009
4.5288422e-009
4.7316623e-009
4.6780514e-009
4.6153057e-009
4.5454937e-009
4.4396729e-009
4.0661689e-009
3.6752622e-009
3.8206345e-009
3.6851985e-009
3.6715378e-009
3.4686999e-009
3.4471075e-009
3.510751e-009
3.34825e-009
3.4404982e-009
3.5179884e-009
3.3327948e-009
3.3662957e-009
3.7621884e-009
4.4053772e-009
4.8259316e-009
4.5682404e-009
4.0927215e-009
3.4991777e-009
3.3901845e-009
3.5580064e-009
3.8881329e-009
4.3355598e-009
5.0711027e-009
5.1159492e-009
4.6832179e-009
4.785561e-009
4.9783839e-009
4.8484289e-009
4.5735764e-009
4.465736e-009
3.9781974e-009
4.0308792e-009
4.0953407e-009
4.1018728e-009
4.0826823e-009
4.0371482e-009
3.9219037e-009
3.7657489e-009
3.5901227e-009
3.646411e-009
3.6824116e-009
3.5988981e-009
3.7050404e-009
3.9075241e-009
4.2236128e-009
4.212788e-009
3.9350018e-009
4.0331635e-009
4.1697847e-009
4.0658398e-009
3.9049716e-009
3.6133416e-009
3.8626995e-009
3.9983591e-009
3.8197059e-009
3.8463316e-009
3.776038e-009
3.6300745e-009
3.5328565e-009
3.866348e-009
4.2139247e-009
3.8363831e-009
3.6468614e-009
3.6937275e-009
3.657183e-009
3.7527014e-009
4.0103288e-009
4.0341659e-009
4.0203599e-009
3.7021434e-009
3.6975212e-009
3.6361209e-009
3.6360668e-009
3.7271118e-009
3.8006117e-009
3.8616119e-009
3.8111734e-009
3.7974178e-009
3.7180368e-009
3.7993721e-009
3.9662812e-009
3.9040659e-009
3.7088722e-009
3.6124737e-009
3.2268063e-009
3.1062261e-009
3.2981348e-009
3.4883617e-009
3.3530221e-009
3.249701e-009
3.483772e-009
3.6839012e-009
3.8345618e-009
3.8672922e-009
3.6109005e-009
3.6046898e-009
3.5851644e-009
3.6179437e-009
3.6712523e-009
3.4024082e-009
3.5988361e-009
3.7217085e-009
3.6730495e-009
3.8183729e-009
3.9239876e-009
4.2515641e-009
4.7705773e-009
5.0433953e-009
5.091992e-009
5.0238143e-009
4.9601544e-009
4.71703e-009
4.7131768e-009
4.5549549e-009
4.2735621e-009
4.2783132e-009
4.5250293e-009
4.6180464e-009
4.6757779e-009
4.6038974e-009
4.3071688e-009
3.8978502e-009
3.787125e-009
4.0214849e-009
4.1616653e-009
4.2198753e-009
4.0868917e-009
3.7544447e-009
3.2803171e-009
3.6826997e-009
3.782401e-009
3.9195512e-009
3.9214189e-009
3.6239701e-009
3.752756e-009
3.6454446e-009
3.5734204e-009
4.0201287e-009
4.8797064e-009
5.0700756e-009
5.0787221e-009
5.0119373e-009
4.961595e-009
4.7642395e-009
4.497415e-009
4.3667857e-009
4.8231089e-009
5.3117854e-009
5.3045182e-009
5.4867646e-009
5.5757915e-009
5.4540585e-009
5.4068413e-009
5.3626037e-009
5.060492e-009
4.340559e-009
3.8916236e-009
4.1061759e-009
4.757203e-009
5.0541568e-009
5.1699139e-009
4.8568894e-009
4.445117e-009
4.4085252e-009
4.1763596e-009
4.1287585e-009
3.9061145e-009
3.8126972e-009
4.0083072e-009
4.3037703e-009
4.3272237e-009
4.2280366e-009
4.0988994e-009
3.9846165e-009
3.9017268e-009
3.8422987e-009
3.963922e-009
4.2959229e-009
4.0981806e-009
4.0505306e-009
4.0843679e-009
4.1173888e-009
4.2262707e-009
4.325443e-009
4.5697542e-009
4.4715761e-009
3.9542312e-009
4.0371534e-009
4.2704065e-009
4.3693861e-009
4.5197103e-009
4.6970048e-009
4.8854996e-009
4.6728557e-009
4.6679445e-009
4.8033166e-009
4.9622466e-009
4.8582024e-009
5.0876579e-009
5.0772658e-009
4.8766416e-009
4.8302407e-009
4.6356723e-009
4.5115834e-009
4.3764853e-009
4.4189743e-009
4.2300794e-009
3.9560434e-009
3.8300297e-009
4.1852032e-009
4.3482657e-009
4.3171547e-009
4.5133411e-009
4.657368e-009
4.6333708e-009
4.5752407e-009
4.466246e-009
4.3023492e-009
3.9217775e-009
3.7989865e-009
4.0579119e-009
4.3436639e-009
4.382453e-009
4.712338e-009
5.2614954e-009
5.5169595e-009
5.7892974e-009
5.3070471e-009
4.7631646e-009
4.5858063e-009
4.8876171e-009
5.1117355e-009
4.9128878e-009
5.045664e-009
5.1012322e-009
5.1602128e-009
5.4424564e-009
5.1800089e-009
5.2557684e-009
5.3225355e-009
5.1232107e-009
5.2454563e-009
5.3923666e-009
5.2421727e-009
5.2740393e-009
5.0607716e-009
4.9786035e-009
5.0247968e-009
4.913304e-009
4.9872826e-009
5.0077547e-009
4.9134721e-009
4.9452438e-009
4.8299045e-009
4.2794861e-009
3.8882919e-009
3.9236672e-009
4.1481708e-009
4.0671569e-009
4.2400255e-009
4.228288e-009
4.2798659e-009
4.332164e-009
4.1136569e-009
4.0157203e-009
3.8410558e-009
3.7340808e-009
3.7394571e-009
3.8318994e-009
4.0571216e-009
4.1637454e-009
4.3899796e-009
4.8106274e-009
5.3243968e-009
5.862059e-009
6.2941486e-009
6.6633555e-009
6.9086742e-009
6.9300117e-009
6.7462628e-009
6.3843948e-009
6.1374283e-009
5.8490196e-009
5.5458499e-009
5.0694687e-009
4.4967919e-009
4.1068972e-009
4.3355822e-009
4.518356e-009
5.0435688e-009
5.5222896e-009
5.5201685e-009
4.7992278e-009
4.2755397e-009
4.0849141e-009
4.0193324e-009
3.8994753e-009
3.9489832e-009
3.9908974e-009
4.0091099e-009
4.0817919e-009
3.9415034e-009
3.9531771e-009
4.180853e-009
4.3585297e-009
4.3358305e-009
4.2319819e-009
3.9161228e-009
3.8108784e-009
3.723422e-009
3.6386091e-009
3.8430175e-009
4.0187251e-009
4.1674134e-009
4.228221e-009
4.2518655e-009
4.2962793e-009
4.101905e-009
3.9419036e-009
4.0906409e-009
4.2861057e-009
4.4491682e-009
4.8708754e-009
5.1143672e-009
5.2597854e-009
5.4308774e-009
5.2028028e-009
4.8342523e-009
5.0172188e-009
5.1387443e-009
5.4294955e-009
5.4128046e-009
5.1265592e-009
5.0127579e-009
5.0433739e-009
4.6378055e-009
4.0519563e-009
3.5227384e-009
3.3578814e-009
3.4204196e-009
3.8410688e-009
3.9488943e-009
3.6111117e-009
3.4508214e-009
3.6036926e-009
3.7737741e-009
3.850639e-009
3.9640877e-009
4.057539e-009
3.8511938e-009
3.8608005e-009
3.8486304e-009
3.8370366e-009
3.9793314e-009
4.2190744e-009
4.1440216e-009
3.9157055e-009
3.5276837e-009
3.5968081e-009
3.7284789e-009
3.8491405e-009
3.9183109e-009
4.1856021e-009
4.3462124e-009
4.4976894e-009
4.7007035e-009
4.6498812e-009
4.3472406e-009
4.1304626e-009
3.8380622e-009
3.6443131e-009
3.48984e-009
3.2768583e-009
3.3195414e-009
3.5346227e-009
3.5861517e-009
3.5941256e-009
3.4452282e-009
3.3554159e-009
3.5530944e-009
3.8835069e-009
4.0708489e-009
4.0519473e-009
4.0064607e-009
3.9271286e-009
3.694437e-009
3.7045741e-009
3.8445618e-009
3.8998411e-009
4.0380493e-009
3.9460737e-009
3.7122767e-009
3.5646788e-009
3.5689987e-009
3.5628355e-009
3.6234519e-009
3.9430967e-009
4.0557274e-009
4.1062473e-009
4.1351816e-009
4.0309463e-009
3.8740224e-009
3.768009e-009
3.7851162e-009
4.0536075e-009
4.1110027e-009
3.9911441e-009
3.8855144e-009
3.8884401e-009
3.7342559e-009
3.8039567e-009
4.1132177e-009
4.9014965e-009
5.0130708e-009
4.9508066e-009
4.7234996e-009
4.1551968e-009
4.0357694e-009
3.9135075e-009
3.784034e-009
4.1223796e-009
4.7553282e-009
5.0772312e-009
5.0708783e-009
4.8682819e-009
4.6271296e-009
4.2030042e-009
4.0362714e-009
3.9503545e-009
3.8289564e-009
3.5433837e-009
3.531741e-009
3.7647067e-009
4.0790144e-009
4.3233715e-009
4.485425e-009
4.5272917e-009
4.7030955e-009
4.6568384e-009
4.6547647e-009
4.853836e-009
5.1192499e-009
5.2164989e-009
5.3641782e-009
5.4206591e-009
5.2789244e-009
5.347425e-009
5.442847e-009
5.5792282e-009
5.3317313e-009
5.0524544e-009
4.675827e-009
3.9581061e-009
3.7443568e-009
3.6804094e-009
3.6254042e-009
3.5870802e-009
3.5443333e-009
3.2077998e-009
3.1842352e-009
3.5964253e-009
4.026882e-009
4.0624989e-009
3.7150036e-009
3.512985e-009
3.5036968e-009
3.3805221e-009
3.378687e-009
3.3854103e-009
3.5013111e-009
3.4137111e-009
3.425001e-009
3.544172e-009
3.2945103e-009
3.3737311e-009
3.3777606e-009
3.51847e-009
3.5129335e-009
3.4787924e-009
3.3400878e-009
3.6918948e-009
3.635399e-009
3.7134167e-009
3.7987912e-009
3.7555168e-009
3.6928674e-009
3.807085e-009
4.0247623e-009
3.8128874e-009
3.604859e-009
3.6304268e-009
3.5377311e-009
3.2510989e-009
3.0891269e-009
3.2371899e-009
3.2704508e-009
3.2419343e-009
3.4929755e-009
3.6000794e-009
3.6748284e-009
3.733329e-009
3.8224048e-009
3.9518634e-009
3.8366677e-009
3.8073348e-009
3.8596343e-009
4.2386502e-009
4.7624686e-009
4.7880868e-009
4.6302488e-009
4.5903853e-009
4.3710128e-009
4.1665406e-009
3.9333674e-009
3.675774e-009
3.5272619e-009
3.6126838e-009
3.7649787e-009
3.6407445e-009
3.7686177e-009
3.5799139e-009
3.6514906e-009
3.5506706e-009
3.5135009e-009
3.5005602e-009
3.7971762e-009
4.4117144e-009
4.9236584e-009
4.7835121e-009
4.4341424e-009
4.3325519e-009
4.0697666e-009
3.9275518e-009
3.8971609e-009
4.049358e-009
4.4348193e-009
4.4061087e-009
4.3881228e-009
4.4129705e-009
4.2004229e-009
4.4155027e-009
4.3604012e-009
4.2246778e-009
3.9382857e-009
3.6359325e-009
3.7266426e-009
3.8826892e-009
3.7866745e-009
3.729217e-009
3.5807049e-009
3.5237764e-009
3.588718e-009
3.6265944e-009
3.3815467e-009
3.5148045e-009
3.7401719e-009
3.9431401e-009
3.9049599e-009
3.8127916e-009
3.6494742e-009
3.6467737e-009
3.6429679e-009
3.6684393e-009
3.8558777e-009
3.8683219e-009
3.7112513e-009
3.832636e-009
3.7554184e-009
3.4656139e-009
3.5265651e-009
3.7466472e-009
3.7139953e-009
3.5841365e-009
3.7040291e-009
3.9677612e-009
3.9231888e-009
3.922748e-009
3.9946136e-009
3.9629233e-009
3.9238318e-009
4.0025222e-009
4.0716481e-009
3.9304913e-009
3.6815985e-009
3.7649534e-009
3.9472472e-009
4.1114166e-009
4.0827075e-009
3.9934242e-009
4.1030766e-009
4.1785473e-009
4.0849847e-009
3.684512e-009
3.5328261e-009
3.482146e-009
3.2936837e-009
3.2787724e-009
3.4115012e-009
3.562787e-009
3.6136907e-009
3.6316143e-009
3.715067e-009
3.7099632e-009
3.6218341e-009
3.4021698e-009
3.3901434e-009
3.8066601e-009
4.0739513e-009
3.8363078e-009
3.3605963e-009
3.3895291e-009
3.5867749e-009
3.5034999e-009
3.6767078e-009
3.6810263e-009
3.5404473e-009
3.9237438e-009
4.6334234e-009
4.9258579e-009
4.8576313e-009
4.7580604e-009
4.801031e-009
4.4426243e-009
4.45276e-009
4.2898722e-009
4.4317847e-009
4.4686491e-009
4.2756676e-009
4.4501734e-009
4.4849724e-009
4.4989546e-009
4.5377927e-009
4.4849019e-009
4.0702935e-009
3.8080342e-009
3.7731241e-009
3.7257157e-009
3.5443183e-009
3.5397923e-009
3.5469957e-009
3.6293904e-009
3.6402477e-009
3.7760525e-009
3.9403182e-009
4.0131454e-009
3.9845815e-009
3.6021339e-009
3.4614097e-009
3.8476875e-009
4.2824724e-009
4.5496198e-009
4.5658602e-009
4.5558059e-009
4.5921918e-009
4.3978145e-009
4.3128578e-009
4.3489562e-009
4.5020675e-009
4.7228208e-009
4.9360277e-009
4.6991043e-009
4.5899674e-009
4.6064019e-009
4.4944261e-009
4.3883163e-009
4.3482632e-009
3.9443736e-009
3.6646655e-009
3.4106742e-009
3.3554778e-009
3.5749821e-009
3.8724648e-009
3.785247e-009
3.5798146e-009
3.4301971e-009
3.5467248e-009
3.6613765e-009
3.4754125e-009
3.6874651e-009
3.6908234e-009
3.751102e-009
3.7117689e-009
3.8652181e-009
3.7764637e-009
3.4323794e-009
3.8956755e-009
3.8641778e-009
3.6798495e-009
3.841134e-009
3.8349248e-009
3.7279986e-009
3.8178435e-009
3.7772124e-009
3.56947e-009
3.4582173e-009
3.4522481e-009
3.5826684e-009
3.5849213e-009
3.5976055e-009
3.4950534e-009
3.4346636e-009
3.5972935e-009
3.7047826e-009
3.8172726e-009
3.8536569e-009
3.7588942e-009
3.4292314e-009
3.4495139e-009
3.7685824e-009
3.7794396e-009
3.676886e-009
3.5864499e-009
3.663266e-009
3.936567e-009
3.9667993e-009
4.0296249e-009
4.1396137e-009
3.8310595e-009
3.6029346e-009
3.554083e-009
3.7417124e-009
3.5970454e-009
3.6112217e-009
3.6367895e-009
3.7297593e-009
3.7107628e-009
3.5231644e-009
3.14192e-009
3.3841642e-009
3.3868008e-009
3.3061693e-009
3.1922228e-009
3.311779e-009
3.7032976e-009
3.8566016e-009
3.5401631e-009
3.5573177e-009
3.919559e-009
4.3602574e-009
4.3507307e-009
4.0351087e-009
3.7645339e-009
3.7137101e-009
4.0770553e-009
4.1935355e-009
3.9347864e-009
4.1095323e-009
4.3364407e-009
4.8422088e-009
4.9439756e-009
5.1151639e-009
5.1031849e-009
5.290478e-009
5.3506588e-009
5.3123363e-009
5.1255587e-009
5.0117574e-009
4.9997784e-009
5.2015909e-009
5.1340844e-009
5.3292143e-009
5.1710888e-009
5.0919005e-009
5.2520322e-009
5.4115356e-009
5.3511473e-009
4.6857341e-009
4.068588e-009
3.9335877e-009
3.8355548e-009
3.8955459e-009
3.8388575e-009
3.9144244e-009
4.2582005e-009
4.4635677e-009
4.014013e-009
4.1273164e-009
4.4055679e-009
4.332053e-009
4.3695931e-009
4.3999691e-009
4.4321231e-009
4.5194683e-009
4.5667655e-009
4.9024662e-009
5.348401e-009
5.9995674e-009
6.56516e-009
6.9373481e-009
7.0729114e-009
6.9799267e-009
6.7586799e-009
6.510654e-009
6.3274326e-009
6.0395054e-009
5.7965277e-009
5.07559e-009
4.5484895e-009
4.4476206e-009
4.6037605e-009
4.902442e-009
5.178096e-009
5.5537943e-009
5.1945712e-009
4.7647263e-009
4.6828946e-009
4.5682279e-009
4.3652966e-009
4.1675573e-009
4.0102957e-009
4.2721045e-009
4.489684e-009
4.3981425e-009
4.3692897e-009
4.5324959e-009
4.5868135e-009
4.5753161e-009
4.603385e-009
4.4660273e-009
4.5408253e-009
4.6130746e-009
4.4026903e-009
4.4655649e-009
4.2296061e-009
3.8873042e-009
4.0409445e-009
4.3263571e-009
4.6146072e-009
4.731855e-009
4.7987672e-009
5.303596e-009
5.7466933e-009
5.91067e-009
5.8793664e-009
5.9677681e-009
5.8681008e-009
5.5660395e-009
5.6113661e-009
5.5687169e-009
5.1750231e-009
5.2878953e-009
5.3353866e-009
5.3439354e-009
5.5002694e-009
5.0562401e-009
4.608416e-009
4.213519e-009
3.7930001e-009
3.7129968e-009
3.5647721e-009
3.66904e-009
3.7326836e-009
3.7491195e-009
3.8505484e-009
3.8235714e-009
3.8242848e-009
4.0734976e-009
4.0736346e-009
3.9907464e-009
4.2945724e-009
4.1154864e-009
4.3569586e-009
4.5225208e-009
4.327619e-009
4.3542937e-009
4.3624097e-009
4.4665813e-009
4.4475345e-009
4.2723914e-009
4.3821387e-009
3.9449371e-009
3.929642e-009
4.4940344e-009
5.1997207e-009
5.4212416e-009
5.3921013e-009
5.3759394e-009
5.1481063e-009
4.7515261e-009
4.4390335e-009
4.2088415e-009
3.9008652e-009
4.0968604e-009
4.4052057e-009
4.3764506e-009
4.3161557e-009
4.2272087e-009
3.9070704e-009
3.9970116e-009
4.0399347e-009
4.2162661e-009
4.5431209e-009
4.5559963e-009
4.2924434e-009
4.0200906e-009
3.8787411e-009
3.7032602e-009
3.6047473e-009
3.7129565e-009
3.8319838e-009
3.7940451e-009
3.8821578e-009
3.9807033e-009
3.9051703e-009
3.7289204e-009
3.4802203e-009
3.4854055e-009
3.607989e-009
4.0224357e-009
4.0215637e-009
3.8091613e-009
3.7172331e-009
3.6444398e-009
3.5842427e-009
3.5985139e-009
3.495578e-009
3.378508e-009
3.3154244e-009
3.5220925e-009
3.5467476e-009
3.5097705e-009
3.7436e-009
4.4448633e-009
5.111367e-009
5.260008e-009
5.086354e-009
4.6483834e-009
3.9344616e-009
3.7518166e-009
3.6240723e-009
3.4111898e-009
3.7946286e-009
4.5913207e-009
4.7528926e-009
4.9554741e-009
4.8752293e-009
4.4595645e-009
4.1365902e-009
3.7836629e-009
3.6849084e-009
3.4757747e-009
3.2025565e-009
3.079813e-009
3.4156115e-009
3.860441e-009
4.3249358e-009
4.5350652e-009
4.778797e-009
5.0881528e-009
5.0673279e-009
5.0446775e-009
5.0010653e-009
4.8988036e-009
4.6652941e-009
4.6261551e-009
4.6715291e-009
4.5564312e-009
4.4733489e-009
4.3650774e-009
4.6444327e-009
4.7919194e-009
4.6812919e-009
4.4123041e-009
3.7714089e-009
3.6978941e-009
3.8446118e-009
3.9047926e-009
3.992523e-009
3.9344891e-009
3.9459717e-009
3.8555341e-009
3.8544206e-009
3.9851297e-009
4.0397837e-009
4.1014077e-009
3.7903553e-009
3.4661289e-009
3.5706368e-009
3.5570235e-009
3.5452371e-009
3.6330164e-009
3.4812356e-009
3.2749364e-009
3.5305931e-009
3.8483621e-009
3.9703217e-009
3.7807052e-009
3.6776256e-009
3.8157374e-009
3.8517869e-009
3.5758276e-009
3.2673697e-009
3.1103496e-009
3.0795246e-009
3.1665334e-009
3.1631602e-009
3.4493448e-009
3.4467881e-009
3.4352432e-009
3.561528e-009
3.3740273e-009
3.2286891e-009
3.0209481e-009
3.1717539e-009
3.5347124e-009
3.6631145e-009
3.3975405e-009
3.2444603e-009
3.5204047e-009
3.4776593e-009
3.5137073e-009
3.5111046e-009
3.5744592e-009
3.4402739e-009
3.0952308e-009
3.0574358e-009
2.9709411e-009
2.8853606e-009
3.2958186e-009
3.8335311e-009
4.0656789e-009
4.2658555e-009
4.2324849e-009
4.1838245e-009
4.2608346e-009
4.1884251e-009
3.9594838e-009
3.7770314e-009
3.7538031e-009
3.8791766e-009
3.8608025e-009
3.8182008e-009
3.7599744e-009
3.8582339e-009
3.5014586e-009
3.2326634e-009
3.057421e-009
3.3219251e-009
3.6204643e-009
3.7843921e-009
4.1993694e-009
4.3255119e-009
4.1481062e-009
3.5536022e-009
3.3898017e-009
3.4811371e-009
3.5302628e-009
3.6869317e-009
4.2935369e-009
4.6116422e-009
4.6900925e-009
4.6651337e-009
4.6468099e-009
4.5846895e-009
4.7189548e-009
4.4577564e-009
4.1330974e-009
3.7806502e-009
3.5591604e-009
3.7868852e-009
3.8415392e-009
3.7868229e-009
3.5761007e-009
3.4161957e-009
3.3974867e-009
3.7355923e-009
3.4138656e-009
3.2560749e-009
3.3894764e-009
3.4086506e-009
3.3419146e-009
3.6394447e-009
4.004568e-009
4.091962e-009
4.0401277e-009
3.8442154e-009
3.7191648e-009
3.8180955e-009
3.7739543e-009
3.6681824e-009
3.6903363e-009
3.7511439e-009
3.794356e-009
3.5864713e-009
3.393395e-009
3.3624737e-009
3.320881e-009
3.4625031e-009
3.4259586e-009
3.5403215e-009
3.3657044e-009
3.1074368e-009
3.1712256e-009
3.2547731e-009
3.3139937e-009
3.4718658e-009
3.8613144e-009
3.9498628e-009
3.9316339e-009
4.0513339e-009
4.0804593e-009
3.7185913e-009
3.4522942e-009
3.2543119e-009
3.13205e-009
3.1632913e-009
3.3831793e-009
3.4399965e-009
3.5075355e-009
3.5731513e-009
3.4192546e-009
3.5290508e-009
3.6713929e-009
3.4948541e-009
3.3167757e-009
3.2789807e-009
3.5868947e-009
3.2766099e-009
3.2443431e-009
3.4154366e-009
3.6026349e-009
3.6231545e-009
3.4052208e-009
3.2521894e-009
3.2492993e-009
3.3840447e-009
3.3162033e-009
3.624839e-009
4.1964948e-009
4.5849344e-009
4.6834324e-009
4.5430935e-009
4.3715066e-009
4.3444318e-009
4.4278356e-009
4.2195657e-009
3.9497614e-009
3.9229741e-009
3.9503703e-009
3.9076708e-009
3.960643e-009
4.2112515e-009
4.548877e-009
4.3441158e-009
4.1363764e-009
3.721528e-009
3.1576927e-009
3.3312843e-009
3.361518e-009
3.1781025e-009
3.1430472e-009
3.1365017e-009
3.0997646e-009
3.361815e-009
3.5968476e-009
3.4971804e-009
3.4343858e-009
3.4643291e-009
3.6202779e-009
3.5562831e-009
3.6475697e-009
4.2692706e-009
4.9384221e-009
4.7262582e-009
4.5524605e-009
4.415294e-009
4.2142845e-009
4.245957e-009
3.9413456e-009
3.8828302e-009
4.4486673e-009
4.5921178e-009
4.6429726e-009
4.8633422e-009
4.9500621e-009
5.0282724e-009
4.8977899e-009
4.2853037e-009
3.8180054e-009
3.434405e-009
3.1012365e-009
3.0849783e-009
3.3259719e-009
3.5135539e-009
3.5634486e-009
3.51253e-009
3.1223434e-009
3.011138e-009
2.9202189e-009
3.0342943e-009
3.3517284e-009
3.5631557e-009
3.53012e-009
3.5113636e-009
3.6394768e-009
3.7427342e-009
3.6124917e-009
3.618397e-009
3.6871851e-009
3.8970256e-009
3.9135075e-009
4.0066713e-009
3.856716e-009
3.7680106e-009
3.8776141e-009
3.7839553e-009
3.8342826e-009
3.7042313e-009
3.7002343e-009
3.8152698e-009
3.7438235e-009
3.8748201e-009
3.9806275e-009
4.2010445e-009
4.4964587e-009
4.5663047e-009
4.7506181e-009
4.7317165e-009
4.5508496e-009
4.3461373e-009
4.1658482e-009
4.1632929e-009
4.1343927e-009
3.923189e-009
3.776649e-009
3.6665016e-009
3.8218725e-009
4.1078171e-009
3.999593e-009
3.574743e-009
3.4390196e-009
3.2505559e-009
3.1648776e-009
3.3127969e-009
3.3045222e-009
3.2605721e-009
3.2999881e-009
3.2383952e-009
3.511791e-009
3.8336007e-009
3.7654704e-009
3.5259036e-009
3.4976746e-009
3.2994048e-009
3.2185821e-009
3.3351586e-009
3.5327393e-009
3.8737313e-009
3.90478e-009
3.743528e-009
4.1474012e-009
4.5790137e-009
4.7704897e-009
4.7513481e-009
4.3148636e-009
4.3169728e-009
4.3942704e-009
4.3396964e-009
4.391178e-009
4.2935289e-009
4.6040197e-009
4.7603997e-009
4.9484144e-009
5.2335856e-009
5.5302e-009
5.9836338e-009
6.2464991e-009
6.001647e-009
6.0370223e-009
6.2662362e-009
6.2042595e-009
5.9277757e-009
5.6337423e-009
5.5135948e-009
5.4123421e-009
5.7190041e-009
5.602992e-009
5.375688e-009
4.8793065e-009
4.5864259e-009
4.6208884e-009
4.6870806e-009
4.611884e-009
4.2223256e-009
3.9499268e-009
4.1900048e-009
4.1119233e-009
3.7747659e-009
3.7435097e-009
3.9605602e-009
4.048387e-009
4.102223e-009
3.9240972e-009
3.8997636e-009
4.2243115e-009
4.6665923e-009
5.0038785e-009
5.5267813e-009
6.1802058e-009
6.697964e-009
6.9090995e-009
6.8352513e-009
6.6702506e-009
6.4794339e-009
6.1969876e-009
5.932473e-009
5.6806495e-009
5.3389744e-009
5.2494021e-009
5.3161721e-009
5.0393e-009
4.8942996e-009
4.728721e-009
4.3744498e-009
4.2198819e-009
4.0980541e-009
4.1057849e-009
3.9971281e-009
3.75617e-009
3.8205352e-009
4.1108508e-009
4.2780474e-009
4.439766e-009
4.2853892e-009
4.1518291e-009
4.1917726e-009
4.1096045e-009
3.9878226e-009
3.9492601e-009
3.9348303e-009
3.9724637e-009
4.0639918e-009
3.9715361e-009
3.8492741e-009
3.7459545e-009
3.6339312e-009
4.0003999e-009
4.4897476e-009
4.9958239e-009
5.5564172e-009
6.0566289e-009
6.5045344e-009
6.8073498e-009
6.7853722e-009
6.386393e-009
5.9188087e-009
5.5655481e-009
5.2964165e-009
5.1493002e-009
5.1194383e-009
5.1970723e-009
5.0970213e-009
5.0636492e-009
4.7208673e-009
4.2026126e-009
3.9255968e-009
3.9498681e-009
4.1049975e-009
3.8749033e-009
3.669711e-009
3.5315857e-009
3.3780728e-009
3.3363364e-009
3.4703157e-009
3.4547776e-009
3.7755278e-009
4.2331934e-009
4.2675122e-009
4.3527904e-009
4.2262966e-009
3.9989437e-009
3.8803356e-009
3.7935031e-009
3.5521108e-009
3.4201851e-009
3.4391192e-009
3.612856e-009
3.693615e-009
3.9072042e-009
3.8877751e-009
3.7784915e-009
3.6813728e-009
3.8822237e-009
4.3570046e-009
4.9077919e-009
4.8532179e-009
4.9552735e-009
5.0942522e-009
4.552536e-009
4.4167637e-009
4.2880592e-009
3.7561994e-009
3.4047642e-009
3.5755658e-009
4.0988552e-009
4.3021554e-009
3.9365386e-009
3.7721632e-009
3.7365315e-009
3.7234486e-009
3.7713711e-009
3.6543485e-009
3.5763159e-009
3.6084226e-009
3.5385616e-009
3.487643e-009
3.6032564e-009
3.6591595e-009
3.6848236e-009
3.6698649e-009
3.5925049e-009
3.7785949e-009
4.0334826e-009
4.045829e-009
3.7501598e-009
3.8081803e-009
3.6816391e-009
3.5016389e-009
3.6109536e-009
3.6069566e-009
3.5868044e-009
3.8748634e-009
4.1921508e-009
4.1525288e-009
3.8069583e-009
3.6588329e-009
3.8520855e-009
3.9279888e-009
3.9909122e-009
4.035326e-009
3.8538353e-009
3.6034045e-009
3.6655589e-009
4.0911586e-009
4.5975254e-009
4.8763043e-009
5.1308542e-009
5.0560888e-009
4.4200033e-009
3.950109e-009
4.0720212e-009
4.2043143e-009
4.6356853e-009
4.7416838e-009
4.8092199e-009
4.9528615e-009
4.9236723e-009
4.9898155e-009
4.9855785e-009
4.722648e-009
4.0889628e-009
3.6368107e-009
3.6396874e-009
3.8991403e-009
4.1133548e-009
4.4527109e-009
4.7570185e-009
4.9354153e-009
4.8911304e-009
4.9099697e-009
5.0768773e-009
5.3101304e-009
5.5202109e-009
5.1762747e-009
4.9806024e-009
4.9266536e-009
4.9738086e-009
5.0410098e-009
4.8261077e-009
4.9010005e-009
5.1003607e-009
4.9613198e-009
4.9030933e-009
4.6829993e-009
4.1771451e-009
3.8043628e-009
3.6349392e-009
3.620991e-009
3.6655974e-009
3.918224e-009
3.8910055e-009
3.8042707e-009
3.8496936e-009
3.8181973e-009
3.6400716e-009
3.6507851e-009
3.5815495e-009
3.4036148e-009
3.2212113e-009
3.2375006e-009
3.4090741e-009
3.4287284e-009
3.3389665e-009
3.3597261e-009
3.4279363e-009
3.6301326e-009
3.641424e-009
3.6151671e-009
3.6020842e-009
3.7220717e-009
3.9618621e-009
4.0737742e-009
3.8727159e-009
3.7174738e-009
3.8027519e-009
3.847551e-009
3.9200404e-009
3.6658594e-009
3.3227396e-009
3.4714769e-009
3.6121847e-009
3.4770866e-009
3.3233336e-009
3.4456785e-009
3.6548448e-009
3.5489277e-009
3.6782426e-009
3.8474602e-009
3.6728431e-009
3.5824544e-009
3.6102833e-009
3.6472929e-009
3.4760424e-009
3.5066584e-009
3.7179894e-009
3.662599e-009
3.502405e-009
3.4995608e-009
3.4872469e-009
3.7005976e-009
3.8064983e-009
4.2247931e-009
4.5714067e-009
4.6294242e-009
4.6940782e-009
4.8571408e-009
4.870883e-009
4.8015999e-009
4.4546351e-009
4.1366112e-009
3.7792121e-009
3.7986263e-009
3.6959304e-009
3.6838092e-009
3.8246607e-009
3.6469676e-009
3.6791232e-009
3.578927e-009
3.7106452e-009
3.8764015e-009
3.9135075e-009
4.1108955e-009
3.8929159e-009
4.1536683e-009
4.7200329e-009
4.565945e-009
4.3070536e-009
4.0056147e-009
3.9532054e-009
3.9946869e-009
4.251449e-009
4.6669048e-009
4.9842411e-009
5.0582211e-009
5.1043182e-009
5.2370454e-009
5.2918431e-009
5.3655342e-009
5.1137106e-009
4.8026568e-009
4.3086297e-009
3.8657546e-009
3.7772892e-009
3.9016996e-009
3.9259709e-009
3.8618783e-009
4.0192199e-009
3.7917691e-009
3.5465303e-009
3.4290751e-009
3.4357983e-009
3.6204955e-009
3.6401497e-009
3.5606754e-009
3.7039807e-009
3.955453e-009
4.0279913e-009
3.9863987e-009
3.8905291e-009
3.8626379e-009
3.7244149e-009
3.6353242e-009
3.7036796e-009
3.5070916e-009
3.5303049e-009
3.5798618e-009
3.7251377e-009
3.6708542e-009
3.7865639e-009
3.7441548e-009
3.5281933e-009
3.5539537e-009
3.7452845e-009
3.8144578e-009
3.9461286e-009
3.5981044e-009
3.4734376e-009
3.6557803e-009
3.7729791e-009
3.7522995e-009
3.6027768e-009
3.7570439e-009
3.9156835e-009
3.8948112e-009
3.8080779e-009
3.5286084e-009
3.5726384e-009
3.684309e-009
3.6519459e-009
3.5392026e-009
3.5358294e-009
3.6891807e-009
3.740566e-009
3.837046e-009
3.7870875e-009
3.542714e-009
3.4771323e-009
3.3864058e-009
3.6446111e-009
3.8410405e-009
3.8826168e-009
3.9373182e-009
3.83193e-009
3.6825052e-009
3.6304797e-009
3.6062899e-009
3.3737924e-009
3.4997408e-009
4.0604348e-009
4.4944981e-009
4.3948783e-009
4.5197213e-009
4.5873077e-009
4.4998988e-009
4.2159604e-009
4.0992267e-009
4.0736915e-009
4.2973297e-009
4.5116405e-009
4.6429735e-009
4.7595011e-009
4.8216556e-009
4.5270903e-009
4.2922368e-009
4.2732863e-009
4.3750057e-009
4.3274046e-009
4.0695208e-009
3.814956e-009
3.8423523e-009
3.671195e-009
3.4842723e-009
3.4435923e-009
3.5022855e-009
3.5632842e-009
3.4777526e-009
3.6516806e-009
3.6296066e-009
3.522679e-009
3.3545518e-009
3.5617015e-009
3.7871667e-009
3.8868664e-009
4.2699703e-009
4.5475491e-009
4.5860019e-009
4.6623364e-009
4.5257003e-009
4.4128132e-009
4.4796765e-009
4.4276051e-009
4.3835602e-009
4.7629139e-009
4.5895948e-009
4.4670914e-009
4.6038104e-009
4.6983182e-009
4.7189355e-009
4.4058621e-009
3.940007e-009
3.860626e-009
3.5288992e-009
3.471058e-009
3.5921523e-009
3.4689746e-009
3.286906e-009
3.0948387e-009
3.4015021e-009
3.8116727e-009
3.7148904e-009
3.744161e-009
3.6723294e-009
3.7683278e-009
3.899277e-009
3.9857079e-009
4.2398266e-009
4.1723216e-009
4.193948e-009
3.8726525e-009
3.4224207e-009
3.4347685e-009
3.570766e-009
3.4886453e-009
3.599741e-009
3.7589584e-009
4.0598536e-009
3.988791e-009
3.9745523e-009
3.8830568e-009
4.0126132e-009
4.0788542e-009
3.9580814e-009
3.737697e-009
3.8085031e-009
3.786527e-009
3.8581022e-009
3.9375157e-009
4.1407699e-009
4.4465695e-009
4.6287655e-009
4.1025747e-009
3.8897382e-009
3.9963146e-009
3.9060207e-009
3.940387e-009
3.9641278e-009
3.8945084e-009
3.8062816e-009
3.7986796e-009
3.8419391e-009
3.761598e-009
3.8680292e-009
3.7621595e-009
3.5973973e-009
3.5810443e-009
3.4473405e-009
3.4364683e-009
3.3189642e-009
3.3529926e-009
3.4662027e-009
3.6883043e-009
3.5800787e-009
3.5888201e-009
3.6153984e-009
3.4670789e-009
3.1538128e-009
3.4249017e-009
3.6543571e-009
3.7709811e-009
3.6241996e-009
3.444727e-009
3.4988519e-009
3.7528269e-009
4.129392e-009
4.5712432e-009
4.389705e-009
4.1799445e-009
3.8638898e-009
4.0536826e-009
4.4334704e-009
4.5060088e-009
4.4036478e-009
3.3885431e-009
3.6715998e-009
3.8291814e-009
4.1310841e-009
4.2908765e-009
4.5030729e-009
4.343073e-009
4.2541735e-009
4.352673e-009
4.0697437e-009
4.3368896e-009
4.7974861e-009
5.1907309e-009
4.9610205e-009
5.1477861e-009
5.3001269e-009
5.1893542e-009
4.8830626e-009
4.0895325e-009
3.751701e-009
3.424689e-009
3.2314689e-009
3.0223826e-009
2.8634866e-009
3.0852978e-009
3.0333213e-009
3.1963364e-009
3.4965084e-009
3.4936642e-009
3.4434672e-009
3.317984e-009
3.269854e-009
3.358592e-009
3.3970937e-009
3.6634692e-009
3.9767648e-009
4.3963561e-009
5.0609336e-009
5.5935964e-009
5.9651592e-009
6.1109138e-009
5.9893734e-009
5.644237e-009
5.2541986e-009
4.8156042e-009
4.3121089e-009
3.7533262e-009
3.4545336e-009
3.4100086e-009
3.4973523e-009
3.6049851e-009
3.3310469e-009
3.1786423e-009
3.1687318e-009
3.1251195e-009
3.1994833e-009
3.3224046e-009
3.5683471e-009
3.5448804e-009
3.4483855e-009
3.7065419e-009
3.7003312e-009
3.5785508e-009
3.4215307e-009
3.2031184e-009
3.1990725e-009
3.122818e-009
3.1657886e-009
3.0598256e-009
3.009387e-009
2.9480356e-009
3.066774e-009
3.0706123e-009
2.8878236e-009
3.1127583e-009
3.517928e-009
3.9479017e-009
4.3429735e-009
4.7704491e-009
5.1945566e-009
5.4804508e-009
5.7690373e-009
6.0923805e-009
6.1426589e-009
5.6043106e-009
5.0012038e-009
4.6925073e-009
4.6749526e-009
4.5234622e-009
4.3196168e-009
3.99068e-009
3.819911e-009
3.4612154e-009
3.0223794e-009
2.8362731e-009
2.8641983e-009
3.0967772e-009
3.2309951e-009
3.2450722e-009
2.9840189e-009
2.9988665e-009
3.026405e-009
2.8826536e-009
2.7315944e-009
2.8676378e-009
2.7732603e-009
2.5110988e-009
2.3115325e-009
2.3614257e-009
2.8339974e-009
3.1745048e-009
3.3509814e-009
3.1630481e-009
3.2567395e-009
3.1836573e-009
3.1172102e-009
3.185662e-009
3.2313249e-009
3.1936262e-009
3.2136197e-009
3.422497e-009
3.4974387e-009
3.686701e-009
4.0226433e-009
4.1584466e-009
4.2706936e-009
4.1959296e-009
4.0134313e-009
3.7897767e-009
3.7235712e-009
3.3730487e-009
3.1212726e-009
3.1827054e-009
3.267262e-009
3.2929261e-009
3.4380568e-009
3.5439101e-009
3.4942421e-009
3.3403454e-009
3.2534669e-009
3.2521133e-009
3.2089827e-009
3.0865281e-009
2.8780181e-009
2.6817205e-009
2.7178663e-009
2.9663589e-009
3.1434593e-009
3.1831138e-009
3.3503103e-009
3.8160054e-009
3.8379207e-009
3.77133e-009
3.5818586e-009
3.5056515e-009
3.2417608e-009
3.3824197e-009
3.645528e-009
3.487401e-009
3.6084938e-009
3.6154097e-009
3.3696419e-009
3.2384867e-009
3.3213615e-009
3.3673133e-009
3.2801948e-009
3.3157612e-009
3.5015637e-009
3.6041958e-009
3.5819307e-009
3.5136078e-009
3.4060564e-009
3.4195096e-009
3.8970332e-009
4.3423427e-009
4.4624739e-009
4.129212e-009
3.8439282e-009
3.5873439e-009
3.6357479e-009
3.7559754e-009
4.2134024e-009
4.5131418e-009
4.5453447e-009
4.4549561e-009
4.9131506e-009
4.9919863e-009
4.7792949e-009
4.7371748e-009
4.5584237e-009
3.8622915e-009
3.6577718e-009
3.7487709e-009
3.9056309e-009
3.9396134e-009
3.97148e-009
4.1543976e-009
4.6141302e-009
4.7890672e-009
4.725025e-009
4.892992e-009
5.1905192e-009
4.9366286e-009
4.7087926e-009
4.503458e-009
4.2679304e-009
4.3477766e-009
4.3457014e-009
4.352232e-009
4.466017e-009
4.7197505e-009
4.7219545e-009
4.4941674e-009
4.2097963e-009
4.1385426e-009
3.9170513e-009
3.8879599e-009
3.5991644e-009
3.2660463e-009
3.4218499e-009
3.8262017e-009
3.7656178e-009
3.7568141e-009
3.942953e-009
3.8312186e-009
3.777704e-009
3.5150624e-009
3.4389042e-009
3.5450464e-009
3.3916787e-009
3.1789874e-009
3.0131199e-009
2.9756642e-009
3.0376734e-009
3.0127619e-009
3.2903407e-009
3.3494176e-009
3.5695442e-009
3.6595816e-009
3.3194445e-009
3.1967484e-009
3.2137593e-009
3.169138e-009
3.2821065e-009
3.2793586e-009
3.2885342e-009
3.5293826e-009
3.7096094e-009
3.7410433e-009
3.6017119e-009
3.3885405e-009
3.382764e-009
3.4539554e-009
3.6366344e-009
3.6005212e-009
3.5532091e-009
3.4178694e-009
3.259984e-009
3.4038656e-009
3.6659634e-009
3.7445086e-009
3.5132128e-009
3.3291735e-009
3.4377191e-009
3.5498238e-009
3.536692e-009
3.3941423e-009
3.5693194e-009
3.601955e-009
3.5529582e-009
3.6538122e-009
3.4746284e-009
3.5384172e-009
3.8120531e-009
4.1462633e-009
4.1208717e-009
4.2598504e-009
4.6234341e-009
4.5478523e-009
4.6013046e-009
4.5207234e-009
4.0119858e-009
3.551659e-009
3.5005478e-009
3.7914902e-009
3.8131166e-009
3.7908515e-009
3.8169957e-009
3.7102147e-009
3.7339541e-009
3.734669e-009
3.8049951e-009
3.7235486e-009
3.6141213e-009
3.8228075e-009
4.0207749e-009
4.0322575e-009
4.1253221e-009
3.9288318e-009
3.8004637e-009
3.8976164e-009
3.9732796e-009
4.1520143e-009
4.6357389e-009
4.7378909e-009
4.8874446e-009
4.845323e-009
4.8619012e-009
4.8429047e-009
4.8303004e-009
4.605013e-009
4.3704959e-009
3.9909836e-009
3.7622348e-009
3.7913128e-009
3.6969339e-009
3.6039478e-009
3.7465803e-009
3.8953161e-009
3.9696325e-009
3.8049696e-009
4.014616e-009
4.287148e-009
4.1185882e-009
4.1686755e-009
4.1257375e-009
3.8873723e-009
4.0522618e-009
4.1813841e-009
4.3307956e-009
4.2931917e-009
4.1776123e-009
4.1063082e-009
3.9298182e-009
3.6988572e-009
3.7218305e-009
3.890854e-009
3.9355094e-009
3.8487746e-009
3.8632858e-009
3.7639549e-009
3.9430749e-009
4.1854139e-009
4.2383846e-009
4.2359746e-009
4.0710687e-009
3.8051569e-009
3.6521745e-009
3.9546076e-009
4.0599809e-009
4.0883861e-009
4.030785e-009
3.9863563e-009
4.0393744e-009
3.9135075e-009
3.635576e-009
3.6961924e-009
3.8787751e-009
3.7883849e-009
3.8063574e-009
3.9390847e-009
4.2855072e-009
4.4409759e-009
4.0957876e-009
3.9754964e-009
3.9743828e-009
3.8612068e-009
3.5896704e-009
3.4251498e-009
3.434229e-009
3.6080132e-009
3.8223714e-009
3.805971e-009
3.7838985e-009
3.7317767e-009
3.8220053e-009
4.0728539e-009
4.525329e-009
4.9102125e-009
5.1840395e-009
5.2733079e-009
5.4003143e-009
4.8707126e-009
4.3074077e-009
4.1081778e-009
4.1789366e-009
4.4938695e-009
4.3197814e-009
4.2018461e-009
4.2296246e-009
4.6003725e-009
4.7748783e-009
4.6601643e-009
4.5518423e-009
4.2600197e-009
4.2854927e-009
4.6436918e-009
4.6457996e-009
4.0470638e-009
3.5231326e-009
3.3431814e-009
3.4747544e-009
3.9444412e-009
4.0906314e-009
3.9529847e-009
3.9197564e-009
3.6697108e-009
3.5707637e-009
3.6572436e-009
3.6559848e-009
4.0932693e-009
4.1908072e-009
4.4238188e-009
4.7694723e-009
4.767686e-009
4.7964751e-009
4.7710361e-009
4.5569994e-009
4.665016e-009
4.6864024e-009
4.8178317e-009
5.0057027e-009
5.1458326e-009
5.5061966e-009
5.0611108e-009
4.6267911e-009
4.7991337e-009
5.0582502e-009
4.7478705e-009
4.3453293e-009
4.355948e-009
4.4166089e-009
3.9608013e-009
3.7080146e-009
3.7305538e-009
3.9008782e-009
3.8697169e-009
3.9742737e-009
4.2522836e-009
4.0478143e-009
3.8627156e-009
4.0229421e-009
4.2125452e-009
4.3305605e-009
4.5765535e-009
5.0522012e-009
4.7258604e-009
4.654943e-009
4.7243549e-009
4.4394549e-009
4.235079e-009
4.5165517e-009
4.6750965e-009
4.288949e-009
4.1051972e-009
3.9514457e-009
3.9720141e-009
3.9450846e-009
3.9105108e-009
4.1922236e-009
4.7512833e-009
4.9295853e-009
4.6137248e-009
4.5564111e-009
4.3490554e-009
4.5732241e-009
4.8891661e-009
5.1040533e-009
5.4835996e-009
5.2711957e-009
5.0490806e-009
4.7157194e-009
4.6789349e-009
4.3672558e-009
4.468495e-009
4.71343e-009
4.8250546e-009
4.7223573e-009
4.6476882e-009
4.7460914e-009
5.1331842e-009
5.1478406e-009
4.9563497e-009
4.7918291e-009
4.4571225e-009
4.1512591e-009
4.1037544e-009
3.8941865e-009
3.7376464e-009
3.8299909e-009
4.0467065e-009
4.0953032e-009
3.8931395e-009
3.7867423e-009
3.9799e-009
4.2641599e-009
4.617988e-009
4.6261041e-009
4.6005688e-009
4.3635506e-009
3.9301926e-009
3.9852318e-009
4.0502711e-009
4.0253122e-009
4.4883639e-009
4.6211889e-009
4.4489278e-009
4.373586e-009
4.4117499e-009
4.7196639e-009
4.8441706e-009
4.8071935e-009
3.6001783e-009
3.8991013e-009
4.0099065e-009
3.8345694e-009
3.7472108e-009
3.8402754e-009
3.6718134e-009
3.7167073e-009
3.8926074e-009
4.1721554e-009
4.7091923e-009
5.1353209e-009
5.2167051e-009
5.2775112e-009
5.4331222e-009
5.4783539e-009
5.3598896e-009
4.8956243e-009
4.0964666e-009
4.1455434e-009
4.263609e-009
4.1660562e-009
3.8639934e-009
3.5590457e-009
3.242754e-009
3.3155798e-009
3.4070589e-009
3.6649738e-009
3.9108689e-009
4.0192723e-009
4.0243123e-009
3.8823865e-009
3.9897304e-009
4.2237511e-009
4.4107567e-009
4.5108402e-009
4.9165389e-009
5.1974812e-009
5.6375987e-009
6.0729555e-009
6.3365439e-009
6.2948075e-009
6.0854337e-009
5.5729489e-009
5.0256555e-009
4.5438407e-009
4.4788354e-009
4.5017124e-009
4.3084923e-009
4.2060854e-009
4.3481861e-009
4.3972154e-009
4.4049492e-009
4.3674906e-009
4.3285428e-009
4.0071065e-009
4.0114249e-009
4.0905006e-009
4.1981809e-009
4.2003375e-009
3.9288989e-009
3.8434621e-009
3.8920099e-009
3.8954156e-009
4.0442951e-009
4.0352514e-009
3.6495855e-009
3.5983306e-009
3.7478843e-009
3.9421474e-009
4.0347319e-009
4.2249099e-009
4.3718203e-009
4.7641034e-009
5.173213e-009
5.6163607e-009
5.9852312e-009
6.2396359e-009
6.3609703e-009
6.4011048e-009
6.2424992e-009
6.2391261e-009
6.3712281e-009
6.2148332e-009
5.4850496e-009
4.6895932e-009
4.3217658e-009
4.1846955e-009
3.9394567e-009
3.6527786e-009
3.6915678e-009
3.7700182e-009
3.3846397e-009
3.1382481e-009
3.1492506e-009
3.19828e-009
3.5055672e-009
3.7978091e-009
4.2872042e-009
4.8153478e-009
4.8140921e-009
4.2005983e-009
3.958726e-009
3.8990089e-009
4.1848083e-009
4.1740324e-009
3.7716853e-009
3.6941787e-009
3.8283966e-009
3.8624754e-009
3.8764087e-009
3.8243863e-009
4.0685033e-009
4.3387728e-009
4.3990025e-009
4.2459726e-009
4.1472196e-009
4.1600964e-009
4.4887768e-009
4.7369805e-009
4.9163893e-009
5.0998833e-009
4.9720931e-009
4.8223808e-009
4.8925617e-009
5.267202e-009
5.3582974e-009
5.0793109e-009
4.4905293e-009
3.6387765e-009
3.2050347e-009
2.9685454e-009
2.9313283e-009
3.2175114e-009
3.2796169e-009
2.9980819e-009
2.9270208e-009
3.1884933e-009
3.4594843e-009
3.5162053e-009
3.5628313e-009
3.6672903e-009
3.5444993e-009
3.4972806e-009
3.5359275e-009
3.446739e-009
3.3096703e-009
3.2041858e-009
3.4402749e-009
3.6585775e-009
3.8109183e-009
3.6276006e-009
3.6658608e-009
3.7379175e-009
3.5474387e-009
3.5287297e-009
3.6941956e-009
4.1185951e-009
4.1160872e-009
4.0831967e-009
4.0884294e-009
3.998137e-009
3.9186627e-009
3.9541817e-009
4.0239788e-009
3.9270039e-009
3.7636864e-009
3.9873232e-009
4.2757659e-009
4.1045642e-009
4.023789e-009
4.1688723e-009
4.526544e-009
4.7751314e-009
4.772385e-009
4.5655569e-009
4.4192095e-009
4.1339732e-009
4.003538e-009
4.2210701e-009
4.5146574e-009
4.8092522e-009
4.9346731e-009
5.1376384e-009
5.2413299e-009
5.2750694e-009
5.0732924e-009
4.8556002e-009
4.6945883e-009
4.4943968e-009
4.2705525e-009
4.5338994e-009
4.9387327e-009
4.8493546e-009
4.5508479e-009
4.3944041e-009
4.4476164e-009
4.5646226e-009
4.4255342e-009
4.4933133e-009
4.3132153e-009
4.1602343e-009
4.1276313e-009
4.1384411e-009
4.4172201e-009
4.7253268e-009
4.7381547e-009
4.579644e-009
4.3484919e-009
4.4150677e-009
4.5232281e-009
4.4293307e-009
4.2858194e-009
4.058705e-009
4.1589337e-009
4.1566185e-009
4.0713728e-009
3.9513231e-009
3.7947341e-009
3.7355949e-009
3.4647312e-009
3.28502e-009
3.3906333e-009
3.5597546e-009
3.6280137e-009
3.2447023e-009
3.241378e-009
3.273292e-009
3.3427054e-009
3.5662473e-009
3.7185896e-009
3.7295906e-009
3.6041074e-009
3.6203507e-009
3.7185598e-009
3.6154787e-009
3.4718237e-009
3.3045604e-009
3.3938288e-009
3.39464e-009
3.3415077e-009
3.5753387e-009
3.3732239e-009
3.2767779e-009
3.1837918e-009
3.1011911e-009
3.0318591e-009
3.1857883e-009
3.2935175e-009
3.3712967e-009
3.3647497e-009
3.4782961e-009
3.5805444e-009
3.3741992e-009
3.3534707e-009
3.5496571e-009
3.7309403e-009
3.5587296e-009
3.4046403e-009
3.5597237e-009
3.7321122e-009
3.7944104e-009
3.6113342e-009
3.5204625e-009
3.5562245e-009
3.414106e-009
3.4465979e-009
3.5793726e-009
3.7485902e-009
3.7178155e-009
3.8160736e-009
3.5429977e-009
3.5228959e-009
3.4240451e-009
3.5588898e-009
4.221501e-009
4.5039353e-009
4.4274882e-009
4.6043485e-009
4.5782368e-009
4.4457347e-009
4.3797677e-009
3.8985753e-009
3.5194957e-009
3.5093925e-009
3.5926511e-009
3.538126e-009
3.3763451e-009
3.5640234e-009
3.7180001e-009
3.6520331e-009
3.5011191e-009
3.6264437e-009
3.570188e-009
3.4558088e-009
3.5810859e-009
3.7269857e-009
4.1339824e-009
4.3074777e-009
3.8741701e-009
3.6447946e-009
3.8724231e-009
4.1946164e-009
4.5216165e-009
4.8527017e-009
4.8918746e-009
4.8426393e-009
4.8821975e-009
4.8066156e-009
4.9033356e-009
5.0860132e-009
4.8712059e-009
4.7748074e-009
4.5387997e-009
4.1897175e-009
3.8102526e-009
3.3880015e-009
3.4390016e-009
3.6171125e-009
3.6893618e-009
3.7428141e-009
3.7196822e-009
3.6364088e-009
3.9135075e-009
3.8412891e-009
3.7272477e-009
3.7206548e-009
3.6848305e-009
3.6215558e-009
3.6689982e-009
3.6786064e-009
3.6144175e-009
3.71085e-009
3.9163165e-009
3.8663091e-009
3.9733182e-009
4.298875e-009
4.1222873e-009
3.7970519e-009
3.7267109e-009
3.5900733e-009
3.6643897e-009
3.8075986e-009
3.7015363e-009
3.6350893e-009
3.6540234e-009
3.7419435e-009
3.7384769e-009
3.6781805e-009
3.7214415e-009
3.6747043e-009
3.6482563e-009
3.5341661e-009
3.5119958e-009
3.5655918e-009
3.500299e-009
3.5476451e-009
3.5985015e-009
3.5616192e-009
3.2976781e-009
3.1129675e-009
3.2249256e-009
3.4271707e-009
3.5621117e-009
3.62513e-009
3.6671893e-009
3.754244e-009
3.943653e-009
3.7468739e-009
3.5665848e-009
3.7030149e-009
3.6926228e-009
3.5467082e-009
3.6047745e-009
3.670245e-009
3.9485454e-009
4.1590111e-009
4.426975e-009
4.7791169e-009
4.9237691e-009
5.003759e-009
4.9800966e-009
4.7496661e-009
4.2436179e-009
3.6978121e-009
3.7850624e-009
4.1179271e-009
4.1823886e-009
4.4025181e-009
4.5200548e-009
4.6431657e-009
4.8747845e-009
4.9114593e-009
4.7816005e-009
4.4459797e-009
4.3051133e-009
4.3803424e-009
4.440621e-009
4.5305621e-009
4.1315785e-009
4.1064759e-009
4.237234e-009
4.1380469e-009
3.9027578e-009
3.8019852e-009
3.8625038e-009
3.8499485e-009
3.5933641e-009
3.4876856e-009
3.3772492e-009
3.6236274e-009
4.1327383e-009
4.255707e-009
4.3334847e-009
4.3332839e-009
4.3159707e-009
4.2929351e-009
4.211776e-009
4.2363837e-009
4.4770394e-009
4.6355368e-009
4.7751867e-009
4.5809561e-009
4.5416231e-009
4.5626242e-009
4.605451e-009
4.5758292e-009
4.6392342e-009
4.5729309e-009
4.203801e-009
3.7328977e-009
3.6201054e-009
3.8341287e-009
3.8890701e-009
3.9074279e-009
3.9223717e-009
3.8790958e-009
3.8981752e-009
3.7503358e-009
3.6949453e-009
3.4471579e-009
3.5207527e-009
3.7367468e-009
3.7102988e-009
3.7889907e-009
3.7209078e-009
3.5416767e-009
3.3114358e-009
3.4690664e-009
3.5296339e-009
3.6413533e-009
3.8822047e-009
4.1576187e-009
4.6989392e-009
4.7998895e-009
4.542871e-009
4.2717199e-009
4.1921463e-009
4.5451076e-009
4.9435962e-009
4.6692712e-009
4.3406694e-009
4.4346971e-009
4.5361764e-009
4.4672771e-009
4.4772705e-009
4.4956268e-009
4.4192759e-009
4.4897932e-009
4.5662269e-009
4.5983335e-009
4.2845385e-009
4.0383869e-009
4.1543841e-009
3.9831306e-009
3.7781797e-009
3.766826e-009
3.8304221e-009
3.7470035e-009
3.706854e-009
3.7486703e-009
3.99481e-009
3.9550428e-009
3.6945156e-009
3.6977776e-009
3.7783927e-009
3.8226613e-009
3.8168848e-009
3.6961594e-009
3.4758238e-009
3.4780264e-009
3.6220533e-009
3.5674807e-009
3.4408433e-009
3.5286196e-009
3.6876459e-009
3.9016693e-009
3.7561858e-009
3.6051266e-009
3.6875687e-009
3.751645e-009
3.7059168e-009
3.6406226e-009
3.5041302e-009
3.8151217e-009
4.1428434e-009
4.0698101e-009
3.8937024e-009
4.0097011e-009
4.2359353e-009
4.4447667e-009
4.3356283e-009
4.8669515e-009
4.4572506e-009
4.2638364e-009
4.417333e-009
4.370212e-009
4.0269974e-009
3.9080545e-009
3.9996759e-009
3.8795773e-009
3.7605381e-009
3.6495727e-009
3.6319706e-009
4.1701128e-009
4.7048427e-009
4.7263239e-009
4.711463e-009
4.6378029e-009
4.6212113e-009
4.1933831e-009
3.8977643e-009
3.8869884e-009
3.831598e-009
3.8914913e-009
3.9728755e-009
4.060797e-009
4.1475643e-009
4.1124142e-009
4.0224582e-009
4.1583104e-009
4.1747923e-009
4.3327103e-009
4.8704214e-009
5.5883644e-009
6.1352074e-009
6.1734661e-009
6.045581e-009
6.0014398e-009
5.8918228e-009
5.6811999e-009
5.5788404e-009
5.4034573e-009
5.1250472e-009
4.9146644e-009
4.3913141e-009
4.1913626e-009
4.1549145e-009
4.0824101e-009
4.0753342e-009
4.293733e-009
4.2119502e-009
4.431933e-009
4.3990425e-009
4.3271146e-009
4.2619655e-009
4.059707e-009
4.156667e-009
4.3872752e-009
4.4615916e-009
4.2888978e-009
4.0819274e-009
3.941301e-009
3.9178327e-009
4.0597911e-009
4.077331e-009
4.0447768e-009
3.9329461e-009
3.9908229e-009
4.1297511e-009
4.1528193e-009
4.3708803e-009
4.7025419e-009
5.137995e-009
5.5298959e-009
5.838576e-009
5.989764e-009
6.1057597e-009
6.2194987e-009
6.2836224e-009
6.238521e-009
6.0238115e-009
5.8000636e-009
5.3653142e-009
5.0322939e-009
4.61562e-009
3.9968395e-009
3.854195e-009
3.9796619e-009
4.060037e-009
4.0654134e-009
3.9433915e-009
3.7596411e-009
3.7710273e-009
3.5049733e-009
3.3292509e-009
3.3962135e-009
3.4406273e-009
3.591719e-009
3.7393968e-009
4.1188454e-009
4.3462323e-009
4.4409328e-009
4.430637e-009
4.1543917e-009
4.1741911e-009
4.0395257e-009
4.0017781e-009
3.8821136e-009
3.7982149e-009
3.704845e-009
3.8280537e-009
3.5448369e-009
3.3576726e-009
3.4174711e-009
3.4175592e-009
3.6372546e-009
4.0320389e-009
3.9623706e-009
3.8246291e-009
3.8064017e-009
3.9562429e-009
4.1812739e-009
4.1884773e-009
4.1925097e-009
4.4782602e-009
4.6561296e-009
4.5773739e-009
4.376317e-009
3.8950787e-009
3.5769125e-009
3.6944478e-009
3.5910792e-009
3.7874093e-009
3.8111516e-009
3.5081272e-009
3.7127742e-009
3.8250701e-009
3.5132487e-009
3.5694407e-009
3.5394336e-009
3.84379e-009
4.2432847e-009
3.9837695e-009
3.4920984e-009
3.362047e-009
3.3590591e-009
3.4190013e-009
3.5907186e-009
3.6070093e-009
3.4460937e-009
3.5727638e-009
3.7892379e-009
3.3444884e-009
3.4136128e-009
3.6868635e-009
3.8568027e-009
4.2589408e-009
4.7007431e-009
4.770924e-009
4.4899194e-009
4.203385e-009
3.966801e-009
3.8154039e-009
3.9471711e-009
4.0254762e-009
3.7797114e-009
3.7260501e-009
4.170401e-009
4.2799082e-009
4.4284054e-009
4.7075193e-009
5.0276442e-009
5.0076861e-009
5.1917091e-009
5.2945338e-009
5.0838131e-009
4.7280513e-009
4.6225194e-009
4.6339057e-009
5.0671969e-009
5.1257938e-009
5.1716019e-009
5.4854754e-009
5.5680598e-009
5.4540184e-009
5.5298254e-009
5.6370256e-009
5.5925495e-009
5.4691318e-009
5.2726919e-009
5.106777e-009
5.3090696e-009
5.5652049e-009
5.2051165e-009
4.8847856e-009
4.7903103e-009
4.9281332e-009
5.3725789e-009
5.2831044e-009
5.1870911e-009
5.1458363e-009
5.2132301e-009
5.1555786e-009
5.0475485e-009
4.8341356e-009
5.0065241e-009
5.0839654e-009
5.1149192e-009
5.0774132e-009
4.804964e-009
4.6820294e-009
4.5986107e-009
4.4993776e-009
4.4526404e-009
4.2643234e-009
4.2090293e-009
4.1229672e-009
3.9138824e-009
3.5220629e-009
3.5051794e-009
3.8161235e-009
3.8458253e-009
3.846924e-009
3.9740252e-009
4.133868e-009
3.8711315e-009
3.9052088e-009
3.7795804e-009
3.84861e-009
3.8908605e-009
3.9129195e-009
4.0205984e-009
3.8914138e-009
3.8242452e-009
3.5759777e-009
3.3715084e-009
3.4994275e-009
3.7665261e-009
3.641763e-009
3.4314261e-009
3.4562738e-009
3.5615033e-009
3.6188495e-009
3.6099955e-009
3.8413253e-009
3.5214256e-009
3.2871959e-009
3.4867977e-009
3.6796191e-009
3.4927423e-009
3.5034558e-009
3.4305203e-009
3.3506593e-009
3.4437728e-009
3.3484322e-009
3.5644262e-009
4.0407956e-009
4.334334e-009
4.1321228e-009
3.9051047e-009
3.7806305e-009
3.7045671e-009
3.4282255e-009
3.4649951e-009
3.6814692e-009
3.6865582e-009
3.3576674e-009
3.5864516e-009
3.6892763e-009
3.6306646e-009
3.7234906e-009
3.8126613e-009
3.5626631e-009
3.4579492e-009
3.4591427e-009
3.8308996e-009
4.042327e-009
4.3392793e-009
4.6517125e-009
4.6925672e-009
4.3774283e-009
4.4483308e-009
4.5530802e-009
4.4551925e-009
4.5830627e-009
4.6437755e-009
4.3880564e-009
3.8506165e-009
3.7726313e-009
3.7166644e-009
3.6671875e-009
3.5828072e-009
3.2817535e-009
3.1992979e-009
3.5002405e-009
3.3724976e-009
3.2096099e-009
3.5592536e-009
3.9845184e-009
4.6432371e-009
4.5998649e-009
4.2203052e-009
3.8150717e-009
3.6042073e-009
3.5159345e-009
3.9135075e-009
4.2324307e-009
4.2003092e-009
4.2304436e-009
4.4941757e-009
4.5975798e-009
4.7365569e-009
4.8880324e-009
5.0085488e-009
5.0743098e-009
4.9201731e-009
4.4148968e-009
4.0509603e-009
3.7973572e-009
3.5898089e-009
3.7015743e-009
3.7784881e-009
3.9652523e-009
4.0045704e-009
4.0680228e-009
3.9856621e-009
3.8451305e-009
3.8822365e-009
3.9277082e-009
3.8113109e-009
3.7336132e-009
3.8587466e-009
3.7279263e-009
3.8049838e-009
3.7940628e-009
3.7408831e-009
3.640592e-009
3.6192397e-009
3.6613464e-009
3.817919e-009
3.8586315e-009
3.9281397e-009
4.0371669e-009
3.9825454e-009
3.7132213e-009
3.3191881e-009
3.1866385e-009
3.2927808e-009
3.3334933e-009
3.4250213e-009
3.4954911e-009
3.6482187e-009
3.599127e-009
3.4340774e-009
3.3419581e-009
3.2315692e-009
3.4960229e-009
3.8526381e-009
3.7016737e-009
3.6703212e-009
3.5979118e-009
3.266425e-009
3.2830535e-009
3.5464493e-009
3.6057662e-009
3.6136912e-009
3.6794506e-009
3.5596394e-009
3.5852072e-009
3.6193349e-009
3.4749568e-009
3.5053328e-009
3.7807956e-009
4.0519334e-009
4.1512953e-009
4.4204134e-009
4.4691064e-009
4.4223692e-009
4.4337555e-009
4.427161e-009
4.3783094e-009
4.6586768e-009
4.7188591e-009
4.4377078e-009
3.9503633e-009
3.7256522e-009
3.6006002e-009
3.7958738e-009
4.3264727e-009
4.424058e-009
4.4043874e-009
4.2873174e-009
4.2833678e-009
4.065483e-009
3.8402904e-009
3.5309672e-009
3.4113486e-009
3.9160351e-009
4.1907779e-009
4.0321693e-009
3.5893905e-009
3.536885e-009
3.3517373e-009
3.1237102e-009
3.2376418e-009
3.5188256e-009
3.8052029e-009
4.0056196e-009
3.3170308e-009
3.1333278e-009
3.3773501e-009
3.3340742e-009
3.8916432e-009
4.2409032e-009
4.2188767e-009
4.2093499e-009
4.199103e-009
4.1210689e-009
4.3985988e-009
4.4827731e-009
4.6065567e-009
4.5478502e-009
4.2959288e-009
3.9660778e-009
3.9995299e-009
4.3978259e-009
4.3708948e-009
4.4570872e-009
4.7062051e-009
4.527983e-009
3.9304015e-009
3.8390986e-009
3.5326114e-009
3.486452e-009
3.7477808e-009
3.8155109e-009
3.8308874e-009
3.3417619e-009
3.0983515e-009
3.3183833e-009
3.3572199e-009
3.418749e-009
3.3870127e-009
3.5647384e-009
3.3062782e-009
3.1627195e-009
3.2942451e-009
3.3174569e-009
3.3474002e-009
3.2582132e-009
3.2285425e-009
3.4157882e-009
3.4822218e-009
3.4985111e-009
3.7392661e-009
3.7094502e-009
3.6874251e-009
3.8625563e-009
3.6360657e-009
3.5161093e-009
3.5374467e-009
3.5470549e-009
3.5890654e-009
3.6318448e-009
3.6508278e-009
3.7199997e-009
3.9687827e-009
3.9562258e-009
3.6664213e-009
3.7856398e-009
3.9011095e-009
3.9960973e-009
3.9146997e-009
3.8034944e-009
4.0433811e-009
4.1076026e-009
4.1150949e-009
3.9266326e-009
3.612885e-009
3.6873954e-009
3.7010887e-009
3.7468005e-009
3.8273179e-009
3.8041386e-009
3.8243722e-009
3.6570141e-009
3.3651411e-009
3.5525794e-009
3.7587659e-009
3.6581371e-009
3.5814024e-009
3.3986596e-009
3.4883133e-009
3.4545085e-009
3.4109926e-009
3.3449768e-009
3.3787192e-009
3.3399625e-009
3.3958656e-009
3.5521996e-009
3.6723323e-009
3.4881004e-009
3.1540176e-009
3.0312741e-009
3.116696e-009
3.6081625e-009
4.1723179e-009
4.7047436e-009
4.9192011e-009
4.7884282e-009
4.6324156e-009
4.625101e-009
4.8106635e-009
3.2777067e-009
3.4489898e-009
3.7159906e-009
3.7397314e-009
3.4838213e-009
3.4584801e-009
3.9127318e-009
4.5002939e-009
4.8417615e-009
4.4856648e-009
4.1987467e-009
3.858417e-009
3.4146306e-009
3.3627015e-009
3.7528702e-009
3.8772806e-009
4.0755829e-009
4.1037941e-009
3.8430772e-009
3.8822976e-009
3.9335377e-009
3.9533371e-009
4.1722161e-009
4.4460431e-009
4.3005611e-009
4.2374302e-009
4.6200511e-009
4.7533547e-009
4.4685036e-009
4.3288877e-009
4.4950263e-009
4.6650115e-009
4.7194728e-009
4.574136e-009
4.6208568e-009
4.4996054e-009
4.4637811e-009
4.6601112e-009
4.6950064e-009
4.4353949e-009
4.254242e-009
4.1776496e-009
4.0903874e-009
4.0854288e-009
3.9485037e-009
3.7834067e-009
3.8514732e-009
3.9764614e-009
3.9046772e-009
3.9429374e-009
3.8529799e-009
3.7331702e-009
3.7848445e-009
3.849017e-009
3.8951125e-009
3.6899216e-009
3.7303926e-009
4.1124845e-009
4.5302962e-009
4.7271079e-009
4.3757216e-009
4.0791397e-009
4.0916802e-009
4.2187814e-009
4.2315146e-009
4.2994847e-009
4.5650912e-009
4.9734792e-009
5.3126398e-009
5.6504549e-009
5.9488948e-009
6.1325325e-009
6.11695e-009
5.9749278e-009
5.7706526e-009
5.5544037e-009
5.3496944e-009
5.0845057e-009
4.8114342e-009
4.7369577e-009
4.5032111e-009
4.2523003e-009
4.1158568e-009
3.9185975e-009
3.7147995e-009
3.6336419e-009
3.8026654e-009
4.1986514e-009
4.403011e-009
3.9816253e-009
3.5552906e-009
3.488891e-009
3.4811438e-009
3.243358e-009
2.8738932e-009
3.1258946e-009
3.3438593e-009
3.3512078e-009
3.2599064e-009
3.3172512e-009
3.3438784e-009
3.5996774e-009
3.8293714e-009
3.4967822e-009
3.2809659e-009
3.2979279e-009
3.3597934e-009
3.5911232e-009
3.6262096e-009
3.3847699e-009
3.1584734e-009
3.1709665e-009
3.3545568e-009
3.4569977e-009
3.5242952e-009
3.8735033e-009
4.0263256e-009
4.1260743e-009
4.4614861e-009
4.7569951e-009
4.9092885e-009
4.8153912e-009
4.6477456e-009
4.5562041e-009
4.741045e-009
4.5644098e-009
3.9910129e-009
3.6209718e-009
3.4385683e-009
3.3585161e-009
3.4184094e-009
3.4927258e-009
3.3436862e-009
3.48002e-009
3.5670273e-009
3.7057155e-009
3.9096439e-009
3.9114138e-009
3.5785357e-009
3.5389137e-009
3.5509252e-009
3.353906e-009
3.0724199e-009
2.8860735e-009
2.9686579e-009
3.4619959e-009
3.695538e-009
3.7013959e-009
3.950945e-009
4.0552603e-009
3.6638261e-009
3.6542519e-009
3.7789038e-009
3.6837069e-009
3.8867685e-009
4.0801189e-009
3.8169483e-009
3.844872e-009
3.8818831e-009
3.7768788e-009
3.6977882e-009
3.6139873e-009
3.7273885e-009
3.7888198e-009
3.8533287e-009
3.9219731e-009
4.1306593e-009
4.5610182e-009
4.8092693e-009
4.8414248e-009
4.712913e-009
4.5232979e-009
4.0912883e-009
3.714855e-009
4.0250271e-009
4.4571642e-009
4.6555613e-009
4.5193104e-009
4.4898812e-009
4.9090398e-009
5.1937783e-009
4.8958999e-009
4.6039809e-009
4.6881522e-009
4.8921266e-009
4.7978928e-009
4.471072e-009
4.0176692e-009
4.0079024e-009
4.1545712e-009
4.330904e-009
4.3948351e-009
4.5070835e-009
4.5063078e-009
4.7050887e-009
4.7450795e-009
4.6922376e-009
4.6598746e-009
4.697751e-009
4.6896186e-009
4.7426871e-009
4.6097508e-009
4.6544061e-009
4.7658367e-009
4.6630445e-009
4.5517917e-009
4.4406353e-009
4.0113164e-009
3.7249258e-009
4.0512057e-009
4.1921047e-009
4.3756002e-009
4.4525125e-009
4.0735292e-009
3.791563e-009
3.6374737e-009
3.6067479e-009
3.4493899e-009
3.4637574e-009
3.5253325e-009
3.5940257e-009
3.5696907e-009
3.6746313e-009
3.7595257e-009
3.7007702e-009
3.6281696e-009
3.4373514e-009
3.2249475e-009
3.2348431e-009
3.5584782e-009
3.6342837e-009
3.4026516e-009
3.4214405e-009
3.5133538e-009
3.7093476e-009
3.5951625e-009
3.3582405e-009
3.2515559e-009
3.423368e-009
3.3704283e-009
3.3813834e-009
3.4755548e-009
3.4458841e-009
3.4865476e-009
3.501204e-009
3.5144173e-009
3.7062296e-009
3.8910705e-009
3.7191457e-009
3.8602388e-009
4.2060819e-009
4.1994415e-009
4.1394844e-009
4.2026953e-009
3.9774079e-009
3.8422623e-009
3.7399977e-009
3.7674887e-009
3.5115786e-009
3.4810914e-009
3.4235851e-009
3.2135386e-009
3.4912611e-009
3.6251441e-009
3.8529623e-009
3.9813644e-009
3.7475185e-009
3.6349678e-009
3.5820785e-009
3.7306705e-009
3.7388355e-009
3.6021505e-009
3.710505e-009
4.0061592e-009
4.0330739e-009
4.3649755e-009
4.9117251e-009
4.9409957e-009
4.9029606e-009
4.7036818e-009
4.3449388e-009
4.4545898e-009
4.8087987e-009
4.6829806e-009
4.6316278e-009
4.6286888e-009
4.5566157e-009
4.4855057e-009
4.2725254e-009
4.0875733e-009
3.781664e-009
3.7741568e-009
3.8880396e-009
3.7794776e-009
3.6294763e-009
3.7575895e-009
3.7068636e-009
3.5572935e-009
3.570892e-009
3.9334652e-009
3.9865337e-009
4.1151255e-009
4.1294455e-009
3.8815144e-009
3.6369498e-009
4.0671176e-009
4.3002744e-009
4.3611768e-009
4.7387509e-009
4.8207589e-009
4.6561924e-009
4.939538e-009
5.3129782e-009
5.3286421e-009
5.0289353e-009
4.72067e-009
4.5291806e-009
4.2370216e-009
3.8449606e-009
3.8669234e-009
3.5433712e-009
3.2331353e-009
3.3222111e-009
3.5702695e-009
3.6842486e-009
3.6969817e-009
3.8639397e-009
3.9656101e-009
4.0488213e-009
3.8731952e-009
3.6871837e-009
3.4181484e-009
3.5610196e-009
3.7439861e-009
3.8637335e-009
3.9785305e-009
4.0727493e-009
4.1181247e-009
4.0052376e-009
3.9748942e-009
3.9489263e-009
3.8587287e-009
3.6517583e-009
3.5808883e-009
3.658906e-009
3.5889503e-009
3.5092819e-009
3.5784063e-009
3.4685952e-009
3.5065665e-009
3.5563649e-009
3.5870298e-009
3.8216283e-009
4.127668e-009
4.1802534e-009
4.1121735e-009
3.9430374e-009
3.736787e-009
3.656157e-009
3.8286433e-009
3.6859973e-009
3.6407507e-009
3.8148239e-009
3.6914077e-009
3.3803049e-009
3.3652973e-009
3.2324114e-009
3.4831636e-009
3.8813129e-009
4.1290854e-009
4.2560444e-009
4.3401194e-009
4.8658137e-009
4.9881082e-009
5.0455996e-009
4.9634804e-009
4.8061713e-009
4.5856432e-009
4.5761164e-009
4.6819697e-009
4.6856155e-009
4.6192647e-009
4.2122058e-009
3.7908201e-009
3.7813896e-009
3.6851837e-009
3.791326e-009
4.0924611e-009
4.0781751e-009
3.9730759e-009
4.2562793e-009
4.3538157e-009
4.5372623e-009
4.7226321e-009
4.5446026e-009
4.4399346e-009
4.9663016e-009
4.9913419e-009
4.7024502e-009
4.3364482e-009
3.9918378e-009
3.8440947e-009
3.8193773e-009
4.0108533e-009
3.9371948e-009
4.0337222e-009
4.0851549e-009
4.0730795e-009
4.0389873e-009
4.2198868e-009
4.4508803e-009
4.4603433e-009
4.5020648e-009
4.4908074e-009
4.4632051e-009
4.5051667e-009
4.5528506e-009
4.5792363e-009
4.5570186e-009
4.6801785e-009
4.6618547e-009
4.6845865e-009
4.6674644e-009
4.794087e-009
4.7850404e-009
4.507832e-009
4.5324396e-009
4.7356464e-009
4.7160721e-009
4.4281419e-009
4.1030488e-009
3.8106498e-009
3.7160293e-009
3.6492948e-009
3.7796661e-009
3.5397156e-009
3.5459588e-009
3.5607085e-009
3.5484421e-009
3.651652e-009
3.8525029e-009
3.7914389e-009
3.7600879e-009
3.7083988e-009
3.7329101e-009
3.7079987e-009
3.5594391e-009
3.4992894e-009
3.7851851e-009
3.9717107e-009
3.8155054e-009
3.7349717e-009
3.6925626e-009
3.6814978e-009
3.8735976e-009
4.185696e-009
4.5725961e-009
4.3995171e-009
3.854387e-009
3.7340468e-009
3.9975863e-009
3.8030668e-009
3.6855641e-009
3.679595e-009
3.6320413e-009
3.7725106e-009
3.8651425e-009
3.8393183e-009
3.8921942e-009
4.0387682e-009
3.9592909e-009
3.8366437e-009
3.7569278e-009
3.7557195e-009
3.9556561e-009
4.2255418e-009
4.1030887e-009
3.9243836e-009
4.0029806e-009
3.8341808e-009
3.8784983e-009
3.6438834e-009
3.8344452e-009
3.7942468e-009
3.8732277e-009
3.9135075e-009
3.8496075e-009
4.0972363e-009
4.1462167e-009
4.1826989e-009
4.0787524e-009
3.9111543e-009
3.7612004e-009
3.4582709e-009
3.4636472e-009
3.3839788e-009
3.2129194e-009
3.2076718e-009
3.1300719e-009
3.2573672e-009
3.5466293e-009
3.6658937e-009
3.5487273e-009
3.6085258e-009
3.9080267e-009
4.3178608e-009
4.4676072e-009
4.5689427e-009
4.3259161e-009
4.2428812e-009
4.2614316e-009
4.3184889e-009
5.297265e-009
4.9891923e-009
5.0271636e-009
5.1623446e-009
5.2893021e-009
5.2416521e-009
5.0201638e-009
5.1607279e-009
5.2365823e-009
5.0636011e-009
4.9103801e-009
5.4068415e-009
5.5985057e-009
5.14299e-009
4.8016039e-009
4.7582331e-009
5.0633082e-009
5.5121279e-009
5.8782572e-009
5.5890321e-009
5.2352913e-009
5.1417777e-009
5.2935896e-009
5.3318987e-009
5.1686301e-009
5.3791418e-009
5.6652271e-009
5.8535278e-009
5.7987152e-009
5.9367293e-009
6.3522325e-009
6.3363595e-009
5.8902187e-009
5.8744435e-009
6.1282703e-009
6.2541239e-009
6.2371945e-009
5.7275931e-009
5.3754378e-009
5.2947618e-009
5.3469635e-009
5.6995854e-009
5.8263503e-009
5.9133102e-009
6.0971879e-009
5.825127e-009
5.5621965e-009
5.9015022e-009
5.8976001e-009
5.823414e-009
5.7832157e-009
5.5447572e-009
5.6104203e-009
5.7487722e-009
5.9368329e-009
6.3029148e-009
6.4803515e-009
6.3505417e-009
6.5358137e-009
6.3410556e-009
5.4919521e-009
4.9153843e-009
4.8850898e-009
4.9276277e-009
5.1224687e-009
5.4884054e-009
5.7765577e-009
6.0741812e-009
6.350988e-009
6.4972716e-009
6.4881315e-009
6.4532214e-009
6.1666886e-009
5.58512e-009
5.2701262e-009
5.1181069e-009
4.6897526e-009
4.4799936e-009
4.2570147e-009
4.0772071e-009
3.9935499e-009
4.0064757e-009
3.8153226e-009
3.6547433e-009
3.7008404e-009
3.7303021e-009
3.934518e-009
4.0128246e-009
4.0005582e-009
3.6896021e-009
3.6374818e-009
3.8435705e-009
3.9729328e-009
4.0946524e-009
4.5359228e-009
4.7873477e-009
4.5066306e-009
4.2055294e-009
4.1624965e-009
4.3691127e-009
4.1471932e-009
3.7685952e-009
3.595854e-009
3.5518579e-009
3.4627198e-009
3.4929995e-009
3.477897e-009
3.3810658e-009
3.2845251e-009
3.2559123e-009
3.3931114e-009
3.3582487e-009
3.5555419e-009
3.8677796e-009
3.9060398e-009
3.9619918e-009
4.2001479e-009
4.2584069e-009
4.4131036e-009
4.988889e-009
5.5256858e-009
5.3506376e-009
4.8736799e-009
4.7187268e-009
4.4798846e-009
4.055808e-009
4.2657433e-009
4.3813552e-009
3.9511266e-009
3.463302e-009
3.6097797e-009
3.7352465e-009
3.6655782e-009
3.5932666e-009
3.7345997e-009
4.0179453e-009
3.9848147e-009
3.6671287e-009
3.3030959e-009
3.2546295e-009
3.3235139e-009
3.3196118e-009
3.3909485e-009
3.6087206e-009
3.9119212e-009
4.0715699e-009
4.0587745e-009
3.8592571e-009
3.5383483e-009
3.41599e-009
3.6843851e-009
3.8237001e-009
4.0571918e-009
4.1062685e-009
4.0435717e-009
3.8981372e-009
3.8718329e-009
3.6841885e-009
3.5413988e-009
3.879454e-009
4.0139594e-009
3.7800216e-009
3.8682291e-009
3.9495659e-009
3.9817688e-009
4.2861238e-009
4.6784085e-009
4.8583922e-009
4.7558401e-009
4.7025656e-009
4.4497329e-009
4.2099276e-009
4.1137706e-009
4.3390417e-009
4.6209456e-009
4.7773256e-009
4.824528e-009
4.8399045e-009
4.9031628e-009
4.9726236e-009
5.0125181e-009
5.0650103e-009
5.0899053e-009
5.0225441e-009
4.8245647e-009
4.6517746e-009
4.411104e-009
4.3908584e-009
4.6046877e-009
4.7883254e-009
4.637893e-009
4.6874987e-009
4.6013403e-009
4.7291157e-009
4.886361e-009
4.7587634e-009
4.7436609e-009
4.8884064e-009
4.8008078e-009
4.7608969e-009
4.9336707e-009
4.8305422e-009
4.7676527e-009
4.8245663e-009
4.9135932e-009
4.8437812e-009
4.6445527e-009
4.4530604e-009
3.9135075e-009
3.7089419e-009
3.5018751e-009
3.3615362e-009
3.5659921e-009
3.5155061e-009
3.3467078e-009
3.53549e-009
3.5832214e-009
3.2145271e-009
3.3417261e-009
3.5747362e-009
3.4664646e-009
3.4788614e-009
3.5657724e-009
3.6317245e-009
3.5847473e-009
3.7825206e-009
3.9872654e-009
3.7901988e-009
3.3883318e-009
3.5058196e-009
3.4997067e-009
3.6351263e-009
3.6609341e-009
3.7957298e-009
3.9617247e-009
3.7395622e-009
3.61379e-009
3.6193605e-009
3.3948895e-009
3.4471401e-009
3.5050139e-009
3.3081399e-009
3.3982262e-009
3.6843604e-009
3.7595422e-009
3.4481534e-009
3.4114164e-009
3.7262989e-009
3.8287413e-009
3.669509e-009
3.6570988e-009
3.89934e-009
3.8621703e-009
3.6079419e-009
3.5498132e-009
3.5674004e-009
3.4292248e-009
3.5216167e-009
3.6901127e-009
3.5040079e-009
3.2130017e-009
3.3140468e-009
3.2101508e-009
3.0808684e-009
3.0169685e-009
3.3261805e-009
3.4825131e-009
3.3853929e-009
3.519227e-009
3.6066685e-009
3.5533451e-009
3.5813177e-009
3.4163155e-009
3.352417e-009
3.3707259e-009
3.5360969e-009
4.1944289e-009
4.5943104e-009
4.6623769e-009
4.6049668e-009
4.5049633e-009
4.1702582e-009
4.1306836e-009
4.3916286e-009
4.5904599e-009
4.3779597e-009
4.4841034e-009
4.1937225e-009
4.3634676e-009
4.8307007e-009
4.9324674e-009
4.6452114e-009
4.2567095e-009
3.7663379e-009
3.5945583e-009
3.6780095e-009
3.6047836e-009
3.259499e-009
3.1217086e-009
3.4657263e-009
3.873972e-009
4.1158799e-009
4.5965729e-009
4.4983977e-009
4.3568556e-009
4.2977653e-009
4.2191549e-009
4.4256303e-009
4.4638416e-009
4.3518184e-009
4.4356548e-009
4.5679983e-009
4.8719695e-009
5.1230092e-009
5.1230973e-009
5.2225096e-009
5.0497669e-009
4.8486641e-009
4.7479863e-009
4.3653506e-009
3.7189256e-009
3.4571952e-009
3.3588275e-009
3.473863e-009
3.6729833e-009
3.8954657e-009
3.9903114e-009
3.7971387e-009
3.7791988e-009
3.7729407e-009
3.6554869e-009
3.4464006e-009
3.4311055e-009
3.3875895e-009
3.4047441e-009
3.4637736e-009
3.3426155e-009
3.3332829e-009
3.3066408e-009
3.4302821e-009
3.6430564e-009
3.7882361e-009
3.5641488e-009
3.6873101e-009
3.8849397e-009
3.4989849e-009
3.1767781e-009
3.0902834e-009
3.3647846e-009
3.6302474e-009
3.5907706e-009
3.5752829e-009
3.7452221e-009
3.7182925e-009
3.5512233e-009
3.639336e-009
3.4585194e-009
3.5812466e-009
3.6456118e-009
3.6592102e-009
3.532669e-009
3.3123809e-009
3.2871346e-009
3.3334228e-009
3.2362552e-009
3.4548941e-009
3.5412287e-009
3.5901129e-009
3.6676031e-009
3.91028e-009
4.230596e-009
4.4577444e-009
4.7846941e-009
4.9573715e-009
4.8825602e-009
4.8273624e-009
4.4877528e-009
3.9898807e-009
3.4825359e-009
3.4986814e-009
3.8583727e-009
4.0107135e-009
3.769465e-009
3.3738478e-009
3.4580192e-009
3.6646887e-009
3.7497254e-009
4.2579191e-009
4.4711734e-009
4.5996689e-009
4.7432616e-009
4.5140328e-009
4.3323509e-009
4.1056677e-009
3.8164395e-009
3.6230743e-009
3.9783426e-009
4.3210637e-009
3.9484251e-009
3.8541425e-009
3.5215977e-009
3.0424738e-009
2.6855563e-009
2.676271e-009
2.8274591e-009
3.2970495e-009
3.6147711e-009
4.0049413e-009
4.3807863e-009
4.3827488e-009
4.2823615e-009
4.3093221e-009
4.4295511e-009
4.414496e-009
4.2454561e-009
4.0864653e-009
4.1918371e-009
4.2052918e-009
4.1883135e-009
4.3677712e-009
4.4005017e-009
4.5608719e-009
4.4737045e-009
4.4723998e-009
4.4614314e-009
4.277921e-009
4.0939291e-009
4.1327672e-009
4.0530987e-009
3.6251742e-009
3.1347507e-009
3.4867029e-009
3.5761151e-009
3.6508641e-009
3.5065349e-009
3.1779345e-009
3.3008543e-009
3.3491635e-009
3.4101133e-009
3.7553356e-009
3.8441224e-009
3.7268109e-009
3.7020935e-009
3.7435261e-009
3.5658804e-009
3.5190958e-009
3.4424086e-009
3.4065369e-009
3.4525376e-009
3.3716675e-009
3.3689685e-009
3.3794405e-009
3.566301e-009
3.5378334e-009
3.7504135e-009
3.946794e-009
4.1748537e-009
4.0736011e-009
3.6903874e-009
3.4516845e-009
3.3300478e-009
3.4526801e-009
3.6131941e-009
3.6536191e-009
3.5064524e-009
3.4155836e-009
3.5560514e-009
3.3626861e-009
3.5850264e-009
3.6043443e-009
3.178343e-009
3.2015074e-009
3.2778908e-009
3.2148088e-009
3.3374411e-009
3.2446002e-009
3.348917e-009
3.7639431e-009
4.0000796e-009
4.0742034e-009
4.0686195e-009
3.6632911e-009
3.7789994e-009
3.9161022e-009
3.8587411e-009
3.637395e-009
3.6427729e-009
3.266384e-009
3.2156091e-009
3.0933472e-009
3.2173723e-009
3.4633667e-009
3.6427282e-009
3.8239626e-009
3.6782879e-009
3.6066001e-009
3.6194769e-009
3.7226379e-009
3.4341788e-009
3.3670102e-009
3.3596482e-009
3.5694413e-009
3.4394373e-009
3.3529426e-009
3.7115759e-009
4.2199163e-009
4.5427824e-009
4.7157962e-009
4.732807e-009
4.523817e-009
4.6612073e-009
4.9238844e-009
2.990263e-009
3.0040526e-009
2.8559746e-009
2.7784236e-009
2.6634221e-009
2.7360063e-009
2.7538351e-009
2.7606532e-009
2.5745483e-009
2.3455596e-009
2.5220835e-009
2.4548675e-009
2.4507742e-009
2.6535468e-009
2.6277701e-009
2.7846316e-009
2.9346669e-009
2.8584123e-009
2.7699469e-009
2.7669575e-009
3.0366506e-009
3.0491422e-009
2.9426502e-009
3.1748927e-009
3.2453122e-009
2.9408475e-009
3.0065107e-009
3.245627e-009
3.1989401e-009
3.2762852e-009
3.4150208e-009
3.7547578e-009
4.0568042e-009
3.6913801e-009
3.3622522e-009
3.2315296e-009
3.1516226e-009
3.1669991e-009
3.3210232e-009
3.2736133e-009
3.3523037e-009
3.550366e-009
3.6429505e-009
3.737362e-009
3.9201343e-009
4.0997818e-009
4.190732e-009
4.3574484e-009
4.3896039e-009
4.5421848e-009
4.7156787e-009
4.7845156e-009
4.5411527e-009
4.288849e-009
4.0836581e-009
4.0494696e-009
3.9850896e-009
3.9970048e-009
4.22944e-009
4.3519271e-009
4.0881801e-009
4.1529305e-009
4.5853061e-009
5.0429228e-009
5.4614058e-009
5.4750516e-009
5.5122539e-009
5.5144105e-009
5.4835381e-009
5.3984866e-009
5.2515154e-009
4.9618102e-009
4.4543721e-009
3.872276e-009
3.3798863e-009
3.0402307e-009
3.0785384e-009
3.1727572e-009
3.2311125e-009
3.2670657e-009
3.259846e-009
3.0806163e-009
2.9570075e-009
2.8119581e-009
2.7187823e-009
2.8925651e-009
2.9731314e-009
3.0133149e-009
2.8958596e-009
2.9289279e-009
2.9612256e-009
3.2283716e-009
3.2898519e-009
3.2397512e-009
3.1235465e-009
3.1704585e-009
3.2422278e-009
3.031796e-009
2.9393418e-009
3.040627e-009
3.1479221e-009
2.9118684e-009
2.7887411e-009
2.4795631e-009
2.3957622e-009
2.5959389e-009
2.8406797e-009
2.9295629e-009
2.6703841e-009
2.7001348e-009
2.6660411e-009
2.8025186e-009
3.0402421e-009
3.3119058e-009
3.5302054e-009
3.7154775e-009
3.739365e-009
3.6906571e-009
3.8552577e-009
3.9007783e-009
3.7440945e-009
3.4011199e-009
3.1452587e-009
2.9222308e-009
3.0610643e-009
3.044855e-009
2.9767262e-009
3.1917097e-009
3.4214037e-009
3.3896674e-009
3.3765846e-009
3.0898087e-009
2.9524509e-009
3.1963295e-009
3.1811292e-009
2.9232009e-009
3.1343364e-009
3.4504696e-009
3.3578227e-009
3.0426838e-009
2.9584976e-009
3.038726e-009
2.8530064e-009
2.8355954e-009
2.8034265e-009
2.8218791e-009
2.9504724e-009
3.1147366e-009
3.0943459e-009
3.0515026e-009
3.1483664e-009
3.2234043e-009
3.1944552e-009
3.0667123e-009
2.9876218e-009
3.14929e-009
3.2774032e-009
3.1340357e-009
3.1793622e-009
3.3793462e-009
3.4297225e-009
3.3522173e-009
3.4518697e-009
3.4410938e-009
3.9207289e-009
4.1809508e-009
3.9598462e-009
3.5156287e-009
3.2307761e-009
3.1877906e-009
3.239896e-009
3.5194914e-009
3.9457652e-009
4.0951737e-009
4.1610769e-009
4.2713057e-009
4.2686527e-009
4.1829759e-009
4.1819112e-009
3.9803743e-009
3.8807545e-009
3.8396434e-009
3.7512269e-009
3.6151182e-009
3.8052962e-009
4.1695023e-009
4.4582814e-009
4.6991772e-009
4.6033077e-009
4.4486938e-009
4.4523396e-009
4.7632793e-009
4.7166873e-009
4.3941457e-009
4.1541492e-009
4.175823e-009
4.5518087e-009
4.5651657e-009
4.4130011e-009
4.6273119e-009
4.7350396e-009
4.754359e-009
4.6804604e-009
4.3790229e-009
4.2445026e-009
4.3508849e-009
3.9272411e-009
3.663543e-009
3.7160336e-009
3.7933787e-009
3.7318346e-009
3.6173132e-009
3.5553854e-009
3.4539875e-009
3.4970085e-009
3.3318626e-009
3.3648345e-009
3.168777e-009
3.2163646e-009
3.2791429e-009
3.4170621e-009
3.4899368e-009
3.5676166e-009
3.3996851e-009
3.4502984e-009
3.3971691e-009
3.4620632e-009
3.4247023e-009
3.4517118e-009
3.4766084e-009
3.4434764e-009
3.3698667e-009
3.4287021e-009
3.3114394e-009
3.4508508e-009
3.5986723e-009
3.6802966e-009
3.6262515e-009
3.5920171e-009
3.2601465e-009
2.9857756e-009
2.9263475e-009
3.2191168e-009
3.4552045e-009
3.7467722e-009
3.8783467e-009
3.6413284e-009
3.5541136e-009
3.40118e-009
3.4333341e-009
3.4049154e-009
3.3641392e-009
3.2941345e-009
3.201344e-009
3.0701383e-009
3.327139e-009
3.5066442e-009
3.6047096e-009
3.6367673e-009
3.6103193e-009
3.6224257e-009
3.5429528e-009
3.6848134e-009
3.7037476e-009
3.5213441e-009
3.2698079e-009
3.4837335e-009
3.6080476e-009
3.4863635e-009
3.4138577e-009
3.5503352e-009
3.6062397e-009
3.5173891e-009
3.4032529e-009
3.5641995e-009
4.0900346e-009
4.5840468e-009
4.8793632e-009
4.6589314e-009
4.5147473e-009
4.6354549e-009
4.3711315e-009
4.2682446e-009
4.2518441e-009
4.3507259e-009
4.49778e-009
4.3425394e-009
4.4187301e-009
4.3213225e-009
4.2870851e-009
4.3033285e-009
4.4613428e-009
4.7548323e-009
4.6293016e-009
4.2562318e-009
4.1224332e-009
3.8096976e-009
3.6658973e-009
3.885978e-009
3.9177956e-009
3.4084817e-009
3.4211659e-009
3.7437905e-009
4.0413665e-009
4.013908e-009
3.7175661e-009
3.9252907e-009
4.4191577e-009
4.855525e-009
4.7916739e-009
4.5409557e-009
4.6073893e-009
4.8497269e-009
5.0110588e-009
4.9366312e-009
4.8166288e-009
4.6636953e-009
4.8279121e-009
5.0213099e-009
5.048272e-009
5.0090352e-009
4.6445239e-009
4.5312989e-009
4.2570243e-009
4.1733197e-009
3.8928411e-009
3.8558166e-009
3.929364e-009
3.8266207e-009
3.8178155e-009
3.9128523e-009
3.9037582e-009
3.9718721e-009
4.167291e-009
4.2267028e-009
3.9706963e-009
3.784015e-009
3.9152028e-009
3.9386088e-009
4.0523937e-009
4.2717054e-009
4.0702158e-009
3.8734841e-009
3.7537707e-009
3.7416479e-009
3.9135075e-009
4.1582024e-009
4.1186293e-009
3.9890595e-009
4.0420317e-009
4.0284184e-009
4.1866253e-009
4.3351226e-009
4.2680502e-009
3.946325e-009
3.894347e-009
3.9984697e-009
4.4084476e-009
4.3560368e-009
4.3281457e-009
4.1976157e-009
4.1732332e-009
4.0441924e-009
3.9574576e-009
4.2477273e-009
4.5119869e-009
4.8981654e-009
5.1106508e-009
5.3309699e-009
5.3251949e-009
4.9690952e-009
4.4828102e-009
4.078925e-009
3.779602e-009
3.6004182e-009
3.4387336e-009
3.4954546e-009
3.8428861e-009
4.46742e-009
4.831918e-009
4.7751333e-009
4.3475465e-009
3.8988572e-009
3.800199e-009
3.8194695e-009
4.0830564e-009
4.3626533e-009
4.631481e-009
4.6723387e-009
4.5742569e-009
4.4280548e-009
4.0332541e-009
3.9887306e-009
3.7072904e-009
3.5048392e-009
3.7506395e-009
4.1266741e-009
4.3973777e-009
4.5540452e-009
4.4533215e-009
3.7930528e-009
3.5352179e-009
3.5684299e-009
3.625825e-009
3.9347955e-009
4.2357855e-009
4.3191389e-009
4.327738e-009
4.5837785e-009
4.7587645e-009
4.5433808e-009
4.4869813e-009
4.5062503e-009
4.2901466e-009
4.4146059e-009
4.4976244e-009
4.4393001e-009
4.5865942e-009
4.6280757e-009
4.5797041e-009
4.5257569e-009
4.8434784e-009
4.8856326e-009
4.5919341e-009
4.6276932e-009
4.7107606e-009
4.7944044e-009
4.8181942e-009
4.1054726e-009
3.6953376e-009
3.9893101e-009
4.2639536e-009
4.1666927e-009
3.8747723e-009
3.8521693e-009
3.7345689e-009
3.7351386e-009
3.7671978e-009
3.8826675e-009
4.0125587e-009
4.1561515e-009
4.2446968e-009
4.2300759e-009
4.1178126e-009
4.0905956e-009
3.7264665e-009
3.625116e-009
3.8857721e-009
3.9968663e-009
4.1947848e-009
4.5477431e-009
4.3175512e-009
4.4098008e-009
4.6795428e-009
4.9538988e-009
5.0746553e-009
5.0796479e-009
5.0400748e-009
4.9403113e-009
4.8257899e-009
4.6519433e-009
4.3791578e-009
4.4969345e-009
4.4144775e-009
4.3451456e-009
4.2997552e-009
4.0124519e-009
3.9627823e-009
4.143344e-009
4.3409262e-009
4.4851427e-009
4.4262451e-009
4.4568596e-009
4.3919032e-009
4.4136733e-009
4.5367383e-009
4.6281685e-009
4.5298971e-009
4.4687857e-009
4.4239244e-009
4.5449698e-009
4.3817472e-009
4.460199e-009
4.692249e-009
4.6979617e-009
4.7882881e-009
4.5206946e-009
4.2310827e-009
4.1894426e-009
4.0854488e-009
4.0332796e-009
4.1825458e-009
4.3357046e-009
4.4264621e-009
4.4829919e-009
4.3098655e-009
4.1438557e-009
4.2581711e-009
4.109948e-009
3.9971068e-009
3.9206596e-009
3.79436e-009
4.1712125e-009
4.3364399e-009
4.4755133e-009
4.9740433e-009
5.3111383e-009
5.100514e-009
5.0257975e-009
4.9797833e-009
4.8487229e-009
5.0095733e-009
4.2999755e-009
4.2432886e-009
4.2353961e-009
4.1242412e-009
3.9775575e-009
3.8070759e-009
3.5913589e-009
3.817879e-009
3.8597443e-009
4.0803035e-009
4.246731e-009
4.0167332e-009
3.8008235e-009
3.9102819e-009
4.0860843e-009
4.1435727e-009
4.0046311e-009
4.2076897e-009
3.9470217e-009
4.2000321e-009
4.0386364e-009
3.7428265e-009
4.0334296e-009
4.4122513e-009
4.5185847e-009
4.4968471e-009
4.3292993e-009
4.2078553e-009
4.3205838e-009
4.6748386e-009
4.7576156e-009
4.5340603e-009
4.4081933e-009
4.461213e-009
4.6366301e-009
4.9667032e-009
5.0707281e-009
4.4365214e-009
3.9777371e-009
4.1558939e-009
4.0806025e-009
4.1570807e-009
4.2685112e-009
4.4072958e-009
4.5373782e-009
4.6098676e-009
4.5236129e-009
4.6408118e-009
4.6105661e-009
4.6728628e-009
4.8373671e-009
4.7865448e-009
5.0332563e-009
5.244297e-009
5.5735048e-009
5.9384784e-009
6.3509515e-009
6.7101568e-009
6.355167e-009
5.9066717e-009
5.3190014e-009
4.6344103e-009
4.5552249e-009
5.0491837e-009
5.4934338e-009
5.7038477e-009
5.626633e-009
5.2183279e-009
4.6544525e-009
4.1792285e-009
3.687464e-009
3.8880734e-009
4.3151118e-009
4.5280283e-009
4.4631682e-009
4.2992254e-009
4.0528842e-009
3.6015499e-009
3.9556136e-009
4.0592073e-009
3.5910481e-009
3.5222941e-009
3.218551e-009
3.0184558e-009
3.4885233e-009
3.4772659e-009
3.5170168e-009
3.8065634e-009
3.7979983e-009
3.6405454e-009
3.4445857e-009
3.3978011e-009
3.0722797e-009
3.1040989e-009
3.4417673e-009
3.4635375e-009
3.6200626e-009
3.9505685e-009
4.0177222e-009
3.5756191e-009
3.4021089e-009
3.0989422e-009
3.1330195e-009
3.0468152e-009
3.0963735e-009
2.9506974e-009
2.5733514e-009
2.6366097e-009
2.579779e-009
2.5504461e-009
2.8827315e-009
3.3326566e-009
3.7950785e-009
4.1658723e-009
4.4258541e-009
4.3794059e-009
4.4563167e-009
4.6249076e-009
4.5186082e-009
4.6788332e-009
4.6041167e-009
3.9054893e-009
3.3505531e-009
3.5010685e-009
3.6607645e-009
3.3368775e-009
3.146975e-009
3.1657654e-009
3.1887846e-009
2.9734988e-009
2.8986386e-009
3.1831859e-009
3.3187981e-009
3.1612015e-009
3.1800393e-009
3.6093388e-009
3.4886638e-009
3.1904016e-009
3.3884609e-009
3.5611872e-009
3.6366564e-009
3.7314531e-009
3.6902946e-009
3.6782193e-009
3.6596555e-009
3.7635367e-009
3.6586301e-009
3.4906023e-009
3.4222305e-009
3.4655404e-009
3.5594703e-009
3.7735396e-009
3.9955909e-009
3.8315029e-009
4.0887436e-009
4.4278079e-009
3.9284955e-009
3.9442084e-009
4.0513108e-009
3.9079936e-009
3.8995248e-009
3.8874509e-009
3.6611559e-009
3.8199392e-009
4.2778908e-009
4.5562371e-009
4.7337212e-009
4.6259786e-009
4.7679845e-009
5.0734907e-009
4.9834873e-009
4.892091e-009
4.8394892e-009
4.9319774e-009
4.9665837e-009
4.7336061e-009
4.8587855e-009
4.5894154e-009
4.4040795e-009
4.1903317e-009
4.07182e-009
4.2724753e-009
4.5907717e-009
5.0976645e-009
5.2688513e-009
5.0283732e-009
4.9787541e-009
5.3263738e-009
5.393046e-009
5.3228013e-009
5.373225e-009
5.2485596e-009
4.9425081e-009
4.6019383e-009
4.4137665e-009
4.5900978e-009
4.5687944e-009
4.5217697e-009
4.4178233e-009
4.6722769e-009
4.8599523e-009
4.7472104e-009
4.1679977e-009
3.7320007e-009
3.5826233e-009
3.797752e-009
4.1663825e-009
4.0561862e-009
3.931472e-009
3.812335e-009
3.4254704e-009
3.3108052e-009
3.5304028e-009
3.5718842e-009
3.694275e-009
3.5861946e-009
3.4372039e-009
3.2506664e-009
3.1036938e-009
3.0814272e-009
3.1423311e-009
3.0931431e-009
2.9713612e-009
3.1894697e-009
3.0232673e-009
2.6127974e-009
2.6918716e-009
3.076801e-009
3.2464483e-009
3.2092815e-009
3.0929805e-009
2.8954324e-009
2.6999527e-009
2.9648865e-009
3.3072194e-009
3.3999965e-009
3.2601865e-009
3.4272883e-009
3.6076099e-009
3.4006394e-009
3.3229432e-009
2.9835751e-009
2.7196844e-009
2.9080829e-009
3.0735977e-009
2.9666226e-009
2.9085888e-009
2.9101201e-009
2.974629e-009
2.9851025e-009
2.8248611e-009
3.0836887e-009
3.0168564e-009
2.906469e-009
2.9256905e-009
2.8786659e-009
2.9557235e-009
3.211235e-009
3.3767009e-009
3.450392e-009
3.1500598e-009
3.0697691e-009
3.2560991e-009
3.3717599e-009
3.4259812e-009
3.1849742e-009
2.9010832e-009
3.0352537e-009
3.2303347e-009
3.1601374e-009
3.2544526e-009
3.2696365e-009
3.3499627e-009
3.4690849e-009
3.4596055e-009
3.7365575e-009
4.4842106e-009
4.7235669e-009
4.9151866e-009
4.8689784e-009
4.7089785e-009
4.3962933e-009
4.2483101e-009
4.1610479e-009
3.9743652e-009
4.1084868e-009
4.2892885e-009
4.4471591e-009
4.3818648e-009
4.2846987e-009
4.3794955e-009
4.3820358e-009
4.537549e-009
4.5750891e-009
4.0925557e-009
3.8361151e-009
4.0563395e-009
4.2643041e-009
4.1223797e-009
4.1212187e-009
4.0042924e-009
3.9293359e-009
3.7622697e-009
3.8659093e-009
4.4084271e-009
4.8016719e-009
4.6047994e-009
4.1570227e-009
4.0918722e-009
4.2514734e-009
4.3818448e-009
4.4799591e-009
4.4020213e-009
4.5195091e-009
4.7296859e-009
4.8070769e-009
4.6415012e-009
4.6989438e-009
4.6711963e-009
4.679025e-009
4.7259873e-009
4.8219368e-009
4.8195727e-009
4.750866e-009
4.7560024e-009
4.5822062e-009
4.1961565e-009
3.8840477e-009
3.83212e-009
3.6761089e-009
3.2660213e-009
2.9410274e-009
2.757806e-009
2.9194757e-009
3.030521e-009
3.2581006e-009
3.3881845e-009
3.4021178e-009
3.1909171e-009
3.1355741e-009
3.0935028e-009
3.4783833e-009
3.7023564e-009
3.784317e-009
3.8259896e-009
3.4557573e-009
3.4914215e-009
3.7945748e-009
4.1052271e-009
3.8965749e-009
3.4310576e-009
3.3265837e-009
3.2173979e-009
3.2052752e-009
3.4060771e-009
3.6555788e-009
3.4898076e-009
3.7077249e-009
4.254233e-009
4.9403013e-009
5.0916345e-009
5.1295095e-009
4.6416864e-009
4.5229346e-009
4.7156093e-009
4.8041087e-009
5.0370714e-009
4.853081e-009
4.9716756e-009
5.0882492e-009
4.7885438e-009
3.8959296e-009
3.4454592e-009
3.3056018e-009
3.3693891e-009
3.2524643e-009
3.1128958e-009
3.6464714e-009
4.0323135e-009
4.1379253e-009
4.3610361e-009
4.3149716e-009
3.7851299e-009
3.667436e-009
3.7683849e-009
3.8445297e-009
3.9135075e-009
4.1849326e-009
4.3474662e-009
4.2053981e-009
4.0837599e-009
4.0803883e-009
4.115042e-009
3.9348018e-009
3.5461561e-009
3.5552339e-009
3.9547301e-009
4.1634162e-009
4.2435484e-009
4.4505513e-009
4.8633149e-009
4.6792785e-009
4.2292422e-009
3.9811185e-009
4.0425988e-009
3.8582246e-009
3.9467699e-009
4.1944446e-009
4.4832726e-009
4.8655082e-009
4.5374383e-009
4.2954696e-009
4.1203236e-009
4.2864637e-009
4.842634e-009
4.9473835e-009
4.7344047e-009
4.6612751e-009
4.9993777e-009
5.3880069e-009
5.18647e-009
5.2109798e-009
4.9816562e-009
4.4905629e-009
4.3509455e-009
4.667175e-009
5.1070051e-009
5.4027542e-009
4.968968e-009
4.6106576e-009
4.5471903e-009
4.4803595e-009
4.2782461e-009
4.1587239e-009
4.3427943e-009
4.3974008e-009
4.2991753e-009
4.439932e-009
4.3439173e-009
4.1876661e-009
4.0345888e-009
3.8031493e-009
3.8827524e-009
3.9641366e-009
3.8836992e-009
3.9275366e-009
3.9447401e-009
3.9412232e-009
3.4783508e-009
3.0885983e-009
2.9080692e-009
2.9668571e-009
2.9459848e-009
3.0662612e-009
3.1702876e-009
3.3480621e-009
3.220223e-009
3.0599815e-009
3.051369e-009
3.2610168e-009
3.1852424e-009
3.119468e-009
3.2019102e-009
3.1277226e-009
3.0192096e-009
3.1563124e-009
3.3186548e-009
3.4425347e-009
3.2760923e-009
3.1988761e-009
3.3028076e-009
3.3342416e-009
3.2376015e-009
3.011305e-009
3.0480272e-009
3.2385416e-009
2.9202762e-009
2.9909386e-009
3.1720782e-009
3.3497564e-009
3.2926842e-009
3.3519522e-009
3.3401199e-009
3.1765609e-009
3.1983311e-009
3.1813527e-009
3.3175428e-009
3.4622394e-009
3.4125699e-009
3.2606958e-009
3.1466055e-009
3.0058339e-009
3.1481761e-009
3.1890322e-009
3.1426314e-009
3.2668032e-009
3.445249e-009
3.244241e-009
3.0390975e-009
2.9369292e-009
2.9599499e-009
3.1211381e-009
3.273144e-009
3.3313556e-009
3.4624959e-009
3.7656507e-009
4.0285175e-009
4.2958561e-009
4.491752e-009
4.7515428e-009
4.6133197e-009
4.578746e-009
5.0474679e-009
5.2758151e-009
5.360994e-009
4.8626936e-009
4.4135271e-009
4.2489117e-009
3.7647469e-009
3.6658976e-009
3.8397264e-009
4.1196581e-009
4.4398763e-009
4.157719e-009
3.8773886e-009
4.0227105e-009
4.2314426e-009
4.2816247e-009
4.3546431e-009
4.4595348e-009
4.5659156e-009
4.0571825e-009
4.1797185e-009
4.1614437e-009
3.9457726e-009
4.1229678e-009
4.171034e-009
3.9235874e-009
3.8519499e-009
4.3110068e-009
4.5912246e-009
4.3733442e-009
4.2812738e-009
4.0144997e-009
3.9325746e-009
4.014101e-009
4.1822103e-009
3.9337547e-009
3.8648554e-009
4.037964e-009
4.048965e-009
4.0256908e-009
3.9672732e-009
4.1858129e-009
4.456272e-009
4.7263962e-009
4.8673915e-009
5.1862614e-009
5.415908e-009
5.242014e-009
5.132397e-009
5.2228167e-009
5.4316452e-009
5.5741785e-009
5.5191748e-009
5.4708047e-009
5.6423279e-009
5.7334677e-009
5.8648481e-009
6.0904067e-009
6.1092445e-009
5.4033596e-009
5.0614459e-009
5.3569046e-009
5.718128e-009
6.0182037e-009
6.2390504e-009
6.1841889e-009
5.9896235e-009
5.6228569e-009
5.03807e-009
4.2556024e-009
3.8601809e-009
3.695518e-009
3.6281567e-009
3.8133814e-009
3.8725057e-009
3.7432248e-009
3.981621e-009
4.0959823e-009
4.0176608e-009
4.1483211e-009
4.067405e-009
3.9644692e-009
4.022054e-009
4.1316086e-009
4.1334274e-009
4.0141007e-009
3.9042422e-009
3.8911105e-009
3.787453e-009
3.8772978e-009
4.0069475e-009
3.982614e-009
3.8682851e-009
3.7745818e-009
3.8835097e-009
3.8054786e-009
3.8625833e-009
3.9338696e-009
4.1349116e-009
4.1181733e-009
3.5880471e-009
3.5228017e-009
3.6517314e-009
3.8571459e-009
3.7792111e-009
3.7645872e-009
3.907411e-009
3.651406e-009
3.4917424e-009
3.4027006e-009
3.7759926e-009
4.2081281e-009
4.4733968e-009
4.5681446e-009
4.435355e-009
4.4720772e-009
4.6340329e-009
4.6990708e-009
4.4902734e-009
4.5929543e-009
4.6173693e-009
4.2009385e-009
4.0756494e-009
3.9647804e-009
3.8533839e-009
3.5491607e-009
3.4727639e-009
3.3611259e-009
3.4322684e-009
3.6958553e-009
3.6699837e-009
3.4790707e-009
3.5908865e-009
3.7122667e-009
3.6155333e-009
3.5323088e-009
3.254767e-009
3.4946508e-009
3.9455834e-009
4.1093676e-009
4.0682076e-009
3.8260967e-009
3.6402808e-009
3.548643e-009
3.5824803e-009
3.3985861e-009
3.287526e-009
3.3040079e-009
3.4957713e-009
3.5619145e-009
3.6480091e-009
3.7268922e-009
3.7349623e-009
3.6150074e-009
3.5963473e-009
3.4645194e-009
3.2879805e-009
3.1935068e-009
3.2226796e-009
3.7915408e-009
4.11748e-009
4.2220828e-009
4.5014855e-009
4.5388804e-009
4.475702e-009
4.6253046e-009
4.7209178e-009
4.8015789e-009
4.7302289e-009
4.7639698e-009
4.8678036e-009
4.8899589e-009
4.8924504e-009
4.8878282e-009
4.5774025e-009
4.6252287e-009
4.8255017e-009
4.9397193e-009
5.0206205e-009
4.767982e-009
4.6258175e-009
4.6584042e-009
4.7314226e-009
4.8805911e-009
5.0966296e-009
4.6581344e-009
4.2848276e-009
4.3139056e-009
4.4369202e-009
4.3881649e-009
4.6467035e-009
4.7358268e-009
4.6048152e-009
4.7172548e-009
4.7496978e-009
4.628879e-009
4.8849654e-009
5.1699913e-009
5.1989256e-009
5.0463773e-009
4.8782516e-009
4.7296462e-009
3.9772708e-009
3.6438178e-009
3.6778936e-009
3.6363498e-009
3.9533957e-009
4.1167931e-009
3.7969452e-009
3.4989705e-009
3.4270426e-009
3.525877e-009
3.6919682e-009
3.7675825e-009
3.8549751e-009
3.7406937e-009
3.7237643e-009
3.7618319e-009
3.5903412e-009
3.4645705e-009
3.4963882e-009
3.5623877e-009
3.5286334e-009
3.4254085e-009
3.7017827e-009
3.7699929e-009
3.71095e-009
3.63984e-009
3.808093e-009
3.8346713e-009
3.6612589e-009
3.5063546e-009
3.6257642e-009
3.6735904e-009
3.6794024e-009
3.7215062e-009
3.4208392e-009
3.0858482e-009
3.2525157e-009
3.5486012e-009
3.7091626e-009
3.7198761e-009
3.8219792e-009
3.7635601e-009
3.5472652e-009
3.5814863e-009
3.5697014e-009
3.3108589e-009
3.330082e-009
3.5881391e-009
3.6062553e-009
3.6783609e-009
3.4671128e-009
3.3944648e-009
3.174996e-009
3.2473402e-009
3.4694864e-009
3.4624608e-009
3.4807696e-009
3.5326824e-009
3.3822011e-009
3.15956e-009
3.1962821e-009
3.0520003e-009
3.0854049e-009
3.1986624e-009
3.1637523e-009
2.8526051e-009
2.8243761e-009
3.2842539e-009
3.5177929e-009
3.4014919e-009
3.2912023e-009
3.3098475e-009
3.406326e-009
3.7514475e-009
4.1177709e-009
4.4404414e-009
4.531679e-009
4.251685e-009
4.2284093e-009
4.1890289e-009
4.2098848e-009
4.0519519e-009
3.8117154e-009
3.8690127e-009
4.1540401e-009
4.2360007e-009
4.2011869e-009
4.3785747e-009
4.532215e-009
4.4157214e-009
4.5770059e-009
4.6214196e-009
4.8241908e-009
5.0741237e-009
5.1226729e-009
5.1520384e-009
4.800941e-009
4.8532375e-009
5.0446647e-009
5.003072e-009
4.5532298e-009
4.546059e-009
4.6949874e-009
4.887471e-009
5.249659e-009
4.9966337e-009
4.4545367e-009
4.1809822e-009
4.2472232e-009
4.2113026e-009
4.148991e-009
4.1669161e-009
4.1762339e-009
3.9822448e-009
4.1813635e-009
4.3463019e-009
4.3304764e-009
4.3990718e-009
4.6901565e-009
4.9165344e-009
4.7356215e-009
4.6542698e-009
4.6913773e-009
4.7120406e-009
4.6597291e-009
4.6454446e-009
4.5182292e-009
4.1694404e-009
4.0172758e-009
3.7602129e-009
3.4025293e-009
3.4993426e-009
3.7079814e-009
3.7065315e-009
3.9006005e-009
4.0818364e-009
3.8633278e-009
3.8243326e-009
3.9077838e-009
3.5660124e-009
3.6149439e-009
3.7956019e-009
3.9466462e-009
3.9075532e-009
3.9135075e-009
3.9576323e-009
3.8409964e-009
3.6894572e-009
3.4408045e-009
3.4588273e-009
3.499202e-009
3.5779413e-009
3.8418171e-009
3.9293045e-009
3.8474742e-009
4.0315461e-009
4.3288807e-009
4.5561698e-009
4.6324095e-009
4.774559e-009
4.9321896e-009
4.7376227e-009
4.5710365e-009
4.4161323e-009
4.5687146e-009
4.3199196e-009
4.0808833e-009
4.182939e-009
3.9688548e-009
3.7009249e-009
3.8314415e-009
3.6606236e-009
3.1603985e-009
3.0302997e-009
3.1179323e-009
3.3990183e-009
3.9174507e-009
4.3288673e-009
4.1283409e-009
3.7109469e-009
3.4537388e-009
3.7020373e-009
3.4043515e-009
3.213197e-009
3.3353966e-009
3.3737531e-009
3.6700801e-009
4.0796209e-009
4.0839882e-009
3.9695157e-009
3.9544606e-009
3.9210397e-009
3.6599864e-009
3.3488377e-009
3.3287834e-009
3.2866143e-009
3.6576496e-009
4.3327562e-009
4.8384013e-009
4.9940108e-009
4.8335768e-009
4.7651591e-009
4.3560835e-009
4.284203e-009
4.4003454e-009
4.8127236e-009
4.9999204e-009
4.7942495e-009
4.3661338e-009
4.0615728e-009
3.8172971e-009
4.1891e-009
4.4014875e-009
4.1850474e-009
4.2340293e-009
4.054653e-009
3.7925418e-009
3.9308463e-009
4.0589106e-009
4.1959156e-009
4.0891346e-009
3.6016953e-009
3.6089461e-009
3.7234052e-009
3.673063e-009
3.7943485e-009
3.5780995e-009
3.2632509e-009
3.2877623e-009
3.5247626e-009
3.7471503e-009
3.5879668e-009
3.5655565e-009
3.6606407e-009
3.6891408e-009
3.8719636e-009
3.8468121e-009
3.8552186e-009
3.8768924e-009
3.7101137e-009
3.3995902e-009
3.5124136e-009
3.6474005e-009
3.8578662e-009
3.7426232e-009
4.0019797e-009
3.6414586e-009
3.5624629e-009
3.6234157e-009
3.419954e-009
3.3610548e-009
3.3135486e-009
3.3128692e-009
3.4751627e-009
3.7843718e-009
3.7297044e-009
3.6558532e-009
3.7254577e-009
3.7167978e-009
3.5928052e-009
3.4141519e-009
3.5339942e-009
3.6665288e-009
3.6412825e-009
3.8259307e-009
3.9357269e-009
3.8917309e-009
3.9893162e-009
3.9737796e-009
4.1054489e-009
4.0876068e-009
4.1490855e-009
4.0161507e-009
3.5939975e-009
3.3829894e-009
3.7145546e-009
3.908434e-009
3.8684282e-009
3.8113072e-009
3.9805233e-009
3.87754e-009
3.8900316e-009
3.8525744e-009
3.6191153e-009
3.6079053e-009
3.679193e-009
3.7544236e-009
3.6067783e-009
3.7308035e-009
3.8330992e-009
3.8855424e-009
3.8226515e-009
3.7584656e-009
3.6451932e-009
3.4901912e-009
3.5127777e-009
3.5906532e-009
3.3242613e-009
3.3222351e-009
3.6583685e-009
3.7941244e-009
3.7171008e-009
3.6319041e-009
3.5166136e-009
3.7968343e-009
4.1972432e-009
4.3842963e-009
4.4127001e-009
4.2244794e-009
4.3576867e-009
4.5731691e-009
4.743778e-009
4.7970377e-009
4.4739211e-009
3.6649618e-009
3.0242163e-009
3.1253578e-009
3.2107796e-009
3.1810615e-009
3.1017783e-009
3.2746483e-009
3.5867882e-009
3.4486156e-009
3.4404831e-009
3.4523983e-009
3.4828217e-009
3.1883083e-009
2.977638e-009
3.1347396e-009
3.3513574e-009
3.4017322e-009
3.2990378e-009
3.5021439e-009
3.5096361e-009
3.6291909e-009
3.8701342e-009
3.7454689e-009
3.5182611e-009
3.5958936e-009
3.797512e-009
3.8202912e-009
3.8057651e-009
3.7899899e-009
3.9034859e-009
3.7503123e-009
3.7212209e-009
3.6900611e-009
3.6496716e-009
3.5990878e-009
3.7079224e-009
3.9504999e-009
4.3816724e-009
4.7033812e-009
5.3163711e-009
5.9400827e-009
6.4566837e-009
6.7801217e-009
6.3837889e-009
5.6579512e-009
5.4479076e-009
5.2687269e-009
5.1158407e-009
4.7614762e-009
4.1923629e-009
3.8842932e-009
3.9234173e-009
4.1299861e-009
4.3817459e-009
4.7529709e-009
5.1316474e-009
5.3714838e-009
5.5273823e-009
5.6539056e-009
5.6139976e-009
5.4049128e-009
5.1582841e-009
4.716135e-009
4.042073e-009
3.732898e-009
3.6931797e-009
3.7886491e-009
3.7171554e-009
3.6328729e-009
3.5404187e-009
3.682423e-009
3.7621714e-009
3.8831664e-009
3.8528259e-009
3.8821425e-009
3.6789726e-009
3.6527632e-009
3.4857459e-009
3.6025106e-009
3.5670241e-009
3.471925e-009
3.4766302e-009
3.4702758e-009
3.3358993e-009
3.195707e-009
3.2366595e-009
3.1866537e-009
3.2327492e-009
3.5656124e-009
3.6686283e-009
3.6065567e-009
3.6157782e-009
3.3369873e-009
3.0632417e-009
3.1316919e-009
3.1107722e-009
3.0849984e-009
2.9880709e-009
3.1869481e-009
3.2246319e-009
2.9965574e-009
2.8443943e-009
2.8217913e-009
3.0134096e-009
3.0868118e-009
3.4760174e-009
3.7745536e-009
3.800363e-009
3.9298216e-009
4.1029302e-009
4.4965588e-009
4.7690849e-009
4.9120523e-009
4.7948875e-009
4.2754815e-009
3.7556903e-009
3.443823e-009
3.3841059e-009
3.532938e-009
3.3226515e-009
3.1076546e-009
2.9430865e-009
3.0925928e-009
3.2166654e-009
3.2207927e-009
3.4488035e-009
3.1887593e-009
3.0678442e-009
3.3610448e-009
3.4174294e-009
3.474823e-009
3.0888223e-009
2.9148809e-009
3.3602852e-009
3.447823e-009
3.202922e-009
3.0857572e-009
2.9760898e-009
2.9418539e-009
3.1282313e-009
3.3651858e-009
3.6933371e-009
3.4298791e-009
3.2508406e-009
3.3811171e-009
3.2886629e-009
3.0037629e-009
2.9366431e-009
3.1551842e-009
3.0971489e-009
2.9806094e-009
3.1280946e-009
3.3075509e-009
3.3223984e-009
3.6590104e-009
3.620399e-009
3.4943868e-009
3.5622607e-009
3.6176851e-009
3.7967073e-009
3.9980856e-009
4.1083619e-009
4.311133e-009
4.5169817e-009
4.6298036e-009
4.9226204e-009
4.9647731e-009
4.837128e-009
4.9194249e-009
5.1261864e-009
4.9640706e-009
4.5727356e-009
4.6516202e-009
4.6585346e-009
4.4996889e-009
4.4515574e-009
4.4352533e-009
4.4672636e-009
5.0042027e-009
5.4050413e-009
5.4874331e-009
5.1732098e-009
4.8333632e-009
4.6348074e-009
4.8218101e-009
4.9781412e-009
5.309705e-009
5.2297491e-009
4.7774562e-009
4.6899998e-009
4.6269193e-009
4.4515836e-009
4.2441331e-009
4.3675344e-009
4.2399842e-009
4.0937821e-009
3.8493137e-009
3.3209167e-009
3.3133621e-009
3.4162342e-009
3.4600716e-009
3.5640491e-009
3.8906624e-009
3.8943556e-009
3.7853624e-009
4.0340462e-009
4.0828355e-009
4.3953621e-009
4.4008333e-009
4.3123679e-009
4.1137159e-009
3.8383848e-009
3.7933812e-009
3.9800476e-009
3.8948508e-009
4.0485859e-009
4.2451561e-009
3.8794445e-009
3.8105942e-009
3.8346239e-009
3.8197615e-009
3.7955716e-009
3.5287501e-009
3.5878744e-009
3.7397825e-009
3.87602e-009
3.9538451e-009
3.9300405e-009
3.7171595e-009
3.497833e-009
3.7389704e-009
3.8972721e-009
4.1728772e-009
4.2772889e-009
4.201467e-009
4.3269338e-009
4.3498582e-009
4.3067275e-009
3.8976045e-009
3.886396e-009
3.7013491e-009
3.6141817e-009
3.3204373e-009
3.1890405e-009
3.1864853e-009
3.6160752e-009
3.9343702e-009
3.9889278e-009
3.6409065e-009
3.4741752e-009
3.1274044e-009
3.0982167e-009
3.2904603e-009
3.5164041e-009
3.6398528e-009
3.6277775e-009
3.637722e-009
3.6523784e-009
3.2946459e-009
3.194306e-009
3.2412195e-009
3.2938539e-009
3.1733714e-009
3.1653827e-009
3.1978257e-009
3.1920966e-009
3.3179976e-009
3.3514511e-009
3.2826007e-009
3.3186961e-009
3.5724281e-009
3.9414423e-009
4.0717663e-009
4.3102587e-009
4.3456325e-009
4.0328036e-009
4.2206242e-009
4.2725859e-009
4.329209e-009
4.0350334e-009
4.005219e-009
3.9319931e-009
3.8325199e-009
3.6567027e-009
3.9897082e-009
4.4123266e-009
4.476837e-009
4.2789525e-009
4.4778312e-009
4.3986932e-009
4.0013943e-009
3.7901461e-009
4.2326196e-009
4.5031277e-009
4.6283559e-009
4.4252321e-009
4.206725e-009
4.3466149e-009
4.3855478e-009
4.440347e-009
4.6685993e-009
4.7636345e-009
4.63469e-009
4.330947e-009
4.182869e-009
4.2348781e-009
4.1746809e-009
4.0794381e-009
4.2768247e-009
4.3621992e-009
4.3123371e-009
4.3155516e-009
4.3004477e-009
4.4737978e-009
4.5638352e-009
4.6377679e-009
4.763331e-009
4.9005272e-009
5.0759458e-009
4.9128209e-009
4.6802271e-009
4.591618e-009
4.6050223e-009
4.6225148e-009
4.6320266e-009
4.6284134e-009
4.566533e-009
4.1992346e-009
4.0477442e-009
3.7922193e-009
3.7464911e-009
3.7709061e-009
3.9021443e-009
3.9210295e-009
4.2248066e-009
4.1548034e-009
3.9135075e-009
3.8011967e-009
3.6298513e-009
3.8082482e-009
3.8354029e-009
3.8331855e-009
3.7872173e-009
3.7878833e-009
3.7454253e-009
3.6246539e-009
3.4840749e-009
3.5474785e-009
3.7029931e-009
3.6708716e-009
3.522361e-009
3.4796629e-009
3.5626815e-009
3.798818e-009
4.2348979e-009
4.4848796e-009
4.6146731e-009
4.5243822e-009
4.2275603e-009
4.6138336e-009
4.8491033e-009
4.786408e-009
4.7053942e-009
4.506068e-009
4.4145265e-009
4.6898442e-009
4.5662353e-009
4.4261379e-009
4.2464756e-009
4.0397467e-009
4.033296e-009
4.1191505e-009
3.8573742e-009
3.7126153e-009
4.2568133e-009
4.523334e-009
4.2355491e-009
3.7946951e-009
3.4957113e-009
3.3065763e-009
3.3322419e-009
3.4008848e-009
3.5051038e-009
3.8110916e-009
4.2891901e-009
4.1915899e-009
4.2485034e-009
4.2928698e-009
4.0253741e-009
3.6573525e-009
3.3645697e-009
3.2161065e-009
3.220425e-009
3.3464697e-009
3.717505e-009
4.2493499e-009
4.7015331e-009
4.5615809e-009
4.2363959e-009
4.0515876e-009
3.7330362e-009
3.6607245e-009
3.7230686e-009
4.0605474e-009
4.413122e-009
4.3324934e-009
3.96279e-009
3.9415325e-009
3.8350879e-009
4.0518984e-009
4.5845597e-009
4.8128595e-009
4.5747374e-009
4.4886279e-009
4.5274171e-009
4.5716382e-009
4.6923962e-009
4.4141787e-009
3.9128942e-009
3.3818982e-009
3.4505915e-009
3.7745125e-009
4.1823241e-009
4.4899952e-009
4.2864386e-009
3.8422196e-009
3.5877511e-009
3.6753852e-009
3.8219577e-009
4.02723e-009
4.1353904e-009
3.8768842e-009
3.5667461e-009
3.6941377e-009
3.9352721e-009
3.8892105e-009
3.8448767e-009
3.4766151e-009
3.5814608e-009
3.6464498e-009
3.5645706e-009
3.5504283e-009
3.5686897e-009
3.3459523e-009
3.3320975e-009
3.5941952e-009
3.7087996e-009
4.1385807e-009
4.212946e-009
4.049916e-009
3.9718833e-009
4.0229308e-009
4.1750331e-009
4.2310324e-009
4.2850122e-009
4.3708667e-009
4.2054334e-009
4.1353813e-009
4.1251819e-009
4.0577732e-009
4.0494496e-009
4.1050637e-009
4.1923125e-009
3.9738514e-009
3.7129908e-009
3.5367409e-009
3.4321203e-009
3.7511398e-009
3.7213727e-009
3.9857301e-009
4.4031092e-009
4.2809435e-009
4.1711325e-009
4.1488185e-009
4.3810611e-009
4.55167e-009
4.6277659e-009
4.6503051e-009
4.6304433e-009
4.6871643e-009
4.2800594e-009
3.9985733e-009
4.1815857e-009
4.3071977e-009
4.5899685e-009
4.8160086e-009
4.5493767e-009
4.0565528e-009
4.0621722e-009
3.9476966e-009
3.9474973e-009
4.1095019e-009
4.1416574e-009
4.227752e-009
4.2166872e-009
4.0961559e-009
4.2098935e-009
4.0828233e-009
3.8703735e-009
3.8512808e-009
3.8346862e-009
3.9782315e-009
4.3906113e-009
4.5731436e-009
5.0645583e-009
5.096665e-009
5.031756e-009
5.1077556e-009
5.7669759e-009
5.5006834e-009
5.4092871e-009
5.2735652e-009
4.859348e-009
4.4362361e-009
4.1234086e-009
3.9375453e-009
3.9306619e-009
4.0809358e-009
4.435767e-009
4.4425866e-009
4.3376311e-009
4.5368935e-009
4.4921285e-009
4.5256294e-009
4.309382e-009
4.0542438e-009
3.6762725e-009
3.5606945e-009
3.6826038e-009
3.7455272e-009
3.6736467e-009
3.7266189e-009
3.7768974e-009
3.9111612e-009
4.0458592e-009
4.0599392e-009
3.9209945e-009
3.7944074e-009
3.6270508e-009
3.9486159e-009
4.0158645e-009
3.8887484e-009
4.167237e-009
4.1805939e-009
4.0245843e-009
4.102842e-009
4.2963836e-009
4.6700104e-009
5.1817573e-009
5.7505193e-009
6.3138982e-009
6.8432376e-009
7.3227733e-009
7.6473626e-009
7.6773548e-009
7.0527171e-009
6.5100452e-009
6.2549544e-009
6.0493812e-009
5.6068484e-009
5.021051e-009
4.8217751e-009
4.9569058e-009
5.345052e-009
5.7776676e-009
6.1581696e-009
6.5073274e-009
6.8063422e-009
6.9447889e-009
6.9022835e-009
6.7236332e-009
6.5046934e-009
6.1148506e-009
5.3214212e-009
4.626544e-009
4.3890486e-009
4.3669272e-009
4.4511949e-009
4.2117748e-009
3.9869229e-009
3.9699461e-009
4.1809853e-009
4.154392e-009
4.0081899e-009
4.1318298e-009
4.1087468e-009
4.0168216e-009
3.8620625e-009
3.6656212e-009
3.8454613e-009
4.001985e-009
4.0833203e-009
3.8607266e-009
3.7969244e-009
3.8747969e-009
3.8900297e-009
3.9018961e-009
4.0077494e-009
4.0461533e-009
3.9135075e-009
3.8572532e-009
3.819796e-009
3.8334419e-009
3.7899763e-009
3.7217971e-009
3.6468421e-009
3.5639049e-009
3.5221686e-009
3.6057635e-009
3.6502247e-009
3.5580579e-009
3.5463679e-009
3.4708364e-009
3.6836077e-009
3.949309e-009
4.1190052e-009
4.4687408e-009
4.8432819e-009
5.0129292e-009
4.6060199e-009
4.3717443e-009
4.4846165e-009
4.8133428e-009
4.9234739e-009
4.8973148e-009
4.6777023e-009
4.4538595e-009
4.2995317e-009
4.0977547e-009
3.980735e-009
4.0761067e-009
3.8226028e-009
3.8064883e-009
3.6395184e-009
3.599849e-009
3.5911417e-009
3.3318665e-009
3.232343e-009
3.2271444e-009
3.6075516e-009
3.7269138e-009
3.5135986e-009
3.4381146e-009
3.5587747e-009
3.5760271e-009
3.8782158e-009
4.0965153e-009
4.0839125e-009
3.940499e-009
3.8775622e-009
3.7843849e-009
3.6858734e-009
3.3213635e-009
3.1464116e-009
3.2846183e-009
3.4659016e-009
3.7045363e-009
3.8554843e-009
3.5965944e-009
3.5725971e-009
3.5505721e-009
3.2415882e-009
3.3858521e-009
3.6614572e-009
3.649336e-009
3.7270648e-009
3.8887804e-009
3.8823801e-009
4.0989002e-009
4.4602702e-009
4.9336065e-009
4.9374434e-009
4.7101408e-009
4.7472452e-009
4.6436855e-009
4.9407801e-009
5.0147586e-009
4.8921618e-009
5.144498e-009
5.0458902e-009
5.022133e-009
5.0395765e-009
4.9475061e-009
5.1006159e-009
4.7664902e-009
4.7151878e-009
4.8439248e-009
4.6600781e-009
4.4248898e-009
4.6292968e-009
4.9193235e-009
5.230647e-009
5.3321248e-009
5.0309777e-009
4.741225e-009
4.903037e-009
5.1162884e-009
5.1144532e-009
4.8435466e-009
4.9668516e-009
5.1951009e-009
5.2958571e-009
5.2816689e-009
5.1982043e-009
4.8744136e-009
4.6922042e-009
4.4990789e-009
4.2116333e-009
3.9303413e-009
3.6072706e-009
3.6002924e-009
3.5591324e-009
3.6629203e-009
3.6615178e-009
4.0219277e-009
4.1625866e-009
3.9071091e-009
3.6220668e-009
3.5750422e-009
3.7480085e-009
3.7021367e-009
3.6341042e-009
3.6657293e-009
3.6013018e-009
3.5333641e-009
3.2514957e-009
3.3627321e-009
3.2935928e-009
3.5055966e-009
3.7174062e-009
3.9546467e-009
4.0681931e-009
3.7534868e-009
3.7418456e-009
4.0468243e-009
4.1333042e-009
4.2321386e-009
4.5175986e-009
4.4730262e-009
4.4358076e-009
4.0851429e-009
3.8009185e-009
3.8673507e-009
3.8441714e-009
3.6607099e-009
3.5304674e-009
3.6571374e-009
3.4922345e-009
3.5700107e-009
3.5286122e-009
3.3286132e-009
3.6246024e-009
3.733917e-009
3.7326123e-009
3.4851139e-009
3.0674813e-009
2.8988282e-009
3.1550583e-009
3.2557686e-009
3.500028e-009
3.7792885e-009
3.5215988e-009
3.3465031e-009
3.4255788e-009
3.3458155e-009
3.6754575e-009
3.501851e-009
3.3710321e-009
3.4373679e-009
3.4097657e-009
3.2711099e-009
3.1602913e-009
3.2698934e-009
3.0969136e-009
3.0587334e-009
3.3238583e-009
3.4707197e-009
3.3075474e-009
3.2897527e-009
3.3651729e-009
3.5970792e-009
3.8854241e-009
4.1173778e-009
4.2328949e-009
4.1143817e-009
4.041781e-009
4.0495148e-009
4.2329125e-009
4.2017526e-009
4.1499198e-009
4.1769308e-009
3.8194872e-009
3.4721386e-009
3.4471812e-009
3.4996719e-009
3.2798179e-009
3.153133e-009
3.5344544e-009
3.9191912e-009
4.1977761e-009
4.150175e-009
4.3495827e-009
4.5879759e-009
4.8456018e-009
5.0970253e-009
4.7658304e-009
4.7752459e-009
4.7152888e-009
4.6241311e-009
4.6541708e-009
4.7350734e-009
4.9457303e-009
4.7779425e-009
4.8878335e-009
4.7676385e-009
4.7918609e-009
4.7679615e-009
4.6888709e-009
4.9624075e-009
5.1641222e-009
5.0124392e-009
4.991278e-009
5.1391974e-009
5.3308142e-009
5.4226297e-009
5.3280122e-009
5.0017692e-009
4.7536958e-009
4.8086372e-009
4.8368025e-009
4.8936198e-009
4.9256301e-009
5.2376766e-009
5.368288e-009
5.1424242e-009
5.1296302e-009
5.4371071e-009
5.8433318e-009
5.8677468e-009
5.4860742e-009
4.9820989e-009
4.8371458e-009
4.6526753e-009
4.2843189e-009
4.2795529e-009
4.3804054e-009
4.2892951e-009
4.2394345e-009
4.3842778e-009
4.3334555e-009
3.9275523e-009
3.8334134e-009
3.8406167e-009
3.7646037e-009
3.8010843e-009
3.8142012e-009
3.8975072e-009
4.2601293e-009
4.6239042e-009
4.6640862e-009
4.3200078e-009
3.9078057e-009
3.7780448e-009
3.7662599e-009
3.7400994e-009
3.7349955e-009
4.1609805e-009
4.4070667e-009
4.3745126e-009
4.5440665e-009
4.5219911e-009
4.3756927e-009
4.1540591e-009
3.8329118e-009
3.6585377e-009
3.3637354e-009
3.4600701e-009
3.8229308e-009
3.8873448e-009
3.6666729e-009
3.3675914e-009
3.3047508e-009
3.3887769e-009
3.2864663e-009
3.3881382e-009
3.8997429e-009
4.570428e-009
4.6985871e-009
4.296772e-009
3.7844294e-009
3.5900076e-009
3.3307799e-009
3.1841451e-009
3.4621062e-009
3.5202214e-009
3.7240994e-009
4.0647506e-009
4.2513695e-009
4.127568e-009
3.9791063e-009
3.6619967e-009
3.509881e-009
3.2576233e-009
3.2338201e-009
3.1847744e-009
3.4561033e-009
3.6082515e-009
3.8722236e-009
4.1846554e-009
4.1625326e-009
4.0598856e-009
3.6007634e-009
3.5272975e-009
3.5695969e-009
3.8645281e-009
4.2062372e-009
4.4044417e-009
4.4654893e-009
4.2780375e-009
3.9890524e-009
3.7806892e-009
4.0694668e-009
4.1403219e-009
4.1865137e-009
4.1084322e-009
4.2351022e-009
4.3913385e-009
4.5056539e-009
4.6645336e-009
4.7075042e-009
4.0516125e-009
3.6545551e-009
3.5332533e-009
3.7169399e-009
4.1996525e-009
4.4229055e-009
4.5559202e-009
3.900845e-009
3.5912343e-009
3.6679066e-009
3.6634755e-009
3.3808366e-009
3.3718388e-009
3.380918e-009
3.3251423e-009
3.389749e-009
3.5547822e-009
3.7179411e-009
3.8863408e-009
3.9127739e-009
3.8869008e-009
3.8382418e-009
3.9335675e-009
4.1358586e-009
4.0595092e-009
3.4657757e-009
3.2717378e-009
3.412253e-009
3.5401736e-009
3.3544525e-009
3.3593977e-009
3.5309683e-009
3.3518823e-009
3.2487538e-009
3.3470607e-009
3.4252711e-009
3.3805061e-009
3.1988227e-009
3.2395337e-009
3.3945682e-009
3.3326893e-009
3.2370124e-009
3.1429209e-009
3.2583417e-009
3.4923638e-009
3.4799047e-009
3.5653266e-009
3.7593008e-009
3.8286668e-009
3.8208233e-009
3.8405264e-009
3.7588384e-009
3.8300787e-009
3.9391518e-009
3.8473229e-009
3.7959227e-009
3.9283122e-009
3.8942215e-009
3.817678e-009
3.8280063e-009
3.7437712e-009
3.4751701e-009
3.3880027e-009
3.265837e-009
3.1783807e-009
3.2998588e-009
3.4931128e-009
3.7037208e-009
3.4955013e-009
3.4788119e-009
3.6058183e-009
3.7350353e-009
3.4842223e-009
3.1973975e-009
3.1488348e-009
3.2110367e-009
3.4400106e-009
3.6522055e-009
3.5927774e-009
3.3577802e-009
3.3108993e-009
3.1899842e-009
3.1377172e-009
3.3711141e-009
3.5814346e-009
4.2942346e-009
5.1390959e-009
5.2649006e-009
5.0871112e-009
4.7750023e-009
4.2097446e-009
4.3435299e-009
4.4227493e-009
4.4891799e-009
4.0034757e-009
3.3541732e-009
3.2456142e-009
3.0792681e-009
3.1720942e-009
3.3440011e-009
3.6239803e-009
3.6070005e-009
3.5542075e-009
3.2352264e-009
3.3399744e-009
3.4743819e-009
3.2690962e-009
2.9331909e-009
3.0651018e-009
3.4640157e-009
3.4749707e-009
3.3914098e-009
3.5124537e-009
3.6848896e-009
3.5763291e-009
3.5175278e-009
3.7531813e-009
3.9204252e-009
3.8885927e-009
3.9521888e-009
3.7446435e-009
3.4513806e-009
3.524159e-009
3.4475666e-009
3.4471272e-009
3.6367748e-009
3.6831104e-009
3.8773246e-009
4.0135606e-009
4.3320467e-009
4.823217e-009
5.4075548e-009
6.0197268e-009
6.557912e-009
7.0190833e-009
7.380114e-009
7.3293881e-009
6.6711953e-009
6.1684735e-009
5.6844999e-009
5.2561975e-009
5.0027425e-009
5.0312427e-009
5.1956017e-009
5.4712054e-009
5.8188236e-009
6.1329845e-009
6.4192595e-009
6.6004924e-009
6.5340943e-009
6.2805919e-009
6.0402116e-009
5.6897885e-009
5.0937538e-009
4.3130643e-009
4.035764e-009
3.9302322e-009
3.6732181e-009
3.8155603e-009
3.9353536e-009
3.9664512e-009
3.9596656e-009
3.7307257e-009
3.7413904e-009
3.7416252e-009
3.7653645e-009
3.5796464e-009
3.4767594e-009
3.2994516e-009
3.2785319e-009
3.370011e-009
3.6897966e-009
4.0830874e-009
4.2274002e-009
4.2108545e-009
4.0866219e-009
4.0685397e-009
3.9657001e-009
3.6462375e-009
3.4926297e-009
3.489547e-009
3.5143458e-009
3.6443793e-009
3.7202352e-009
4.1162167e-009
3.826993e-009
3.6247849e-009
3.4769958e-009
3.4206437e-009
3.6818258e-009
3.7048939e-009
3.9198774e-009
4.1088508e-009
4.0640369e-009
4.0689332e-009
4.1107999e-009
4.3522707e-009
4.6216733e-009
5.0613552e-009
5.2052354e-009
4.9033667e-009
4.906485e-009
4.9531584e-009
4.7123455e-009
4.7344046e-009
4.7618467e-009
4.9563025e-009
4.5008357e-009
4.2808869e-009
4.5702409e-009
4.7366195e-009
4.6165698e-009
4.3904674e-009
4.0715811e-009
3.9968661e-009
3.95263e-009
3.8308022e-009
3.6488788e-009
3.6228635e-009
3.7350141e-009
3.8848078e-009
4.0996446e-009
4.1177149e-009
4.0569414e-009
3.8713655e-009
3.6690121e-009
3.374884e-009
3.2652655e-009
3.285834e-009
3.4027913e-009
3.7230585e-009
3.7256462e-009
3.740399e-009
3.8381754e-009
3.831341e-009
3.7491269e-009
3.7718587e-009
3.640173e-009
3.6759336e-009
3.5123775e-009
3.4767458e-009
3.5849536e-009
3.8243588e-009
4.1007315e-009
4.2105766e-009
4.2022026e-009
3.7601483e-009
3.5707274e-009
3.6484577e-009
3.7281083e-009
3.8260773e-009
4.2097058e-009
4.7279915e-009
4.6948121e-009
4.3477539e-009
4.2253497e-009
4.5355189e-009
4.6943007e-009
4.7036215e-009
4.9045657e-009
4.843887e-009
4.7970075e-009
4.7272444e-009
4.58508e-009
4.5228158e-009
4.5382398e-009
4.7514437e-009
4.7618698e-009
4.725804e-009
4.6805114e-009
4.7338185e-009
4.6727086e-009
4.7499573e-009
5.0720974e-009
5.0525231e-009
4.5993174e-009
4.2713453e-009
4.5205076e-009
4.4852137e-009
4.7531747e-009
5.1753575e-009
5.370197e-009
5.3561999e-009
5.3875849e-009
5.4489214e-009
5.0576354e-009
4.1708917e-009
3.6215327e-009
3.544847e-009
3.5683478e-009
3.6422315e-009
3.6053982e-009
3.4776568e-009
3.4957745e-009
3.5371596e-009
3.7358916e-009
4.0919734e-009
4.2471992e-009
4.0150395e-009
3.8147531e-009
3.7900832e-009
3.7171462e-009
3.6614683e-009
3.7322271e-009
3.8735587e-009
3.8070643e-009
3.7598959e-009
3.5391292e-009
3.3761006e-009
3.3746996e-009
3.5029062e-009
3.5938564e-009
3.6916802e-009
3.6997978e-009
3.717145e-009
3.798913e-009
3.8180871e-009
3.8164935e-009
3.8469658e-009
3.9444044e-009
4.0072316e-009
4.0220317e-009
4.0035627e-009
3.7941905e-009
4.0321051e-009
3.9792632e-009
3.8946917e-009
3.7280582e-009
3.5662787e-009
3.5948766e-009
3.6088574e-009
3.8227844e-009
4.0075764e-009
3.9026683e-009
3.6227706e-009
3.5824759e-009
3.748087e-009
3.9441756e-009
3.8313374e-009
3.5029785e-009
3.2768761e-009
3.3041272e-009
3.4965159e-009
3.9804761e-009
4.1526231e-009
3.8545046e-009
3.4595157e-009
3.1894729e-009
3.1965311e-009
3.1752276e-009
3.1801713e-009
3.3670792e-009
3.3823594e-009
3.346824e-009
3.6490616e-009
3.9473103e-009
3.8881711e-009
3.6959601e-009
3.6539363e-009
3.5741256e-009
3.7757425e-009
3.8716446e-009
3.8413012e-009
4.4205952e-009
4.885133e-009
5.0023319e-009
4.6935406e-009
4.4652749e-009
4.3993094e-009
4.2211851e-009
4.2531954e-009
4.5052427e-009
4.4945142e-009
4.4230679e-009
4.3370547e-009
4.3298839e-009
4.2245447e-009
4.1118502e-009
4.106939e-009
4.1409704e-009
4.3802289e-009
4.291236e-009
4.2477215e-009
4.3596795e-009
4.3339042e-009
4.6020089e-009
4.6046945e-009
4.6219943e-009
4.646553e-009
4.6712555e-009
4.7797048e-009
4.7863303e-009
4.7266147e-009
4.7454051e-009
4.7566461e-009
4.7698608e-009
4.9586905e-009
5.1983831e-009
5.0325171e-009
4.9545334e-009
4.9607277e-009
5.0116314e-009
5.0306604e-009
5.0729108e-009
5.1028556e-009
5.1189034e-009
5.2271126e-009
4.996731e-009
4.6814987e-009
4.5613037e-009
4.5273553e-009
4.551914e-009
4.4928237e-009
4.6625673e-009
5.1259049e-009
5.1824807e-009
5.2375673e-009
5.3807733e-009
5.3631223e-009
5.246199e-009
5.3041201e-009
5.2104643e-009
4.8793183e-009
4.580093e-009
4.4559566e-009
4.4578732e-009
4.3497928e-009
4.1096037e-009
3.9404215e-009
3.9449815e-009
3.8205088e-009
3.7485809e-009
3.8190996e-009
3.764862e-009
3.6564467e-009
3.6546115e-009
3.7574362e-009
3.7701694e-009
3.8201603e-009
3.8049601e-009
3.7239477e-009
3.7732156e-009
3.6974441e-009
3.6574369e-009
3.8330467e-009
3.8157335e-009
3.7757262e-009
3.5378457e-009
3.320395e-009
3.5646573e-009
4.1667373e-009
4.3629222e-009
4.3613286e-009
4.043884e-009
3.778888e-009
3.9591133e-009
4.0655445e-009
3.8392465e-009
3.5637717e-009
3.5916006e-009
3.4858272e-009
3.4159678e-009
3.6426806e-009
3.6030601e-009
3.1969168e-009
3.2133987e-009
3.6879366e-009
4.1002675e-009
4.3421249e-009
4.2339008e-009
4.1932209e-009
3.6328557e-009
3.5141025e-009
3.5745247e-009
3.5036074e-009
3.2254373e-009
3.394077e-009
4.2466774e-009
4.7688082e-009
4.7770709e-009
4.3071322e-009
4.2075613e-009
4.2643786e-009
4.3400404e-009
3.8728428e-009
3.5664549e-009
3.731537e-009
3.8516682e-009
3.9243013e-009
4.4902792e-009
4.5965652e-009
4.4023346e-009
4.1387817e-009
3.5877395e-009
3.0974168e-009
3.2363451e-009
3.8120356e-009
4.2847954e-009
4.2279144e-009
4.3526611e-009
4.1267988e-009
3.8745425e-009
3.8444895e-009
4.2121094e-009
4.6790995e-009
4.6533257e-009
4.7332178e-009
4.9033466e-009
4.8245924e-009
4.5619049e-009
4.1187927e-009
4.0630659e-009
3.513418e-009
3.4423569e-009
3.6908006e-009
4.5842149e-009
5.2832631e-009
4.9858174e-009
4.3377121e-009
3.6773027e-009
3.3909121e-009
3.6314715e-009
3.7466019e-009
3.7659213e-009
3.6886088e-009
3.6245192e-009
3.4187015e-009
3.2893258e-009
3.0995197e-009
3.3650298e-009
3.4466526e-009
3.4059252e-009
3.6297546e-009
3.883534e-009
4.0834217e-009
4.2315811e-009
4.1170597e-009
3.7113965e-009
3.8072023e-009
4.1198252e-009
3.9196825e-009
3.6553592e-009
3.7017925e-009
4.020858e-009
3.8198974e-009
3.6481668e-009
3.6890215e-009
3.6118068e-009
3.7255443e-009
3.4559801e-009
3.494673e-009
3.4975023e-009
3.670805e-009
3.8082441e-009
3.995392e-009
3.8644753e-009
3.5958268e-009
3.6597104e-009
3.8167646e-009
4.0582368e-009
4.1463969e-009
4.0222621e-009
3.9135075e-009
3.8478798e-009
3.9080621e-009
4.0283859e-009
3.7066606e-009
3.6049264e-009
3.7399622e-009
3.8792269e-009
4.1055085e-009
4.0374256e-009
3.9324242e-009
3.8721782e-009
3.7546755e-009
3.5785219e-009
3.674184e-009
3.6939345e-009
3.9907416e-009
4.1761099e-009
3.920585e-009
3.9008181e-009
4.0610446e-009
3.7418206e-009
3.391876e-009
3.4941243e-009
3.3580171e-009
3.1378727e-009
3.1244535e-009
3.4510194e-009
3.5774968e-009
3.5135968e-009
3.7041586e-009
3.8773161e-009
3.7209227e-009
3.4863093e-009
3.4115454e-009
3.4824464e-009
4.1278445e-009
4.3698946e-009
4.4451252e-009
4.2043108e-009
3.6476445e-009
4.1512671e-009
4.5360009e-009
4.2259131e-009
3.3342161e-009
3.1474874e-009
3.1507479e-009
3.0002681e-009
3.3807716e-009
3.7510838e-009
3.9482304e-009
3.9242805e-009
4.1379157e-009
4.2542492e-009
3.7265278e-009
3.2882238e-009
3.4979176e-009
3.7773204e-009
3.9135075e-009
3.8688876e-009
3.7824418e-009
3.7152747e-009
3.6827205e-009
3.4446947e-009
3.5010793e-009
3.2974768e-009
3.3082378e-009
3.3518811e-009
3.6264283e-009
3.9122247e-009
3.682372e-009
3.764669e-009
3.6972129e-009
3.5663954e-009
3.7258026e-009
3.5004692e-009
3.5201723e-009
3.8975983e-009
4.2935325e-009
4.8164337e-009
5.3975992e-009
5.9294886e-009
6.3529205e-009
6.6353993e-009
6.8594199e-009
6.8763329e-009
6.7467172e-009
6.4816752e-009
5.9989996e-009
5.5146911e-009
5.4845403e-009
5.6921671e-009
5.872871e-009
6.0099723e-009
6.2047155e-009
6.5138742e-009
6.7352009e-009
6.7720683e-009
6.6091835e-009
6.3254407e-009
5.9547298e-009
5.3160054e-009
4.5426222e-009
4.1538847e-009
3.7586054e-009
3.7654249e-009
3.9366132e-009
4.1069821e-009
4.4409004e-009
4.9550506e-009
4.6738075e-009
4.294636e-009
4.0638217e-009
4.0897273e-009
4.1838958e-009
4.1210078e-009
4.0811947e-009
3.8949936e-009
4.0210872e-009
4.2401069e-009
4.1235184e-009
3.820737e-009
4.0091355e-009
4.3580043e-009
4.5152007e-009
4.2132846e-009
3.8374307e-009
4.1524555e-009
4.4087345e-009
4.4770899e-009
4.193442e-009
3.8634962e-009
3.8989693e-009
3.685174e-009
3.6658887e-009
3.3334921e-009
3.423817e-009
3.3801588e-009
3.5528347e-009
3.7212819e-009
3.6324801e-009
3.4135403e-009
3.575256e-009
3.6735614e-009
3.9822889e-009
4.2833737e-009
4.4360998e-009
4.796123e-009
4.7959222e-009
4.8832673e-009
4.8454249e-009
4.4835613e-009
4.7170989e-009
4.7243512e-009
4.4396942e-009
4.0256193e-009
3.5346253e-009
3.3957784e-009
3.2992851e-009
3.3273051e-009
3.2956162e-009
3.2902724e-009
3.3757417e-009
3.6464912e-009
3.7058067e-009
3.6371504e-009
3.4127282e-009
3.2622958e-009
3.1174391e-009
3.288866e-009
3.2593404e-009
3.0098743e-009
3.1899544e-009
3.296913e-009
3.5037708e-009
3.95206e-009
3.9181605e-009
3.6797509e-009
3.8025729e-009
3.6585341e-009
3.3892603e-009
3.4823738e-009
3.4549641e-009
3.4232753e-009
3.7120529e-009
3.5192166e-009
3.5655552e-009
3.5201634e-009
3.3954995e-009
3.3299178e-009
3.4075029e-009
3.5616218e-009
3.4481583e-009
3.2193636e-009
3.2750266e-009
3.4885684e-009
3.8608039e-009
4.0117489e-009
3.8318955e-009
3.6893458e-009
3.6869342e-009
3.7991827e-009
3.9322937e-009
4.1289113e-009
4.1201061e-009
4.0915422e-009
4.2211935e-009
4.585687e-009
4.6896645e-009
4.7297516e-009
4.533697e-009
4.4630197e-009
4.4444559e-009
4.371999e-009
4.2705049e-009
4.0719491e-009
3.982571e-009
4.5705183e-009
4.9891924e-009
4.8142419e-009
4.7518815e-009
4.6236097e-009
4.7531157e-009
4.9056017e-009
4.8717021e-009
4.7290576e-009
4.7012139e-009
4.7365892e-009
4.5702431e-009
4.8209923e-009
5.0883294e-009
4.910783e-009
4.9188517e-009
4.9657637e-009
4.6769237e-009
3.9060387e-009
3.6151792e-009
3.6848326e-009
3.687373e-009
3.6116474e-009
3.6045255e-009
3.5576446e-009
3.6885938e-009
3.6612316e-009
3.6690602e-009
3.7021759e-009
4.0635934e-009
5.0452723e-009
5.1696338e-009
4.200296e-009
3.7846831e-009
3.7521764e-009
3.7524586e-009
3.7362004e-009
3.4469278e-009
3.4672562e-009
3.7848296e-009
3.5308442e-009
3.3231536e-009
3.3517501e-009
3.5948581e-009
3.5980697e-009
3.309375e-009
2.9658729e-009
3.0655238e-009
3.307236e-009
3.1898297e-009
3.1532867e-009
3.2551497e-009
3.128416e-009
3.0860069e-009
3.0287435e-009
3.3433357e-009
3.521494e-009
3.8115222e-009
4.0646763e-009
3.5339722e-009
3.2256595e-009
3.5555904e-009
3.9144134e-009
3.7713347e-009
3.6795058e-009
3.7309371e-009
3.6096367e-009
3.4213686e-009
3.4520335e-009
3.3278971e-009
3.1030424e-009
3.1591395e-009
3.4673395e-009
3.3387314e-009
3.5935687e-009
3.8222048e-009
3.7068669e-009
3.3937949e-009
3.307109e-009
3.5891567e-009
3.3311795e-009
3.4985687e-009
3.5564913e-009
3.5975401e-009
3.7077675e-009
3.5425756e-009
3.5401152e-009
3.8058654e-009
4.067289e-009
3.7154226e-009
3.5818151e-009
3.7336759e-009
3.7277067e-009
3.8188984e-009
3.7153358e-009
3.588076e-009
3.7511859e-009
3.8699228e-009
3.9359712e-009
3.9552891e-009
4.2682484e-009
4.1754564e-009
4.1681907e-009
4.6090269e-009
4.9185738e-009
4.8632322e-009
4.659243e-009
4.7110121e-009
4.5287538e-009
4.524419e-009
4.5263341e-009
4.3002806e-009
4.3451744e-009
4.5562625e-009
4.5425069e-009
4.5304805e-009
4.7190701e-009
4.393405e-009
4.5071411e-009
4.86832e-009
4.5754883e-009
4.4141919e-009
4.4909102e-009
4.5654192e-009
4.4862338e-009
4.5710778e-009
4.7311591e-009
4.4515489e-009
4.3193357e-009
4.4030269e-009
4.8290088e-009
4.9248635e-009
5.2832524e-009
5.5605881e-009
5.2814105e-009
5.1388608e-009
4.8565123e-009
4.6617039e-009
4.8964461e-009
5.1616673e-009
5.0907025e-009
4.7778721e-009
4.5525372e-009
4.5283503e-009
4.5377155e-009
4.8251003e-009
5.0084965e-009
4.6817245e-009
4.5838858e-009
4.7908872e-009
4.9074134e-009
4.8388519e-009
4.8653814e-009
4.9376796e-009
5.1634308e-009
5.278659e-009
5.0746209e-009
4.7822708e-009
4.809427e-009
4.7625949e-009
4.3982273e-009
4.2379874e-009
4.2393261e-009
4.6172825e-009
4.5860737e-009
4.5190977e-009
4.4863524e-009
4.5084115e-009
4.1513517e-009
4.207111e-009
4.2873883e-009
4.3213219e-009
4.3903012e-009
4.5662013e-009
4.6510453e-009
4.3230717e-009
3.8801981e-009
3.763417e-009
3.5101502e-009
3.5385081e-009
3.3531708e-009
3.3978261e-009
3.6848256e-009
4.0066782e-009
4.3481962e-009
4.7376908e-009
4.884407e-009
4.8141134e-009
4.4921496e-009
4.0065861e-009
3.8345665e-009
3.3859246e-009
3.3706769e-009
3.4927802e-009
3.3276343e-009
3.1550872e-009
3.1689731e-009
3.1505042e-009
3.3665456e-009
3.9244007e-009
4.3276916e-009
4.2217286e-009
3.8238533e-009
3.7246676e-009
3.4240955e-009
3.0080943e-009
3.1850984e-009
3.3893142e-009
3.4794005e-009
3.6059727e-009
4.1408463e-009
4.6690862e-009
4.9013273e-009
4.8747341e-009
4.3273474e-009
3.9503362e-009
3.5931801e-009
3.3243389e-009
3.0427565e-009
2.894437e-009
3.158458e-009
3.3334914e-009
3.852595e-009
4.5085696e-009
4.3262639e-009
4.2861618e-009
4.3132187e-009
4.1953323e-009
4.1223953e-009
4.4562676e-009
4.4017929e-009
4.135161e-009
3.9564588e-009
3.6788192e-009
3.6897254e-009
3.5099179e-009
3.8705189e-009
4.3792401e-009
4.4141827e-009
4.8162734e-009
5.1015912e-009
5.037066e-009
4.8083661e-009
4.3725618e-009
3.8513244e-009
3.3829237e-009
3.6690579e-009
3.7705372e-009
3.8460079e-009
4.5322688e-009
4.9229177e-009
4.6076839e-009
3.9613093e-009
3.6630456e-009
3.885577e-009
3.7841317e-009
3.6716758e-009
3.4476389e-009
3.4721013e-009
3.35109e-009
3.2798362e-009
3.3462684e-009
3.5476452e-009
3.5379762e-009
3.4239823e-009
3.3823422e-009
3.1829197e-009
3.4537655e-009
3.6207709e-009
3.81787e-009
3.7707491e-009
3.4568133e-009
3.4326723e-009
3.6327512e-009
3.7407693e-009
3.8409506e-009
3.8637787e-009
3.7596396e-009
3.3952735e-009
3.3787278e-009
3.4845811e-009
3.7397548e-009
3.6406655e-009
3.5688339e-009
3.8528048e-009
3.808665e-009
3.8410117e-009
4.1531546e-009
4.1107929e-009
3.9997327e-009
3.6901695e-009
3.4353187e-009
3.6126591e-009
3.7429831e-009
3.754802e-009
3.8129158e-009
3.8646374e-009
3.7823256e-009
3.6039598e-009
3.6348662e-009
3.7382673e-009
3.8050832e-009
3.9358887e-009
3.9361679e-009
3.9431327e-009
3.9741325e-009
3.9697503e-009
3.8022973e-009
4.0566072e-009
4.2823124e-009
4.209614e-009
4.0366816e-009
3.7913954e-009
3.605049e-009
3.4325005e-009
3.5026843e-009
3.9933775e-009
4.3137883e-009
4.2433036e-009
3.9966245e-009
4.2871328e-009
4.454522e-009
4.2401015e-009
4.048129e-009
4.0171618e-009
4.2495006e-009
4.1364683e-009
3.9416628e-009
3.9871805e-009
3.8641021e-009
3.9538017e-009
4.1898908e-009
4.7005827e-009
4.6453864e-009
4.3348141e-009
4.7728965e-009
5.057875e-009
5.212954e-009
4.4327475e-009
4.3191892e-009
4.132219e-009
4.151971e-009
4.4165166e-009
4.352667e-009
4.281797e-009
4.1473257e-009
3.9422326e-009
4.1256288e-009
4.0974502e-009
3.9076929e-009
3.8450924e-009
3.8665751e-009
4.2345284e-009
4.3307669e-009
4.3698924e-009
4.3576259e-009
4.2264707e-009
4.2707407e-009
4.6226856e-009
4.6868107e-009
4.6353631e-009
4.5493974e-009
4.3640645e-009
4.3526619e-009
4.2474205e-009
4.1969819e-009
4.4892208e-009
4.4448885e-009
4.1874418e-009
4.1414751e-009
4.3823694e-009
4.5263444e-009
4.8176217e-009
5.3181653e-009
5.900002e-009
6.3786235e-009
6.7567207e-009
7.082897e-009
7.247016e-009
7.4096444e-009
7.3251693e-009
7.1035891e-009
6.7548002e-009
6.4318304e-009
6.1773175e-009
6.1665416e-009
6.1626395e-009
6.1814299e-009
6.3563165e-009
6.5447135e-009
6.4718729e-009
6.2456757e-009
5.9576551e-009
5.810684e-009
5.4728569e-009
4.928118e-009
4.5339959e-009
4.4213977e-009
4.4541296e-009
4.4222497e-009
4.2983534e-009
4.2509924e-009
4.1910367e-009
4.1463665e-009
4.3207746e-009
4.3284595e-009
4.2567242e-009
4.2214778e-009
4.0753245e-009
3.9785911e-009
3.8887803e-009
4.0478511e-009
4.1263015e-009
4.407675e-009
4.6621256e-009
4.3835747e-009
4.5670198e-009
4.674506e-009
4.5430633e-009
4.6506947e-009
4.8159205e-009
4.7371174e-009
4.9847417e-009
4.854886e-009
4.5911908e-009
4.594115e-009
4.3565722e-009
4.2922885e-009
4.2254103e-009
4.3731829e-009
4.1541958e-009
3.9889565e-009
4.0684159e-009
4.1690773e-009
4.3115632e-009
4.3387653e-009
4.3715447e-009
4.3868738e-009
4.993999e-009
5.2220083e-009
5.2160406e-009
5.3807849e-009
5.5439897e-009
5.3607224e-009
5.008041e-009
5.0163023e-009
5.075234e-009
5.0806593e-009
4.5591389e-009
4.0989144e-009
3.9884306e-009
4.1558198e-009
4.3525336e-009
4.1029223e-009
3.8744165e-009
3.9824821e-009
4.0437682e-009
4.0304927e-009
3.9356337e-009
4.0124497e-009
4.0189329e-009
4.0243567e-009
4.1922275e-009
4.2048628e-009
4.0066923e-009
3.6677095e-009
3.5350162e-009
3.3579499e-009
3.3524623e-009
3.4923033e-009
3.4655679e-009
3.4558485e-009
3.7677498e-009
3.9745587e-009
4.1392556e-009
4.0991061e-009
4.123327e-009
4.171251e-009
4.1910015e-009
4.3987261e-009
4.3735257e-009
4.2590546e-009
4.103285e-009
3.9995313e-009
3.9654391e-009
3.9583186e-009
3.5995297e-009
3.5542357e-009
3.7445559e-009
4.0198232e-009
4.2317277e-009
4.1664838e-009
3.9135075e-009
3.8485036e-009
4.1266069e-009
4.4165862e-009
4.7128628e-009
4.8695302e-009
4.9682209e-009
5.4404963e-009
5.7040343e-009
5.6057614e-009
5.3909097e-009
5.1626928e-009
5.135138e-009
5.2841138e-009
5.1844481e-009
5.0741095e-009
5.339762e-009
5.4972458e-009
5.4756534e-009
5.2236387e-009
5.0355646e-009
5.0439712e-009
5.3005362e-009
5.1165961e-009
4.7296367e-009
4.4935831e-009
4.1222469e-009
3.8490317e-009
4.1496349e-009
3.8756018e-009
3.7690135e-009
3.6826166e-009
3.9725944e-009
4.2844943e-009
[truncated: 3,503,604 more chars]
