# Supplementary material for: Fibril formation and ordering of disordered FUS LC driven by hydrophobic interactions
Source: Nat Chem. 2023 May 25;15(8):1146–54. doi: 10.1038/s41557-023-01221-1 (PMC10396963; doi:10.1038/s41557-023-01221-1)
Supplement: Source Data Fig. 1 — SP traces, AFM images, BAM images. [file 41557_2023_1221_MOESM2_ESM.zip › Figure1/Figure1_e_f/Figure_1f/FUS protein on Si.0_00003.spm]

ISO/TC 201 SPM data transfer format
general information


Created by an image processing software.  Bogus acquisition parameters.
MAP_SC
-1
-1
-1
-1
-1
-1
-1
scan information
REGULAR MAPPING
XYZ closed-loop scanner
sample XYZ scan
X
left to right
Y
top to bottom
512
512
m
m
1.13281e-006
1.13281e-006
m
m
0
0
0
m/s
0.0
Hz
0.0

sample biased
0.0
0


environment description
software
300
1.0e5
40

probe description
software

0.0
0.0
0.0
0
0
0

sample description
Recalibrated Data 8


single-channel mapping description
Recalibrated Data 8
m

spectroscopy description

REGULAR

n
0.0
0.0
0.0
0.0
0
0

n
0.0

data treatment description
post-treated data


multi-channel mapping description
1
Recalibrated Data 8
m
Recalibrated Data 8

n


n


n


n


n


n


n


n


n


n

end of header
4.7904204e-009
6.0672382e-009
6.4148265e-009
7.0558283e-009
6.9218097e-009
5.9494197e-009
6.6544155e-009
7.1167111e-009
7.2988644e-009
8.692922e-009
8.9907371e-009
9.0415855e-009
9.6340804e-009
9.7557217e-009
9.5381163e-009
9.9101967e-009
9.9728944e-009
9.0254688e-009
8.1134348e-009
7.5346377e-009
7.605712e-009
7.2620226e-009
6.5802067e-009
6.4368667e-009
6.645728e-009
7.2081982e-009
7.3171966e-009
7.4146575e-009
7.8946561e-009
8.0306694e-009
7.3169343e-009
6.7537754e-009
7.6899341e-009
8.3434182e-009
7.704416e-009
7.3231191e-009
7.5569401e-009
7.9198548e-009
8.1130683e-009
7.9368643e-009
7.8728497e-009
8.7301603e-009
8.9415444e-009
8.6103373e-009
8.2971499e-009
7.590048e-009
6.349993e-009
5.9686962e-009
5.900576e-009
5.5666757e-009
4.9428441e-009
4.8865731e-009
5.4779575e-009
5.3659083e-009
5.0381785e-009
6.1584105e-009
7.5423527e-009
8.5048981e-009
8.7671609e-009
8.4013561e-009
7.8453027e-009
7.9514569e-009
6.5968506e-009
5.4455984e-009
6.3796971e-009
6.858746e-009
7.1289083e-009
6.3159434e-009
6.1967789e-009
6.2272505e-009
6.4155646e-009
6.2344661e-009
6.1184623e-009
5.9961371e-009
5.557489e-009
4.9769484e-009
4.6040332e-009
4.3581516e-009
4.7330664e-009
5.2893807e-009
5.5320508e-009
5.4667699e-009
6.083752e-009
6.6013532e-009
6.5820517e-009
6.2205083e-009
5.6921126e-009
4.8413844e-009
4.37334e-009
4.1389958e-009
5.0184317e-009
5.5821681e-009
6.3895497e-009
7.5658764e-009
8.2421139e-009
8.2596211e-009
8.3751017e-009
7.8196863e-009
7.7871087e-009
7.4775495e-009
7.7881634e-009
8.0829736e-009
8.0955863e-009
7.9495677e-009
8.052717e-009
8.1174698e-009
8.8137773e-009
8.8998615e-009
8.2229401e-009
7.5445966e-009
7.2043846e-009
6.9159961e-009
6.1401614e-009
5.4822045e-009
5.6276951e-009
5.5753737e-009
5.0488726e-009
6.0250009e-009
5.7524161e-009
5.0977758e-009
5.3489784e-009
5.3511641e-009
5.1667441e-009
5.4492328e-009
5.4133385e-009
6.070933e-009
6.5136407e-009
6.403637e-009
5.8287896e-009
5.714208e-009
6.2769996e-009
6.5564833e-009
6.5847439e-009
5.580274e-009
5.6461372e-009
5.459662e-009
4.5602661e-009
4.0503577e-009
3.8986409e-009
4.4363122e-009
5.1068613e-009
5.6696481e-009
5.1218204e-009
3.8876097e-009
3.4195701e-009
3.5702864e-009
3.8960612e-009
4.3681604e-009
4.9372686e-009
5.6261491e-009
5.2165712e-009
4.9522024e-009
4.8676405e-009
4.4696e-009
4.3733496e-009
4.2257433e-009
3.9894998e-009
3.8518481e-009
3.875521e-009
4.1316279e-009
4.7969611e-009
4.7650165e-009
4.5106024e-009
4.5074163e-009
5.4522634e-009
5.8241831e-009
5.9752111e-009
5.8211275e-009
5.6931187e-009
5.4573476e-009
5.350193e-009
6.5724941e-009
7.6922536e-009
8.3658076e-009
8.4379875e-009
8.1009362e-009
9.3113882e-009
9.7765328e-009
9.1873037e-009
8.5860649e-009
8.150261e-009
7.2200564e-009
6.6382544e-009
5.504379e-009
5.599473e-009
6.1205467e-009
5.8713485e-009
6.0525521e-009
6.4469087e-009
7.272461e-009
7.7387111e-009
7.6165466e-009
7.5885517e-009
7.4801357e-009
7.3856192e-009
6.9648252e-009
6.9254585e-009
7.2054147e-009
6.9685429e-009
7.4377882e-009
7.9237869e-009
7.7008146e-009
6.9279848e-009
6.9159496e-009
6.3431574e-009
5.8733792e-009
6.552456e-009
7.1648601e-009
7.0626098e-009
6.6228513e-009
6.2880111e-009
7.1424775e-009
7.3731427e-009
7.9411454e-009
8.8298979e-009
9.1765365e-009
9.0357289e-009
9.0560803e-009
7.9234761e-009
6.934016e-009
7.3339051e-009
7.833175e-009
7.707689e-009
7.8356519e-009
8.4215087e-009
8.4807338e-009
8.7538961e-009
8.1209037e-009
6.6364146e-009
4.8502912e-009
4.2962979e-009
4.8955866e-009
4.936797e-009
4.8166877e-009
4.5433139e-009
4.4233605e-009
4.6388501e-009
4.677377e-009
4.1722121e-009
3.9114765e-009
4.5703323e-009
4.1877741e-009
3.7154634e-009
4.2335419e-009
5.1597461e-009
5.4044714e-009
5.3922803e-009
4.4345787e-009
3.5195398e-009
4.3043286e-009
4.5171397e-009
4.685861e-009
5.7378374e-009
5.8278713e-009
5.5315883e-009
5.9531205e-009
6.4871537e-009
5.7933231e-009
5.5455469e-009
5.5660591e-009
4.5933476e-009
4.4141435e-009
5.0241807e-009
5.9420082e-009
4.916051e-009
4.9049606e-009
5.9046362e-009
5.5870169e-009
5.2188403e-009
4.5354367e-009
4.104844e-009
4.6616355e-009
4.6445451e-009
5.5315638e-009
5.7137122e-009
4.789829e-009
4.7488796e-009
4.8837873e-009
4.4906462e-009
3.829996e-009
4.6247395e-009
5.5883904e-009
5.8819393e-009
6.6006788e-009
6.0517456e-009
4.5983818e-009
3.4253161e-009
4.0732725e-009
4.8912419e-009
4.466654e-009
5.1754438e-009
5.2683219e-009
4.2908717e-009
3.8350027e-009
3.5260718e-009
2.7679353e-009
2.9379229e-009
4.6451474e-009
5.6705814e-009
6.876772e-009
7.4071672e-009
6.8174658e-009
7.3830967e-009
8.2682209e-009
9.1887318e-009
9.6391831e-009
1.0244316e-008
1.0346676e-008
1.0300988e-008
1.0221009e-008
9.8506215e-009
9.6148504e-009
9.5612579e-009
9.3539286e-009
8.9320291e-009
6.5562297e-009
3.7391192e-009
2.4680948e-009
2.6151731e-009
3.581824e-009
3.3335707e-009
3.1798036e-009
3.2951234e-009
3.2529126e-009
3.407413e-009
4.411988e-009
4.5875081e-009
4.8943282e-009
5.0358739e-009
4.6183965e-009
4.6254816e-009
4.5938537e-009
4.9829943e-009
5.3901497e-009
6.2626309e-009
6.0864269e-009
6.7863676e-009
6.6509318e-009
6.0895067e-009
6.1318275e-009
6.7734624e-009
6.9807409e-009
7.839946e-009
7.5640446e-009
6.5960767e-009
5.607089e-009
5.3040121e-009
5.4406633e-009
5.4746025e-009
4.8550372e-009
5.0885416e-009
5.6064594e-009
5.5226914e-009
5.1194349e-009
6.3448967e-009
7.0957161e-009
6.6309932e-009
6.7504234e-009
6.2302438e-009
5.5902919e-009
6.0834011e-009
6.1298274e-009
7.0933176e-009
6.9191737e-009
7.6093156e-009
9.2727669e-009
1.0172268e-008
1.0868259e-008
1.142488e-008
1.0940097e-008
1.0740983e-008
1.0618502e-008
1.0065615e-008
9.8412251e-009
9.7726179e-009
9.9076912e-009
9.8191795e-009
9.8695605e-009
1.0050448e-008
8.9036175e-009
8.6068523e-009
9.8373742e-009
9.6096681e-009
8.4136931e-009
7.0575088e-009
6.2522875e-009
5.35858e-009
6.5274796e-009
6.7407582e-009
5.8031265e-009
6.4796806e-009
7.6838159e-009
8.418515e-009
7.8223363e-009
7.5661835e-009
7.7273219e-009
7.0793099e-009
6.1568489e-009
5.8229583e-009
5.2424177e-009
5.2052621e-009
5.5131877e-009
4.7812771e-009
4.0342008e-009
4.4119647e-009
5.1044784e-009
4.8184616e-009
4.155917e-009
4.5240428e-009
5.3334796e-009
5.7368412e-009
4.8876958e-009
4.628538e-009
4.7672396e-009
4.8899865e-009
4.3216116e-009
4.3693042e-009
4.3710126e-009
4.069197e-009
4.2984352e-009
4.6373351e-009
5.1571474e-009
5.4802435e-009
4.8823213e-009
4.9317525e-009
5.2929286e-009
4.7403574e-009
4.6538961e-009
5.1833465e-009
5.4737395e-009
5.2624556e-009
6.3382959e-009
7.9633557e-009
9.0456685e-009
9.6795598e-009
9.471125e-009
9.4108993e-009
9.6180171e-009
9.7180057e-009
9.8473906e-009
9.4069991e-009
9.6174383e-009
9.8866557e-009
1.0597491e-008
1.1451802e-008
1.1172579e-008
1.0560913e-008
9.0440322e-009
6.5810176e-009
5.5594826e-009
5.0543128e-009
3.8346395e-009
4.0730434e-009
4.5735844e-009
4.8176766e-009
4.8381887e-009
5.0366181e-009
5.2032843e-009
5.3492619e-009
4.5778493e-009
3.9481686e-009
3.8743504e-009
4.3333342e-009
5.4925957e-009
5.3917626e-009
5.1120673e-009
4.4736934e-009
4.3169263e-009
3.5246596e-009
3.8940468e-009
4.2882476e-009
4.5124353e-009
4.5299426e-009
4.7784666e-009
4.5387409e-009
4.7319592e-009
5.3173436e-009
4.6290406e-009
4.7539986e-009
4.667547e-009
5.114672e-009
5.3017247e-009
4.8237305e-009
4.1490201e-009
4.3613588e-009
4.568949e-009
3.6869347e-009
3.6028452e-009
3.6995221e-009
3.3032153e-009
2.4110906e-009
3.3802692e-009
4.0895314e-009
5.0534989e-009
5.2505062e-009
5.2092401e-009
5.1970491e-009
5.4076393e-009
5.862201e-009
6.1930408e-009
6.8182388e-009
6.2294822e-009
5.3114433e-009
4.7904747e-009
4.5003475e-009
4.5940194e-009
5.5175352e-009
6.9981797e-009
8.1318485e-009
8.5056627e-009
8.9839178e-009
8.9153154e-009
7.1639582e-009
6.7562747e-009
5.9856512e-009
5.2439467e-009
5.8618833e-009
5.8937771e-009
5.5052139e-009
5.6508652e-009
6.1866371e-009
6.8957434e-009
8.6190834e-009
8.898723e-009
9.5062277e-009
9.7563296e-009
9.936267e-009
9.7474249e-009
9.2511042e-009
9.5892103e-009
9.1560899e-009
8.870867e-009
8.8831583e-009
8.5170369e-009
7.7440464e-009
7.5430386e-009
8.5702064e-009
9.4047636e-009
8.8869557e-009
8.2681793e-009
8.5358139e-009
9.1102989e-009
9.4027373e-009
8.5273611e-009
7.885992e-009
7.8267112e-009
7.7573199e-009
8.3814173e-009
8.8865314e-009
9.3956001e-009
9.8357753e-009
9.9471503e-009
9.8087097e-009
8.9870515e-009
8.5057407e-009
8.2593819e-009
8.0395752e-009
7.2883885e-009
6.6700845e-009
6.3379277e-009
6.4453482e-009
6.1901451e-009
5.6759655e-009
5.7315575e-009
5.5063693e-009
5.820777e-009
6.0021413e-009
6.1746614e-009
6.5901887e-009
7.1929547e-009
8.248087e-009
8.6552424e-009
8.5965996e-009
8.6907391e-009
7.2595005e-009
5.4400358e-009
5.176456e-009
5.2822985e-009
5.4241608e-009
5.9254859e-009
6.4117963e-009
6.5620353e-009
6.9007745e-009
7.519656e-009
6.7918558e-009
5.8845605e-009
4.9763155e-009
5.1308208e-009
6.2052341e-009
6.5803097e-009
5.5835833e-009
6.190304e-009
6.1882234e-009
6.4089289e-009
6.6048259e-009
7.0481667e-009
5.8589905e-009
5.5032912e-009
5.7636596e-009
6.2896327e-009
6.8931925e-009
6.1603323e-009
5.7280057e-009
6.0352982e-009
6.9174175e-009
8.0488703e-009
8.8804275e-009
9.6204984e-009
9.8968263e-009
9.6627938e-009
8.8874315e-009
8.9749427e-009
8.8442456e-009
8.2964131e-009
8.5149076e-009
8.9130581e-009
8.3641201e-009
9.024398e-009
9.7333436e-009
9.3040171e-009
9.4431959e-009
9.2167463e-009
9.4447182e-009
8.61706e-009
7.9432994e-009
6.8426045e-009
6.7126964e-009
5.995484e-009
5.2174334e-009
5.1485194e-009
4.9682098e-009
4.9443206e-009
4.2192088e-009
4.2446204e-009
4.8191004e-009
5.039655e-009
4.7789194e-009
4.0689733e-009
3.5162414e-009
4.2571013e-009
4.9851672e-009
5.6094253e-009
6.0954191e-009
5.9171696e-009
6.2219296e-009
5.7951356e-009
4.5598193e-009
4.2474111e-009
4.4584835e-009
5.0723097e-009
4.5902099e-009
4.3174596e-009
4.042503e-009
4.8663214e-009
5.4607156e-009
5.6732053e-009
4.8889988e-009
4.1131592e-009
4.4141351e-009
4.8337727e-009
4.3940192e-009
3.8796788e-009
4.4304606e-009
5.136562e-009
5.5821139e-009
5.135883e-009
5.1211594e-009
5.4235574e-009
4.8505996e-009
4.9381108e-009
5.6127703e-009
5.5942578e-009
5.1462833e-009
4.2729575e-009
4.7388911e-009
4.9877219e-009
5.4772028e-009
5.8148316e-009
5.922252e-009
5.8035648e-009
5.8352929e-009
6.0514206e-009
6.202132e-009
6.2461914e-009
6.9121577e-009
7.731705e-009
8.1067855e-009
8.4655898e-009
8.6155074e-009
8.1781256e-009
7.9900676e-009
8.1396783e-009
8.7901575e-009
8.2284206e-009
7.2955325e-009
6.5631496e-009
6.6362791e-009
5.7394108e-009
5.4744089e-009
5.2218892e-009
5.7042548e-009
7.0717699e-009
7.9150155e-009
7.7411881e-009
8.0815052e-009
9.5360748e-009
9.5802949e-009
8.4827608e-009
8.471198e-009
8.1132877e-009
7.9969723e-009
7.2560568e-009
5.8880184e-009
5.9548265e-009
6.7911223e-009
7.7299694e-009
7.3352455e-009
7.1498758e-009
7.45654e-009
7.4904841e-009
6.7539956e-009
7.0732979e-009
7.9318748e-009
8.3760046e-009
7.874468e-009
8.788185e-009
9.4111769e-009
9.5328133e-009
9.8031363e-009
8.8361131e-009
8.0553839e-009
8.2372158e-009
8.3746609e-009
8.3755803e-009
8.1232214e-009
8.515362e-009
8.3865643e-009
8.3588861e-009
7.5163738e-009
7.0939922e-009
6.5507425e-009
5.946187e-009
5.1160012e-009
5.0522983e-009
4.9070686e-009
4.4102707e-009
3.7647863e-009
4.2888648e-009
4.7130854e-009
4.8442041e-009
5.0897183e-009
4.4631984e-009
5.0277335e-009
5.6104296e-009
6.0227961e-009
5.242062e-009
5.1420227e-009
4.9620248e-009
5.1234799e-009
4.3703987e-009
3.8486362e-009
3.5226451e-009
3.1348709e-009
3.3803852e-009
4.6260777e-009
5.2530193e-009
5.6791343e-009
5.412233e-009
4.6904378e-009
4.9438515e-009
5.936894e-009
6.8928062e-009
6.2334223e-009
5.3032177e-009
4.8730924e-009
4.9166746e-009
4.2783104e-009
4.7742637e-009
4.3561483e-009
4.7122692e-009
4.5531303e-009
4.6272144e-009
4.7471122e-009
4.9235771e-009
5.41242e-009
5.5419608e-009
5.3676513e-009
4.9892035e-009
5.3514851e-009
4.7082166e-009
4.1886652e-009
5.0140664e-009
4.4343099e-009
4.7013163e-009
4.4001338e-009
4.234201e-009
4.5746789e-009
4.8135551e-009
4.3085412e-009
4.5317744e-009
3.8687573e-009
3.8056875e-009
5.4790984e-009
6.1019344e-009
5.5324589e-009
4.935798e-009
5.0534847e-009
5.1768599e-009
5.1349656e-009
5.3485656e-009
5.6421144e-009
6.1726655e-009
7.2853146e-009
8.7307282e-009
9.7371977e-009
8.9909104e-009
8.7048936e-009
8.4176155e-009
8.5909197e-009
8.6694259e-009
8.7457113e-009
9.5113847e-009
1.1275016e-008
1.1528902e-008
1.0780087e-008
9.6853968e-009
8.6056128e-009
7.2143462e-009
4.5282995e-009
3.4416672e-009
3.7485701e-009
4.5485246e-009
4.4441363e-009
4.579363e-009
4.6596054e-009
4.2063395e-009
4.2503162e-009
5.1935075e-009
5.0722902e-009
4.8346221e-009
4.9263947e-009
4.6460663e-009
5.0746335e-009
5.3678682e-009
5.5665314e-009
5.7770485e-009
6.2846927e-009
6.2377668e-009
5.8733792e-009
6.1884201e-009
6.2196808e-009
5.3607317e-009
4.7217295e-009
3.9406788e-009
3.1089102e-009
3.383816e-009
3.9472359e-009
4.4649978e-009
4.3263965e-009
4.5916593e-009
4.3337727e-009
4.315416e-009
4.8586149e-009
4.5313575e-009
4.9302969e-009
5.0023209e-009
4.899905e-009
4.9934211e-009
5.503756e-009
5.0148526e-009
4.686967e-009
4.6404899e-009
4.7607043e-009
4.8891346e-009
5.9796634e-009
7.5295228e-009
8.4334459e-009
8.8123153e-009
8.7640947e-009
8.9568357e-009
9.2315857e-009
8.6230805e-009
8.5753371e-009
8.8861069e-009
9.4626373e-009
9.6403684e-009
1.0356424e-008
1.0757892e-008
9.8046169e-009
1.0064829e-008
1.0444804e-008
9.9905084e-009
9.1514735e-009
8.980013e-009
8.476577e-009
6.9638068e-009
5.0515945e-009
4.5554297e-009
5.2299286e-009
5.0451969e-009
4.5995942e-009
5.0168601e-009
4.7352655e-009
4.991051e-009
5.054859e-009
5.3773221e-009
4.7130388e-009
3.7161517e-009
4.0310319e-009
4.5039201e-009
4.7739264e-009
5.4583799e-009
5.6820953e-009
5.0373999e-009
4.964692e-009
5.16486e-009
4.700926e-009
4.2344644e-009
4.5686256e-009
5.0039015e-009
4.2108458e-009
2.9794793e-009
3.6380186e-009
4.3736673e-009
5.4858489e-009
5.7626492e-009
4.9893421e-009
4.6736222e-009
4.4120927e-009
3.6680116e-009
3.812723e-009
5.1233545e-009
5.5099675e-009
5.5507103e-009
5.8745955e-009
4.5258333e-009
4.4066688e-009
5.0765897e-009
4.9264557e-009
5.1174533e-009
4.9518419e-009
5.9300822e-009
5.5312454e-009
6.3094011e-009
7.3913731e-009
8.4702102e-009
9.2886536e-009
9.2352219e-009
9.3729235e-009
9.6135919e-009
9.4215339e-009
9.0853267e-009
8.8973255e-009
9.3697884e-009
9.8393567e-009
1.0475826e-008
1.0941758e-008
1.0770138e-008
1.0128411e-008
8.4045426e-009
6.6495645e-009
4.8082912e-009
4.9381486e-009
4.9303796e-009
4.5372336e-009
4.8363101e-009
6.0376061e-009
6.8900222e-009
7.7018308e-009
8.2028394e-009
9.1612743e-009
8.4838805e-009
7.3537942e-009
7.3942156e-009
6.2533905e-009
5.5001485e-009
5.2934524e-009
4.9981141e-009
4.5556722e-009
4.0623467e-009
4.5267023e-009
4.640756e-009
5.2642202e-009
5.492197e-009
5.7707359e-009
5.8021475e-009
5.5327284e-009
5.9507832e-009
5.919316e-009
4.7130698e-009
4.6563166e-009
4.3848373e-009
3.596837e-009
3.7641362e-009
4.3577366e-009
5.0911743e-009
5.3602359e-009
4.5374722e-009
4.5666776e-009
5.6938642e-009
6.0013222e-009
5.7028184e-009
5.214553e-009
4.8955164e-009
5.0877802e-009
5.4356851e-009
5.4727899e-009
4.7402462e-009
4.3910292e-009
3.9128743e-009
4.0411489e-009
4.0603996e-009
3.646872e-009
4.5022881e-009
4.6623259e-009
4.8607553e-009
4.7360583e-009
4.8550113e-009
5.5511581e-009
6.3320021e-009
7.3874559e-009
7.4428872e-009
6.8147844e-009
7.2013974e-009
5.9002992e-009
5.0492544e-009
4.178461e-009
3.9017609e-009
3.4651681e-009
3.8084852e-009
4.4447532e-009
5.203623e-009
6.3567238e-009
7.5826629e-009
8.4889529e-009
8.1632832e-009
8.2405183e-009
7.7089619e-009
7.2682586e-009
7.6675098e-009
7.6870771e-009
7.1283451e-009
7.0627477e-009
6.8190771e-009
6.650456e-009
6.7032038e-009
7.3612707e-009
7.9155249e-009
7.807742e-009
8.0829595e-009
7.6398893e-009
7.62801e-009
7.7844097e-009
7.2253612e-009
7.3033853e-009
8.1595953e-009
7.9113419e-009
7.4550005e-009
6.8921532e-009
7.1136527e-009
7.4384826e-009
8.0519971e-009
8.2948231e-009
9.0895665e-009
9.3717338e-009
8.4089817e-009
8.0052529e-009
8.3108067e-009
6.8005641e-009
4.6480232e-009
5.0543897e-009
4.9935309e-009
4.5346522e-009
4.1116471e-009
4.3747038e-009
4.7801157e-009
5.5328295e-009
6.1340176e-009
6.6892215e-009
7.158949e-009
7.8920652e-009
9.1263811e-009
9.5951539e-009
9.4284322e-009
9.4991948e-009
8.6824409e-009
6.0464036e-009
6.045112e-009
6.269928e-009
5.9701871e-009
6.1674282e-009
6.1517598e-009
6.2728435e-009
6.5928569e-009
7.0585542e-009
7.2681997e-009
6.6053433e-009
5.9781123e-009
5.528241e-009
5.6864598e-009
6.0677789e-009
5.9948324e-009
5.7126095e-009
6.4099422e-009
6.2750592e-009
6.2307103e-009
6.3668039e-009
6.5633364e-009
6.0388126e-009
5.995333e-009
5.9080098e-009
5.9069568e-009
6.1188157e-009
5.7721239e-009
5.4696776e-009
5.787794e-009
6.270632e-009
7.0400944e-009
7.9185781e-009
8.6919123e-009
8.9681598e-009
8.7149291e-009
8.7525867e-009
9.2314774e-009
9.1276418e-009
8.6038046e-009
8.0613488e-009
7.2825092e-009
7.0464215e-009
6.9180962e-009
7.1596608e-009
7.4318783e-009
7.3402108e-009
6.9949386e-009
6.4409453e-009
6.1974306e-009
5.5802371e-009
4.7244487e-009
4.2829516e-009
4.1121292e-009
4.1564955e-009
5.036881e-009
5.0273782e-009
4.5076661e-009
3.8293226e-009
3.6995752e-009
3.8986329e-009
4.0504499e-009
3.8872054e-009
3.6724491e-009
4.1254231e-009
4.2246227e-009
3.4453156e-009
3.7488191e-009
4.2709983e-009
4.3357608e-009
3.1833934e-009
3.1068965e-009
3.8008322e-009
3.6055079e-009
3.1360463e-009
2.6059071e-009
2.4576725e-009
2.8272205e-009
3.0545641e-009
2.7480098e-009
3.5041962e-009
4.4128677e-009
4.6656434e-009
4.1742221e-009
3.6646302e-009
3.4569844e-009
3.3356088e-009
3.2818556e-009
3.2568657e-009
3.9231486e-009
4.6008131e-009
5.3946069e-009
5.4680578e-009
5.1471171e-009
4.6534799e-009
4.4493113e-009
4.8830141e-009
5.2253864e-009
5.1460405e-009
4.1192943e-009
2.9685048e-009
2.9198166e-009
3.380695e-009
4.5796143e-009
4.4792536e-009
4.3477675e-009
4.5624731e-009
4.5281568e-009
5.3195788e-009
5.8770035e-009
6.4900407e-009
7.7597433e-009
8.0226392e-009
8.6604851e-009
8.3237406e-009
7.4058624e-009
7.3213005e-009
7.7475762e-009
7.3302596e-009
6.8326727e-009
6.2217957e-009
5.5673112e-009
4.8132755e-009
4.8731386e-009
5.6318526e-009
6.2531106e-009
6.2140508e-009
6.2705925e-009
6.8662529e-009
7.1831835e-009
6.9578394e-009
7.525998e-009
7.660594e-009
7.3504017e-009
7.2347194e-009
7.7172408e-009
7.6521157e-009
7.0529321e-009
7.3790332e-009
7.1007551e-009
7.05064e-009
6.2081278e-009
6.3855424e-009
7.1234022e-009
7.3339973e-009
7.4159759e-009
6.8913742e-009
6.3062507e-009
6.5828952e-009
7.2457007e-009
8.7767466e-009
9.5288274e-009
9.1108776e-009
8.8858501e-009
8.8355791e-009
8.3918758e-009
8.3777853e-009
7.9960161e-009
8.4971854e-009
8.7191572e-009
8.5750282e-009
8.8399793e-009
8.8917775e-009
8.4322705e-009
7.7872682e-009
5.8000017e-009
4.2335037e-009
3.714902e-009
4.1468661e-009
3.6751934e-009
3.3722723e-009
4.4544243e-009
5.5003958e-009
5.2639964e-009
5.0571396e-009
4.9160106e-009
4.6279435e-009
4.4123933e-009
4.0936734e-009
4.8730856e-009
4.9756066e-009
4.9795309e-009
5.5873522e-009
4.9047424e-009
3.8441778e-009
3.7374956e-009
4.0828728e-009
4.7690649e-009
5.4998192e-009
5.9706473e-009
5.6012044e-009
4.8116213e-009
4.555785e-009
4.1436794e-009
4.5121218e-009
4.3711536e-009
4.2472552e-009
4.7345202e-009
4.4368102e-009
4.3892226e-009
3.6029609e-009
3.3065123e-009
3.8378621e-009
4.4916627e-009
5.2933559e-009
5.8542481e-009
5.6856367e-009
5.3536407e-009
5.5955169e-009
5.2899075e-009
4.6008155e-009
5.1324819e-009
4.8346111e-009
5.4651907e-009
4.8780121e-009
4.8939462e-009
5.4085426e-009
6.1629951e-009
6.2971139e-009
6.3534997e-009
6.013127e-009
5.5694237e-009
5.3333311e-009
5.2386636e-009
5.359667e-009
4.1900835e-009
3.4110881e-009
3.4216456e-009
3.8360722e-009
3.6260545e-009
2.7606281e-009
3.6231596e-009
4.1933733e-009
4.6656284e-009
4.9062433e-009
5.1890485e-009
5.1165013e-009
6.1367145e-009
7.0561198e-009
8.5930197e-009
9.4440088e-009
9.8620637e-009
9.0092851e-009
8.2430885e-009
9.2313874e-009
1.0165963e-008
1.036882e-008
9.680361e-009
8.7496791e-009
9.2724963e-009
9.4491171e-009
8.676448e-009
8.2791965e-009
7.8724627e-009
5.3174797e-009
4.4152396e-009
4.881967e-009
5.5152252e-009
5.5547018e-009
5.9789223e-009
6.0240873e-009
5.1597664e-009
5.0932193e-009
5.9750269e-009
5.5570723e-009
4.7749161e-009
4.8169155e-009
4.6737361e-009
5.5237854e-009
6.1418827e-009
6.1500684e-009
6.1639474e-009
6.3067545e-009
6.3920546e-009
6.2694177e-009
5.8094334e-009
5.4826533e-009
4.7241954e-009
4.0412691e-009
3.7067454e-009
4.502911e-009
4.6496727e-009
3.920134e-009
4.013801e-009
4.9809293e-009
4.9001661e-009
3.5504494e-009
5.1184745e-009
6.1747172e-009
5.1416496e-009
4.2771729e-009
4.9720583e-009
5.3512443e-009
4.898687e-009
4.1489224e-009
4.026602e-009
3.6844955e-009
4.5113091e-009
5.1374617e-009
5.9699685e-009
7.5972443e-009
9.1470988e-009
1.0364184e-008
1.0695184e-008
1.1201404e-008
1.1317352e-008
1.1774592e-008
1.1855154e-008
1.2362167e-008
1.2179325e-008
1.1023174e-008
1.0175767e-008
1.1404545e-008
1.3335822e-008
1.2900014e-008
1.1153081e-008
1.0211816e-008
9.5622154e-009
8.82367e-009
8.6229299e-009
8.3488427e-009
6.8537682e-009
5.2619088e-009
4.6709412e-009
4.8751369e-009
4.7694067e-009
4.3466355e-009
4.3830293e-009
4.3280172e-009
4.4321161e-009
4.3345996e-009
4.6544546e-009
4.8099072e-009
4.3042601e-009
5.0368164e-009
4.6673735e-009
4.9421137e-009
4.7951454e-009
4.883129e-009
4.5964791e-009
4.584288e-009
4.6172824e-009
5.2347418e-009
5.1356473e-009
5.3719959e-009
5.8019048e-009
5.2675042e-009
5.0502154e-009
5.6849005e-009
6.0125844e-009
5.9855344e-009
6.7774337e-009
6.2235963e-009
6.0592463e-009
6.121155e-009
4.6012694e-009
3.5348606e-009
4.5963241e-009
5.5869948e-009
4.8824157e-009
4.7741555e-009
5.6317876e-009
6.2214382e-009
5.9850388e-009
5.4830249e-009
5.6809819e-009
6.3573753e-009
6.3864249e-009
5.8000352e-009
6.2805062e-009
6.8193906e-009
7.894752e-009
8.8977475e-009
8.9993188e-009
9.3349476e-009
9.6091667e-009
9.125062e-009
8.3232628e-009
8.387652e-009
9.1221384e-009
9.7920577e-009
1.0354161e-008
1.0431714e-008
1.0367696e-008
9.6959083e-009
7.7650529e-009
6.1767909e-009
5.0222124e-009
5.279146e-009
5.2435671e-009
4.9181665e-009
5.2518857e-009
5.9739893e-009
6.520545e-009
6.9512156e-009
6.8792966e-009
6.4619751e-009
5.8733792e-009
5.4879768e-009
6.1081245e-009
6.0749434e-009
5.60461e-009
5.668261e-009
5.4217475e-009
4.6844262e-009
5.4427768e-009
5.4100457e-009
5.2570676e-009
5.2793208e-009
5.2341051e-009
4.9115109e-009
4.7138927e-009
4.6288633e-009
5.092111e-009
5.0955604e-009
4.6445056e-009
4.8700327e-009
4.5933375e-009
4.2940471e-009
4.3874025e-009
4.5863822e-009
5.2863253e-009
5.0242285e-009
4.7609652e-009
4.775789e-009
5.9453266e-009
6.6076597e-009
6.0531892e-009
6.29902e-009
5.7808956e-009
5.1605413e-009
5.5880735e-009
6.6708635e-009
5.9496966e-009
5.317649e-009
5.1447616e-009
5.3986526e-009
4.5640398e-009
4.016368e-009
5.1125851e-009
5.7189794e-009
6.1275618e-009
6.7889452e-009
7.6653762e-009
8.498672e-009
8.7214377e-009
8.75301e-009
9.1555825e-009
8.5393338e-009
8.4245963e-009
7.8138552e-009
7.730243e-009
7.7787245e-009
7.4667985e-009
7.6255652e-009
7.3305435e-009
7.1612941e-009
7.5303696e-009
8.852373e-009
9.7447635e-009
9.4279825e-009
8.8851046e-009
8.3730338e-009
7.8431105e-009
7.440169e-009
8.0325583e-009
7.9246147e-009
7.3038903e-009
7.3786545e-009
7.2973605e-009
6.984113e-009
6.8074366e-009
7.3260898e-009
7.6583468e-009
7.303495e-009
7.2161961e-009
7.0215098e-009
7.3773627e-009
7.7402223e-009
7.2487994e-009
7.2010008e-009
7.7642681e-009
7.7853598e-009
7.7049132e-009
7.6289342e-009
7.9540856e-009
8.1967005e-009
8.5185353e-009
8.6337983e-009
8.8811584e-009
9.216366e-009
9.5965066e-009
9.6783245e-009
9.5564765e-009
8.2385231e-009
6.9490164e-009
6.5030972e-009
5.9641089e-009
5.5858218e-009
5.6627403e-009
5.6691923e-009
5.4065621e-009
5.4770082e-009
5.7320047e-009
6.6472997e-009
6.8322971e-009
6.8957934e-009
8.0752808e-009
8.5097725e-009
8.8643106e-009
9.1273575e-009
7.5703417e-009
6.4676014e-009
6.2809655e-009
6.7189296e-009
6.6580757e-009
6.9106956e-009
6.3780337e-009
6.1338907e-009
6.6236784e-009
7.2163339e-009
7.0167433e-009
6.4188308e-009
6.0716642e-009
6.0801665e-009
6.2420988e-009
5.9303237e-009
5.4093551e-009
5.8416357e-009
6.6295804e-009
6.3618951e-009
6.0524917e-009
6.128782e-009
6.0785062e-009
6.2186347e-009
6.4873748e-009
6.0523599e-009
5.5242809e-009
5.3444389e-009
5.3839155e-009
5.2113495e-009
5.5402899e-009
5.6238464e-009
6.0313184e-009
6.9567287e-009
7.7633262e-009
8.0394934e-009
7.7670645e-009
8.6177419e-009
9.4880121e-009
9.4110379e-009
8.6612733e-009
7.9503782e-009
7.6267524e-009
7.5439827e-009
7.5273679e-009
7.6394718e-009
7.8183621e-009
7.7541332e-009
7.334073e-009
6.849181e-009
6.6810355e-009
6.0408774e-009
4.9503466e-009
4.722423e-009
4.6257019e-009
4.4528112e-009
4.9707307e-009
4.9134021e-009
5.3869234e-009
5.6913668e-009
5.4505453e-009
4.4644019e-009
4.1060192e-009
4.2222839e-009
4.5558071e-009
5.1277644e-009
5.4973123e-009
5.498709e-009
5.4545988e-009
5.2349431e-009
4.3218035e-009
4.6022321e-009
5.3658503e-009
5.5505312e-009
6.0727153e-009
6.1042925e-009
5.5874294e-009
5.9264852e-009
5.8349735e-009
5.7767982e-009
6.1272307e-009
5.485545e-009
4.9114769e-009
4.0629646e-009
3.0400075e-009
2.952129e-009
3.9067749e-009
5.1075937e-009
6.2787044e-009
6.6806438e-009
6.4153302e-009
6.5297004e-009
7.0221764e-009
6.3928123e-009
5.3017555e-009
5.076728e-009
5.0011759e-009
5.5987308e-009
6.1842711e-009
5.2077657e-009
3.7727332e-009
4.3859263e-009
5.419099e-009
6.1545919e-009
6.2090784e-009
5.6042064e-009
5.7760885e-009
6.3354028e-009
7.0577803e-009
7.2016979e-009
7.4710711e-009
7.4614077e-009
7.4953518e-009
7.6683442e-009
7.9843251e-009
7.9858776e-009
8.2225477e-009
8.2098793e-009
8.382078e-009
7.5575805e-009
6.6193157e-009
6.648677e-009
6.4032678e-009
5.798873e-009
5.5417657e-009
5.4970272e-009
6.3525992e-009
7.0560172e-009
7.4149773e-009
7.5889195e-009
6.9434399e-009
7.2756969e-009
8.1963685e-009
8.3031607e-009
7.9774813e-009
8.3832146e-009
8.7088384e-009
9.0526328e-009
8.9023382e-009
8.4333538e-009
8.9149304e-009
8.4494184e-009
7.6345591e-009
8.0418654e-009
7.408873e-009
7.1961671e-009
7.3276023e-009
7.3241003e-009
6.8330963e-009
7.3475368e-009
7.9642055e-009
8.9339117e-009
9.2019148e-009
8.7949213e-009
8.3334127e-009
8.2020305e-009
7.9822742e-009
8.1723269e-009
8.3477885e-009
8.5259945e-009
8.4458596e-009
8.5300518e-009
8.3956412e-009
8.0711476e-009
7.3457972e-009
6.6818329e-009
5.3790476e-009
4.1643493e-009
4.0146926e-009
4.3987001e-009
3.6890706e-009
3.4502994e-009
4.2247912e-009
3.3484605e-009
3.4953829e-009
3.2122104e-009
3.7926954e-009
4.8952388e-009
5.6364153e-009
5.586456e-009
5.2644145e-009
5.2806653e-009
5.6595396e-009
4.9971508e-009
4.4537404e-009
4.6463256e-009
5.0778124e-009
5.410386e-009
5.1920014e-009
4.7505043e-009
5.0053401e-009
4.2868615e-009
3.4168522e-009
3.3885408e-009
3.6574417e-009
4.2583132e-009
4.7833415e-009
4.6009767e-009
5.1233167e-009
5.5838784e-009
5.4059358e-009
5.365936e-009
5.2976502e-009
4.6351056e-009
4.1016547e-009
4.2043316e-009
3.8156126e-009
3.5841029e-009
3.6744533e-009
4.4570311e-009
4.233903e-009
3.9698508e-009
4.6765853e-009
5.4528416e-009
5.4689316e-009
4.8841247e-009
4.6486702e-009
4.1997461e-009
4.2951567e-009
4.9385302e-009
4.4663802e-009
4.2100716e-009
4.1774939e-009
4.6055083e-009
4.6266585e-009
4.4009929e-009
4.3584655e-009
4.2634766e-009
4.4758152e-009
3.8396523e-009
3.3166285e-009
3.4150342e-009
3.151771e-009
3.8109483e-009
4.280515e-009
5.1931313e-009
4.9064815e-009
4.7547745e-009
5.5109608e-009
7.0017206e-009
7.6928121e-009
8.1650672e-009
9.3154796e-009
1.0054284e-008
9.4617387e-009
9.0134525e-009
9.2728663e-009
8.8414894e-009
7.6652679e-009
7.6380669e-009
8.447343e-009
9.2130115e-009
9.1284545e-009
8.7913983e-009
7.923605e-009
5.8045612e-009
4.327655e-009
4.0160406e-009
3.3454407e-009
3.4549115e-009
4.5332745e-009
5.7810223e-009
7.4673879e-009
7.9058293e-009
7.2426515e-009
7.4289201e-009
6.5987294e-009
5.4085986e-009
5.493738e-009
5.4595873e-009
5.430487e-009
4.5383574e-009
4.0624135e-009
4.0875134e-009
4.4074488e-009
4.7381278e-009
5.5948102e-009
5.6990699e-009
5.4219023e-009
5.2256283e-009
4.6733737e-009
4.2979259e-009
4.931189e-009
5.0145897e-009
4.5501784e-009
4.3377939e-009
4.5210527e-009
4.6673469e-009
4.7829785e-009
4.6914668e-009
4.2637182e-009
4.3942038e-009
5.3606989e-009
6.1172067e-009
5.4243257e-009
4.5612711e-009
4.402288e-009
4.8084937e-009
4.9236578e-009
4.8089154e-009
5.6679695e-009
7.4309722e-009
8.9452744e-009
9.5061901e-009
1.0193804e-008
1.0324051e-008
1.0548076e-008
1.1151789e-008
1.1317988e-008
1.1674342e-008
1.1765798e-008
1.1241038e-008
1.0891585e-008
1.1188054e-008
1.1685507e-008
1.1457319e-008
1.0722727e-008
1.0276572e-008
9.1339223e-009
8.4958665e-009
8.2658468e-009
8.2211083e-009
6.7437297e-009
5.4722231e-009
4.7864526e-009
4.5203452e-009
4.4936166e-009
4.0936767e-009
3.7491984e-009
3.9207688e-009
3.8731813e-009
3.6143401e-009
3.9315872e-009
4.9067756e-009
4.8923686e-009
4.8727505e-009
3.671092e-009
3.6600016e-009
4.5271159e-009
4.3493339e-009
4.2289032e-009
4.0460611e-009
3.9545544e-009
4.923733e-009
5.8715899e-009
6.9769678e-009
6.3853719e-009
4.8476323e-009
4.8659334e-009
5.0152227e-009
4.0609984e-009
4.8165565e-009
6.1308211e-009
6.7923653e-009
6.1443581e-009
6.6806024e-009
6.9033681e-009
5.4814461e-009
5.2298713e-009
4.9078299e-009
4.6221297e-009
4.4288606e-009
4.6314005e-009
4.2448877e-009
4.5957974e-009
4.6022494e-009
3.9077807e-009
4.8742807e-009
5.8417255e-009
6.3316739e-009
6.2510666e-009
6.2474081e-009
7.3192938e-009
8.5068413e-009
8.7634157e-009
9.2969717e-009
9.6047414e-009
8.8285902e-009
7.5611989e-009
7.8779785e-009
8.8744885e-009
9.7447587e-009
1.0232496e-008
9.9216706e-009
9.9652553e-009
9.263406e-009
7.1255633e-009
5.7040172e-009
5.2361335e-009
5.6201434e-009
5.5567546e-009
5.2990994e-009
5.6674614e-009
5.9103725e-009
6.1510678e-009
6.5736889e-009
6.7250854e-009
6.5947033e-009
6.0577232e-009
5.8240056e-009
6.1799674e-009
5.8964964e-009
5.7090716e-009
6.0430696e-009
5.8453808e-009
4.8131801e-009
6.8232068e-009
6.2933891e-009
5.8733792e-009
5.2944214e-009
4.9760132e-009
4.0522859e-009
3.6256379e-009
3.7249982e-009
4.2334387e-009
4.2718049e-009
4.5759415e-009
5.0837488e-009
4.8018377e-009
4.9912572e-009
5.0106687e-009
4.8150279e-009
5.4814763e-009
5.6040576e-009
5.6642373e-009
5.0836967e-009
4.4279411e-009
4.1716276e-009
4.5053115e-009
4.8015487e-009
4.5822095e-009
5.2616078e-009
5.208965e-009
4.2018116e-009
4.5734147e-009
4.618419e-009
4.6462023e-009
4.8645361e-009
4.7169347e-009
5.2318525e-009
5.1883705e-009
4.7133812e-009
4.7596517e-009
5.4180351e-009
6.4580066e-009
7.309473e-009
8.2227176e-009
8.572517e-009
8.2850782e-009
6.9900341e-009
6.4414126e-009
3.203083e-009
4.4625241e-009
5.0690791e-009
4.1872256e-009
4.6964501e-009
5.9806999e-009
6.529743e-009
7.2916176e-009
8.9944152e-009
9.5374534e-009
1.0367012e-008
9.606926e-009
8.5055493e-009
7.9772592e-009
7.6120794e-009
8.3976069e-009
8.1621523e-009
7.4794354e-009
7.6945614e-009
7.7756439e-009
7.31777e-009
6.9116694e-009
7.290909e-009
7.4011687e-009
6.799248e-009
6.3494327e-009
6.4031302e-009
7.1267155e-009
7.6960348e-009
7.2722376e-009
7.0986164e-009
7.368941e-009
7.6593777e-009
7.9548259e-009
8.3657151e-009
8.7945185e-009
8.9549183e-009
8.9850734e-009
8.9727736e-009
8.6727502e-009
8.4906749e-009
8.307996e-009
8.2955638e-009
8.1321611e-009
7.1922356e-009
6.3678209e-009
5.9583184e-009
5.5658056e-009
5.0769119e-009
5.0712761e-009
5.087841e-009
5.6588094e-009
5.6825249e-009
6.0396709e-009
6.912504e-009
7.2046685e-009
6.9347904e-009
7.8799558e-009
8.3681688e-009
8.4430354e-009
8.6345621e-009
8.0682869e-009
6.8391022e-009
6.3472e-009
6.4998449e-009
6.2933094e-009
6.5499594e-009
6.3468574e-009
6.2365846e-009
6.695443e-009
7.0907493e-009
5.7244438e-009
5.5024236e-009
5.6486301e-009
5.5518246e-009
5.5691029e-009
5.3495227e-009
4.9452411e-009
5.3351756e-009
5.8004736e-009
5.6234806e-009
5.4634748e-009
5.2322841e-009
5.1952843e-009
5.4372458e-009
5.6262709e-009
5.4816695e-009
4.9371584e-009
4.6930106e-009
4.5567055e-009
4.3718131e-009
4.5088564e-009
4.9715489e-009
5.6738589e-009
7.1112854e-009
7.8463035e-009
8.0533458e-009
7.8498858e-009
8.4782495e-009
8.6658549e-009
8.3100803e-009
7.9348687e-009
7.8394077e-009
7.9709955e-009
8.0415439e-009
8.1366395e-009
8.1192828e-009
8.2048459e-009
8.1680556e-009
7.6732073e-009
7.2574166e-009
7.1646404e-009
6.5015178e-009
5.1762445e-009
5.1618943e-009
5.1392746e-009
4.749127e-009
4.9045803e-009
5.0106027e-009
5.1994768e-009
5.3215833e-009
5.4638449e-009
4.1901025e-009
3.5438291e-009
3.3420323e-009
3.1271153e-009
2.9052485e-009
2.4340482e-009
2.4978562e-009
2.7749731e-009
3.3865882e-009
4.3048929e-009
4.90687e-009
4.6856364e-009
4.4604481e-009
4.4913922e-009
4.4847336e-009
3.4292242e-009
3.081741e-009
3.0937255e-009
3.6998081e-009
4.1041193e-009
3.8087811e-009
3.1304376e-009
3.7704946e-009
3.8720611e-009
4.3770242e-009
5.2591435e-009
4.5393987e-009
3.2423042e-009
3.0776377e-009
2.7088231e-009
2.8824438e-009
3.1703091e-009
3.8403859e-009
4.3262238e-009
4.515809e-009
4.7453155e-009
4.3549358e-009
4.024598e-009
3.6805921e-009
3.2370447e-009
3.8557678e-009
4.2854381e-009
4.6323932e-009
5.100382e-009
5.2247848e-009
5.301153e-009
5.2585428e-009
5.840216e-009
5.7313228e-009
5.8924637e-009
6.0287983e-009
6.4754509e-009
7.3163344e-009
7.8477572e-009
7.7893482e-009
8.0043678e-009
8.216385e-009
8.1721165e-009
7.698469e-009
6.9869426e-009
6.6546324e-009
6.2832122e-009
5.9220658e-009
5.4462802e-009
5.496739e-009
6.1028217e-009
6.822355e-009
7.2637161e-009
7.5393329e-009
7.4357793e-009
8.3534509e-009
8.0751271e-009
8.011507e-009
7.8138133e-009
7.9004552e-009
8.0435009e-009
8.5976017e-009
8.7553408e-009
8.4350405e-009
8.440701e-009
7.9761388e-009
7.7199081e-009
8.4214242e-009
8.1173172e-009
7.6894883e-009
7.9658161e-009
7.7568265e-009
7.3599418e-009
8.1121784e-009
8.6827103e-009
9.0910768e-009
8.8750023e-009
8.4789651e-009
7.7809753e-009
7.568482e-009
7.5726725e-009
7.9668684e-009
8.699561e-009
8.5548037e-009
8.172562e-009
8.4850753e-009
7.951303e-009
7.2505178e-009
6.2593239e-009
5.5763976e-009
4.9580936e-009
4.0951948e-009
4.3144832e-009
4.650534e-009
3.7029478e-009
3.5283266e-009
4.3526174e-009
4.727693e-009
4.3244365e-009
3.6813287e-009
4.1033382e-009
4.2086985e-009
3.5399883e-009
2.7409277e-009
2.7884645e-009
3.7694971e-009
4.1681151e-009
4.5315071e-009
4.2856206e-009
4.6644949e-009
4.4310907e-009
4.5091196e-009
4.243168e-009
4.3698646e-009
3.7302293e-009
3.8524989e-009
4.8407978e-009
4.5803836e-009
4.6475082e-009
3.6525156e-009
2.449435e-009
2.7347678e-009
2.5498754e-009
2.3534456e-009
2.7974147e-009
3.5193198e-009
3.7548794e-009
3.9768513e-009
4.229476e-009
4.048056e-009
3.4931179e-009
4.1709334e-009
4.7645337e-009
4.6068218e-009
4.7039662e-009
5.9286439e-009
5.7924192e-009
5.3117415e-009
5.1669794e-009
4.8104912e-009
4.6633622e-009
3.9911795e-009
3.8595327e-009
5.0077341e-009
5.045472e-009
4.5137598e-009
4.6816922e-009
4.1893164e-009
3.7963311e-009
4.8067552e-009
4.8053028e-009
4.8157045e-009
4.2618719e-009
4.3444837e-009
4.9729983e-009
4.3449005e-009
4.2347458e-009
4.9577516e-009
5.2140143e-009
5.2988372e-009
5.2626264e-009
5.2953042e-009
6.1786898e-009
6.7296323e-009
6.9034137e-009
6.6098092e-009
7.9392445e-009
8.9975375e-009
9.318346e-009
8.8042232e-009
8.7071758e-009
8.5265529e-009
8.0303897e-009
8.1774144e-009
8.4698545e-009
8.9638597e-009
8.974737e-009
8.5550973e-009
7.9262608e-009
6.5758638e-009
5.1173912e-009
4.8853588e-009
4.3264174e-009
4.0283389e-009
4.7330702e-009
5.5429826e-009
6.6658493e-009
4.9688148e-009
4.8471227e-009
4.8287708e-009
4.314752e-009
4.0950962e-009
4.1984062e-009
4.4600359e-009
4.4726487e-009
5.2888794e-009
6.2274148e-009
6.6636354e-009
6.6168417e-009
5.5444328e-009
5.5030061e-009
5.6951189e-009
5.6535314e-009
5.6083157e-009
5.4359055e-009
5.6866406e-009
6.2118199e-009
5.7605337e-009
4.8652434e-009
4.6293164e-009
5.56342e-009
5.5191539e-009
4.6748982e-009
4.7584596e-009
5.1889967e-009
4.7930115e-009
4.7161931e-009
4.0670756e-009
4.1138185e-009
4.9289485e-009
5.7010944e-009
5.6465571e-009
5.9424729e-009
6.8729482e-009
7.0421419e-009
7.1909588e-009
7.6039633e-009
8.6481962e-009
9.6924242e-009
9.4466984e-009
9.7787996e-009
1.0528986e-008
1.0780822e-008
1.0986517e-008
1.1352271e-008
1.1458903e-008
1.1607403e-008
1.0971562e-008
1.0035191e-008
1.0014624e-008
1.0292374e-008
1.0341328e-008
8.7056293e-009
8.1680631e-009
8.1220632e-009
7.1405026e-009
6.3439697e-009
5.1988974e-009
4.5129158e-009
4.3240201e-009
4.3235727e-009
4.1146638e-009
3.9218168e-009
4.3534643e-009
4.6083001e-009
4.509941e-009
4.6514868e-009
5.2060624e-009
5.2423247e-009
5.2188608e-009
4.4341251e-009
4.418507e-009
4.736233e-009
4.2232157e-009
4.8091327e-009
4.3001608e-009
4.0062983e-009
4.5053052e-009
5.5685041e-009
6.5111906e-009
6.1948392e-009
5.1255358e-009
5.2807229e-009
5.2765871e-009
4.4562472e-009
4.9786687e-009
5.0097686e-009
5.3598845e-009
5.5459875e-009
5.6731565e-009
5.5530472e-009
5.4798669e-009
5.574956e-009
5.807988e-009
5.8751126e-009
5.4658561e-009
5.8527857e-009
6.0695416e-009
6.1719019e-009
5.4328857e-009
5.5854917e-009
5.2166771e-009
4.875043e-009
5.528527e-009
6.6391257e-009
7.484748e-009
8.9434328e-009
1.0033962e-008
1.0380439e-008
1.0049549e-008
1.0105453e-008
1.0703636e-008
1.0854191e-008
1.2515437e-008
1.3854666e-008
1.2591068e-008
1.1285441e-008
1.0828145e-008
9.5628142e-009
8.8309037e-009
6.4860737e-009
5.2312436e-009
5.4500547e-009
5.9611409e-009
5.8699421e-009
5.6800322e-009
6.083037e-009
5.8467558e-009
5.7815906e-009
6.1961623e-009
6.5708742e-009
6.7274315e-009
6.2420671e-009
6.1600344e-009
6.2518102e-009
5.7180494e-009
5.8135331e-009
6.4178783e-009
6.2690142e-009
4.9419341e-009
5.8113685e-009
5.9504646e-009
6.0381316e-009
5.9474113e-009
5.424745e-009
6.5936013e-009
6.1150519e-009
5.4607232e-009
5.8819437e-009
5.961945e-009
6.3621483e-009
6.4785737e-009
5.6049337e-009
5.0887768e-009
4.347311e-009
4.4540155e-009
5.410797e-009
5.4068974e-009
5.7419255e-009
5.5214809e-009
5.264298e-009
4.9641383e-009
4.791095e-009
5.0539934e-009
5.2573198e-009
5.6526236e-009
6.2060913e-009
6.2150709e-009
6.2471205e-009
6.2895971e-009
6.3317596e-009
6.1893692e-009
5.9181238e-009
6.1866326e-009
5.3683416e-009
6.5611003e-009
7.6293528e-009
9.3771849e-009
1.0159441e-008
1.0215033e-008
1.0101085e-008
9.9545937e-009
1.0558304e-008
1.0115229e-008
9.8311121e-009
6.3931258e-009
6.9514904e-009
7.4643481e-009
6.8913953e-009
7.0846039e-009
7.2910983e-009
8.4694753e-009
8.3349843e-009
9.2629223e-009
1.0212196e-008
1.1306042e-008
1.0328747e-008
8.6380648e-009
8.1114078e-009
7.7839897e-009
8.7626554e-009
8.3996899e-009
7.6549805e-009
8.0104682e-009
8.2539273e-009
7.6514271e-009
7.0159022e-009
7.2557281e-009
7.1439906e-009
6.295001e-009
5.4826693e-009
5.7847506e-009
6.8760683e-009
7.6518474e-009
7.2956758e-009
6.996232e-009
6.9736138e-009
7.5333957e-009
8.2047387e-009
9.1024961e-009
9.6349514e-009
9.7131362e-009
9.4516116e-009
9.3117488e-009
8.464342e-009
7.7649838e-009
7.0194854e-009
6.9128032e-009
6.7078457e-009
6.1459481e-009
5.7866255e-009
5.4135397e-009
5.1675023e-009
4.5680021e-009
4.4798119e-009
4.5064897e-009
5.9110566e-009
5.8880416e-009
6.3473371e-009
7.1777084e-009
7.5770398e-009
6.9737875e-009
7.6846308e-009
8.2265651e-009
8.0217602e-009
8.1417668e-009
8.5662321e-009
7.210603e-009
6.4134345e-009
6.2807602e-009
5.9285431e-009
6.1892231e-009
6.3156811e-009
6.3392785e-009
6.7672076e-009
6.9651646e-009
4.4321442e-009
4.5860164e-009
5.2255961e-009
5.0234827e-009
4.8961071e-009
4.7687218e-009
4.4811271e-009
4.8287154e-009
4.9713667e-009
4.8850661e-009
4.8744578e-009
4.3357861e-009
4.3120625e-009
4.6558569e-009
4.765167e-009
4.910979e-009
4.350036e-009
4.0415823e-009
3.7294956e-009
3.5322768e-009
3.4774229e-009
4.3192513e-009
5.3163993e-009
7.265842e-009
7.9292807e-009
8.0671982e-009
7.9327072e-009
8.3387571e-009
7.8436978e-009
7.2091226e-009
7.2084641e-009
7.7284371e-009
8.3152387e-009
8.5391051e-009
8.7459112e-009
8.5990938e-009
8.5913297e-009
8.5819779e-009
8.0123417e-009
7.6656523e-009
7.6482452e-009
6.9621582e-009
5.4021424e-009
5.6013656e-009
5.6528472e-009
5.0454427e-009
4.83843e-009
5.1078033e-009
5.0120302e-009
4.9517997e-009
5.4771446e-009
5.6430266e-009
5.1613992e-009
4.7974841e-009
4.5059348e-009
4.2178629e-009
4.5498082e-009
4.5295569e-009
4.4118194e-009
4.0799792e-009
3.7100591e-009
4.3804572e-009
4.6812724e-009
4.2143383e-009
3.7802683e-009
4.1621426e-009
4.6765831e-009
4.6223624e-009
4.922861e-009
4.5554685e-009
5.1974199e-009
5.4239795e-009
4.7393096e-009
4.2433055e-009
4.3794795e-009
3.9073295e-009
3.8662291e-009
4.2146014e-009
4.8522866e-009
5.6206386e-009
5.4316407e-009
4.5717468e-009
4.1460534e-009
4.8075976e-009
4.9150132e-009
4.8471998e-009
4.4894551e-009
3.1111407e-009
1.864925e-009
2.1534186e-009
2.7013562e-009
3.3256094e-009
3.1517772e-009
3.1101946e-009
3.9916857e-009
4.8453631e-009
4.8262174e-009
4.1816827e-009
4.6226518e-009
4.2609476e-009
4.3138562e-009
4.596189e-009
5.45555e-009
6.9643246e-009
7.7111894e-009
7.5928187e-009
7.786188e-009
8.2228908e-009
7.9621551e-009
7.8393575e-009
7.3545694e-009
6.6605878e-009
6.1631567e-009
6.0452585e-009
5.3507947e-009
5.4964509e-009
5.8530441e-009
6.5886929e-009
7.1124549e-009
7.4897464e-009
8.2958618e-009
8.8265784e-009
7.9538857e-009
7.7198532e-009
7.6501454e-009
7.4176957e-009
7.3781634e-009
8.1425706e-009
8.6083435e-009
8.4367272e-009
7.9664717e-009
7.5028591e-009
7.8052571e-009
8.800983e-009
8.8257614e-009
8.1828095e-009
8.60403e-009
8.1895526e-009
7.8867873e-009
8.87682e-009
9.4012152e-009
9.2482419e-009
8.5480898e-009
8.1630088e-009
7.2285379e-009
6.9349334e-009
7.1630709e-009
7.76141e-009
8.0358385e-009
8.0661494e-009
7.4982518e-009
7.8126547e-009
8.3825568e-009
8.1275095e-009
6.6769899e-009
6.0887154e-009
5.7695133e-009
5.3596188e-009
4.9682115e-009
5.3940099e-009
5.7839444e-009
5.3445074e-009
4.7227261e-009
4.2519982e-009
3.8771884e-009
3.1904634e-009
3.4192291e-009
4.1066875e-009
4.2488664e-009
4.2150274e-009
4.6117557e-009
3.970859e-009
3.5604921e-009
3.8180114e-009
3.4759e-009
3.4741408e-009
3.6052595e-009
4.4091638e-009
4.034505e-009
3.8663611e-009
3.7162272e-009
3.8201703e-009
4.330028e-009
5.1359875e-009
5.5442533e-009
4.9483863e-009
4.1189894e-009
3.5926441e-009
3.9501822e-009
4.5663801e-009
4.4846624e-009
5.0322883e-009
4.9170735e-009
3.8080068e-009
3.7582082e-009
4.3860995e-009
4.9531525e-009
5.1054468e-009
4.6818037e-009
4.667085e-009
5.2573688e-009
5.6929612e-009
4.4059772e-009
4.9289502e-009
5.4135317e-009
4.4277592e-009
4.3138886e-009
4.0855445e-009
4.2244847e-009
5.3907788e-009
5.017388e-009
4.6496854e-009
4.7200227e-009
4.4187299e-009
4.088578e-009
4.7577908e-009
4.649292e-009
4.5451788e-009
4.2499221e-009
4.2521869e-009
4.7028281e-009
4.3098039e-009
4.1846369e-009
4.8016604e-009
4.6740138e-009
4.4778956e-009
4.5464472e-009
4.5707532e-009
5.1381277e-009
6.2956506e-009
7.355054e-009
7.7053209e-009
8.5041699e-009
8.9381892e-009
9.1749533e-009
8.5949938e-009
8.1414852e-009
8.2116164e-009
8.3955116e-009
8.7167619e-009
8.4923659e-009
8.7147079e-009
8.8210196e-009
8.3187962e-009
7.9289165e-009
7.3471665e-009
5.9071275e-009
5.754677e-009
5.3073941e-009
4.6017663e-009
4.9328658e-009
5.3049429e-009
5.8643108e-009
4.9181314e-009
4.9276637e-009
5.2762796e-009
5.1157446e-009
7.0996389e-009
7.169447e-009
6.4418076e-009
5.9998381e-009
5.3290775e-009
4.6437794e-009
3.8859546e-009
4.4122491e-009
5.3801663e-009
6.6048441e-009
7.2820313e-009
6.0934833e-009
5.5184752e-009
5.2065183e-009
5.265668e-009
5.3662897e-009
5.4105074e-009
5.2959257e-009
5.1386058e-009
5.5226109e-009
5.5673814e-009
5.2153153e-009
5.2001218e-009
5.3154392e-009
4.6893941e-009
4.6567385e-009
4.4267361e-009
4.4466151e-009
4.9439954e-009
5.4589084e-009
5.202439e-009
5.2415187e-009
5.1716006e-009
6.2948374e-009
8.2596115e-009
9.524736e-009
9.338894e-009
9.3436072e-009
9.851098e-009
1.0102612e-008
9.9746036e-009
9.4250324e-009
9.0097661e-009
8.5178725e-009
7.9825173e-009
7.7423241e-009
7.7010581e-009
7.7106708e-009
7.6921582e-009
7.6873941e-009
7.885507e-009
8.8733334e-009
9.1967413e-009
7.8050047e-009
6.4671988e-009
5.8542667e-009
4.9255716e-009
4.239379e-009
4.1276951e-009
4.1535287e-009
4.1356509e-009
4.0944352e-009
4.7861599e-009
5.343419e-009
5.4055419e-009
5.3713863e-009
5.5053492e-009
5.5922808e-009
5.5649711e-009
5.1971581e-009
5.1770124e-009
4.9453501e-009
4.0970976e-009
5.3893622e-009
4.5542605e-009
4.0580421e-009
4.0868774e-009
5.2654184e-009
6.0454133e-009
6.0043064e-009
5.4034393e-009
5.6955124e-009
5.5379515e-009
4.8514959e-009
4.8199867e-009
4.8277024e-009
5.2870807e-009
5.1532229e-009
5.0993163e-009
4.8141689e-009
5.4511666e-009
5.2041795e-009
4.5078212e-009
5.0235231e-009
6.2063271e-009
6.0083193e-009
4.4944436e-009
5.2966141e-009
5.1820324e-009
5.6387954e-009
6.7451279e-009
7.1819914e-009
7.639071e-009
6.6107469e-009
7.4146512e-009
9.8065153e-009
1.0981887e-008
1.1081881e-008
1.0251539e-008
9.387379e-009
1.0260016e-008
9.9435071e-009
9.0960955e-009
9.3220171e-009
9.2132845e-009
8.7517223e-009
9.2072239e-009
1.072121e-008
1.0115544e-008
6.8478056e-009
4.7584699e-009
5.6639758e-009
6.3021383e-009
6.1831296e-009
6.0609651e-009
6.4986127e-009
5.783139e-009
5.4121133e-009
5.8186356e-009
6.416663e-009
6.8601596e-009
6.426411e-009
6.4960632e-009
6.3236531e-009
5.5396024e-009
5.9179946e-009
6.7926869e-009
6.6926476e-009
5.070688e-009
4.7995302e-009
5.60754e-009
6.2028839e-009
6.6004013e-009
8.4972315e-009
9.1349167e-009
8.6044658e-009
7.1964482e-009
7.5304487e-009
7.6520852e-009
8.1483551e-009
7.8733985e-009
6.4080297e-009
5.1862964e-009
3.6839532e-009
4.0930031e-009
5.3401178e-009
5.2097373e-009
5.8196138e-009
5.959265e-009
6.1006549e-009
5.756649e-009
5.0768786e-009
5.3064381e-009
5.93243e-009
6.0436395e-009
7.2032176e-009
8.2283301e-009
7.9208262e-009
7.9607752e-009
8.0173169e-009
7.5142024e-009
7.1193129e-009
7.1414127e-009
6.5905753e-009
6.957279e-009
8.1538315e-009
8.3784868e-009
9.7196153e-009
1.0774592e-008
1.0756707e-008
9.8653717e-009
8.7760584e-009
8.5540309e-009
7.7093076e-009
7.5273034e-009
6.8533821e-009
6.9107079e-009
7.1459558e-009
7.4066358e-009
8.8101708e-009
9.8969105e-009
1.0432205e-008
1.0692885e-008
1.2157731e-008
1.2800306e-008
1.174576e-008
9.6414149e-009
9.1332451e-009
8.8971574e-009
8.2633712e-009
7.8008593e-009
7.4897222e-009
7.1180683e-009
7.2310115e-009
7.3303718e-009
7.1116658e-009
6.9735417e-009
7.7981539e-009
7.6431157e-009
7.2204273e-009
7.5196644e-009
7.4834537e-009
7.5772863e-009
7.7801378e-009
7.9106234e-009
7.6650584e-009
8.1892928e-009
8.4286463e-009
8.7439989e-009
8.8411481e-009
9.2318667e-009
9.339304e-009
9.2735458e-009
8.7231078e-009
8.4558169e-009
8.1724057e-009
7.7768125e-009
7.4193795e-009
6.6422786e-009
6.2683357e-009
5.9637514e-009
5.2936215e-009
4.5439372e-009
4.6365061e-009
5.1345122e-009
6.1633039e-009
6.0935583e-009
6.6550033e-009
7.4429127e-009
7.9494112e-009
7.0127845e-009
7.4893058e-009
8.0849614e-009
7.600485e-009
7.6489714e-009
9.0641773e-009
7.5821038e-009
6.4796691e-009
6.0616754e-009
5.5637768e-009
5.8284869e-009
6.2845048e-009
6.4419724e-009
6.8389723e-009
6.83958e-009
5.2187299e-009
4.9712679e-009
5.4643746e-009
5.4285607e-009
5.4696202e-009
5.47512e-009
5.326805e-009
5.4168438e-009
5.189128e-009
5.0454762e-009
4.514945e-009
4.0440589e-009
4.022707e-009
4.2317996e-009
4.5688781e-009
4.7401825e-009
4.270828e-009
4.0928886e-009
4.2111046e-009
4.4721547e-009
4.1790275e-009
4.7810565e-009
5.7819968e-009
7.5177654e-009
7.9603124e-009
7.9934172e-009
8.0651246e-009
8.4018622e-009
8.2131775e-009
7.7378717e-009
7.9216045e-009
8.1139787e-009
8.0819254e-009
8.1917127e-009
8.377556e-009
8.4633877e-009
8.0283679e-009
8.3939661e-009
8.6508571e-009
7.9181625e-009
7.8195355e-009
7.3786764e-009
6.0551953e-009
5.9970201e-009
6.2853529e-009
6.2921214e-009
5.6858322e-009
5.5387031e-009
6.000049e-009
5.6242847e-009
5.5033864e-009
5.0149652e-009
5.0658185e-009
5.2362785e-009
5.2518961e-009
5.3691105e-009
5.4120595e-009
5.4208832e-009
4.4527545e-009
4.5298338e-009
4.5313863e-009
4.6655051e-009
5.6982054e-009
5.2794666e-009
4.9997714e-009
4.4160749e-009
4.6190774e-009
4.1213395e-009
4.352628e-009
5.3924387e-009
6.830586e-009
6.6972006e-009
6.1343582e-009
5.4408441e-009
5.5917114e-009
4.7550483e-009
4.5398147e-009
4.8289414e-009
5.0464911e-009
5.4569582e-009
4.8174836e-009
4.9399139e-009
5.4967006e-009
5.9849104e-009
5.6603365e-009
5.4857153e-009
5.4719414e-009
4.9557114e-009
5.3160986e-009
4.8597523e-009
3.8906739e-009
3.9407383e-009
4.354371e-009
4.0740378e-009
4.3348834e-009
4.1872819e-009
5.0112514e-009
5.8872099e-009
5.9739272e-009
5.8566621e-009
5.8277225e-009
6.1298038e-009
7.3559037e-009
8.6978163e-009
1.0146225e-008
9.8150228e-009
9.6859037e-009
9.0750268e-009
7.5293926e-009
6.6097709e-009
5.9737736e-009
5.2004665e-009
5.2231897e-009
5.397765e-009
6.3522454e-009
6.528871e-009
6.6234927e-009
6.2641603e-009
7.1153102e-009
7.3971657e-009
8.1326538e-009
8.6744306e-009
8.3753033e-009
7.9717303e-009
8.3842526e-009
8.6248724e-009
8.3439109e-009
8.3683776e-009
8.7439305e-009
9.2717981e-009
8.0401198e-009
7.9617236e-009
8.7300756e-009
7.89894e-009
7.805529e-009
8.0621084e-009
7.7367503e-009
8.1761366e-009
8.4744241e-009
8.6458338e-009
8.821987e-009
9.2182381e-009
9.0728428e-009
8.9944465e-009
9.0565208e-009
9.6529604e-009
9.1556901e-009
8.8881606e-009
8.7847998e-009
8.6450978e-009
8.3181618e-009
7.9043127e-009
7.6317279e-009
7.5903012e-009
6.4861339e-009
5.7276809e-009
5.73255e-009
5.7380571e-009
5.9481798e-009
5.6953387e-009
5.0528641e-009
4.5383728e-009
4.1346391e-009
4.1113878e-009
3.9165359e-009
4.2378983e-009
4.1444922e-009
4.3757855e-009
5.1826947e-009
5.7130899e-009
5.0898915e-009
5.1777143e-009
5.5842415e-009
5.3554201e-009
4.8821646e-009
4.8341046e-009
4.954957e-009
4.9996447e-009
4.4317422e-009
4.1844434e-009
4.5835387e-009
4.255804e-009
4.0461078e-009
4.6596126e-009
5.3405936e-009
5.2896895e-009
4.8973374e-009
5.0842293e-009
4.6896613e-009
4.1307734e-009
4.1121002e-009
3.4242744e-009
3.4857107e-009
3.5526794e-009
3.7030743e-009
4.027276e-009
4.4311148e-009
5.0155495e-009
5.8450563e-009
5.9437786e-009
5.489171e-009
5.4698695e-009
5.9252153e-009
5.8779492e-009
5.4241257e-009
4.0450272e-009
3.964415e-009
4.1799095e-009
4.5894367e-009
5.7738235e-009
4.989304e-009
4.7856111e-009
4.7583533e-009
4.6481434e-009
4.3808249e-009
4.7088264e-009
4.4932811e-009
4.274653e-009
4.2379722e-009
4.1598901e-009
4.4326579e-009
4.2747073e-009
4.134528e-009
4.6455691e-009
4.4196272e-009
4.2467917e-009
4.5293875e-009
4.8099265e-009
5.5087616e-009
6.4127383e-009
7.2535163e-009
7.6064163e-009
7.6782917e-009
7.9805338e-009
9.0315605e-009
8.3857644e-009
7.5757947e-009
7.8966798e-009
8.7606334e-009
9.2561094e-009
8.5148774e-009
8.4655561e-009
8.6673021e-009
8.0824952e-009
7.9315723e-009
8.1184691e-009
6.6968637e-009
6.6239951e-009
6.2883708e-009
5.1751936e-009
5.1326614e-009
5.0669032e-009
5.0627723e-009
4.867448e-009
5.0082048e-009
5.7237884e-009
5.8373696e-009
5.6327238e-009
6.1999375e-009
5.4531778e-009
4.4499692e-009
4.3941706e-009
4.6151928e-009
4.7572158e-009
5.0093632e-009
5.1428537e-009
5.3357506e-009
5.9947672e-009
6.3676366e-009
5.648369e-009
4.9771311e-009
4.8446954e-009
4.5207594e-009
5.060481e-009
5.7266081e-009
5.6478952e-009
5.4818017e-009
5.6156088e-009
5.7557324e-009
5.6417839e-009
5.4418816e-009
4.5857767e-009
4.5972839e-009
4.7863967e-009
4.7794118e-009
4.9590423e-009
5.2167223e-009
4.7583208e-009
4.5405645e-009
5.9267227e-009
7.8651052e-009
8.9927691e-009
9.8322305e-009
9.7942811e-009
9.391497e-009
9.1136963e-009
9.5753636e-009
1.0310063e-008
1.0561738e-008
1.0239696e-008
1.0148185e-008
9.486429e-009
9.3141796e-009
9.6688734e-009
9.3267669e-009
8.7996326e-009
9.2153206e-009
9.5087087e-009
9.2343901e-009
8.3084469e-009
7.0480103e-009
5.7938951e-009
5.3645637e-009
4.6522459e-009
3.9658422e-009
3.9313701e-009
3.9834848e-009
4.156638e-009
4.2670536e-009
5.2188554e-009
6.0785378e-009
6.3011428e-009
6.0912859e-009
5.804636e-009
5.9422369e-009
5.9110814e-009
5.9601912e-009
5.9355179e-009
5.1544672e-009
3.9709794e-009
4.5720116e-009
4.8083602e-009
4.109786e-009
3.6684496e-009
4.9623326e-009
5.5796361e-009
5.8137736e-009
5.6813428e-009
6.110302e-009
5.7993158e-009
5.2467447e-009
4.6613046e-009
4.6456363e-009
5.214277e-009
4.7604583e-009
4.5254762e-009
4.0752907e-009
4.7499503e-009
4.9997308e-009
5.0861316e-009
4.8791188e-009
5.3877103e-009
6.0637968e-009
6.5932472e-009
6.5957445e-009
5.7465991e-009
5.3796839e-009
5.2511979e-009
5.0117936e-009
5.2492478e-009
6.6306672e-009
8.3977754e-009
8.99722e-009
1.0171496e-008
1.0701892e-008
1.0462809e-008
1.1192131e-008
1.0383588e-008
9.9217144e-009
9.9652966e-009
9.8278105e-009
1.0261508e-008
1.012354e-008
8.7679841e-009
7.3410069e-009
7.1597476e-009
7.089095e-009
5.8394019e-009
5.5183246e-009
5.6931337e-009
5.8218002e-009
5.8325185e-009
6.1871344e-009
5.2831605e-009
5.073065e-009
5.3295591e-009
5.7661815e-009
5.7088804e-009
5.6680113e-009
5.7989717e-009
6.1324974e-009
5.441903e-009
5.7715814e-009
6.3456426e-009
6.6162783e-009
5.2121301e-009
4.9125556e-009
5.6485688e-009
6.2623203e-009
6.5313259e-009
7.9682281e-009
8.5756021e-009
8.3271385e-009
7.2565161e-009
7.5220209e-009
7.3822377e-009
7.7898663e-009
7.5460366e-009
6.292316e-009
5.143925e-009
5.131775e-009
5.4910518e-009
4.8654815e-009
4.4609588e-009
4.2054391e-009
4.6656843e-009
4.0835609e-009
4.4776058e-009
5.4708041e-009
5.7314841e-009
5.1225233e-009
5.1022697e-009
5.9834418e-009
6.3603363e-009
6.0147525e-009
5.9701674e-009
6.3136477e-009
5.8232541e-009
5.5589583e-009
5.5941711e-009
5.76392e-009
6.5273775e-009
7.6758175e-009
8.2186974e-009
9.016363e-009
9.2073654e-009
9.4364477e-009
9.2087343e-009
8.4849643e-009
8.4031686e-009
7.8569968e-009
9.1732972e-009
8.7335388e-009
8.256655e-009
7.3368774e-009
7.6636067e-009
8.0614406e-009
8.1886096e-009
9.0580859e-009
9.7039871e-009
9.8539096e-009
1.0958499e-008
1.1693509e-008
1.1883723e-008
1.0797726e-008
9.635253e-009
8.5953963e-009
7.0452054e-009
6.7606887e-009
6.876403e-009
7.3618465e-009
7.2747594e-009
6.8641563e-009
6.7765944e-009
6.9268334e-009
7.2029981e-009
7.2272287e-009
6.96989e-009
6.9810027e-009
7.1666333e-009
7.2377879e-009
7.2783701e-009
7.4174686e-009
8.155248e-009
8.8818919e-009
9.1497627e-009
8.3934095e-009
8.8391172e-009
9.2269964e-009
9.2353429e-009
8.9818735e-009
9.14665e-009
9.325326e-009
8.6408218e-009
8.1309133e-009
7.1386091e-009
6.7500459e-009
6.5139631e-009
5.4197407e-009
4.5198724e-009
4.7932002e-009
5.7625347e-009
6.4155512e-009
6.299075e-009
6.9626695e-009
7.7081171e-009
8.3217826e-009
8.7382595e-009
8.370078e-009
8.1995624e-009
8.8110168e-009
9.5822227e-009
9.5621225e-009
7.9536046e-009
6.5459036e-009
5.8425907e-009
5.1990106e-009
5.4677507e-009
6.2533285e-009
6.5446663e-009
6.9107369e-009
6.7139954e-009
6.0053155e-009
5.3565194e-009
5.7031532e-009
5.8336387e-009
6.0431332e-009
6.1815182e-009
6.172483e-009
6.0049723e-009
5.4068893e-009
5.2058863e-009
4.1554322e-009
3.7523316e-009
3.7333515e-009
3.8077424e-009
4.3725892e-009
4.569386e-009
4.19162e-009
4.1441948e-009
4.6927136e-009
5.4120327e-009
4.8806321e-009
5.2428618e-009
6.2475943e-009
7.7696888e-009
7.9913441e-009
7.9196362e-009
8.197542e-009
8.4649672e-009
8.5826572e-009
8.2666207e-009
8.6347449e-009
8.4995202e-009
7.8486121e-009
7.8443204e-009
8.0092008e-009
8.2306965e-009
8.4085835e-009
8.7337349e-009
8.7161671e-009
8.5165814e-009
8.0992599e-009
7.3932684e-009
6.7514171e-009
6.0575865e-009
5.8769652e-009
5.839644e-009
5.3924189e-009
5.2880305e-009
5.9559692e-009
5.4891156e-009
5.1540391e-009
4.8278118e-009
4.6850245e-009
4.7488325e-009
5.1477719e-009
5.3085184e-009
5.3015384e-009
5.4044539e-009
4.8445312e-009
4.4898596e-009
4.4600506e-009
4.4506234e-009
5.2029094e-009
5.4893478e-009
5.2259238e-009
5.1048648e-009
5.442026e-009
5.7761824e-009
5.7932221e-009
4.9418559e-009
5.7751517e-009
6.0833987e-009
5.7984875e-009
5.6529364e-009
5.0300496e-009
4.839313e-009
4.8598251e-009
5.1944117e-009
5.1050357e-009
5.344226e-009
4.860938e-009
4.753233e-009
5.1019244e-009
5.2245105e-009
5.0760349e-009
5.2302236e-009
5.2654315e-009
4.9979044e-009
5.3831757e-009
5.8838701e-009
5.5502133e-009
4.871395e-009
4.5529064e-009
4.4147019e-009
4.5292328e-009
4.5104865e-009
5.2901373e-009
6.2360925e-009
6.5907084e-009
5.3480949e-009
5.4060587e-009
5.7967773e-009
5.8733792e-009
6.6036611e-009
7.5263879e-009
7.9540809e-009
8.2937697e-009
9.0858636e-009
7.8328228e-009
6.9424915e-009
6.5598132e-009
5.8459165e-009
5.6182961e-009
5.5170879e-009
6.1826403e-009
6.3128434e-009
6.5089663e-009
6.4176124e-009
7.3413182e-009
7.7623458e-009
8.2962193e-009
8.5712186e-009
8.2853636e-009
7.8650732e-009
8.1144709e-009
8.3437139e-009
8.2557731e-009
8.4010884e-009
8.4537583e-009
8.3777289e-009
7.5126994e-009
7.2531497e-009
7.7911326e-009
7.8123583e-009
8.1048461e-009
7.6696705e-009
7.0553211e-009
7.2840869e-009
7.5746357e-009
7.6228007e-009
7.2701015e-009
6.8493075e-009
7.4615509e-009
8.4820855e-009
8.7682073e-009
9.2055383e-009
8.8567937e-009
8.0413012e-009
7.9886584e-009
8.3988188e-009
7.9723316e-009
7.9051562e-009
7.6036572e-009
6.6936735e-009
5.8949247e-009
5.7509612e-009
5.6479121e-009
5.1972494e-009
4.3553703e-009
3.5204409e-009
4.1374278e-009
4.9149504e-009
5.2905032e-009
4.9769943e-009
5.1476102e-009
6.1276931e-009
5.8334652e-009
4.7850712e-009
5.3560788e-009
4.3748298e-009
3.9703071e-009
4.0524513e-009
4.3286185e-009
3.734008e-009
4.5470828e-009
5.3167059e-009
5.9398536e-009
5.757333e-009
5.7797397e-009
5.548079e-009
5.374724e-009
4.819932e-009
4.3951883e-009
4.2362053e-009
4.3355656e-009
4.5591202e-009
4.5826373e-009
5.1026103e-009
5.7334967e-009
5.3809631e-009
4.8478239e-009
4.1176472e-009
4.6401478e-009
5.4864032e-009
4.9776003e-009
3.8299764e-009
3.4804379e-009
3.9882453e-009
4.3094469e-009
5.1817675e-009
4.5176449e-009
4.2417387e-009
4.3583199e-009
4.1893871e-009
4.732586e-009
4.6026779e-009
5.4449786e-009
6.0736589e-009
5.6274231e-009
5.5033641e-009
4.9612199e-009
4.9215367e-009
4.7966838e-009
4.8775569e-009
4.6730718e-009
4.659862e-009
4.3372702e-009
4.0041273e-009
4.2260224e-009
4.0675933e-009
4.1624877e-009
4.2396107e-009
4.0844191e-009
4.4894779e-009
4.1652406e-009
4.0156879e-009
4.5123279e-009
5.0490998e-009
5.8793955e-009
6.529826e-009
7.1519786e-009
7.5075117e-009
8.0986375e-009
8.3866587e-009
8.6632983e-009
9.179794e-009
8.9372241e-009
8.4718778e-009
8.2912468e-009
7.9210101e-009
8.1139119e-009
7.9656724e-009
7.9571145e-009
7.8796679e-009
7.8992352e-009
6.5209257e-009
5.4620997e-009
4.8142484e-009
5.091526e-009
4.4160218e-009
3.1293544e-009
3.6346292e-009
4.6295662e-009
5.365215e-009
5.3070445e-009
4.7999754e-009
4.7990052e-009
4.4222912e-009
4.5507216e-009
3.9400005e-009
3.2600791e-009
2.9492537e-009
2.8721188e-009
3.1552405e-009
3.0139557e-009
3.6195659e-009
5.1724253e-009
6.5020164e-009
6.8319065e-009
6.4433433e-009
6.7549069e-009
6.9196786e-009
5.0784101e-009
5.224378e-009
6.669475e-009
6.7179566e-009
6.5482348e-009
5.6515273e-009
4.7774076e-009
4.9522945e-009
4.7392769e-009
4.5589625e-009
4.4235267e-009
4.212876e-009
4.0610082e-009
4.9701473e-009
5.8576433e-009
6.3423806e-009
5.6983231e-009
6.42054e-009
6.9112822e-009
8.0067055e-009
8.6347575e-009
9.2722819e-009
9.5138465e-009
9.3705113e-009
9.2924267e-009
9.0084652e-009
1.049527e-008
1.1188417e-008
1.0484632e-008
1.0371477e-008
1.0982454e-008
1.1229707e-008
1.0413738e-008
1.0178444e-008
9.3405143e-009
9.2155056e-009
8.6545577e-009
8.1436995e-009
6.8843635e-009
5.0217686e-009
3.892627e-009
4.4565242e-009
4.8011076e-009
5.2381318e-009
5.33607e-009
5.4249983e-009
4.641451e-009
5.4262399e-009
6.3932123e-009
6.3987924e-009
5.9162958e-009
5.8542536e-009
6.1033255e-009
5.7048856e-009
5.3126065e-009
5.5270759e-009
5.1995799e-009
4.4588226e-009
4.9211255e-009
5.3790793e-009
4.7848681e-009
4.4184253e-009
4.6697083e-009
5.6076836e-009
6.1234683e-009
5.8170723e-009
6.2016771e-009
6.6546512e-009
7.1482376e-009
7.4812884e-009
7.875645e-009
8.604495e-009
8.1375658e-009
6.8167682e-009
6.423783e-009
6.7046888e-009
6.7838233e-009
5.902598e-009
5.1196529e-009
4.770431e-009
4.2395077e-009
3.9463806e-009
4.686768e-009
4.841434e-009
4.7996907e-009
5.3585278e-009
6.1147238e-009
5.9925544e-009
5.9247459e-009
7.3306575e-009
8.0528743e-009
8.8269196e-009
9.0950266e-009
9.1533021e-009
9.512272e-009
9.9236888e-009
1.0670398e-008
1.0714613e-008
9.6791737e-009
9.4647339e-009
9.624611e-009
9.4575727e-009
8.9565085e-009
8.867841e-009
8.5151467e-009
6.9353824e-009
5.3726734e-009
5.084129e-009
5.4604708e-009
5.6040718e-009
5.8756561e-009
4.7831821e-009
4.7340166e-009
4.8404825e-009
5.1157e-009
4.5576012e-009
4.9096116e-009
5.1018802e-009
5.9413417e-009
5.3442035e-009
5.6251683e-009
5.8985984e-009
6.5399091e-009
5.3535722e-009
5.025581e-009
5.6895976e-009
6.3217568e-009
6.4622506e-009
7.4392247e-009
8.0162875e-009
8.0498112e-009
7.3165841e-009
7.513593e-009
7.1123901e-009
7.4313775e-009
7.2186748e-009
6.1766022e-009
5.1015537e-009
5.1385979e-009
5.7139633e-009
5.1508053e-009
5.6552194e-009
5.9337534e-009
5.1430647e-009
4.1908956e-009
4.0663593e-009
4.7456017e-009
4.6104825e-009
4.3126167e-009
4.1608999e-009
4.7636659e-009
4.4923425e-009
4.1086788e-009
3.9795596e-009
4.6099785e-009
4.1323058e-009
3.9986038e-009
4.0469295e-009
4.9372648e-009
6.097476e-009
7.1978036e-009
8.0589081e-009
8.3131108e-009
7.6401391e-009
8.116188e-009
8.5520969e-009
8.1938701e-009
8.2523063e-009
8.0046861e-009
6.0896182e-009
6.0655731e-009
5.4768165e-009
4.5192755e-009
4.9300641e-009
5.2942402e-009
5.8298562e-009
7.4797247e-009
8.1240479e-009
7.8298152e-009
7.4828093e-009
7.7289567e-009
8.6317742e-009
8.0431735e-009
6.9116699e-009
6.8271129e-009
6.2895515e-009
6.0316552e-009
6.6347378e-009
7.4926816e-009
7.2191471e-009
6.6166469e-009
6.5796471e-009
6.0555129e-009
6.7628805e-009
7.2340301e-009
6.4201155e-009
6.4785517e-009
6.7559802e-009
6.695438e-009
6.6461167e-009
7.1698788e-009
8.1212033e-009
9.3351374e-009
9.5555265e-009
9.5686165e-009
9.7499808e-009
9.8060501e-009
9.2939208e-009
9.0959179e-009
8.4471218e-009
8.1437234e-009
8.0315086e-009
6.2526564e-009
6.038689e-009
5.8285156e-009
5.2917432e-009
5.1308657e-009
4.9203756e-009
4.5324456e-009
4.8991493e-009
5.4276549e-009
6.3927279e-009
7.7362282e-009
8.3821294e-009
9.1283659e-009
9.7534033e-009
9.9437726e-009
9.3158354e-009
9.0134853e-009
9.1434228e-009
9.4621275e-009
7.9133752e-009
6.5772511e-009
5.9748653e-009
5.5737444e-009
6.0453238e-009
6.5925503e-009
6.5026994e-009
6.4597337e-009
6.3584658e-009
5.7857102e-009
5.1186643e-009
5.2923216e-009
5.5610228e-009
5.8042115e-009
5.7795357e-009
5.873797e-009
5.7822074e-009
5.2100788e-009
5.2279513e-009
4.5282314e-009
4.1863197e-009
4.5094329e-009
5.1640225e-009
5.0093057e-009
4.3985895e-009
4.1124121e-009
4.1955011e-009
5.1743226e-009
6.3519106e-009
5.5822367e-009
5.7046671e-009
6.7131918e-009
8.0216122e-009
8.0223758e-009
7.8458552e-009
8.3299594e-009
8.5280723e-009
8.9521369e-009
8.7953698e-009
9.3478854e-009
8.8850618e-009
7.6152987e-009
7.4969281e-009
7.6408456e-009
8.7484395e-009
9.7618636e-009
9.0846256e-009
7.340527e-009
7.5656595e-009
7.3900887e-009
5.5554583e-009
4.0715974e-009
4.1320889e-009
4.4210548e-009
4.8403759e-009
5.0990056e-009
5.0373579e-009
5.9118895e-009
5.3539465e-009
4.8046919e-009
4.6406584e-009
4.3042305e-009
4.2613865e-009
5.0436478e-009
5.2479263e-009
5.1910172e-009
5.3880246e-009
5.2363078e-009
4.4498854e-009
4.3887149e-009
4.2357417e-009
4.3162982e-009
4.1211346e-009
3.3274361e-009
4.9973795e-009
6.0645265e-009
5.4724533e-009
5.3692484e-009
5.1037692e-009
4.5238617e-009
3.9371603e-009
4.5972824e-009
4.6791052e-009
4.4215254e-009
4.5548601e-009
5.8752903e-009
5.5598821e-009
5.1635803e-009
5.2314938e-009
4.9043923e-009
4.566552e-009
4.7071481e-009
4.4641107e-009
4.4917333e-009
4.9747319e-009
5.0589216e-009
5.0400974e-009
5.4502528e-009
6.907988e-009
7.2097528e-009
5.8020517e-009
4.7514417e-009
4.7553661e-009
4.7235823e-009
4.833691e-009
5.5690233e-009
6.584975e-009
7.2074896e-009
7.2224741e-009
6.4949857e-009
5.98966e-009
6.1833459e-009
6.4847064e-009
7.5272408e-009
8.0124091e-009
8.4534963e-009
9.0967004e-009
8.136253e-009
7.2752122e-009
7.1458529e-009
6.4913665e-009
6.0134025e-009
5.6364109e-009
6.0130351e-009
6.0968157e-009
6.3944399e-009
6.5710646e-009
7.5673262e-009
8.1275259e-009
8.4597849e-009
8.4680066e-009
8.1954238e-009
7.758416e-009
7.8446892e-009
8.0625555e-009
8.1676353e-009
8.4337991e-009
8.1635861e-009
7.4836598e-009
6.9852791e-009
6.5445758e-009
6.8521897e-009
7.7257765e-009
8.0629377e-009
7.8295384e-009
8.3749435e-009
9.0478692e-009
8.551383e-009
8.0953533e-009
8.619276e-009
9.5843442e-009
9.9044403e-009
9.3743061e-009
8.6526667e-009
9.6803117e-009
9.5363386e-009
8.5456171e-009
8.578933e-009
8.6498466e-009
8.5479079e-009
8.8040099e-009
8.1201339e-009
7.2984758e-009
6.4349487e-009
5.9847632e-009
5.5527484e-009
5.5680446e-009
5.9004671e-009
5.609551e-009
5.2329977e-009
5.2644142e-009
5.4939689e-009
5.5475106e-009
5.4934408e-009
5.638308e-009
6.0672672e-009
5.8420839e-009
6.5315975e-009
6.2555305e-009
5.2649649e-009
4.7999303e-009
4.8285026e-009
4.5567019e-009
4.4915769e-009
4.5501738e-009
4.417738e-009
4.0781543e-009
4.3235127e-009
4.3233315e-009
4.6753419e-009
4.6610956e-009
4.123057e-009
3.9356321e-009
4.5835934e-009
5.2716849e-009
5.3193726e-009
4.6712047e-009
4.2913348e-009
4.323063e-009
4.5455121e-009
4.2127222e-009
3.4661183e-009
4.0777384e-009
4.3657547e-009
4.1573198e-009
4.4488134e-009
5.2288636e-009
4.6554334e-009
4.4552146e-009
4.7288541e-009
4.6570911e-009
4.317668e-009
4.3391347e-009
5.0163219e-009
5.6669617e-009
4.6441605e-009
5.0876571e-009
5.1519424e-009
4.7543694e-009
4.5843311e-009
4.6121095e-009
4.0638046e-009
3.6349505e-009
3.6813768e-009
4.6108976e-009
4.1812594e-009
3.7336015e-009
4.2140725e-009
3.9752965e-009
3.8923174e-009
4.2045142e-009
4.0343102e-009
4.3333867e-009
3.9108541e-009
3.784584e-009
4.4952682e-009
5.2882731e-009
6.2500295e-009
6.6469137e-009
7.0504408e-009
7.4086071e-009
7.8955604e-009
8.7800515e-009
9.3126626e-009
9.3385466e-009
8.8771402e-009
9.2122462e-009
1.0317001e-008
9.7265055e-009
9.1221059e-009
9.7629518e-009
9.2614152e-009
7.9976571e-009
8.9200674e-009
9.0180105e-009
6.678226e-009
4.8034604e-009
4.5322929e-009
4.2244724e-009
4.9192019e-009
5.4386977e-009
5.8449034e-009
5.9065004e-009
6.110774e-009
5.485832e-009
4.6875653e-009
4.7461574e-009
5.6687284e-009
6.641545e-009
6.2272283e-009
5.339365e-009
4.4429691e-009
4.2655037e-009
5.0299109e-009
5.4677192e-009
4.9985741e-009
5.1864158e-009
5.280716e-009
4.8076212e-009
4.174619e-009
4.5356393e-009
4.5389305e-009
4.3936959e-009
5.1995044e-009
5.0337275e-009
4.8216595e-009
5.4378575e-009
5.8492792e-009
5.8309224e-009
5.2352112e-009
4.7336746e-009
4.4157388e-009
3.8212938e-009
4.4569238e-009
4.7133472e-009
3.9591556e-009
3.7015807e-009
4.8581588e-009
6.3743604e-009
6.9897645e-009
7.8788385e-009
8.4359417e-009
8.6357884e-009
9.403517e-009
9.6684681e-009
9.4224258e-009
9.9913782e-009
1.0463628e-008
1.0261832e-008
1.0423759e-008
9.2271558e-009
9.580111e-009
9.7919773e-009
1.0014899e-008
9.2488532e-009
8.8953699e-009
9.2198882e-009
8.2702467e-009
6.9361778e-009
5.9189042e-009
6.5129818e-009
6.9798651e-009
6.1360866e-009
5.0987478e-009
3.9568123e-009
4.2227131e-009
4.7621182e-009
5.0158484e-009
5.6336243e-009
6.7078867e-009
6.4964421e-009
5.7413057e-009
5.9038711e-009
6.2644141e-009
5.4986899e-009
4.6650219e-009
5.1186339e-009
5.2446925e-009
4.9466659e-009
5.2702394e-009
5.9497983e-009
5.4599501e-009
5.1684009e-009
4.3770839e-009
5.6357312e-009
6.433163e-009
5.9528019e-009
6.975231e-009
7.3752759e-009
7.7492508e-009
7.7141456e-009
6.7839361e-009
6.6199027e-009
5.9289162e-009
6.8265227e-009
6.3829704e-009
7.1126191e-009
8.4790287e-009
8.4303308e-009
7.0758851e-009
5.9104023e-009
5.4690659e-009
5.589441e-009
5.4658495e-009
5.3774986e-009
4.7718328e-009
6.3299082e-009
7.9089935e-009
6.6923202e-009
7.2500566e-009
8.8348303e-009
9.4454957e-009
9.519575e-009
9.6183021e-009
9.9620965e-009
1.1263723e-008
1.2292313e-008
1.2718589e-008
1.1698159e-008
1.0444356e-008
9.075207e-009
8.4483704e-009
8.96866e-009
1.0095218e-008
1.1187013e-008
1.0857857e-008
8.9968396e-009
7.7828498e-009
8.5854976e-009
8.7084003e-009
7.4847725e-009
6.199683e-009
6.0569809e-009
6.1678738e-009
6.9055778e-009
6.6029733e-009
6.0801004e-009
6.198581e-009
6.3753625e-009
6.2664692e-009
6.1338776e-009
5.4787551e-009
5.4515542e-009
6.4635398e-009
5.4950142e-009
5.1386064e-009
5.7306264e-009
6.3811932e-009
6.3931752e-009
6.9102213e-009
7.456973e-009
7.7724839e-009
7.376652e-009
7.5051651e-009
6.8425426e-009
7.0728887e-009
6.8913129e-009
6.0608884e-009
5.0591823e-009
5.1454207e-009
5.9368749e-009
5.4361292e-009
5.7715746e-009
5.7513472e-009
5.0600204e-009
4.3888176e-009
4.3686287e-009
5.916221e-009
6.4030135e-009
6.2721606e-009
6.5742371e-009
6.8516705e-009
6.0266958e-009
5.6744739e-009
5.3367846e-009
5.5993688e-009
5.9498013e-009
5.7702807e-009
5.7065729e-009
5.6166441e-009
5.8733792e-009
7.1419811e-009
7.6775971e-009
8.7276791e-009
9.3004253e-009
9.4429208e-009
9.289631e-009
8.2679303e-009
8.4458222e-009
7.0526538e-009
6.1264267e-009
5.6980499e-009
5.5432527e-009
5.1343103e-009
4.8999613e-009
5.2688006e-009
6.2096417e-009
7.7410058e-009
8.2708799e-009
8.0569125e-009
7.8094498e-009
8.0966251e-009
8.2942656e-009
7.7331586e-009
7.0311136e-009
7.0566339e-009
6.574953e-009
6.3896872e-009
6.8120652e-009
7.3136013e-009
7.034799e-009
6.7209232e-009
6.685555e-009
6.3773108e-009
6.9044982e-009
7.2617781e-009
6.608029e-009
6.6951148e-009
6.9093431e-009
6.8532246e-009
6.8367689e-009
7.257142e-009
7.8440539e-009
8.5653243e-009
9.0742859e-009
9.2121466e-009
9.4083113e-009
9.5607631e-009
9.3944569e-009
9.2756138e-009
8.6137023e-009
8.1394468e-009
7.7729504e-009
6.2249964e-009
5.9108025e-009
5.5351437e-009
5.172071e-009
5.2299813e-009
5.1650673e-009
4.8089476e-009
5.2036191e-009
5.5930796e-009
6.4243202e-009
7.7473316e-009
8.0563124e-009
8.7456669e-009
9.5371377e-009
9.6898491e-009
9.3507978e-009
9.2159537e-009
8.7046229e-009
9.3621324e-009
7.8731457e-009
6.6085986e-009
6.1071399e-009
5.9484783e-009
6.6228968e-009
6.9317721e-009
6.4607325e-009
6.0087304e-009
6.0029363e-009
5.5661049e-009
4.8808092e-009
4.88149e-009
5.2884068e-009
5.5652898e-009
5.3775533e-009
5.5751109e-009
5.5594425e-009
5.0132683e-009
5.2500163e-009
4.9010306e-009
4.6203078e-009
4.6411495e-009
4.9097841e-009
4.8260664e-009
4.8403658e-009
4.9764862e-009
5.0425101e-009
5.5041255e-009
6.1398074e-009
5.9262605e-009
6.4493927e-009
7.3561096e-009
8.4351025e-009
8.4754201e-009
8.4514285e-009
8.8863943e-009
8.9271323e-009
9.1753365e-009
8.8342283e-009
9.3022123e-009
9.0809267e-009
8.443293e-009
8.739686e-009
9.0728097e-009
8.2750105e-009
6.8515107e-009
6.8813541e-009
6.7672448e-009
7.0585826e-009
8.2233718e-009
8.0271026e-009
5.0109043e-009
4.4992572e-009
5.0770538e-009
5.4595612e-009
5.7872403e-009
5.1233581e-009
6.024963e-009
5.6593124e-009
4.9554232e-009
4.8417377e-009
4.9706924e-009
4.9738813e-009
5.17484e-009
5.0596301e-009
5.1157464e-009
5.3764313e-009
5.5078617e-009
4.87697e-009
4.7406917e-009
4.4194944e-009
4.3840239e-009
4.3445468e-009
5.2121026e-009
4.5822612e-009
4.6271096e-009
4.8930104e-009
5.6575734e-009
5.1010476e-009
4.8129757e-009
5.026415e-009
5.1224587e-009
3.8470122e-009
4.5123453e-009
4.6210271e-009
5.1159128e-009
5.3415957e-009
5.1576506e-009
5.4745032e-009
5.2733347e-009
5.161361e-009
4.8179882e-009
4.3428406e-009
4.2229651e-009
4.7477547e-009
4.5221173e-009
4.0764643e-009
4.5014202e-009
5.7035036e-009
6.2227883e-009
5.2385961e-009
4.5482395e-009
4.6033592e-009
4.6292999e-009
4.8523789e-009
5.3101501e-009
6.1548226e-009
6.596842e-009
6.564951e-009
5.9262638e-009
5.6600524e-009
5.9392196e-009
6.3657518e-009
7.5280937e-009
8.0707374e-009
8.6132229e-009
9.1075373e-009
8.4396832e-009
7.6079328e-009
7.7318926e-009
7.1368164e-009
6.4085088e-009
5.7557338e-009
5.84343e-009
5.8807881e-009
6.2799136e-009
6.7245167e-009
7.7933342e-009
8.492706e-009
8.6233504e-009
8.3647946e-009
8.105484e-009
7.6517589e-009
7.5749075e-009
7.781397e-009
8.0794975e-009
8.3792266e-009
7.9036058e-009
7.4086504e-009
7.1149956e-009
6.9885648e-009
7.3313073e-009
7.8383208e-009
7.8934939e-009
7.4490178e-009
7.4798011e-009
8.3511768e-009
8.6000126e-009
8.3023025e-009
7.3336966e-009
7.5564623e-009
9.2281345e-009
9.526422e-009
9.2078579e-009
9.9183814e-009
9.7247533e-009
9.072324e-009
8.6907934e-009
8.4487787e-009
8.3604278e-009
8.5659701e-009
8.5160911e-009
7.490923e-009
6.2373606e-009
5.7624468e-009
5.6658774e-009
5.4602844e-009
5.293565e-009
5.347735e-009
5.3338832e-009
5.3903421e-009
5.1743219e-009
5.2746295e-009
5.4833277e-009
5.5601731e-009
5.702352e-009
5.4224985e-009
5.6970853e-009
5.7429589e-009
5.5051325e-009
5.4594444e-009
5.4713485e-009
5.3287195e-009
5.5484778e-009
5.5189855e-009
5.160839e-009
4.8444835e-009
5.2017074e-009
6.3473531e-009
6.523029e-009
5.9216295e-009
5.2271706e-009
6.826321e-009
6.8253459e-009
5.7785298e-009
6.0802946e-009
5.5210854e-009
6.4431791e-009
6.2639751e-009
5.7989404e-009
6.8867808e-009
7.060085e-009
5.3784074e-009
4.7528371e-009
3.9605656e-009
3.8742699e-009
3.6795787e-009
3.4747771e-009
4.0988744e-009
4.1266578e-009
4.274525e-009
4.7376144e-009
4.0134474e-009
2.775287e-009
2.9700832e-009
3.9710251e-009
4.6820259e-009
5.56209e-009
5.2291443e-009
5.0562569e-009
5.5677022e-009
6.2264022e-009
6.4551631e-009
7.8797177e-009
7.586274e-009
6.2256627e-009
4.9037595e-009
5.0794355e-009
4.5568792e-009
4.6456566e-009
4.929839e-009
4.8429856e-009
4.9190373e-009
4.4786506e-009
4.1565288e-009
4.6870068e-009
5.4985013e-009
6.0592352e-009
6.8833678e-009
7.9729517e-009
8.2853774e-009
8.7024095e-009
9.2806858e-009
9.3773602e-009
8.5604432e-009
8.7320891e-009
8.8978907e-009
9.7432413e-009
8.8410013e-009
8.822328e-009
8.7774288e-009
8.8169054e-009
8.7740566e-009
8.462598e-009
7.8604192e-009
6.3193582e-009
5.6222109e-009
5.6100199e-009
5.5185082e-009
5.4069315e-009
5.1959641e-009
4.8827718e-009
5.5411553e-009
5.4942057e-009
5.7924932e-009
5.9923399e-009
4.9570612e-009
4.6814715e-009
5.3646636e-009
5.2974834e-009
4.8332377e-009
5.2383379e-009
4.5974412e-009
4.5463764e-009
4.147542e-009
3.5194441e-009
3.2999491e-009
3.6898787e-009
4.3269308e-009
5.1047699e-009
4.9107119e-009
4.7161814e-009
5.6268984e-009
6.1032639e-009
5.591456e-009
5.3294541e-009
5.1941742e-009
5.1982544e-009
5.2976147e-009
4.4204549e-009
4.006769e-009
4.2153868e-009
4.4716471e-009
4.9062922e-009
5.2128809e-009
4.5894414e-009
4.1436025e-009
4.9769008e-009
6.7157279e-009
7.7812117e-009
8.573508e-009
9.0049168e-009
9.0888655e-009
9.5404247e-009
9.8009489e-009
9.8209107e-009
9.8923795e-009
9.9294843e-009
9.7863853e-009
9.5964377e-009
8.8535449e-009
8.846487e-009
8.7961405e-009
8.7007571e-009
8.2397452e-009
7.8555311e-009
8.1310651e-009
8.1741749e-009
7.0949367e-009
6.3203634e-009
6.5524457e-009
6.2695897e-009
6.6919158e-009
7.2788781e-009
6.844657e-009
6.2366194e-009
6.3034274e-009
7.2892036e-009
7.7767802e-009
6.6958387e-009
6.390541e-009
6.7706815e-009
7.4513412e-009
7.1025966e-009
6.5263271e-009
5.9135508e-009
5.4581542e-009
5.3309345e-009
5.5315701e-009
5.6053376e-009
6.4165082e-009
6.2820221e-009
5.9767292e-009
5.9778094e-009
6.2895239e-009
6.5370934e-009
5.8949305e-009
6.3523364e-009
6.5727303e-009
6.5864485e-009
5.8253072e-009
6.2768591e-009
6.4887205e-009
6.5703874e-009
5.7621612e-009
5.4796169e-009
6.8368608e-009
7.395542e-009
7.1883686e-009
6.5277233e-009
5.5197311e-009
4.9898331e-009
5.1562678e-009
5.1321424e-009
4.8642939e-009
4.7122654e-009
5.863552e-009
7.0791445e-009
6.8497703e-009
8.0148006e-009
9.7318239e-009
1.0376773e-008
1.0017998e-008
9.7186299e-009
1.0174292e-008
1.1121828e-008
1.175995e-008
1.2590874e-008
1.2516267e-008
1.3615172e-008
1.3380029e-008
1.279175e-008
1.2530698e-008
1.2637169e-008
1.2169762e-008
1.073473e-008
1.0196063e-008
9.5698643e-009
8.9969066e-009
8.2989704e-009
7.7654697e-009
6.4353481e-009
5.8150718e-009
6.0389381e-009
6.5909082e-009
6.4954164e-009
6.3446494e-009
6.2416052e-009
6.2866094e-009
6.2852658e-009
6.1608383e-009
5.8562792e-009
5.7738797e-009
6.3871706e-009
5.6364563e-009
5.2516318e-009
5.7716552e-009
6.4406296e-009
6.3240999e-009
6.3812179e-009
6.8976584e-009
7.4951565e-009
7.4367199e-009
7.4967373e-009
6.572695e-009
6.7143999e-009
6.563951e-009
5.9451747e-009
5.0168109e-009
5.1522435e-009
6.1597864e-009
5.721453e-009
5.8879298e-009
5.5689409e-009
4.9769761e-009
4.5867396e-009
4.6708981e-009
5.871088e-009
6.1631757e-009
5.9824717e-009
6.2108003e-009
6.328173e-009
5.5170234e-009
5.1297241e-009
4.9593254e-009
5.0602685e-009
5.3104058e-009
5.1959044e-009
5.3806621e-009
5.5610024e-009
5.9394019e-009
7.107711e-009
7.6507294e-009
9.1538168e-009
9.6398958e-009
9.1899466e-009
9.0356291e-009
8.7097914e-009
8.8506286e-009
8.15972e-009
6.1632353e-009
5.3305267e-009
5.609689e-009
5.7493451e-009
4.8698585e-009
5.243361e-009
6.5894272e-009
8.0022869e-009
8.4177118e-009
8.2840099e-009
8.1360902e-009
8.4642936e-009
7.9567569e-009
7.4231437e-009
7.1505573e-009
7.2861549e-009
6.8603544e-009
6.7477192e-009
6.9893925e-009
7.1345211e-009
6.8504508e-009
6.8251996e-009
6.7914628e-009
6.6991087e-009
7.0461158e-009
7.2895261e-009
6.7959425e-009
6.911678e-009
7.0627059e-009
7.0110112e-009
7.0274211e-009
7.3444052e-009
7.5669046e-009
7.7955113e-009
8.5930454e-009
8.8556767e-009
9.0666419e-009
9.315476e-009
9.4949929e-009
9.4553097e-009
8.7802828e-009
8.1351702e-009
7.5143922e-009
6.1973365e-009
5.7829159e-009
5.2417718e-009
5.0523988e-009
5.3290968e-009
5.4097589e-009
5.0854496e-009
5.5080889e-009
5.7585042e-009
6.4559124e-009
7.758435e-009
7.7304954e-009
8.3629679e-009
9.320872e-009
9.4359256e-009
9.3857602e-009
9.4184222e-009
8.2658229e-009
9.2621374e-009
7.8329163e-009
6.6399462e-009
6.2394146e-009
6.3232122e-009
7.2004699e-009
7.2709938e-009
6.4187656e-009
5.5577272e-009
5.6474068e-009
5.3464995e-009
4.6429541e-009
4.4706584e-009
5.0157908e-009
5.3263682e-009
4.9755708e-009
5.2764249e-009
5.3366777e-009
4.8164578e-009
5.2720812e-009
5.2738298e-009
5.0542959e-009
4.772866e-009
4.6555457e-009
4.642827e-009
5.2821421e-009
5.8405603e-009
5.8895191e-009
5.8339283e-009
5.9277041e-009
6.2702842e-009
7.1941182e-009
7.9990274e-009
8.8485929e-009
8.9284643e-009
9.0570018e-009
9.4428291e-009
9.3261923e-009
9.3985361e-009
8.8730869e-009
9.2565391e-009
9.2767915e-009
9.2712872e-009
9.9824439e-009
8.3468015e-009
8.783665e-009
9.1881272e-009
8.8640354e-009
8.3854081e-009
8.3582071e-009
8.6180982e-009
7.0865291e-009
5.5094994e-009
4.762501e-009
4.7883849e-009
4.9627995e-009
5.3164707e-009
5.2093583e-009
6.1380365e-009
5.9646783e-009
5.1061545e-009
5.0428169e-009
5.6371543e-009
5.6863761e-009
5.3060322e-009
4.8713338e-009
5.0404756e-009
5.3648381e-009
5.7794156e-009
5.3040546e-009
5.0926684e-009
4.6032472e-009
4.4517496e-009
4.5679591e-009
4.9978524e-009
4.7553118e-009
4.3689597e-009
4.0642999e-009
4.8693146e-009
5.1282608e-009
5.0620254e-009
5.7870864e-009
6.1040218e-009
5.426628e-009
4.3873948e-009
3.9275712e-009
4.3565353e-009
5.1233093e-009
5.1517209e-009
5.7175125e-009
5.642277e-009
5.7561699e-009
4.9288283e-009
4.2215706e-009
3.9541969e-009
4.5207775e-009
3.9853129e-009
3.1128312e-009
3.5525876e-009
4.4990192e-009
5.2358238e-009
4.6751405e-009
4.3450373e-009
4.4513522e-009
4.5350176e-009
4.8710668e-009
5.0512769e-009
5.7246702e-009
5.9861944e-009
5.907428e-009
5.3575419e-009
5.3304448e-009
5.6950933e-009
6.2467972e-009
7.5289466e-009
8.1290657e-009
8.7729494e-009
9.1183741e-009
8.7431133e-009
7.9406535e-009
8.3179323e-009
7.7822664e-009
6.8036152e-009
5.8750567e-009
5.6738249e-009
5.6647604e-009
6.1653872e-009
6.8779689e-009
8.0193423e-009
8.8578862e-009
8.7869159e-009
8.2615827e-009
8.0155443e-009
7.5451018e-009
7.3051257e-009
7.5002385e-009
7.9913597e-009
8.324654e-009
7.6436254e-009
7.3336409e-009
7.2447121e-009
7.4325538e-009
7.8104248e-009
7.950865e-009
7.7240502e-009
7.7600015e-009
7.7076753e-009
8.3154966e-009
9.3998597e-009
9.5658976e-009
8.8388864e-009
9.0656018e-009
9.0131198e-009
8.9898685e-009
9.2922616e-009
9.5627403e-009
9.913168e-009
9.5990308e-009
8.8026538e-009
8.2477108e-009
8.1729477e-009
8.3279303e-009
8.9120484e-009
7.6833702e-009
6.0397724e-009
5.5401303e-009
5.7790065e-009
5.3525242e-009
4.686663e-009
5.0859189e-009
5.4347686e-009
5.51627e-009
4.854675e-009
5.0017484e-009
5.4732145e-009
5.4820382e-009
5.3374368e-009
5.0029131e-009
4.8625731e-009
5.2303872e-009
5.7453002e-009
6.1189585e-009
6.1141944e-009
6.1007371e-009
6.6053788e-009
6.4877971e-009
5.9039399e-009
5.6108127e-009
6.0799022e-009
5.8762109e-009
5.1138082e-009
4.5858801e-009
5.143933e-009
5.2695192e-009
4.4156351e-009
3.7232217e-009
4.2642095e-009
4.4024387e-009
5.0462847e-009
6.2513648e-009
5.6310105e-009
5.1109916e-009
4.8929138e-009
4.7982414e-009
4.6168263e-009
5.1696585e-009
6.2055244e-009
5.4857795e-009
5.115387e-009
5.0328803e-009
5.0546587e-009
5.8397641e-009
6.3649482e-009
6.8125553e-009
6.3947565e-009
5.6528962e-009
5.6604537e-009
5.5177467e-009
5.1122792e-009
5.2746839e-009
5.5788205e-009
5.3082861e-009
4.1745665e-009
3.9297905e-009
4.1727771e-009
4.7126546e-009
5.3286967e-009
5.0804384e-009
4.8222304e-009
4.9260177e-009
5.2906711e-009
5.6551638e-009
5.6516611e-009
5.5046879e-009
5.0464471e-009
4.5284736e-009
4.8787454e-009
5.7087295e-009
5.868441e-009
7.1198219e-009
8.8954627e-009
9.1621476e-009
9.5092586e-009
9.7813202e-009
9.4420578e-009
7.7823398e-009
8.587038e-009
8.5835353e-009
7.4811017e-009
7.9402365e-009
9.0195493e-009
9.5445727e-009
9.945879e-009
1.069796e-008
1.0734909e-008
9.0039303e-009
7.7654582e-009
6.2286682e-009
5.0442356e-009
4.5253173e-009
4.5023826e-009
4.6978071e-009
5.1646855e-009
4.853076e-009
4.755238e-009
4.2804045e-009
3.9479361e-009
4.2978961e-009
4.2360877e-009
4.3024233e-009
4.6828756e-009
4.4954556e-009
3.9509396e-009
5.1435424e-009
5.5664967e-009
5.3967749e-009
4.8405657e-009
5.3684381e-009
5.6137917e-009
5.2004199e-009
4.4008869e-009
3.5172899e-009
4.2700037e-009
5.0383606e-009
4.9454269e-009
4.4625382e-009
4.5573156e-009
4.2409577e-009
3.588845e-009
3.5477348e-009
3.6056986e-009
3.2798633e-009
4.0150348e-009
5.1220004e-009
5.3556607e-009
5.7124146e-009
5.2197271e-009
4.5856243e-009
5.0956427e-009
7.0570953e-009
8.5726589e-009
9.2681774e-009
9.5738919e-009
9.5419426e-009
9.6773324e-009
9.9334296e-009
1.0219396e-008
9.7933807e-009
9.3953402e-009
9.310939e-009
8.7691163e-009
8.479934e-009
8.1128629e-009
7.8003037e-009
7.3866154e-009
7.2306372e-009
6.8156923e-009
7.0422421e-009
8.0781031e-009
6.8551133e-009
5.6762082e-009
5.4538642e-009
5.9074713e-009
5.8058492e-009
5.3381262e-009
5.4458584e-009
5.1143396e-009
4.4788147e-009
4.3557005e-009
4.7066053e-009
5.634704e-009
5.6866629e-009
5.3227477e-009
5.5025341e-009
5.3247472e-009
6.0995815e-009
6.8151651e-009
6.7743715e-009
5.6194862e-009
5.4312723e-009
5.8469603e-009
5.497266e-009
5.3111122e-009
5.8446682e-009
5.6205903e-009
5.4205274e-009
5.4636371e-009
6.4345544e-009
6.7941525e-009
6.8519556e-009
7.722065e-009
8.0279403e-009
7.0435355e-009
6.5304663e-009
4.8892306e-009
4.6213893e-009
5.1383575e-009
5.5905425e-009
6.7829846e-009
7.2332751e-009
6.2976987e-009
5.12906e-009
4.5106002e-009
4.7230947e-009
4.7984353e-009
4.3510891e-009
4.6526981e-009
5.3971959e-009
6.2492955e-009
7.0072204e-009
8.7795446e-009
1.0628818e-008
1.130805e-008
1.0516422e-008
9.8189578e-009
1.0386488e-008
1.0979933e-008
1.1069811e-008
1.1615216e-008
1.2124601e-008
1.3443921e-008
1.2412748e-008
1.1200506e-008
1.1125271e-008
1.0503806e-008
1.0113509e-008
8.923544e-009
7.02903e-009
5.7115538e-009
5.7714072e-009
6.8393432e-009
8.0461669e-009
6.6710133e-009
5.5731626e-009
5.9100024e-009
6.2762386e-009
6.3878596e-009
6.6091984e-009
6.2846293e-009
6.1978564e-009
6.3040625e-009
6.187799e-009
6.2338033e-009
6.0962052e-009
6.3108013e-009
5.7778984e-009
5.3646572e-009
5.812684e-009
6.500066e-009
6.2550245e-009
5.8522145e-009
6.3383439e-009
7.2178292e-009
7.4967878e-009
7.4883094e-009
6.3028475e-009
6.3559111e-009
6.2365891e-009
5.8294609e-009
4.9744396e-009
5.1590664e-009
6.382698e-009
6.0067769e-009
6.004285e-009
5.3865346e-009
4.8939318e-009
4.7846616e-009
4.9731675e-009
5.8259549e-009
5.9233379e-009
5.6927828e-009
5.8473636e-009
5.8046754e-009
5.0073511e-009
4.5849743e-009
4.5818661e-009
4.5211681e-009
4.6710102e-009
4.6215282e-009
5.0547512e-009
5.5053608e-009
6.0054245e-009
7.0734409e-009
7.6238617e-009
9.5799545e-009
9.9793663e-009
8.9369723e-009
8.7816273e-009
9.1516525e-009
9.2554349e-009
9.2667863e-009
5.9475484e-009
6.1241692e-009
6.1334653e-009
5.3690123e-009
5.4073785e-009
5.8061621e-009
6.9692126e-009
8.263568e-009
8.5645438e-009
8.5111072e-009
8.4627307e-009
8.8319621e-009
7.6192483e-009
7.1131288e-009
7.270001e-009
7.515676e-009
7.1457559e-009
7.1057512e-009
7.1667199e-009
6.9554409e-009
6.6661027e-009
6.9294759e-009
6.8973707e-009
7.0209065e-009
7.1877334e-009
7.3172742e-009
6.983856e-009
7.1282411e-009
7.2160688e-009
7.1687978e-009
7.2180732e-009
7.4316684e-009
7.2897553e-009
7.0256982e-009
8.1118048e-009
8.4992068e-009
8.7249725e-009
9.070189e-009
9.595529e-009
9.6350056e-009
8.9468633e-009
8.1308935e-009
7.2558339e-009
6.1696765e-009
5.6550294e-009
4.9483999e-009
4.9327267e-009
5.4282124e-009
5.6544506e-009
5.3619516e-009
5.8125587e-009
5.9239289e-009
6.4875046e-009
7.7695384e-009
7.4046784e-009
7.9802689e-009
9.1046064e-009
9.1820022e-009
9.4207226e-009
9.6208906e-009
9.478661e-009
9.1621423e-009
7.7926868e-009
6.6712937e-009
6.3716892e-009
6.6979461e-009
7.7780429e-009
7.6102156e-009
6.3767987e-009
5.106724e-009
5.2918773e-009
5.1268942e-009
4.405099e-009
4.0598268e-009
4.7431748e-009
5.0874465e-009
4.5735883e-009
4.9777388e-009
5.1139128e-009
4.6196473e-009
5.2941462e-009
5.646629e-009
5.4882839e-009
4.9045826e-009
4.4013073e-009
4.4595877e-009
5.7239184e-009
6.7046344e-009
6.7365282e-009
6.1637311e-009
5.7156009e-009
6.614308e-009
7.9388438e-009
8.6419452e-009
9.2620832e-009
9.3815086e-009
9.6625751e-009
9.999264e-009
9.7252522e-009
9.6217356e-009
8.9119454e-009
9.210866e-009
9.4726564e-009
1.0099281e-008
1.1225202e-008
1.0510196e-008
9.981649e-009
1.1091921e-008
1.2330815e-008
1.2134863e-008
1.051639e-008
8.8675765e-009
7.8051173e-009
6.0080944e-009
5.0257448e-009
4.4997161e-009
4.4660378e-009
4.8457011e-009
5.2953585e-009
6.25111e-009
6.2700442e-009
5.2568859e-009
5.2438961e-009
6.3036161e-009
6.3988709e-009
5.4372244e-009
4.6830376e-009
4.9652048e-009
5.3532448e-009
6.0509695e-009
5.7311392e-009
5.4446452e-009
4.7869999e-009
4.5194753e-009
4.7913713e-009
4.7836023e-009
4.5949209e-009
4.8674501e-009
5.696801e-009
5.6653289e-009
5.6269071e-009
5.9545861e-009
6.0515746e-009
5.0704864e-009
5.1562589e-009
5.2518302e-009
5.9838409e-009
6.3544992e-009
5.4487818e-009
4.5242656e-009
4.1635111e-009
4.3372926e-009
4.1035718e-009
5.3502141e-009
5.7188123e-009
4.69886e-009
4.5714844e-009
3.4485085e-009
2.1491981e-009
2.6037549e-009
3.2945348e-009
4.2488593e-009
4.1116849e-009
4.1418351e-009
4.2993453e-009
4.4407353e-009
4.8897547e-009
4.7924037e-009
5.2945178e-009
5.3755468e-009
5.2499049e-009
4.78882e-009
5.0008372e-009
5.450967e-009
6.1278425e-009
7.5297996e-009
8.187394e-009
8.932676e-009
9.1292109e-009
9.0465435e-009
8.7376224e-009
8.9039719e-009
8.4277164e-009
7.1987216e-009
5.9943796e-009
5.5042197e-009
5.4487328e-009
6.0508608e-009
7.031421e-009
8.2453503e-009
9.2230663e-009
8.9504815e-009
8.1583707e-009
7.9256045e-009
7.4384446e-009
7.035344e-009
7.2190801e-009
7.9032219e-009
8.2700815e-009
7.3836451e-009
7.2586315e-009
7.3744287e-009
7.8765428e-009
8.2895424e-009
8.0634093e-009
7.5546064e-009
6.7203102e-009
7.1453196e-009
7.4646219e-009
8.0274136e-009
8.4350414e-009
8.9091861e-009
9.0908669e-009
9.1094895e-009
9.7955209e-009
9.2492663e-009
8.2604442e-009
7.9654226e-009
7.9992108e-009
8.0468985e-009
7.1778438e-009
6.9532887e-009
7.419383e-009
7.3196505e-009
5.3946394e-009
4.927233e-009
4.8120231e-009
4.799043e-009
5.0804212e-009
5.1342746e-009
3.9218725e-009
3.7616281e-009
4.1485577e-009
3.9891022e-009
4.3298917e-009
4.3948101e-009
4.2957156e-009
4.3321825e-009
4.4542962e-009
4.785136e-009
6.0207132e-009
6.0715665e-009
5.9296534e-009
5.6499533e-009
5.2018231e-009
4.9300272e-009
4.5063891e-009
3.9435467e-009
4.0038774e-009
4.4960369e-009
4.9894674e-009
4.9472517e-009
4.5111313e-009
4.0460918e-009
3.8812645e-009
4.8553425e-009
5.2078253e-009
5.6696533e-009
5.7557375e-009
4.35278e-009
3.7900984e-009
4.4875065e-009
4.694785e-009
4.4684913e-009
4.6707145e-009
5.0320465e-009
6.3265625e-009
6.4107522e-009
5.4661709e-009
4.9899104e-009
5.4711705e-009
5.6809766e-009
5.1157624e-009
4.5559249e-009
5.2795687e-009
5.5781728e-009
5.111867e-009
5.0706059e-009
5.6675228e-009
5.8733792e-009
6.3818099e-009
5.8398265e-009
4.923687e-009
4.5608773e-009
4.102471e-009
3.9792009e-009
4.5276158e-009
4.5397561e-009
4.7358137e-009
4.8745153e-009
5.3188058e-009
5.3042381e-009
4.5649054e-009
4.113926e-009
3.6548963e-009
3.2909811e-009
3.9308822e-009
4.8196347e-009
5.4615911e-009
6.1458838e-009
6.4838341e-009
6.3299111e-009
6.1797772e-009
6.3385439e-009
7.2582707e-009
8.5513647e-009
8.7978286e-009
1.0165339e-008
1.1178919e-008
1.1702837e-008
1.2139851e-008
1.1968235e-008
1.1067733e-008
9.9079439e-009
9.7178404e-009
1.0381123e-008
1.063406e-008
9.0642499e-009
6.6372552e-009
4.6128633e-009
4.4696791e-009
4.9604213e-009
5.3234919e-009
4.1182002e-009
2.8274224e-009
3.546795e-009
5.0062688e-009
5.5600555e-009
5.019801e-009
4.8783652e-009
4.7416632e-009
4.9786449e-009
4.7172761e-009
4.6728494e-009
4.4064253e-009
4.8287514e-009
5.1667016e-009
4.7392647e-009
4.0030927e-009
4.6396675e-009
4.8196097e-009
5.3071912e-009
4.7125904e-009
3.8855605e-009
3.6502617e-009
4.9845964e-009
5.6902254e-009
5.9782417e-009
5.7905051e-009
5.0903578e-009
5.1710702e-009
4.7044528e-009
4.6702972e-009
4.4198328e-009
3.8811659e-009
3.5768179e-009
3.5783704e-009
4.8420777e-009
6.3369431e-009
7.3544728e-009
8.3930173e-009
8.8482073e-009
8.690018e-009
8.3080881e-009
8.339188e-009
9.0223801e-009
9.7136275e-009
9.549594e-009
8.476552e-009
7.5939047e-009
8.0389793e-009
7.6829684e-009
7.8219865e-009
8.1890068e-009
8.6070617e-009
7.7504892e-009
7.2576459e-009
7.7529612e-009
6.9956186e-009
6.0496102e-009
4.9743571e-009
5.1554e-009
4.2925061e-009
3.7498847e-009
4.1511959e-009
3.3728336e-009
4.0045139e-009
4.8817386e-009
5.4118173e-009
6.0256484e-009
6.1338529e-009
5.2042814e-009
4.6656097e-009
3.950136e-009
4.4645765e-009
4.8279636e-009
4.2275137e-009
4.3166028e-009
4.6810955e-009
5.431121e-009
5.595581e-009
5.6830921e-009
6.4892075e-009
6.4307254e-009
5.5926352e-009
4.6771191e-009
4.3230027e-009
4.9583161e-009
5.3400346e-009
4.970431e-009
5.0310783e-009
4.7183584e-009
4.803337e-009
4.3899701e-009
3.6838179e-009
3.4756948e-009
3.9081361e-009
4.7863009e-009
5.3756398e-009
4.8865855e-009
4.8453145e-009
5.5580589e-009
5.5948423e-009
5.6964136e-009
5.7540658e-009
5.6732928e-009
5.1695452e-009
4.2101049e-009
3.6227704e-009
3.5827706e-009
5.131203e-009
7.1757749e-009
7.7346168e-009
7.7429632e-009
8.1211995e-009
8.4022661e-009
8.0057986e-009
8.9354801e-009
9.3295201e-009
9.8937338e-009
1.0245905e-008
1.2353798e-008
1.1739366e-008
1.0702904e-008
1.0424236e-008
9.8882529e-009
9.6893782e-009
8.9613419e-009
7.3092053e-009
5.6916727e-009
5.3707871e-009
6.235317e-009
7.3714598e-009
6.3411276e-009
5.5393804e-009
5.7370695e-009
5.7523203e-009
6.2803028e-009
6.8737473e-009
6.3276535e-009
6.1091033e-009
6.3228591e-009
6.2147597e-009
6.6113273e-009
6.4185306e-009
6.2344321e-009
5.9193404e-009
5.4776826e-009
5.8537127e-009
6.5595025e-009
6.1859492e-009
5.3232111e-009
5.7790293e-009
6.9405019e-009
7.5568557e-009
7.4798816e-009
6.033e-009
5.9974223e-009
5.9092273e-009
5.7137471e-009
4.9320682e-009
5.1658892e-009
6.6056096e-009
6.2921007e-009
6.1206403e-009
5.5977723e-009
4.8108875e-009
4.9825835e-009
5.2754369e-009
5.7808219e-009
5.6835002e-009
5.4030939e-009
5.4839268e-009
5.2811779e-009
4.4976788e-009
4.0402246e-009
4.2044069e-009
3.9820677e-009
4.0316147e-009
4.0471519e-009
4.7288404e-009
5.4497191e-009
6.0714472e-009
7.0391708e-009
7.5969939e-009
7.3454191e-009
7.3871116e-009
7.5801692e-009
7.5336824e-009
7.8112765e-009
7.6556149e-009
7.5509879e-009
7.3807412e-009
6.9484146e-009
6.2629607e-009
6.516053e-009
7.1624314e-009
7.7847902e-009
8.3862899e-009
8.6218496e-009
8.2106937e-009
9.0566276e-009
8.6440496e-009
7.7470303e-009
7.8011954e-009
8.1097541e-009
7.5268466e-009
6.8126343e-009
7.3689485e-009
7.4792083e-009
7.5366948e-009
7.0934639e-009
6.2111331e-009
6.3010112e-009
6.5847612e-009
7.0524334e-009
7.1944565e-009
7.9166733e-009
8.355743e-009
8.7704813e-009
7.8337993e-009
7.6432185e-009
7.9337624e-009
8.1405686e-009
8.5519902e-009
9.1775049e-009
8.9281508e-009
8.1447284e-009
9.0838872e-009
9.0048579e-009
9.0786205e-009
8.4838639e-009
7.855766e-009
6.903592e-009
6.0043568e-009
5.6246428e-009
4.2992623e-009
4.6696041e-009
5.5901198e-009
6.3853357e-009
6.4061645e-009
5.3911116e-009
5.2239126e-009
5.6751528e-009
6.0971623e-009
7.1067877e-009
6.7822186e-009
7.1140032e-009
7.7861351e-009
8.0179009e-009
8.4026194e-009
8.8848291e-009
8.2134354e-009
6.725469e-009
5.8077466e-009
6.9233707e-009
6.3313754e-009
6.3214733e-009
6.8467353e-009
6.5643518e-009
5.9822356e-009
5.284297e-009
5.1874915e-009
5.499922e-009
5.192418e-009
4.6114829e-009
4.5947041e-009
5.0586653e-009
5.1433323e-009
5.3476838e-009
5.444911e-009
5.1855998e-009
5.414049e-009
4.0971507e-009
3.4459828e-009
3.7422151e-009
3.8034955e-009
4.3207802e-009
4.9733194e-009
4.9682388e-009
4.7751255e-009
5.0452926e-009
5.3709164e-009
5.6390234e-009
5.9306778e-009
6.685442e-009
7.8105782e-009
7.9527571e-009
8.2788484e-009
8.5104632e-009
7.5984292e-009
6.4602827e-009
6.2831338e-009
7.1344444e-009
8.1685619e-009
9.4150483e-009
9.1699508e-009
8.8823562e-009
8.3408403e-009
8.5364255e-009
8.4401752e-009
9.1268446e-009
8.8142805e-009
8.8498074e-009
8.5478311e-009
7.0625531e-009
5.639998e-009
4.8817057e-009
4.6582562e-009
5.084527e-009
5.1995303e-009
5.5341591e-009
5.6532679e-009
5.3511358e-009
4.9733211e-009
4.5405173e-009
5.0960377e-009
5.6784172e-009
5.7348031e-009
4.9870937e-009
5.0551679e-009
5.5631036e-009
5.1863896e-009
5.0898982e-009
5.212012e-009
5.399464e-009
5.4292977e-009
5.177567e-009
4.9636021e-009
4.6536436e-009
5.0120583e-009
5.1552623e-009
5.0865017e-009
5.2124848e-009
5.4326401e-009
5.1239503e-009
5.4080193e-009
5.2189385e-009
5.4297699e-009
5.7611624e-009
5.4490732e-009
5.1164464e-009
4.6975469e-009
4.5280614e-009
4.0552783e-009
4.1238249e-009
4.4503156e-009
4.2926037e-009
4.4076849e-009
4.0757668e-009
3.6725882e-009
3.6971305e-009
3.9776467e-009
4.2568942e-009
4.0819565e-009
4.3789802e-009
4.6297883e-009
4.4207228e-009
4.8431194e-009
5.0334456e-009
6.3842073e-009
6.0913967e-009
6.0607184e-009
7.1060617e-009
8.7325435e-009
9.3961381e-009
8.7555579e-009
7.7367112e-009
7.0292928e-009
6.7486479e-009
7.5909486e-009
7.7648908e-009
7.6681632e-009
6.7930987e-009
6.3427622e-009
6.4139924e-009
6.3987964e-009
6.8209666e-009
6.1879644e-009
6.8945431e-009
7.1997804e-009
6.8933868e-009
6.1308234e-009
6.4434876e-009
7.0457764e-009
7.4965442e-009
8.055542e-009
7.6682451e-009
7.3262944e-009
7.471634e-009
6.8062452e-009
7.4899097e-009
8.3107233e-009
8.4658568e-009
8.1736793e-009
8.3330791e-009
8.0581226e-009
8.6890139e-009
9.0007333e-009
8.2569736e-009
8.2250291e-009
9.6830808e-009
9.1447257e-009
8.2279578e-009
8.2083349e-009
8.9629432e-009
8.1801588e-009
7.655708e-009
7.838811e-009
8.4592753e-009
9.8626544e-009
9.3061335e-009
8.0622846e-009
8.2695632e-009
7.4995727e-009
5.9776368e-009
4.783717e-009
4.6023019e-009
4.9825935e-009
5.2366403e-009
4.9620003e-009
4.8967146e-009
4.4489008e-009
4.610989e-009
4.3224447e-009
5.0045312e-009
5.7645114e-009
5.4679069e-009
4.9793298e-009
4.4517183e-009
4.6166506e-009
5.0279165e-009
5.0092432e-009
4.1672034e-009
4.9396707e-009
5.0513525e-009
4.5738307e-009
4.6825125e-009
5.117165e-009
5.2634494e-009
4.7680736e-009
4.6146279e-009
4.0119669e-009
4.1087947e-009
3.652765e-009
3.6124438e-009
4.2404909e-009
4.5798681e-009
4.641616e-009
4.5960837e-009
5.1335943e-009
5.0515649e-009
4.8202207e-009
4.8893957e-009
3.8504838e-009
3.6692197e-009
4.3825923e-009
5.4935076e-009
6.1827047e-009
6.6682261e-009
7.3631115e-009
6.5444582e-009
5.7066847e-009
4.9622919e-009
4.0654236e-009
2.9084733e-009
3.532259e-009
4.8465236e-009
6.526105e-009
7.1244441e-009
7.4862533e-009
7.8121936e-009
8.2591627e-009
7.3341741e-009
6.4597427e-009
6.132646e-009
5.9531206e-009
6.0167727e-009
5.8862315e-009
5.2450182e-009
4.9218713e-009
4.342592e-009
5.0215179e-009
4.8162438e-009
4.1130916e-009
4.2560595e-009
4.0553683e-009
3.9534247e-009
4.1477437e-009
4.2870784e-009
4.8573019e-009
5.2198952e-009
5.8733792e-009
6.440442e-009
6.6402886e-009
7.0341728e-009
7.8025248e-009
8.2638755e-009
8.3840948e-009
8.2041018e-009
8.2881308e-009
8.6995525e-009
8.9360618e-009
8.7487976e-009
8.7438728e-009
8.4807703e-009
7.7678193e-009
6.9183574e-009
6.6432352e-009
6.6000795e-009
6.6313353e-009
5.5372785e-009
3.8393198e-009
3.3687478e-009
4.6593141e-009
5.8282186e-009
6.0588789e-009
6.0165073e-009
5.2958177e-009
5.0064843e-009
4.7666028e-009
4.6578702e-009
4.5535597e-009
4.9652931e-009
4.8692035e-009
4.5835034e-009
4.3987668e-009
4.7439833e-009
4.2168491e-009
4.0980011e-009
3.8928829e-009
3.6902923e-009
3.2122981e-009
3.0658022e-009
3.0987966e-009
3.781677e-009
4.8023674e-009
5.0832733e-009
5.1955931e-009
4.7986532e-009
4.7908843e-009
4.7263924e-009
5.1299098e-009
5.7887705e-009
5.3265751e-009
5.0509903e-009
4.4990474e-009
3.7146802e-009
3.8620701e-009
4.2970391e-009
5.19148e-009
6.8328208e-009
8.1753714e-009
8.9174975e-009
1.0340942e-008
1.0444257e-008
1.020927e-008
9.5451519e-009
9.8290626e-009
1.0603264e-008
1.0094139e-008
9.0011881e-009
8.241313e-009
8.7160908e-009
8.6120969e-009
8.9577907e-009
9.4053929e-009
9.3567047e-009
8.4949163e-009
7.5708676e-009
6.3666766e-009
5.3505133e-009
5.5892386e-009
5.733312e-009
5.8426269e-009
6.1271708e-009
5.2773825e-009
4.8009711e-009
5.6282668e-009
5.9301875e-009
5.7276017e-009
6.348217e-009
6.0650444e-009
5.8969006e-009
5.4896944e-009
4.4220193e-009
4.5551932e-009
4.8970931e-009
5.4118502e-009
6.2005937e-009
6.4830774e-009
5.9172301e-009
5.9616062e-009
5.9849625e-009
5.5098125e-009
4.6611346e-009
5.0030394e-009
5.849134e-009
6.3209118e-009
5.5305396e-009
4.3990312e-009
5.1787648e-009
5.5840257e-009
5.9986081e-009
5.7767413e-009
5.2047284e-009
4.5489825e-009
3.5359752e-009
4.3340401e-009
5.2965855e-009
5.2793343e-009
5.0612614e-009
4.1775085e-009
4.7391946e-009
5.47516e-009
4.5793972e-009
4.3153401e-009
5.4163057e-009
7.4622947e-009
7.8896711e-009
7.2016896e-009
6.847729e-009
6.7710714e-009
7.9971712e-009
8.8279394e-009
9.2908681e-009
9.7842938e-009
9.7578818e-009
9.3889114e-009
9.633476e-009
9.8184734e-009
9.8969796e-009
1.0323572e-008
1.1263676e-008
1.1065984e-008
1.0205301e-008
9.7232017e-009
9.2726997e-009
9.2652473e-009
8.9991398e-009
7.5893806e-009
5.6717916e-009
4.9701671e-009
5.6312908e-009
6.6967527e-009
6.011242e-009
5.5055982e-009
5.5641367e-009
5.2284019e-009
5.2229794e-009
5.6291876e-009
5.2359613e-009
5.3814616e-009
5.9203918e-009
5.9817525e-009
6.126537e-009
5.8673793e-009
5.5279586e-009
5.9905769e-009
5.5105879e-009
6.0029579e-009
6.5056855e-009
6.3491798e-009
5.7680747e-009
5.6373776e-009
4.5761847e-009
4.1765614e-009
4.4923864e-009
4.3172928e-009
3.892705e-009
4.373965e-009
5.7440078e-009
6.2034591e-009
5.6403002e-009
4.780567e-009
4.5419517e-009
4.4234203e-009
4.778119e-009
4.7278432e-009
5.1805055e-009
5.5777063e-009
5.7356889e-009
5.4436624e-009
5.113405e-009
5.12049e-009
4.7576804e-009
3.9880065e-009
3.4954748e-009
3.8269477e-009
3.4429674e-009
3.3922191e-009
3.4727757e-009
4.4029295e-009
5.3940775e-009
6.1374698e-009
7.0049007e-009
7.5853857e-009
7.7823881e-009
7.9994654e-009
7.7278303e-009
6.9439307e-009
7.6160626e-009
7.4935815e-009
7.9974343e-009
7.2412504e-009
6.2538456e-009
5.7445654e-009
5.7589216e-009
6.0785405e-009
6.8481636e-009
7.7576192e-009
8.5875936e-009
9.4676577e-009
9.1429328e-009
9.3427794e-009
9.6150018e-009
9.0643251e-009
8.536246e-009
8.3461376e-009
8.3122937e-009
8.1395671e-009
7.9835889e-009
6.6462035e-009
5.58991e-009
5.9635635e-009
5.8116957e-009
5.8232029e-009
6.4077983e-009
6.8057929e-009
7.2614553e-009
8.0043704e-009
9.0452866e-009
8.9060521e-009
8.407837e-009
8.0679366e-009
8.056067e-009
8.1538396e-009
8.4936892e-009
9.0185519e-009
9.8479028e-009
1.0100528e-008
1.0085804e-008
9.4009832e-009
8.1771995e-009
7.764938e-009
7.8450222e-009
7.1532467e-009
5.5099607e-009
4.9137771e-009
5.4454385e-009
5.835373e-009
6.0984248e-009
6.3398335e-009
7.1442151e-009
6.9435189e-009
6.8676503e-009
8.2329544e-009
8.6980941e-009
8.5059354e-009
8.0958851e-009
7.8264562e-009
8.2500435e-009
8.8404831e-009
8.8020613e-009
8.2291035e-009
8.4245329e-009
8.0593564e-009
7.1754476e-009
6.2910616e-009
5.9450005e-009
5.9154277e-009
5.5184879e-009
5.5876726e-009
5.46187e-009
5.0831057e-009
5.8729498e-009
5.9797371e-009
5.163139e-009
4.4462335e-009
5.0298841e-009
5.7130762e-009
5.7176288e-009
5.7759091e-009
5.7515524e-009
5.5339519e-009
5.6333073e-009
5.4980322e-009
5.0955599e-009
4.7374938e-009
4.8698787e-009
5.0028919e-009
5.1839397e-009
6.0241901e-009
6.287875e-009
5.8639203e-009
5.7191581e-009
6.0680078e-009
7.7638605e-009
9.1574457e-009
1.003261e-008
9.8082208e-009
8.606874e-009
8.5265784e-009
8.7651478e-009
8.5074073e-009
8.5502005e-009
8.9387129e-009
8.91815e-009
8.7199815e-009
9.19792e-009
9.7733546e-009
9.4438862e-009
9.3928214e-009
8.9576458e-009
7.709219e-009
7.5594016e-009
7.9439594e-009
7.746424e-009
6.2278096e-009
5.3581169e-009
5.4682208e-009
5.3654932e-009
4.9837239e-009
4.6223363e-009
4.9264729e-009
5.0144516e-009
4.4214287e-009
4.7633287e-009
4.7236454e-009
5.0408925e-009
5.3655666e-009
5.6395276e-009
5.2460651e-009
5.0752377e-009
4.6416401e-009
4.7351513e-009
5.637024e-009
6.2794528e-009
6.0672241e-009
5.5715317e-009
5.3322833e-009
4.4398371e-009
4.3273155e-009
4.6451957e-009
4.5460964e-009
4.4703836e-009
4.8137056e-009
5.1774142e-009
5.6597797e-009
5.1860469e-009
4.8756988e-009
5.1678255e-009
5.4493645e-009
5.7086273e-009
5.2315828e-009
4.7188301e-009
4.0069847e-009
2.8974358e-009
3.181819e-009
3.8863473e-009
4.2438854e-009
4.7030251e-009
5.1959784e-009
4.790506e-009
4.6607586e-009
4.2649291e-009
4.052228e-009
4.6161252e-009
4.9602313e-009
4.4007104e-009
4.7964842e-009
4.8060969e-009
5.3025226e-009
5.8733792e-009
5.2052972e-009
5.0570626e-009
6.0554769e-009
5.8449917e-009
6.3817084e-009
7.4230971e-009
8.0860682e-009
8.1356505e-009
8.2827287e-009
8.5988752e-009
8.6974416e-009
8.2319297e-009
7.8737029e-009
6.5987287e-009
6.0499465e-009
6.0767851e-009
5.917802e-009
6.5989389e-009
7.7806422e-009
7.7553357e-009
7.4634699e-009
7.972227e-009
8.0756879e-009
8.784955e-009
9.4487102e-009
9.5894621e-009
1.005919e-008
9.7429924e-009
8.8456517e-009
7.7912527e-009
7.576024e-009
8.1773679e-009
8.6701605e-009
8.9313178e-009
8.5184232e-009
8.1385533e-009
8.2966869e-009
7.913968e-009
8.5453365e-009
9.091852e-009
8.986436e-009
8.4446085e-009
9.1344337e-009
8.7861664e-009
8.3742167e-009
8.8731749e-009
8.9436161e-009
8.813708e-009
8.9841729e-009
8.6523327e-009
7.8440512e-009
7.9064395e-009
7.2076315e-009
5.8979769e-009
4.8961149e-009
4.584895e-009
4.9028556e-009
5.0933832e-009
5.1358598e-009
5.3079805e-009
4.9288193e-009
4.8489206e-009
4.5589566e-009
4.9574187e-009
5.3110874e-009
5.3168307e-009
4.8937454e-009
4.3959174e-009
4.550159e-009
4.944988e-009
5.5322717e-009
5.5591053e-009
4.994836e-009
4.0974953e-009
3.8762617e-009
4.5344844e-009
5.4167693e-009
6.1772267e-009
5.6963835e-009
5.6268363e-009
4.5762312e-009
4.243602e-009
4.7826905e-009
5.1111585e-009
4.8390461e-009
4.4833518e-009
4.1959081e-009
3.7006881e-009
3.9087556e-009
4.6633688e-009
5.0458763e-009
5.0766596e-009
3.9225584e-009
3.7123801e-009
3.6361997e-009
4.4698121e-009
5.2162045e-009
5.3372127e-009
5.7628553e-009
6.2079299e-009
6.6150853e-009
5.6859862e-009
5.5612892e-009
5.5067519e-009
5.107601e-009
5.0344207e-009
5.7267736e-009
5.7983252e-009
5.27704e-009
4.3010119e-009
3.9230317e-009
4.5551892e-009
5.1803921e-009
4.823904e-009
4.1923288e-009
4.6625237e-009
5.3757405e-009
5.4687793e-009
4.8793896e-009
4.8179026e-009
4.6781957e-009
4.4959916e-009
4.5741764e-009
4.2924259e-009
5.6042708e-009
5.1069225e-009
4.9059902e-009
4.9222385e-009
5.2761483e-009
5.7346524e-009
6.3557473e-009
7.029221e-009
7.3851811e-009
7.9598219e-009
8.6720841e-009
8.8035973e-009
8.6863322e-009
8.6677417e-009
8.295927e-009
8.4569876e-009
9.0617034e-009
9.2642433e-009
9.3444784e-009
9.3316542e-009
8.6011706e-009
8.0604437e-009
8.5004679e-009
8.7541981e-009
7.6432321e-009
4.9383012e-009
3.5846348e-009
4.5196929e-009
5.2458595e-009
5.1464484e-009
5.5469707e-009
4.9103354e-009
5.290471e-009
5.2435166e-009
5.1908739e-009
5.7266506e-009
5.8245888e-009
5.613305e-009
5.2530229e-009
5.4759444e-009
5.6975997e-009
5.541305e-009
5.2988958e-009
4.963739e-009
4.9871002e-009
5.4817922e-009
5.4566416e-009
5.0883043e-009
4.9700894e-009
5.8473094e-009
6.542672e-009
7.1051422e-009
6.4097336e-009
5.7892186e-009
5.5596083e-009
4.7716079e-009
4.8930837e-009
5.3632835e-009
5.402127e-009
5.0984169e-009
5.234435e-009
5.5469435e-009
6.206749e-009
6.9803218e-009
8.3021693e-009
8.679305e-009
9.522872e-009
9.4970931e-009
9.4117422e-009
8.7885389e-009
8.9850738e-009
8.6867355e-009
9.03353e-009
9.9006345e-009
1.029389e-008
1.0490737e-008
1.0312327e-008
8.7417185e-009
7.6629832e-009
7.9291957e-009
8.6187093e-009
8.3513405e-009
8.0177616e-009
7.2995947e-009
6.5237649e-009
6.4139219e-009
6.7313298e-009
6.8730362e-009
6.0657548e-009
6.2107779e-009
5.0887517e-009
4.6129685e-009
4.593667e-009
4.6549425e-009
5.4542737e-009
5.6726075e-009
5.8492332e-009
5.6788782e-009
5.6164415e-009
5.7025306e-009
7.0645132e-009
6.9216505e-009
6.1644588e-009
5.2723292e-009
4.787697e-009
4.6977633e-009
5.0965469e-009
5.658233e-009
5.4145624e-009
4.9432014e-009
5.3355076e-009
5.4486116e-009
5.3838031e-009
5.7882751e-009
6.0140359e-009
5.210076e-009
4.7229161e-009
4.6475199e-009
4.9249533e-009
5.5084432e-009
6.0543304e-009
5.9152566e-009
5.1432158e-009
5.1799992e-009
5.4871407e-009
5.8126038e-009
5.2399675e-009
4.4976299e-009
4.3337474e-009
5.109692e-009
5.9624198e-009
5.4950134e-009
4.7830121e-009
4.5908534e-009
5.2978997e-009
5.7415522e-009
7.0409725e-009
8.3862115e-009
9.3305862e-009
9.3899673e-009
9.1821607e-009
9.0073788e-009
9.3031387e-009
1.0020466e-008
1.0634448e-008
1.0621307e-008
9.5413105e-009
9.677801e-009
9.8086031e-009
1.0417535e-008
1.0813625e-008
1.0186949e-008
9.5485803e-009
9.310754e-009
7.8695559e-009
5.6519105e-009
4.569547e-009
5.0272645e-009
6.0220456e-009
5.6813563e-009
5.471816e-009
5.3912038e-009
4.7044836e-009
4.165656e-009
4.3846279e-009
4.144269e-009
4.6538199e-009
5.5179244e-009
5.7487454e-009
5.6417466e-009
5.3162279e-009
4.8214851e-009
6.0618134e-009
5.5434932e-009
6.152203e-009
6.4518686e-009
6.5124104e-009
6.3841145e-009
6.182554e-009
5.4376863e-009
5.4181486e-009
5.3462272e-009
5.1608624e-009
5.2162961e-009
5.7551484e-009
6.5408066e-009
6.5678764e-009
6.1800243e-009
5.6743042e-009
5.3078614e-009
5.0193146e-009
5.4732109e-009
5.4306835e-009
5.3091472e-009
5.2004146e-009
5.701579e-009
5.2526646e-009
5.3306887e-009
5.8599833e-009
5.7512507e-009
4.8379455e-009
4.8567239e-009
4.3872623e-009
4.3739657e-009
5.1753423e-009
5.1830605e-009
5.817585e-009
6.8570791e-009
8.0864956e-009
7.9752354e-009
9.0344781e-009
9.4514323e-009
9.5264612e-009
9.8500298e-009
9.9086267e-009
9.5780479e-009
9.0153662e-009
8.8770814e-009
7.1905045e-009
7.1943217e-009
7.2596557e-009
7.2429353e-009
7.2898357e-009
7.6868806e-009
8.2944925e-009
8.7104938e-009
9.14019e-009
9.0072835e-009
8.9511634e-009
8.9669401e-009
8.5801692e-009
8.2356909e-009
8.1397539e-009
8.112811e-009
7.9551494e-009
7.9017144e-009
6.9585535e-009
6.2703609e-009
6.6640827e-009
5.7459245e-009
5.8446517e-009
6.0911156e-009
6.2365332e-009
6.5626318e-009
7.1273934e-009
7.7727443e-009
7.6144723e-009
7.9501311e-009
8.0106176e-009
7.7967355e-009
8.1038697e-009
8.6811184e-009
8.7382778e-009
9.1869904e-009
9.486911e-009
9.6203447e-009
9.2091369e-009
8.4253459e-009
7.9494086e-009
7.6160976e-009
6.6986382e-009
5.4072305e-009
4.915806e-009
5.3844766e-009
5.7912635e-009
6.0010144e-009
6.1415099e-009
6.744698e-009
6.6940033e-009
7.1828445e-009
8.145058e-009
8.3883587e-009
8.7783711e-009
8.880337e-009
8.3661598e-009
8.2379904e-009
8.4270179e-009
8.180978e-009
8.2958613e-009
6.9087027e-009
6.4181879e-009
5.9939167e-009
5.5877381e-009
5.8605862e-009
5.9332409e-009
5.5524189e-009
5.7130095e-009
5.6037217e-009
5.0995771e-009
5.0218919e-009
4.921217e-009
4.9336739e-009
4.8860036e-009
5.3634722e-009
5.4789503e-009
5.2299859e-009
5.5651698e-009
5.6562338e-009
5.5574534e-009
5.7456092e-009
5.624555e-009
5.4911672e-009
5.3520179e-009
5.3940222e-009
5.2957946e-009
4.9399395e-009
4.8655733e-009
5.0492291e-009
5.0650829e-009
5.0799846e-009
5.5108407e-009
7.1393802e-009
8.6479113e-009
9.508541e-009
9.3685248e-009
8.6931814e-009
8.7889816e-009
8.9305346e-009
8.8054407e-009
8.4534599e-009
8.321421e-009
8.7120641e-009
8.5593246e-009
8.3524678e-009
8.8537953e-009
8.9476255e-009
8.336432e-009
8.2203479e-009
7.6636712e-009
7.6347291e-009
7.439641e-009
6.8266334e-009
5.9588425e-009
5.4630721e-009
5.6612629e-009
5.5547414e-009
5.1802433e-009
4.8398706e-009
4.8874073e-009
5.0076972e-009
4.7893856e-009
4.9234289e-009
4.5738953e-009
4.6626679e-009
5.4462846e-009
5.3576723e-009
5.0921964e-009
5.2274775e-009
4.9181245e-009
4.6693971e-009
5.2139126e-009
5.9624137e-009
5.9259416e-009
5.5749827e-009
5.2873328e-009
4.7432374e-009
4.9180204e-009
4.5621664e-009
4.4908806e-009
4.1230157e-009
3.0398583e-009
2.5868335e-009
2.4107853e-009
2.7274042e-009
3.0173198e-009
2.8177292e-009
2.5748525e-009
2.6343894e-009
3.3017827e-009
3.8095851e-009
4.327503e-009
4.1402388e-009
3.3504542e-009
4.0159505e-009
4.2602789e-009
4.4503341e-009
4.8993632e-009
4.9581915e-009
4.8644688e-009
4.6795764e-009
4.4950785e-009
4.5253894e-009
4.8180689e-009
4.5805616e-009
4.8589374e-009
4.8903563e-009
4.9222452e-009
5.1755858e-009
4.7943669e-009
5.014678e-009
5.450828e-009
5.6470846e-009
5.222974e-009
5.620019e-009
6.2845583e-009
7.9153113e-009
8.2213424e-009
8.1805488e-009
7.7302074e-009
7.9414357e-009
7.3322974e-009
6.1481764e-009
5.2241374e-009
4.7685753e-009
5.4988522e-009
6.2409783e-009
6.5166731e-009
6.1484916e-009
5.8733792e-009
5.121087e-009
5.1874275e-009
6.3528449e-009
6.9894246e-009
7.72839e-009
7.6839632e-009
7.3616052e-009
7.6971836e-009
8.1266152e-009
7.8575078e-009
7.0943161e-009
7.0235027e-009
7.4459845e-009
7.4009246e-009
7.721649e-009
7.227856e-009
6.926357e-009
7.233177e-009
7.539364e-009
8.0721358e-009
7.8621182e-009
8.0365279e-009
8.5850937e-009
8.5033809e-009
9.1619202e-009
9.6098389e-009
9.1443319e-009
8.6614383e-009
7.9538689e-009
7.6258177e-009
7.5433159e-009
6.9156904e-009
5.818317e-009
5.0085128e-009
4.5674881e-009
4.8231178e-009
4.9501261e-009
5.3097193e-009
5.7192465e-009
5.4087377e-009
5.0868521e-009
4.7954684e-009
4.9103062e-009
4.8576634e-009
5.1657546e-009
4.8081609e-009
4.3401164e-009
4.3656936e-009
4.5521083e-009
4.9943435e-009
4.9115203e-009
4.7002413e-009
3.8363977e-009
4.4701332e-009
5.0869594e-009
5.7423379e-009
5.9188077e-009
5.4180649e-009
5.1473746e-009
4.953789e-009
4.4151221e-009
4.0872316e-009
4.2921384e-009
4.6225057e-009
5.1108713e-009
4.3867044e-009
3.9502674e-009
3.3687771e-009
3.7492342e-009
4.0821243e-009
4.6749357e-009
4.8340238e-009
4.4498828e-009
4.5072135e-009
4.6827287e-009
5.8705928e-009
6.3752345e-009
6.2002968e-009
5.509471e-009
5.0374817e-009
4.5146138e-009
4.7805097e-009
5.4981437e-009
5.3505423e-009
4.4761109e-009
4.8526134e-009
5.0771129e-009
5.0554444e-009
5.0302889e-009
5.1016847e-009
4.8453711e-009
4.746749e-009
5.171442e-009
5.7323342e-009
5.5869438e-009
4.9648509e-009
5.0583621e-009
5.271329e-009
5.3959703e-009
5.2772831e-009
5.7493775e-009
6.0732577e-009
6.5790099e-009
7.1531733e-009
6.2604204e-009
5.6642367e-009
5.5573987e-009
5.6949947e-009
6.2494096e-009
6.8381155e-009
7.618e-009
8.1300736e-009
8.885471e-009
9.5416434e-009
9.343319e-009
8.9885695e-009
9.1313815e-009
8.3037233e-009
8.2144227e-009
8.8312489e-009
9.0641251e-009
8.8822327e-009
9.2699513e-009
9.9921681e-009
1.040564e-008
9.8461192e-009
9.2587847e-009
8.3744036e-009
6.7644587e-009
5.5706997e-009
5.1555941e-009
5.419279e-009
4.9394226e-009
5.8030596e-009
5.9963486e-009
5.9967177e-009
5.4655558e-009
5.0087371e-009
4.914934e-009
5.3542424e-009
5.4298995e-009
5.4741927e-009
5.7403273e-009
6.0443056e-009
6.1150658e-009
5.9579018e-009
5.274184e-009
5.3394945e-009
5.3532955e-009
5.1544964e-009
4.9699205e-009
4.6668387e-009
5.3001773e-009
5.1409256e-009
5.3835957e-009
5.6736672e-009
6.1558721e-009
6.557495e-009
6.5707457e-009
5.6813044e-009
5.32355e-009
5.4553018e-009
5.5524511e-009
5.1667321e-009
6.4258517e-009
7.8635218e-009
9.6295196e-009
9.9684195e-009
9.0119841e-009
9.47539e-009
9.7139497e-009
1.0139748e-008
1.0866543e-008
9.9692071e-009
9.5732169e-009
9.1217701e-009
9.4560822e-009
1.0040994e-008
9.5095985e-009
9.3619971e-009
9.530397e-009
9.0543022e-009
9.1855767e-009
8.8674899e-009
7.927803e-009
6.7763901e-009
6.2590498e-009
6.598427e-009
6.4440268e-009
6.4013386e-009
6.9459596e-009
7.2846939e-009
7.4072801e-009
6.7674889e-009
6.6682386e-009
6.758589e-009
6.0712357e-009
5.6981597e-009
5.5630405e-009
5.869544e-009
6.2752774e-009
6.3198092e-009
6.3357385e-009
6.2138906e-009
5.8700454e-009
6.1408358e-009
6.6393217e-009
6.6836928e-009
6.1723671e-009
6.4339919e-009
6.1527188e-009
6.0602574e-009
6.3977304e-009
5.4667319e-009
4.5528034e-009
4.0359403e-009
5.018395e-009
6.2087819e-009
5.9433075e-009
5.8451627e-009
5.7933089e-009
6.3026942e-009
6.6474334e-009
6.7358894e-009
6.0286317e-009
5.4691059e-009
5.4360558e-009
5.6804646e-009
6.1321772e-009
6.6080654e-009
5.7021922e-009
5.8359944e-009
5.7654975e-009
5.9048322e-009
6.0922064e-009
6.8964223e-009
7.533002e-009
7.5339263e-009
7.9012631e-009
9.4550625e-009
1.0340654e-008
1.0227816e-008
9.9988389e-009
9.7943538e-009
1.0841903e-008
1.1140507e-008
1.1047574e-008
1.1415227e-008
1.1181195e-008
1.0612347e-008
1.0819626e-008
1.0685451e-008
1.0220261e-008
1.0390244e-008
9.9808263e-009
8.6995356e-009
7.1657457e-009
6.3194396e-009
5.3729562e-009
4.6769162e-009
5.0287675e-009
5.6373826e-009
5.1519614e-009
5.1988114e-009
5.2052082e-009
4.8436112e-009
4.4445674e-009
4.6892927e-009
4.5596979e-009
5.0911549e-009
5.648151e-009
5.7254429e-009
5.7234142e-009
5.4642046e-009
5.1061904e-009
6.1330499e-009
5.5763984e-009
6.3014481e-009
6.3980517e-009
6.675641e-009
7.0001544e-009
6.7277303e-009
6.2991879e-009
6.6597357e-009
6.200068e-009
6.004432e-009
6.5398873e-009
7.1363318e-009
7.3376054e-009
6.9322938e-009
6.7197485e-009
6.5680415e-009
6.0737712e-009
5.615209e-009
5.9120793e-009
5.7786987e-009
5.5012097e-009
4.8045349e-009
5.0555816e-009
5.5245152e-009
5.9683285e-009
6.1989887e-009
6.310992e-009
6.1964103e-009
6.0687133e-009
6.5969023e-009
5.8909059e-009
6.9231338e-009
7.7245105e-009
8.6759908e-009
9.5020203e-009
9.8287497e-009
1.0110444e-008
1.0109002e-008
9.6542336e-009
8.7826464e-009
8.5138555e-009
8.0429717e-009
7.4902447e-009
8.1541558e-009
9.923475e-009
7.1397585e-009
8.1347978e-009
8.774746e-009
8.726949e-009
8.5011309e-009
8.5255976e-009
8.8313657e-009
8.8333939e-009
8.8127223e-009
8.8716341e-009
8.5595473e-009
8.3188784e-009
8.0960133e-009
7.9351357e-009
7.9333701e-009
7.9133283e-009
7.7707317e-009
7.8198399e-009
7.2709035e-009
6.9508118e-009
7.364602e-009
5.6801533e-009
5.8661004e-009
5.7744329e-009
5.6672734e-009
5.8638083e-009
6.2504165e-009
6.5002019e-009
6.3228924e-009
7.4924251e-009
7.9532986e-009
7.537404e-009
8.0538997e-009
8.8685476e-009
8.4580037e-009
8.526078e-009
8.8732945e-009
9.1548854e-009
9.0172906e-009
8.6734924e-009
8.1338792e-009
7.387173e-009
6.2440297e-009
5.3045003e-009
4.9178349e-009
5.3235146e-009
5.747154e-009
5.9036041e-009
5.9431862e-009
6.3451809e-009
6.4444876e-009
7.4980387e-009
8.0571615e-009
8.0786234e-009
9.0508068e-009
9.6647889e-009
8.9058635e-009
8.2259372e-009
8.0135526e-009
7.5598947e-009
7.0888551e-009
5.7734293e-009
4.7770195e-009
4.8123857e-009
4.8844146e-009
5.776172e-009
5.9510541e-009
5.5863499e-009
5.8383464e-009
5.7455734e-009
5.1160486e-009
4.170834e-009
3.862697e-009
4.7042088e-009
5.3257737e-009
5.6970602e-009
5.2448244e-009
4.742343e-009
5.3544305e-009
5.5609152e-009
5.5809549e-009
5.8579111e-009
5.7510779e-009
5.8867745e-009
5.9665421e-009
5.9181656e-009
5.5886972e-009
4.6959393e-009
3.7069565e-009
3.8105831e-009
4.2662455e-009
4.440811e-009
4.9536736e-009
6.5149e-009
8.138377e-009
8.9844716e-009
8.9288288e-009
8.7794887e-009
9.0513847e-009
9.0959214e-009
9.103474e-009
8.3567192e-009
7.7041292e-009
8.5059783e-009
8.3986678e-009
7.5070155e-009
7.934236e-009
8.4513648e-009
7.2800427e-009
7.4830501e-009
7.6181234e-009
7.7100566e-009
6.9353226e-009
5.9068427e-009
5.6898753e-009
5.5680274e-009
5.854305e-009
5.7439896e-009
5.3767627e-009
5.0574048e-009
4.8483417e-009
5.0009428e-009
5.1573425e-009
5.0835291e-009
4.4241452e-009
4.2844432e-009
5.5270026e-009
5.0758171e-009
4.9383277e-009
5.3797172e-009
5.1946089e-009
4.6036429e-009
4.7908011e-009
5.6453747e-009
5.7846591e-009
5.5784337e-009
5.2423824e-009
5.0466376e-009
5.5087254e-009
5.5229214e-009
5.2391181e-009
4.6855973e-009
3.8968055e-009
3.7454905e-009
3.7069883e-009
3.8561997e-009
3.8881714e-009
3.4554431e-009
3.4000365e-009
3.6432593e-009
4.0305055e-009
4.3505213e-009
4.7169888e-009
4.9863596e-009
3.5190894e-009
4.1455537e-009
4.2766724e-009
4.197643e-009
4.6027481e-009
5.125877e-009
5.068179e-009
5.0942237e-009
4.937929e-009
4.4346537e-009
4.6759066e-009
4.7604128e-009
4.9213906e-009
4.9746157e-009
4.5419677e-009
4.4777924e-009
4.3834365e-009
4.9722934e-009
4.8461791e-009
5.0137998e-009
5.7105748e-009
6.7883048e-009
8.2649995e-009
8.4612178e-009
7.6477806e-009
7.0797222e-009
7.1740224e-009
7.1556705e-009
7.6677393e-009
8.0955929e-009
8.4678292e-009
8.8942559e-009
8.0432111e-009
7.4392888e-009
7.7288879e-009
7.664396e-009
7.6828578e-009
8.1217667e-009
7.5627182e-009
7.2842843e-009
6.676573e-009
7.0165736e-009
6.5153535e-009
7.3938348e-009
7.7807692e-009
6.7644502e-009
6.9951104e-009
8.1790199e-009
8.4111022e-009
9.1224196e-009
9.3254318e-009
9.0676914e-009
8.8418798e-009
8.5405366e-009
8.7121021e-009
9.802475e-009
1.0045929e-008
1.0038954e-008
9.8678053e-009
9.3332489e-009
8.9973031e-009
8.959042e-009
8.5082283e-009
7.9687676e-009
7.6688465e-009
8.8510174e-009
9.2695446e-009
9.1691888e-009
7.50631e-009
5.0714207e-009
3.8133509e-009
3.7223166e-009
3.7611601e-009
4.4544627e-009
5.0445857e-009
5.1294085e-009
5.1744128e-009
5.0675747e-009
5.1127397e-009
4.8964006e-009
4.484933e-009
4.5482637e-009
4.8381794e-009
4.9958406e-009
5.4131113e-009
4.9178913e-009
4.920077e-009
4.8544796e-009
5.359282e-009
5.7635932e-009
6.2728178e-009
6.5003221e-009
6.9777883e-009
6.9794967e-009
6.3665645e-009
6.1082007e-009
5.8733792e-009
5.2237893e-009
4.9118632e-009
4.9709277e-009
6.0959032e-009
6.8026377e-009
5.7226411e-009
4.4441945e-009
4.4120893e-009
4.3766675e-009
4.7986769e-009
4.877339e-009
4.6905472e-009
4.8164548e-009
4.1836134e-009
3.9429477e-009
4.1393219e-009
4.1127492e-009
4.5650901e-009
5.1138215e-009
5.4452896e-009
4.6580782e-009
4.5864758e-009
4.6343242e-009
5.1010516e-009
5.2670895e-009
5.4321777e-009
4.8380493e-009
4.8160594e-009
4.077355e-009
3.9638837e-009
4.8411036e-009
4.2193224e-009
4.2428394e-009
5.3886739e-009
5.4757078e-009
4.627663e-009
5.3005839e-009
4.9719044e-009
4.6517575e-009
4.6631089e-009
5.0125917e-009
4.6869171e-009
4.9814107e-009
5.1188509e-009
5.5002528e-009
5.6871497e-009
5.5180513e-009
5.5047547e-009
4.88329e-009
5.6361645e-009
6.6028155e-009
7.4459052e-009
7.6388021e-009
8.5790665e-009
8.6700549e-009
7.813799e-009
7.8028693e-009
7.7834071e-009
8.1300457e-009
8.7546106e-009
9.0615914e-009
8.763409e-009
9.0519025e-009
9.8267367e-009
9.2740048e-009
8.8856024e-009
8.4586477e-009
8.9348476e-009
7.644547e-009
5.3316361e-009
5.2500742e-009
4.9746453e-009
4.7323968e-009
6.0591486e-009
7.0823618e-009
6.7029643e-009
5.6875949e-009
4.8266003e-009
4.1032175e-009
4.8838959e-009
5.246494e-009
5.6953625e-009
6.0047102e-009
6.3910115e-009
6.6888266e-009
6.6169077e-009
5.584629e-009
5.6918887e-009
5.2247989e-009
4.8523511e-009
4.8515368e-009
4.363588e-009
4.7530452e-009
5.1511907e-009
5.2399681e-009
4.1323186e-009
3.4143173e-009
3.0761556e-009
3.4047794e-009
4.376174e-009
4.9517644e-009
4.6888177e-009
4.5135634e-009
4.6832295e-009
5.2713022e-009
6.4678547e-009
7.2200913e-009
8.631214e-009
8.3382427e-009
8.5843901e-009
9.7147374e-009
9.246542e-009
9.1469702e-009
9.2189942e-009
8.2965332e-009
8.3379043e-009
8.7937273e-009
9.9041605e-009
1.042334e-008
1.0527911e-008
1.0433083e-008
1.0104564e-008
9.3958843e-009
8.7954344e-009
8.4831869e-009
7.6054438e-009
6.8405086e-009
6.5179997e-009
6.5677426e-009
6.6244401e-009
5.653628e-009
5.9512824e-009
5.6769589e-009
4.9919774e-009
5.799359e-009
6.3768439e-009
5.7198318e-009
4.4372748e-009
4.2654978e-009
4.4214203e-009
4.7996566e-009
4.8460879e-009
4.2977781e-009
4.1389557e-009
4.3680429e-009
4.9034934e-009
4.9058398e-009
4.4104639e-009
4.2603348e-009
4.3303036e-009
4.7442529e-009
5.7099542e-009
6.8791704e-009
7.8455097e-009
8.3564729e-009
7.2241754e-009
7.5676581e-009
8.1764242e-009
7.7779064e-009
7.910608e-009
7.6083151e-009
6.7681746e-009
5.9236072e-009
5.2340477e-009
5.2297511e-009
6.1205637e-009
6.0868806e-009
5.7537741e-009
5.2313834e-009
4.7761427e-009
4.8728146e-009
4.4248402e-009
4.5776117e-009
5.5859757e-009
6.2753286e-009
6.4965115e-009
5.2866321e-009
6.156425e-009
7.4743277e-009
8.9317463e-009
9.7418113e-009
9.7043392e-009
9.6351086e-009
9.849332e-009
1.0574714e-008
1.07703e-008
1.0816882e-008
1.0609553e-008
1.0373309e-008
1.0441695e-008
9.8775912e-009
9.565821e-009
1.0305575e-008
1.0540507e-008
9.6257844e-009
8.8826578e-009
7.2003471e-009
5.7138048e-009
5.094002e-009
4.7842853e-009
5.0302704e-009
5.2527195e-009
4.6225664e-009
4.9258069e-009
5.0192126e-009
4.9827388e-009
4.7234788e-009
4.9939576e-009
4.9751269e-009
5.5284898e-009
5.7783775e-009
5.7021404e-009
5.8050819e-009
5.6121813e-009
5.3908957e-009
6.2042863e-009
5.6093037e-009
6.4506932e-009
7.1447799e-009
7.2871195e-009
7.1368297e-009
6.4870839e-009
6.462883e-009
6.7809239e-009
6.0344808e-009
6.1646449e-009
6.5607402e-009
6.443475e-009
5.7103031e-009
4.9584833e-009
4.6402357e-009
3.2410721e-009
3.3696583e-009
4.1580803e-009
5.3620598e-009
5.3260049e-009
5.2937487e-009
4.873583e-009
5.1521219e-009
4.851407e-009
4.9811085e-009
4.9828169e-009
5.0527857e-009
5.0644536e-009
5.0067556e-009
4.5072742e-009
5.1770343e-009
5.5800793e-009
5.3359363e-009
6.2471306e-009
7.0086887e-009
8.0914739e-009
8.8675695e-009
9.0048538e-009
1.0022856e-008
9.6941765e-009
9.811235e-009
1.0408629e-008
8.3736495e-009
6.6145409e-009
6.7709407e-009
7.0890126e-009
9.0752738e-009
1.0289836e-008
1.0210963e-008
9.7124261e-009
9.3643147e-009
9.368239e-009
8.9562941e-009
8.4852545e-009
8.7359848e-009
8.1679313e-009
7.6708168e-009
7.6118574e-009
7.6345806e-009
7.7269863e-009
7.7138455e-009
7.5863141e-009
7.7379654e-009
7.5832535e-009
7.6312627e-009
8.0651213e-009
7.6879349e-009
7.1056556e-009
7.0620226e-009
7.5235292e-009
7.5656942e-009
7.775023e-009
7.7900027e-009
7.2023565e-009
7.4301774e-009
8.8874353e-009
9.8392322e-009
9.5734413e-009
8.7881244e-009
8.1777296e-009
7.8651655e-009
8.259678e-009
8.6894261e-009
8.8254442e-009
8.9216389e-009
8.3183497e-009
7.1582484e-009
5.7894212e-009
5.2017701e-009
4.9198638e-009
5.2625527e-009
5.7030444e-009
5.8061937e-009
5.7448626e-009
5.9456638e-009
6.1949719e-009
7.8132329e-009
7.8204787e-009
8.1819665e-009
8.8084308e-009
8.4122848e-009
8.33721e-009
7.9529131e-009
7.6506202e-009
7.4080552e-009
7.4536975e-009
6.1657638e-009
5.3864567e-009
5.5385854e-009
6.0125791e-009
5.7684313e-009
5.4760979e-009
4.4093725e-009
4.6820672e-009
5.4303541e-009
6.2201982e-009
6.5129532e-009
6.4214464e-009
7.2098635e-009
6.866968e-009
5.8724527e-009
5.9346828e-009
6.3682248e-009
5.5897018e-009
5.1649581e-009
5.1755156e-009
5.4412558e-009
5.8382958e-009
6.0147656e-009
5.9479019e-009
5.8130944e-009
5.8252396e-009
5.4480532e-009
5.8733792e-009
6.0907682e-009
5.6181459e-009
5.6282358e-009
5.601819e-009
6.8819534e-009
8.7922107e-009
9.4303683e-009
8.6995681e-009
7.5367785e-009
7.6808567e-009
8.2874118e-009
8.4464999e-009
8.5377952e-009
8.1211116e-009
8.1163427e-009
8.6783454e-009
8.9669948e-009
9.2630663e-009
9.1887805e-009
8.5736373e-009
8.1773354e-009
7.8162644e-009
7.1639959e-009
6.5834553e-009
5.5110464e-009
3.8399516e-009
4.0249491e-009
5.3382689e-009
5.565296e-009
5.41374e-009
4.6733017e-009
4.2130058e-009
3.873422e-009
4.3112303e-009
4.472846e-009
4.9149157e-009
5.436306e-009
5.6077205e-009
4.7939618e-009
4.784459e-009
5.531957e-009
5.4710933e-009
4.5378887e-009
4.3676896e-009
5.3283356e-009
5.6433765e-009
5.5818847e-009
5.1974319e-009
5.3500379e-009
6.0994303e-009
6.4836764e-009
5.9873557e-009
5.2481789e-009
4.7537527e-009
4.9041476e-009
5.0031913e-009
4.9849953e-009
4.759023e-009
4.0931569e-009
4.2252204e-009
4.6521293e-009
4.7592283e-009
4.8914574e-009
5.1064746e-009
5.8324804e-009
6.1377274e-009
6.0547434e-009
6.2117764e-009
6.111888e-009
5.954965e-009
5.2179993e-009
4.3345629e-009
4.3925219e-009
5.399157e-009
5.292314e-009
5.3166249e-009
5.3406095e-009
5.0722958e-009
4.8929262e-009
5.1311791e-009
5.3183876e-009
5.3657588e-009
5.0313958e-009
5.2170264e-009
4.8433173e-009
4.8731558e-009
5.7358382e-009
7.0632183e-009
7.811661e-009
7.663743e-009
7.2382103e-009
7.7120384e-009
7.9352765e-009
7.359158e-009
7.1036384e-009
6.5605494e-009
7.0244277e-009
7.0419399e-009
7.2354699e-009
7.6739113e-009
7.5022853e-009
7.361317e-009
7.4407729e-009
7.652157e-009
8.4838699e-009
8.6032954e-009
7.9782024e-009
8.0083526e-009
8.4821856e-009
8.9455867e-009
8.964365e-009
8.4568284e-009
7.6111505e-009
7.424047e-009
7.1862256e-009
6.8821989e-009
7.925638e-009
9.283666e-009
9.7568707e-009
9.5487476e-009
9.4044627e-009
9.0697832e-009
9.2718458e-009
9.1657967e-009
9.3882409e-009
9.6879505e-009
8.519794e-009
7.902279e-009
7.8948314e-009
8.746293e-009
8.5204765e-009
8.318519e-009
7.7684755e-009
6.4096028e-009
5.19404e-009
4.9541584e-009
5.139e-009
5.3503841e-009
5.5028342e-009
5.8994018e-009
5.976486e-009
5.4393971e-009
5.2396506e-009
5.0591803e-009
4.6390146e-009
5.1834798e-009
5.5181085e-009
6.0643075e-009
6.1311204e-009
5.8604301e-009
5.1961468e-009
4.6606407e-009
4.6106814e-009
4.6646955e-009
4.9584002e-009
5.0640819e-009
4.4358233e-009
4.7372716e-009
5.3286609e-009
5.9947879e-009
5.3851723e-009
5.0233124e-009
4.7741142e-009
4.8440829e-009
4.9075744e-009
4.9720155e-009
5.6439916e-009
6.1454726e-009
5.8901039e-009
5.2983473e-009
5.3397232e-009
5.7737377e-009
6.2001692e-009
6.4812358e-009
5.9436696e-009
5.4242838e-009
4.8405825e-009
4.3467845e-009
3.3671233e-009
3.5195782e-009
4.2438454e-009
4.4326367e-009
5.43484e-009
5.420433e-009
5.5657775e-009
5.7370313e-009
4.8927755e-009
4.3408375e-009
4.5836683e-009
5.2373081e-009
5.5918462e-009
6.0013734e-009
6.2813295e-009
5.7383964e-009
5.6032772e-009
5.897615e-009
5.9630009e-009
5.0969463e-009
4.8379493e-009
4.7070915e-009
4.5637563e-009
5.2513754e-009
4.9444948e-009
5.248159e-009
5.5115274e-009
4.9384186e-009
4.1085445e-009
4.0268268e-009
4.2696576e-009
4.6874008e-009
5.0474616e-009
5.8880285e-009
5.7007644e-009
6.1603813e-009
6.2600582e-009
7.0352041e-009
7.2499048e-009
8.0850951e-009
8.5704655e-009
8.6170526e-009
8.8056783e-009
9.1968742e-009
1.005324e-008
1.0162555e-008
1.0091425e-008
9.2132046e-009
8.0177117e-009
7.8865422e-009
7.5221498e-009
6.7935607e-009
5.7742416e-009
4.6917173e-009
4.7163399e-009
4.6104515e-009
4.2485915e-009
5.2244082e-009
6.0283124e-009
5.4661032e-009
4.9206424e-009
4.9530037e-009
5.1372171e-009
4.8685772e-009
5.157548e-009
5.1113777e-009
4.8111449e-009
5.1787984e-009
6.2168656e-009
6.2596636e-009
6.0098275e-009
5.6127366e-009
5.3538955e-009
4.8503037e-009
4.8711372e-009
5.5870326e-009
5.9534197e-009
5.2450516e-009
4.8427448e-009
4.9038694e-009
4.9790541e-009
5.4800627e-009
5.4280531e-009
5.1576793e-009
5.0370927e-009
5.6561349e-009
6.4233862e-009
6.8182104e-009
8.2890609e-009
1.0803059e-008
1.1182085e-008
1.0306708e-008
1.0465957e-008
1.0009762e-008
1.0281824e-008
1.05749e-008
9.8556324e-009
9.1322592e-009
9.1524548e-009
9.4733399e-009
8.7292637e-009
8.3226906e-009
9.3302608e-009
1.0749127e-008
1.1082017e-008
1.0744966e-008
1.0091426e-008
9.886157e-009
8.8895865e-009
7.4182128e-009
7.1900245e-009
6.9329269e-009
6.6371114e-009
6.1117206e-009
6.4564599e-009
5.9718276e-009
5.3105492e-009
5.4072212e-009
5.1229431e-009
4.319777e-009
4.560387e-009
4.4394887e-009
5.2234886e-009
5.7259193e-009
5.825752e-009
5.6425983e-009
5.7974201e-009
5.9693022e-009
6.3099359e-009
5.8780817e-009
5.6187633e-009
5.8854531e-009
5.2083759e-009
5.0067349e-009
5.0616938e-009
4.8761635e-009
4.7130748e-009
4.3578578e-009
4.3063157e-009
4.8073291e-009
5.8695719e-009
5.6360167e-009
5.0575313e-009
4.9557485e-009
5.2608299e-009
5.317844e-009
6.0166791e-009
6.7518506e-009
6.7597295e-009
6.8121608e-009
6.2094998e-009
5.8174642e-009
5.2035775e-009
5.3836853e-009
5.9956122e-009
5.6961635e-009
5.4652918e-009
4.6159856e-009
3.8218196e-009
4.7478631e-009
5.7249508e-009
7.0968832e-009
8.4860414e-009
8.8298358e-009
8.7233143e-009
9.0086471e-009
9.351336e-009
9.7586473e-009
9.9414337e-009
9.6170254e-009
9.7882695e-009
9.7585409e-009
9.3925753e-009
8.9175812e-009
9.2195067e-009
9.6549432e-009
1.0094169e-008
1.0483309e-008
9.6278473e-009
8.527469e-009
5.6217214e-009
5.10817e-009
4.8150477e-009
4.8916545e-009
5.0317733e-009
4.8680565e-009
4.0931715e-009
4.6528024e-009
4.833217e-009
5.1218664e-009
5.0023902e-009
5.2986225e-009
5.3905558e-009
5.9658248e-009
5.9086041e-009
5.6788379e-009
5.8867495e-009
5.760158e-009
5.675601e-009
6.2755228e-009
5.642209e-009
5.4587338e-009
5.8660499e-009
5.5558576e-009
5.2684188e-009
5.5938868e-009
4.9215434e-009
4.8576846e-009
5.1390677e-009
5.7154471e-009
5.5526751e-009
5.3029947e-009
4.6801079e-009
4.9128282e-009
4.8728236e-009
5.0761524e-009
5.8306049e-009
5.7659523e-009
5.8405039e-009
5.5007643e-009
4.9785343e-009
5.1696925e-009
5.6765502e-009
5.3086853e-009
5.5478781e-009
5.7331921e-009
5.1542343e-009
4.9007649e-009
5.2472428e-009
5.389899e-009
5.5406104e-009
6.1463813e-009
6.320791e-009
6.512899e-009
6.0522864e-009
6.0314021e-009
7.4316253e-009
8.4298789e-009
8.9537967e-009
9.2426069e-009
8.9733387e-009
9.1036636e-009
9.1662102e-009
9.1688683e-009
9.4098046e-009
7.5837736e-009
7.1260003e-009
6.9240429e-009
7.802529e-009
7.0666688e-009
6.4322543e-009
6.3104063e-009
7.3547901e-009
8.3754854e-009
7.9630633e-009
7.8800842e-009
8.6116225e-009
7.7683213e-009
6.5883108e-009
6.1337032e-009
6.7099219e-009
7.0404402e-009
6.4211963e-009
5.8073193e-009
5.4885896e-009
6.0479088e-009
6.8785163e-009
6.3493268e-009
6.6344989e-009
6.972605e-009
7.1738786e-009
7.7573636e-009
8.8513745e-009
9.998144e-009
1.10942e-008
1.1100652e-008
1.0921609e-008
1.0244371e-008
8.9199452e-009
8.1415878e-009
7.8557269e-009
7.265709e-009
6.8329003e-009
7.14067e-009
7.6178196e-009
8.0701702e-009
8.8337835e-009
8.0811747e-009
7.09883e-009
5.8995384e-009
5.8103986e-009
6.1469267e-009
5.7953379e-009
5.9901293e-009
6.5649259e-009
6.8894442e-009
7.5419834e-009
8.8229068e-009
9.857336e-009
9.5847512e-009
8.3238422e-009
8.1160405e-009
8.0559707e-009
6.6669176e-009
6.4829748e-009
5.5298609e-009
3.5138408e-009
3.3014563e-009
3.9705833e-009
4.9340735e-009
4.7171062e-009
4.3582511e-009
4.6197249e-009
4.4793898e-009
5.0996884e-009
5.6735402e-009
5.62643e-009
5.6439372e-009
5.5849779e-009
6.0654489e-009
6.6484615e-009
6.382354e-009
6.0879606e-009
5.7651351e-009
6.0175942e-009
5.8895855e-009
6.2815752e-009
5.8457665e-009
5.3025168e-009
6.0541251e-009
6.1000791e-009
5.3667464e-009
5.2573807e-009
5.8770511e-009
5.4952867e-009
5.167557e-009
4.2117498e-009
4.0959068e-009
6.1493229e-009
7.5982041e-009
8.0412283e-009
7.9740481e-009
8.1797487e-009
8.1087745e-009
8.2588528e-009
8.64531e-009
8.6963192e-009
8.9135524e-009
8.3635088e-009
8.5624106e-009
8.7107503e-009
7.8710822e-009
7.5583672e-009
8.3188198e-009
9.1209854e-009
9.9662862e-009
1.0376597e-008
9.0084033e-009
7.6368926e-009
6.6426987e-009
5.824362e-009
6.6369547e-009
7.3970956e-009
6.9108854e-009
6.1326838e-009
6.1140105e-009
6.6829629e-009
6.9008243e-009
6.7096105e-009
5.3516826e-009
4.1917421e-009
4.3535137e-009
4.7341217e-009
5.0723885e-009
5.8894033e-009
6.5499978e-009
6.1682334e-009
6.2852919e-009
6.0599479e-009
6.5170274e-009
6.0916555e-009
6.1990711e-009
5.8744972e-009
4.5386994e-009
4.2161807e-009
5.2981769e-009
6.4343685e-009
6.4205946e-009
6.3380879e-009
6.2873396e-009
6.6903895e-009
7.8420681e-009
7.4568216e-009
6.1578326e-009
5.4736401e-009
5.2653659e-009
4.5453045e-009
5.2708428e-009
5.983105e-009
5.8541417e-009
4.6423727e-009
4.2677139e-009
4.410526e-009
3.7481372e-009
3.8410201e-009
4.411078e-009
4.3025013e-009
3.5062898e-009
3.5054706e-009
3.8745461e-009
4.4627747e-009
4.91101e-009
4.8640556e-009
5.2525631e-009
5.0520326e-009
4.323911e-009
4.1925808e-009
4.1427871e-009
3.7869321e-009
3.8006503e-009
4.1283293e-009
5.0570611e-009
6.42331e-009
7.1392053e-009
7.3956239e-009
7.1266723e-009
7.5804353e-009
7.768277e-009
7.5871784e-009
7.8257381e-009
7.5997658e-009
7.52848e-009
7.6246795e-009
6.9559741e-009
6.9218185e-009
7.2959493e-009
8.4589998e-009
8.4084123e-009
7.7964298e-009
8.0809688e-009
7.7312794e-009
7.5978988e-009
7.1071058e-009
7.0652067e-009
7.4300159e-009
8.0067119e-009
8.686266e-009
8.2332363e-009
7.9864099e-009
7.9977564e-009
7.2644237e-009
7.9428723e-009
8.6045772e-009
8.1374873e-009
9.1325801e-009
8.9262005e-009
8.9707275e-009
8.8534623e-009
8.6766252e-009
9.0071484e-009
9.4523789e-009
9.3250032e-009
8.5782435e-009
8.0684909e-009
7.8625837e-009
7.115035e-009
7.1281202e-009
6.5354139e-009
5.0051061e-009
5.1311647e-009
5.7064386e-009
5.1941584e-009
5.2164092e-009
5.5213396e-009
5.1430477e-009
4.9350853e-009
4.8059661e-009
4.8329605e-009
4.5268737e-009
4.5556068e-009
4.860844e-009
4.4986723e-009
5.0575094e-009
5.5202822e-009
5.4531019e-009
5.8123835e-009
5.3922227e-009
5.1354367e-009
4.7776054e-009
4.9629226e-009
4.5146852e-009
4.7364444e-009
5.1089453e-009
5.3924859e-009
5.2285547e-009
5.265343e-009
5.1811009e-009
5.2984192e-009
5.2228655e-009
5.1844452e-009
5.5046469e-009
5.0173353e-009
5.1292533e-009
5.3880413e-009
5.3704808e-009
5.6853586e-009
6.2232636e-009
6.4763632e-009
5.8962146e-009
4.9788892e-009
4.6957335e-009
4.480344e-009
4.1985936e-009
4.8065707e-009
4.468258e-009
3.9916859e-009
3.1076213e-009
3.0989027e-009
3.1067719e-009
3.1189171e-009
3.5516652e-009
4.4848191e-009
3.8941729e-009
4.4466884e-009
4.7125893e-009
4.4159848e-009
4.9263197e-009
5.6992546e-009
5.0643628e-009
3.6068886e-009
4.3136231e-009
4.0443549e-009
4.0756107e-009
4.3386673e-009
4.8540527e-009
4.7802393e-009
4.2736474e-009
3.644444e-009
4.3356914e-009
5.2464084e-009
5.603474e-009
5.427908e-009
4.8265084e-009
4.7371012e-009
4.9210674e-009
5.4238573e-009
5.4586707e-009
6.2098456e-009
6.694897e-009
7.5144042e-009
7.853455e-009
8.4625011e-009
8.7631227e-009
8.8131846e-009
8.9716335e-009
9.0159787e-009
9.6017835e-009
9.7770926e-009
1.0022396e-008
9.5442643e-009
8.747897e-009
8.0084036e-009
8.1414119e-009
9.5844537e-009
9.4314805e-009
7.6831204e-009
6.1812496e-009
6.275243e-009
6.3959298e-009
5.6155123e-009
5.1518949e-009
4.628871e-009
4.4724205e-009
4.4646515e-009
4.7090602e-009
5.1735717e-009
5.4762862e-009
5.6560677e-009
5.0303416e-009
5.3607041e-009
4.3635004e-009
3.9401789e-009
4.1586734e-009
4.7755045e-009
5.6874877e-009
6.3310171e-009
6.0668042e-009
5.8733792e-009
6.663384e-009
7.6374571e-009
7.7175413e-009
7.0561022e-009
5.3319225e-009
4.8427074e-009
4.3748237e-009
4.4963044e-009
5.2520231e-009
4.6839648e-009
4.1882772e-009
5.6423744e-009
7.5238781e-009
8.3200437e-009
8.4691723e-009
9.0611948e-009
9.2973826e-009
8.5700647e-009
8.2603448e-009
8.0550707e-009
7.5977748e-009
7.8425001e-009
8.4142918e-009
8.1726813e-009
8.9982335e-009
9.2032961e-009
8.7099755e-009
8.4098937e-009
8.7612759e-009
8.8769074e-009
8.0260233e-009
7.2339174e-009
5.9990784e-009
4.3491543e-009
3.5995456e-009
4.1452721e-009
4.4955438e-009
4.4648656e-009
4.5391006e-009
3.9204801e-009
3.8803245e-009
4.5139041e-009
4.126125e-009
4.2201184e-009
4.171737e-009
3.839741e-009
3.4522834e-009
3.1898139e-009
2.9872233e-009
3.7265004e-009
4.3962654e-009
4.2222774e-009
4.5444238e-009
4.4636558e-009
4.0920019e-009
4.0055455e-009
4.3374859e-009
4.8772124e-009
4.9467039e-009
5.5545252e-009
5.8840987e-009
5.7894263e-009
4.8983878e-009
5.3516054e-009
5.7976272e-009
5.8395535e-009
5.6165009e-009
5.421968e-009
5.0197391e-009
4.6951676e-009
5.0726174e-009
5.4989686e-009
5.8113236e-009
5.7732962e-009
5.2853474e-009
5.1470675e-009
4.6674101e-009
4.4854447e-009
4.5651295e-009
4.7927897e-009
4.8589108e-009
5.033793e-009
4.994738e-009
5.5796499e-009
6.0503222e-009
6.5837272e-009
7.3042053e-009
7.8235404e-009
8.5375412e-009
8.4482455e-009
8.9005864e-009
9.4951365e-009
9.8710059e-009
1.006943e-008
9.2070748e-009
9.7311534e-009
9.7225955e-009
9.4906182e-009
9.7337632e-009
9.8821028e-009
9.9567324e-009
1.0440362e-008
9.7782943e-009
8.4518887e-009
6.1479024e-009
5.55796e-009
5.4226046e-009
5.4153104e-009
4.968914e-009
5.0001746e-009
4.5282632e-009
4.8033273e-009
4.7739104e-009
4.5913874e-009
5.5974817e-009
5.580547e-009
4.2553273e-009
4.24487e-009
4.4968665e-009
4.1585441e-009
4.1730562e-009
3.3790509e-009
3.5183856e-009
3.535586e-009
3.2317103e-009
3.3982255e-009
4.2019739e-009
4.4882516e-009
4.8546387e-009
5.4496709e-009
5.7855611e-009
4.9119186e-009
4.6649315e-009
5.6339542e-009
6.7134228e-009
6.9638365e-009
6.2798046e-009
6.8609179e-009
6.5001683e-009
5.7244943e-009
5.1872447e-009
5.4646781e-009
5.7642319e-009
5.3562367e-009
5.2323335e-009
5.0063564e-009
5.5937959e-009
5.9636604e-009
5.9799063e-009
6.1710694e-009
5.9261375e-009
5.7080597e-009
7.1956539e-009
8.8483665e-009
8.9549931e-009
7.4240523e-009
7.4652676e-009
8.1193847e-009
7.758791e-009
7.5313917e-009
7.9113715e-009
8.5379966e-009
8.5589811e-009
8.141192e-009
8.221432e-009
7.6502129e-009
7.0388636e-009
7.4298987e-009
9.1289072e-009
8.2605188e-009
8.9666202e-009
9.2171897e-009
9.1278891e-009
9.5573256e-009
1.0155036e-008
1.0468168e-008
1.0105841e-008
9.2653788e-009
8.7458371e-009
8.3234603e-009
7.5498367e-009
6.8176145e-009
6.1383213e-009
6.9071506e-009
7.651965e-009
7.9654231e-009
7.8701128e-009
8.0552709e-009
7.8395698e-009
7.8504439e-009
7.5754873e-009
7.5465477e-009
7.2352499e-009
6.7229697e-009
6.8912186e-009
7.0984923e-009
7.8461509e-009
9.0730348e-009
9.6219221e-009
1.0243331e-008
1.0637055e-008
1.0264768e-008
9.6406194e-009
9.027059e-009
8.284249e-009
7.8778318e-009
7.5488407e-009
7.6842208e-009
6.7039264e-009
5.5202875e-009
4.8717982e-009
4.5763041e-009
4.7213272e-009
5.2512549e-009
5.0595637e-009
4.8008833e-009
4.9956796e-009
5.4597138e-009
5.9705211e-009
6.688949e-009
7.6111985e-009
8.7003052e-009
8.6772098e-009
8.2112254e-009
8.4877092e-009
8.6648072e-009
8.8486991e-009
9.2672264e-009
8.8925725e-009
7.3267125e-009
6.218274e-009
6.7804325e-009
6.1878869e-009
5.9796031e-009
6.3513718e-009
5.5101209e-009
5.7020681e-009
6.0384355e-009
5.8554376e-009
5.7797297e-009
6.1134088e-009
5.749815e-009
5.4020201e-009
5.20954e-009
4.8509966e-009
5.6119265e-009
6.0716993e-009
6.0286946e-009
5.5876748e-009
5.6292017e-009
5.974579e-009
5.4923185e-009
6.0171861e-009
6.3396491e-009
6.4456475e-009
5.6268335e-009
5.9127946e-009
6.2096648e-009
5.0201721e-009
4.7178792e-009
5.2869923e-009
6.7666871e-009
8.6559344e-009
9.5753398e-009
9.6378816e-009
9.8761344e-009
9.4422202e-009
9.0481294e-009
8.8009815e-009
9.2623323e-009
9.7380597e-009
9.4793793e-009
8.9116424e-009
8.8449346e-009
9.2672606e-009
9.827359e-009
9.469926e-009
8.8876516e-009
8.4881841e-009
7.2617218e-009
6.4809878e-009
6.7506727e-009
6.7323257e-009
6.3314362e-009
5.9828474e-009
5.5039084e-009
5.0229142e-009
5.019095e-009
4.7640428e-009
3.9812584e-009
3.750226e-009
4.1679691e-009
4.6239481e-009
4.8422868e-009
4.3973172e-009
4.1335767e-009
4.810759e-009
5.5792766e-009
5.3781129e-009
4.9525754e-009
5.1535276e-009
5.4018909e-009
5.7180325e-009
5.7778908e-009
6.3019694e-009
6.6915873e-009
5.7286745e-009
4.5328603e-009
4.9340059e-009
4.4331072e-009
4.3806203e-009
5.0216221e-009
5.4309886e-009
5.7013067e-009
5.5375898e-009
5.8496258e-009
5.8334801e-009
5.1812067e-009
4.9263153e-009
4.3573121e-009
4.0240498e-009
3.6934758e-009
3.4916791e-009
3.7092239e-009
4.0043555e-009
4.5642981e-009
4.9215245e-009
5.1194815e-009
5.255972e-009
4.7515874e-009
4.4400509e-009
4.199227e-009
4.5305392e-009
4.3316621e-009
4.070135e-009
4.5600031e-009
4.6714511e-009
5.0835814e-009
5.1172138e-009
4.6435638e-009
4.4253278e-009
4.4712842e-009
4.2857611e-009
4.2221361e-009
4.2033094e-009
4.6445122e-009
5.7948467e-009
6.8401072e-009
7.1963863e-009
7.3380903e-009
7.6617368e-009
7.3342432e-009
7.3348548e-009
8.0227856e-009
8.4056047e-009
8.2162902e-009
8.0312371e-009
7.9847551e-009
8.1454212e-009
8.7425037e-009
8.4408391e-009
8.2788609e-009
8.2167359e-009
8.2830715e-009
8.4337878e-009
8.1883738e-009
8.6069059e-009
8.8871835e-009
8.7879283e-009
8.5222932e-009
9.1144715e-009
9.7831261e-009
1.0343385e-008
1.0558091e-008
1.037051e-008
1.052596e-008
1.1166962e-008
1.0384811e-008
1.0442297e-008
1.0405458e-008
9.9559058e-009
1.0396714e-008
9.5858045e-009
8.8412509e-009
8.9170688e-009
8.7685176e-009
8.6804833e-009
8.6242074e-009
8.7076081e-009
7.9177133e-009
6.5387706e-009
5.7360721e-009
4.7613102e-009
4.9952919e-009
5.15738e-009
4.9642668e-009
4.4712676e-009
5.6836141e-009
5.2165242e-009
4.8295439e-009
4.519824e-009
4.3339868e-009
4.4312919e-009
4.0354624e-009
4.0741403e-009
4.5114762e-009
5.1793419e-009
5.0538559e-009
5.4467952e-009
4.9786715e-009
4.6908382e-009
4.6578685e-009
4.5968106e-009
4.8617634e-009
4.5935471e-009
4.7356172e-009
4.8892297e-009
4.7901839e-009
5.0719371e-009
5.5073736e-009
5.5880877e-009
5.7527554e-009
5.5381565e-009
5.396875e-009
5.3653022e-009
3.889198e-009
4.3684028e-009
5.4777353e-009
5.4012384e-009
5.5969795e-009
6.246358e-009
6.4714906e-009
5.8487596e-009
4.5334945e-009
3.9072911e-009
3.7487805e-009
3.7128911e-009
4.777194e-009
4.7591538e-009
5.3031417e-009
5.7643317e-009
5.6153082e-009
5.5185806e-009
5.1903784e-009
5.0639427e-009
5.2958692e-009
5.6197592e-009
5.9106197e-009
5.3702142e-009
4.8536677e-009
5.0996592e-009
4.7940498e-009
4.1071689e-009
3.8789855e-009
3.7595044e-009
4.5593032e-009
5.4474274e-009
5.2389926e-009
5.0025883e-009
4.4286858e-009
4.4545746e-009
5.177108e-009
5.1032946e-009
5.1672536e-009
5.157595e-009
4.9610044e-009
4.6705042e-009
4.7868017e-009
4.7946733e-009
4.959686e-009
5.216577e-009
6.2593099e-009
7.1297359e-009
7.9936042e-009
8.4570053e-009
8.8399072e-009
8.9557799e-009
9.0093167e-009
9.1375888e-009
8.8350833e-009
9.1503271e-009
9.3916303e-009
9.9533667e-009
9.5087206e-009
8.9218682e-009
8.6982604e-009
8.8653234e-009
9.1206365e-009
9.0102494e-009
6.5330091e-009
4.4024327e-009
3.4914993e-009
3.6581703e-009
4.3442018e-009
4.5879823e-009
4.6054944e-009
4.4872796e-009
5.617471e-009
5.9182861e-009
5.1582552e-009
4.3414964e-009
4.6442061e-009
4.6027842e-009
4.6025981e-009
4.8122484e-009
4.9506334e-009
4.8453732e-009
4.6032855e-009
3.7027792e-009
3.7342005e-009
4.5186728e-009
5.1906441e-009
5.158854e-009
5.9840093e-009
6.2438273e-009
5.7975136e-009
5.2966101e-009
5.6181259e-009
5.6683437e-009
5.5239809e-009
5.2556624e-009
4.6066252e-009
4.3294576e-009
5.8582169e-009
7.4673975e-009
7.9015727e-009
8.2173197e-009
8.8757032e-009
8.9911851e-009
8.6408577e-009
8.0059659e-009
8.2438925e-009
8.9433607e-009
8.2651731e-009
7.9170616e-009
8.3880504e-009
8.6880766e-009
8.5216714e-009
8.8866365e-009
9.4753374e-009
8.9448866e-009
8.2159809e-009
7.6351237e-009
6.2406988e-009
4.9143735e-009
5.1824854e-009
5.2186357e-009
5.0225273e-009
4.4546297e-009
4.1054078e-009
4.0995382e-009
4.2241796e-009
4.4500963e-009
4.8136441e-009
5.1538054e-009
4.4583968e-009
4.4379849e-009
3.7308781e-009
4.141355e-009
5.0634536e-009
5.5529247e-009
4.964962e-009
4.8660233e-009
5.3047764e-009
6.0341086e-009
5.4254427e-009
4.8929366e-009
4.8891174e-009
5.2027362e-009
5.0933656e-009
5.6228209e-009
5.9454398e-009
5.6715887e-009
5.5636451e-009
5.49046e-009
5.8958816e-009
5.7256825e-009
6.0430903e-009
6.1754704e-009
5.8881874e-009
4.7786483e-009
4.0724913e-009
4.1285557e-009
4.2460866e-009
4.8629177e-009
4.7344317e-009
4.361195e-009
4.4766707e-009
4.1312427e-009
3.5872041e-009
3.1346468e-009
3.8894159e-009
4.733616e-009
5.1755347e-009
4.6106323e-009
3.8014564e-009
4.8215234e-009
6.281942e-009
7.5386948e-009
8.3159007e-009
8.8143768e-009
8.8140349e-009
9.0976291e-009
9.7062393e-009
1.0616167e-008
9.188406e-009
8.6258802e-009
9.703766e-009
1.0052616e-008
1.0063655e-008
1.024802e-008
1.0109262e-008
9.819296e-009
1.0397414e-008
9.9287414e-009
8.3763085e-009
6.6740835e-009
6.0077499e-009
6.0301614e-009
5.9389663e-009
4.9060546e-009
5.1322927e-009
4.963355e-009
4.9538523e-009
4.7146038e-009
4.0609083e-009
4.2678703e-009
4.456345e-009
4.9821574e-009
5.4635781e-009
6.2933966e-009
6.2679294e-009
4.8967353e-009
4.6579544e-009
4.6334417e-009
4.0808705e-009
3.5845401e-009
4.1490704e-009
4.4727997e-009
4.4432318e-009
4.4798594e-009
4.6872986e-009
4.4145483e-009
4.7877342e-009
5.5864274e-009
5.8363687e-009
6.2833426e-009
5.8268308e-009
5.9359899e-009
6.1601777e-009
6.1465596e-009
6.3699487e-009
6.4949066e-009
6.3454107e-009
6.1504029e-009
6.7847715e-009
5.828492e-009
4.9283071e-009
4.5452765e-009
4.130166e-009
4.0609354e-009
4.1721448e-009
5.0951882e-009
5.0412792e-009
5.2503013e-009
5.2545373e-009
6.3679802e-009
6.7073477e-009
7.2511797e-009
8.2058257e-009
8.03531e-009
7.571376e-009
7.5000902e-009
9.0233974e-009
1.0685748e-008
1.1607214e-008
9.9839927e-009
7.1193201e-009
6.5876079e-009
6.4956238e-009
6.8795485e-009
6.4105945e-009
6.1244171e-009
6.2629628e-009
6.3253536e-009
7.748004e-009
8.0692057e-009
8.3782416e-009
8.8030904e-009
8.4881594e-009
8.2127256e-009
8.1381232e-009
7.9083521e-009
7.6087525e-009
7.4985978e-009
6.8720779e-009
6.2387592e-009
6.24e-009
6.4085655e-009
6.6013066e-009
6.5929094e-009
6.0521873e-009
5.3787383e-009
5.3058697e-009
6.0494228e-009
6.6130034e-009
7.137082e-009
7.854716e-009
8.2299474e-009
8.8570497e-009
8.3776334e-009
7.6905967e-009
8.5513895e-009
9.0282225e-009
9.4334785e-009
9.8461665e-009
9.13511e-009
9.2758717e-009
8.9103737e-009
8.7965859e-009
8.4295099e-009
7.0553108e-009
7.0946267e-009
7.9966553e-009
8.321646e-009
7.7597533e-009
7.2138201e-009
6.6460784e-009
5.9384992e-009
5.6395278e-009
5.5149915e-009
6.0147387e-009
6.8376075e-009
7.6764358e-009
9.0824984e-009
8.9102441e-009
8.5039876e-009
8.9793985e-009
9.0267745e-009
8.9409513e-009
8.3539333e-009
6.3691992e-009
6.1816234e-009
6.5584376e-009
7.2169769e-009
7.5730928e-009
7.0061449e-009
6.0999551e-009
5.0822139e-009
5.8440935e-009
7.4579372e-009
7.9312929e-009
7.749722e-009
7.4057161e-009
7.4638406e-009
7.4187807e-009
6.5451383e-009
6.1889667e-009
5.9648889e-009
6.3750443e-009
6.4753494e-009
6.9106301e-009
7.5864001e-009
7.436422e-009
6.768189e-009
6.7969171e-009
8.1491107e-009
8.4606645e-009
8.532221e-009
8.126432e-009
6.8764224e-009
7.7756068e-009
7.2984016e-009
6.1719532e-009
6.3103431e-009
6.9573498e-009
7.9304781e-009
8.4943753e-009
9.2598831e-009
1.0136947e-008
9.9022864e-009
8.8873895e-009
8.0276514e-009
8.2603717e-009
8.7391041e-009
8.8273994e-009
9.0929836e-009
9.1345106e-009
8.571824e-009
8.179316e-009
7.7711602e-009
7.8422394e-009
7.9455445e-009
8.1433408e-009
7.7664709e-009
6.198395e-009
4.4928584e-009
4.4043419e-009
4.0671347e-009
3.7338773e-009
3.6493154e-009
4.2969552e-009
5.0882214e-009
4.4569628e-009
3.9167132e-009
4.0454601e-009
4.8506306e-009
5.2639468e-009
4.9905731e-009
4.1474277e-009
4.0200472e-009
4.2342755e-009
4.3067767e-009
4.4639655e-009
4.4863819e-009
4.5772048e-009
4.3551773e-009
4.6202891e-009
5.2086784e-009
5.4685694e-009
5.4625391e-009
5.4816341e-009
5.3043197e-009
4.2619305e-009
4.3349042e-009
4.2231667e-009
4.7968627e-009
4.6385127e-009
3.9735963e-009
3.6687759e-009
3.9098631e-009
3.5852941e-009
3.4095674e-009
3.3743063e-009
3.4472751e-009
4.2709328e-009
4.3775643e-009
5.1226953e-009
5.7072907e-009
5.7957467e-009
5.5784627e-009
5.0920967e-009
4.5776005e-009
4.8921642e-009
5.5556077e-009
4.788778e-009
3.6774954e-009
4.2089961e-009
4.4788466e-009
4.9145997e-009
5.1823951e-009
4.9632166e-009
4.6580747e-009
4.7997812e-009
4.7845901e-009
4.6436218e-009
4.2782894e-009
4.2319633e-009
5.1663834e-009
6.541009e-009
6.9971486e-009
7.5495083e-009
7.7430383e-009
6.9002095e-009
6.836979e-009
7.7835648e-009
8.1232488e-009
7.080548e-009
6.4162599e-009
7.6044405e-009
8.0046413e-009
7.5702595e-009
6.9559053e-009
7.2722076e-009
7.78001e-009
7.6704885e-009
7.8744456e-009
8.1569342e-009
7.9514994e-009
7.8324956e-009
7.9051527e-009
8.3641366e-009
8.3021674e-009
8.6903632e-009
8.819266e-009
9.0594134e-009
8.604645e-009
8.1473491e-009
8.4976257e-009
8.7101153e-009
9.0689196e-009
9.5331097e-009
1.0071253e-008
9.2650823e-009
8.5861057e-009
9.1604299e-009
9.9632287e-009
9.8590741e-009
8.503518e-009
7.8785809e-009
7.4971282e-009
7.3645366e-009
6.8829044e-009
5.8733792e-009
4.3195291e-009
3.39343e-009
3.4524945e-009
3.7659526e-009
4.2702826e-009
4.2231675e-009
4.1029023e-009
3.4196594e-009
4.0840478e-009
4.6443069e-009
4.7310291e-009
4.3690084e-009
3.563154e-009
3.6449719e-009
5.0575216e-009
5.4215418e-009
4.5681253e-009
4.1449595e-009
3.9894538e-009
4.1803003e-009
4.4160158e-009
4.7606041e-009
4.672409e-009
4.7347901e-009
4.6695141e-009
4.1878819e-009
4.9153195e-009
5.7494043e-009
5.9950744e-009
6.2070916e-009
5.8534476e-009
5.6093047e-009
5.2259575e-009
4.6785925e-009
5.0588889e-009
5.4706271e-009
5.672378e-009
5.5881327e-009
5.3163369e-009
5.9296907e-009
5.9750115e-009
5.8920275e-009
5.8327516e-009
5.4301282e-009
5.3179135e-009
4.7079862e-009
4.2285699e-009
4.3410456e-009
5.2528681e-009
5.5168696e-009
5.2592996e-009
4.7157285e-009
4.4300283e-009
5.1621998e-009
6.329838e-009
6.0733686e-009
5.659052e-009
4.7587064e-009
3.7261112e-009
4.0833376e-009
4.6538728e-009
5.1882177e-009
5.2049409e-009
5.1330219e-009
6.2451986e-009
6.2647659e-009
5.3076974e-009
4.3852315e-009
4.6949006e-009
5.2769635e-009
4.765633e-009
5.2799063e-009
4.9008278e-009
4.4887977e-009
4.5145e-009
4.8365022e-009
4.6682792e-009
4.4955148e-009
4.9744833e-009
6.3087741e-009
7.5645748e-009
8.4728043e-009
9.0605556e-009
9.2173133e-009
9.148437e-009
9.2054487e-009
9.303544e-009
8.6541878e-009
8.6988707e-009
9.006168e-009
9.8843376e-009
9.4731768e-009
9.0958394e-009
9.3881171e-009
9.5892349e-009
8.6568192e-009
8.4799821e-009
8.3816765e-009
7.9068431e-009
6.1445787e-009
5.526114e-009
5.1980725e-009
5.6068059e-009
5.1709971e-009
4.5500048e-009
4.1800945e-009
3.8702139e-009
4.2543041e-009
3.7736216e-009
2.9943096e-009
3.7321695e-009
4.3355686e-009
4.9838416e-009
5.7706856e-009
4.6887896e-009
3.9918031e-009
3.9070854e-009
3.6744701e-009
3.8128551e-009
3.7929254e-009
3.654324e-009
4.3305615e-009
4.7701133e-009
4.538925e-009
5.2612977e-009
6.3935444e-009
6.9618636e-009
6.5516574e-009
5.2593017e-009
4.5292856e-009
4.4706379e-009
6.0740595e-009
7.4109169e-009
7.4831016e-009
7.9654671e-009
8.6902116e-009
9.11301e-009
9.5738834e-009
9.5583709e-009
9.2529222e-009
8.3094463e-009
7.7138958e-009
7.905843e-009
8.7685303e-009
8.8034241e-009
8.2766064e-009
7.9713135e-009
8.1773258e-009
7.9707855e-009
7.9753381e-009
6.8730653e-009
5.2297792e-009
4.6299624e-009
4.4640296e-009
4.5336819e-009
5.1037447e-009
4.6880011e-009
5.227411e-009
5.4484331e-009
5.5048141e-009
4.626433e-009
5.3236853e-009
5.2968009e-009
4.8037969e-009
4.8002942e-009
4.6010201e-009
3.8589991e-009
4.0836593e-009
4.2493806e-009
4.1438039e-009
3.7734114e-009
3.978474e-009
4.3276451e-009
4.6289375e-009
4.9932694e-009
5.1074837e-009
4.9826309e-009
4.52233e-009
4.3180056e-009
3.8262629e-009
3.7319071e-009
3.9271758e-009
2.9125954e-009
3.0219103e-009
4.2031363e-009
5.4540448e-009
5.8667279e-009
6.2482857e-009
6.263426e-009
5.8802395e-009
5.2851615e-009
4.9258291e-009
4.9340197e-009
5.3819385e-009
4.9053664e-009
4.6940874e-009
4.0933209e-009
4.2911172e-009
5.0582079e-009
5.0496548e-009
3.9263623e-009
3.7357815e-009
3.6463251e-009
3.4157651e-009
4.3106881e-009
5.3098864e-009
6.0629169e-009
7.2337159e-009
8.6089746e-009
1.0221713e-008
1.1404517e-008
1.0952753e-008
1.0249757e-008
1.0092357e-008
1.0612013e-008
1.0915044e-008
1.0479236e-008
9.8171682e-009
9.2457884e-009
9.3660077e-009
9.1390857e-009
9.0423581e-009
9.219612e-009
8.4211846e-009
7.0234382e-009
5.3167911e-009
6.0315858e-009
6.5969002e-009
6.9184184e-009
6.6845467e-009
6.3607617e-009
6.6432504e-009
6.6866767e-009
5.9895246e-009
5.0669028e-009
4.2725859e-009
4.093377e-009
4.6319882e-009
5.1862472e-009
5.1073786e-009
5.3072301e-009
5.4606298e-009
5.9622715e-009
5.536734e-009
4.4864406e-009
5.4850155e-009
5.3492632e-009
4.6252472e-009
5.1249993e-009
5.833789e-009
5.1898826e-009
4.8714792e-009
4.691642e-009
4.3379932e-009
4.2084065e-009
4.0383633e-009
4.2920984e-009
4.1296429e-009
4.5993655e-009
5.0629273e-009
5.3003863e-009
4.702464e-009
3.9909351e-009
4.6668609e-009
5.9642212e-009
6.532857e-009
5.9276684e-009
4.8794351e-009
4.5823533e-009
5.8252017e-009
6.0734043e-009
5.3495539e-009
4.7359886e-009
5.4335624e-009
6.1387141e-009
6.5310155e-009
6.7678414e-009
6.7840872e-009
7.0921735e-009
6.770288e-009
6.109482e-009
7.0541733e-009
8.2256006e-009
8.254017e-009
8.1064155e-009
7.4024695e-009
7.5193673e-009
7.2265567e-009
6.9662984e-009
8.5562859e-009
9.0470282e-009
9.587378e-009
1.0013176e-008
9.1953122e-009
8.3667091e-009
8.5782491e-009
8.4312807e-009
9.0833427e-009
9.6216373e-009
9.0155039e-009
7.9944462e-009
6.3018691e-009
5.8308246e-009
5.8671405e-009
6.0785294e-009
7.0326933e-009
7.8909536e-009
7.9571334e-009
7.2296498e-009
7.2019716e-009
7.9380928e-009
7.7247585e-009
7.956685e-009
9.0080283e-009
9.2164124e-009
8.890733e-009
8.4675721e-009
7.5738645e-009
6.4809132e-009
7.4451973e-009
7.9607433e-009
7.716279e-009
8.1988003e-009
7.5440042e-009
7.0419903e-009
7.4696832e-009
7.7700259e-009
7.5859274e-009
6.6296527e-009
5.9571534e-009
5.9275758e-009
6.0835081e-009
5.890239e-009
6.0227798e-009
4.9091253e-009
5.0473594e-009
4.8643615e-009
5.3010594e-009
5.9057199e-009
6.2449364e-009
6.2144139e-009
6.6157203e-009
7.8004187e-009
7.6318025e-009
7.0446287e-009
7.0507641e-009
8.0433292e-009
8.3109639e-009
8.2113921e-009
6.646321e-009
5.4890639e-009
5.5078374e-009
5.1840622e-009
5.1568564e-009
5.0880982e-009
5.1367405e-009
5.0186815e-009
5.5105293e-009
6.1050745e-009
6.9285764e-009
7.2121705e-009
6.3898841e-009
5.7750526e-009
5.5244323e-009
4.8863749e-009
4.6569302e-009
4.5358712e-009
4.2270961e-009
4.5751617e-009
4.989111e-009
5.5738622e-009
6.0736046e-009
6.3338122e-009
5.6624233e-009
5.2092378e-009
5.360894e-009
5.3379593e-009
4.858543e-009
4.052372e-009
4.0954769e-009
4.3168205e-009
4.1944953e-009
5.2352557e-009
7.4237656e-009
8.5428921e-009
8.6201271e-009
8.333638e-009
8.4350535e-009
8.7620945e-009
9.2604196e-009
9.3760561e-009
9.2891224e-009
9.5014561e-009
9.5003252e-009
8.2879231e-009
7.3035183e-009
7.317558e-009
8.0611062e-009
8.4284382e-009
7.9098462e-009
7.8976502e-009
8.112984e-009
8.4305477e-009
7.1084887e-009
5.4751622e-009
5.3582087e-009
5.4585187e-009
5.5897933e-009
5.4007904e-009
4.9577203e-009
5.3362732e-009
5.3913928e-009
4.5130117e-009
3.5279786e-009
3.3669452e-009
4.0594588e-009
4.3646961e-009
4.2163057e-009
3.8002455e-009
3.3032917e-009
3.6609905e-009
5.0264504e-009
4.9755512e-009
5.0241837e-009
5.4787454e-009
4.6322835e-009
3.4040776e-009
4.2269464e-009
4.7083574e-009
5.0839151e-009
5.308098e-009
4.580293e-009
4.3987221e-009
4.6274927e-009
4.910293e-009
5.3635836e-009
5.8157686e-009
5.9566862e-009
5.5564297e-009
4.511513e-009
4.4264787e-009
3.8307723e-009
3.6447744e-009
3.9718203e-009
4.1040445e-009
4.1885508e-009
5.019319e-009
6.3318401e-009
6.5182645e-009
5.4368506e-009
4.537294e-009
5.1084575e-009
5.3585546e-009
5.9703304e-009
6.8998463e-009
6.756667e-009
6.9167048e-009
5.6873934e-009
4.2847476e-009
3.9525957e-009
4.6552199e-009
5.2473981e-009
4.9458991e-009
4.595411e-009
5.1122233e-009
5.070329e-009
5.3038334e-009
6.0810345e-009
5.9639301e-009
6.1065814e-009
6.0689485e-009
6.2943977e-009
6.1382588e-009
6.5104951e-009
7.1052009e-009
6.6289503e-009
6.7888225e-009
7.2065657e-009
8.1896437e-009
8.3123906e-009
8.2791847e-009
8.1262066e-009
7.7754117e-009
7.8771389e-009
7.2205991e-009
6.5604263e-009
6.3826444e-009
6.6377967e-009
6.4498994e-009
6.9477521e-009
7.2207585e-009
7.5988439e-009
7.4992721e-009
7.9942757e-009
8.499234e-009
8.7678183e-009
9.340399e-009
9.5385167e-009
9.4569597e-009
9.4210655e-009
8.8427408e-009
8.6429944e-009
9.1258323e-009
9.2157104e-009
8.8987291e-009
8.5664164e-009
8.5526426e-009
8.5707829e-009
8.2106665e-009
7.4002292e-009
6.5953245e-009
5.220015e-009
3.8581374e-009
3.6166779e-009
4.7061012e-009
5.4035142e-009
5.8495385e-009
5.2743697e-009
4.8935501e-009
4.4060737e-009
4.2673165e-009
4.8467008e-009
4.5785381e-009
4.934021e-009
4.7723593e-009
4.3384451e-009
5.094797e-009
5.5296004e-009
5.8557014e-009
6.1896971e-009
6.1195119e-009
5.9913425e-009
5.7291896e-009
5.7849375e-009
5.0331225e-009
4.4317278e-009
4.5854393e-009
5.1777783e-009
4.9288918e-009
4.8964748e-009
4.7453912e-009
4.7098135e-009
4.7007832e-009
4.7971435e-009
4.3120339e-009
4.2551298e-009
3.9670578e-009
4.5960498e-009
5.0939024e-009
5.4964702e-009
5.8574904e-009
5.7275823e-009
5.4415704e-009
5.2656781e-009
5.1680057e-009
5.14586e-009
5.3589827e-009
5.5242316e-009
5.4134438e-009
4.7695422e-009
3.8409155e-009
4.4825504e-009
5.2550129e-009
5.0088147e-009
5.2039275e-009
5.2304446e-009
5.6832628e-009
5.9806006e-009
6.4847699e-009
7.262609e-009
5.7956574e-009
4.9683158e-009
5.0869522e-009
5.2667337e-009
4.724273e-009
4.6997604e-009
5.4216607e-009
4.5037776e-009
5.1389303e-009
6.0651344e-009
6.050255e-009
5.3643287e-009
5.6228025e-009
5.392559e-009
4.6440606e-009
4.016591e-009
4.3584958e-009
4.8862027e-009
4.5418851e-009
4.0313435e-009
4.7323897e-009
6.3582384e-009
7.9994136e-009
8.9520044e-009
9.6641058e-009
9.5947194e-009
9.3410942e-009
9.4015808e-009
9.4694992e-009
9.7063202e-009
9.2713053e-009
8.9557461e-009
9.3243444e-009
9.4869049e-009
8.2515935e-009
8.210644e-009
8.3777826e-009
9.1007932e-009
8.5845633e-009
7.1833445e-009
5.7190812e-009
4.5594475e-009
5.3586131e-009
5.6087151e-009
5.2659705e-009
5.6292018e-009
5.7081756e-009
5.4174202e-009
5.1189212e-009
4.7098205e-009
4.8733259e-009
5.039841e-009
4.7566685e-009
4.9863839e-009
5.3519821e-009
5.1847831e-009
4.579911e-009
4.7344163e-009
4.8960272e-009
5.0821351e-009
4.7488728e-009
4.1438401e-009
4.429806e-009
4.3476208e-009
4.3866152e-009
4.1339397e-009
3.8455561e-009
4.4963518e-009
4.5527377e-009
5.1468153e-009
5.8702935e-009
6.1366619e-009
6.330825e-009
7.5942109e-009
7.9662864e-009
8.4510824e-009
8.9712916e-009
9.4185797e-009
9.2439561e-009
9.1371984e-009
8.893764e-009
8.7186656e-009
7.9919734e-009
7.5837396e-009
8.0752684e-009
8.9007427e-009
9.4359594e-009
9.2851948e-009
8.6557551e-009
8.56053e-009
8.4296746e-009
7.9998708e-009
6.5707871e-009
5.5797442e-009
5.4814436e-009
5.4382782e-009
5.116714e-009
5.5477284e-009
5.4168706e-009
4.3002211e-009
3.9960288e-009
4.681432e-009
4.9471721e-009
5.1582396e-009
5.1003858e-009
4.8120022e-009
5.1338272e-009
5.0329941e-009
5.2197302e-009
4.6529381e-009
3.9238766e-009
4.1970388e-009
4.5351449e-009
4.9914404e-009
4.9076675e-009
3.6628738e-009
3.950106e-009
4.3272368e-009
4.34902e-009
4.8618778e-009
4.4549881e-009
4.1436855e-009
3.2702086e-009
2.815752e-009
3.7030922e-009
4.034716e-009
4.5461516e-009
5.0664412e-009
6.4021931e-009
6.5334725e-009
5.7547936e-009
6.002519e-009
6.478563e-009
7.1355244e-009
7.4944894e-009
7.1451117e-009
6.729373e-009
4.775131e-009
4.3532267e-009
4.1523796e-009
3.7157819e-009
4.5152641e-009
5.1646425e-009
5.9924107e-009
5.9686822e-009
5.2201838e-009
6.5036348e-009
7.9558423e-009
9.0013366e-009
8.8184945e-009
9.7083574e-009
1.0139216e-008
9.9154547e-009
1.0613019e-008
1.0601933e-008
1.0064372e-008
9.847721e-009
1.030259e-008
1.0536727e-008
1.2045813e-008
1.2947993e-008
1.1376449e-008
1.0096892e-008
1.0044727e-008
8.3115375e-009
7.0686384e-009
6.4626608e-009
7.5119489e-009
7.3145743e-009
7.1055063e-009
6.3129231e-009
5.7007631e-009
5.5482574e-009
5.8814665e-009
5.7724977e-009
5.2568936e-009
4.9467841e-009
4.7592837e-009
4.9278492e-009
4.8073405e-009
4.5696725e-009
4.6508621e-009
5.2601883e-009
5.3950205e-009
5.9645257e-009
5.7628847e-009
4.795545e-009
5.0669149e-009
4.6509182e-009
4.5415476e-009
5.1513486e-009
5.7957498e-009
5.3263661e-009
4.8796579e-009
4.8131911e-009
4.3833849e-009
4.2646198e-009
4.575784e-009
5.0592575e-009
4.8955382e-009
4.9094951e-009
5.4322295e-009
5.3590468e-009
4.9014367e-009
4.5108963e-009
5.05175e-009
5.0586792e-009
5.0246795e-009
5.504196e-009
6.2212066e-009
6.643367e-009
7.6722783e-009
7.388945e-009
6.990588e-009
8.036876e-009
7.2496598e-009
6.8432474e-009
7.3309848e-009
7.3338036e-009
7.9097057e-009
8.4113474e-009
8.1975408e-009
8.5490739e-009
8.5005416e-009
8.4679639e-009
7.8348108e-009
7.1649999e-009
7.2597773e-009
7.5125579e-009
7.6637417e-009
8.1666497e-009
8.7689075e-009
8.5754826e-009
9.1175759e-009
8.9263572e-009
8.9432411e-009
9.1925443e-009
9.5074245e-009
9.1163337e-009
9.0410982e-009
8.1281194e-009
7.6754014e-009
7.6989185e-009
6.8935413e-009
7.2844157e-009
7.0358507e-009
7.1412159e-009
8.0707318e-009
8.3950942e-009
8.9564588e-009
8.9401622e-009
9.1114063e-009
8.9094488e-009
8.9923771e-009
9.2525896e-009
9.1078274e-009
8.9278393e-009
8.6486116e-009
8.7655094e-009
8.2429629e-009
8.7632427e-009
9.9446246e-009
9.7750635e-009
9.2460299e-009
9.4278715e-009
8.9990174e-009
9.5411107e-009
1.0123329e-008
9.4829101e-009
8.4590081e-009
7.1903555e-009
6.3617476e-009
5.7375994e-009
5.4735472e-009
5.7226946e-009
5.2960516e-009
5.3883014e-009
6.1764068e-009
5.8335065e-009
5.9809013e-009
5.9407408e-009
5.6043226e-009
5.2822812e-009
6.3187705e-009
7.7436368e-009
7.2388923e-009
7.3157378e-009
7.2604895e-009
7.3897113e-009
7.3068101e-009
7.2200371e-009
6.0638856e-009
5.7994364e-009
5.8088105e-009
5.5287207e-009
5.7371827e-009
5.9695037e-009
6.1895007e-009
5.9613148e-009
6.2419869e-009
6.4123665e-009
6.6260445e-009
6.0773119e-009
6.3950362e-009
6.0413922e-009
5.3331848e-009
4.2268016e-009
3.711833e-009
4.2891621e-009
5.3856909e-009
5.4259614e-009
5.4606945e-009
5.5423565e-009
5.935291e-009
5.7960614e-009
4.8104001e-009
5.5122303e-009
6.5115894e-009
6.7294557e-009
6.7907361e-009
6.5337894e-009
6.4947393e-009
7.2055794e-009
7.1766349e-009
6.9776824e-009
7.7024268e-009
8.0661305e-009
8.1868222e-009
7.4070329e-009
7.2194571e-009
7.2831044e-009
7.1268096e-009
7.4067755e-009
7.013313e-009
6.6042074e-009
6.9578007e-009
7.9979231e-009
8.0702636e-009
7.9334058e-009
7.6307964e-009
7.5783143e-009
7.5063954e-009
7.3813867e-009
7.6029145e-009
8.1703644e-009
7.3690125e-009
6.157638e-009
5.9346632e-009
5.7402911e-009
5.8215586e-009
5.5733053e-009
4.9629056e-009
5.0315302e-009
5.3840934e-009
4.9609276e-009
4.3604826e-009
4.1621583e-009
4.4401445e-009
4.0662722e-009
4.0315663e-009
3.8851458e-009
3.6777362e-009
4.0867861e-009
5.1900358e-009
5.4024523e-009
5.217952e-009
5.3505731e-009
4.962799e-009
4.0013083e-009
4.238609e-009
4.2768949e-009
5.1258808e-009
4.9544204e-009
5.020756e-009
4.7279454e-009
4.4488833e-009
4.2205343e-009
4.3508641e-009
4.2805279e-009
4.2161919e-009
4.8775753e-009
5.8058396e-009
6.3774754e-009
6.0484794e-009
5.9729273e-009
5.0547277e-009
5.3196788e-009
5.3951801e-009
5.6624982e-009
6.2077523e-009
5.6524928e-009
4.6485001e-009
4.545451e-009
5.1066598e-009
5.309039e-009
4.9527115e-009
4.6638506e-009
4.9885296e-009
5.3022945e-009
4.9761475e-009
5.052282e-009
4.615845e-009
4.7840939e-009
4.4950772e-009
4.1547044e-009
4.3667216e-009
4.2041054e-009
3.9880877e-009
4.9653264e-009
5.8648274e-009
6.5228894e-009
6.7551325e-009
6.5775064e-009
6.494688e-009
6.3167502e-009
6.0558538e-009
6.2752981e-009
6.5693193e-009
6.6982269e-009
6.9009226e-009
7.6150793e-009
7.9446577e-009
7.6222997e-009
7.9487076e-009
8.5644332e-009
7.8671252e-009
8.0584442e-009
9.49327e-009
9.4845514e-009
8.3993388e-009
8.4094288e-009
8.6179687e-009
8.3220022e-009
8.3312983e-009
8.9824106e-009
9.4949517e-009
8.8289346e-009
8.5931635e-009
8.1189583e-009
8.0238184e-009
8.7133271e-009
9.1538189e-009
8.5636451e-009
8.366738e-009
9.3120624e-009
9.3085597e-009
8.8882382e-009
8.8453942e-009
8.3158881e-009
8.5051568e-009
8.340646e-009
7.4282955e-009
6.3299724e-009
5.0292399e-009
3.7977175e-009
3.5396702e-009
4.2689975e-009
4.7960761e-009
4.3740207e-009
4.7674276e-009
4.9557417e-009
5.719355e-009
5.7477715e-009
5.5478692e-009
6.1195099e-009
5.4228351e-009
5.4019507e-009
5.3008059e-009
5.0076738e-009
5.0899974e-009
5.2554849e-009
5.6070205e-009
5.9707997e-009
5.7667115e-009
5.3166843e-009
5.2978552e-009
4.5732133e-009
3.9678689e-009
4.3187738e-009
4.7616398e-009
4.4783869e-009
4.2532011e-009
4.1065445e-009
3.9712621e-009
3.9439832e-009
3.9199406e-009
5.1680545e-009
5.5101102e-009
5.4449803e-009
4.8982534e-009
5.1007932e-009
5.7282072e-009
6.1660155e-009
5.9131793e-009
6.2182655e-009
6.6382149e-009
6.2676665e-009
6.7364394e-009
5.6417543e-009
4.3986945e-009
3.8205208e-009
4.6500276e-009
4.9660133e-009
5.4218364e-009
5.4436147e-009
5.8804734e-009
6.3882758e-009
6.4925355e-009
7.1227937e-009
7.2419025e-009
6.3151752e-009
5.0458846e-009
5.3501819e-009
5.8072663e-009
5.7106946e-009
5.0554211e-009
5.157309e-009
5.4026626e-009
4.7409118e-009
4.2577017e-009
4.7465494e-009
4.6672035e-009
4.1881037e-009
3.6943058e-009
3.7837115e-009
5.1904121e-009
5.445092e-009
4.7586835e-009
4.7084125e-009
6.3094575e-009
6.7377835e-009
5.9499439e-009
6.0839068e-009
6.7034213e-009
7.7272725e-009
8.2789991e-009
8.7213902e-009
8.8087407e-009
8.8437903e-009
9.2485739e-009
8.9153165e-009
8.6332495e-009
8.8466888e-009
8.4897282e-009
9.0438266e-009
8.848663e-009
9.2506024e-009
9.7584097e-009
9.6420894e-009
9.7351282e-009
9.7319421e-009
8.7211555e-009
7.6782891e-009
5.8267544e-009
5.2116112e-009
5.1030344e-009
5.3082577e-009
5.8195375e-009
5.7597891e-009
5.7518595e-009
6.2511343e-009
6.4776841e-009
6.153115e-009
6.17821e-009
6.4611759e-009
6.1798979e-009
5.4070681e-009
4.529476e-009
4.3515333e-009
4.294785e-009
4.6319414e-009
4.9295958e-009
4.1788863e-009
4.248222e-009
4.7217433e-009
5.2222746e-009
4.8580428e-009
4.2296333e-009
3.4356231e-009
3.8151305e-009
4.5367191e-009
5.3802861e-009
5.9196912e-009
6.5485272e-009
7.3903556e-009
7.7768127e-009
8.3636143e-009
9.4190632e-009
9.9771161e-009
1.0146948e-008
9.3749022e-009
8.7005133e-009
8.2291572e-009
8.184409e-009
7.6745005e-009
7.4535834e-009
8.2446938e-009
9.0329551e-009
1.0068495e-008
1.0293783e-008
9.3401967e-009
8.9437342e-009
8.8885638e-009
8.0244036e-009
5.2934076e-009
4.0117954e-009
3.8270589e-009
4.0014735e-009
4.3248862e-009
4.4277238e-009
4.0380502e-009
3.6668688e-009
4.3110313e-009
5.4578106e-009
5.5925673e-009
5.4999453e-009
4.6765533e-009
4.5870969e-009
4.3952499e-009
4.2113072e-009
3.7764481e-009
3.5226622e-009
4.3820281e-009
5.3191366e-009
4.8258159e-009
4.7398319e-009
4.1174273e-009
3.3607081e-009
4.2826459e-009
4.5118841e-009
4.7932672e-009
4.6534045e-009
4.3860356e-009
4.551757e-009
4.4867878e-009
4.7537941e-009
5.8259964e-009
5.9962957e-009
5.0762064e-009
4.7878179e-009
4.1118413e-009
3.944803e-009
4.0029226e-009
3.8673262e-009
3.9700031e-009
3.6691323e-009
3.3888088e-009
3.0046678e-009
3.6485137e-009
4.6970177e-009
5.0480833e-009
5.6718593e-009
5.5711869e-009
4.7365692e-009
3.451957e-009
2.7900455e-009
4.1604048e-009
5.3912433e-009
6.2880559e-009
6.7939639e-009
7.4995929e-009
7.9841695e-009
8.2941503e-009
8.8510929e-009
9.0765371e-009
9.8142411e-009
1.027828e-008
1.0318702e-008
1.0520608e-008
1.0044353e-008
9.9340374e-009
1.000875e-008
1.0141446e-008
1.0667259e-008
1.0882753e-008
9.5507445e-009
7.5920756e-009
5.3230937e-009
4.9896707e-009
5.0446296e-009
5.2443253e-009
5.1472811e-009
5.3637253e-009
4.7169795e-009
4.735753e-009
5.1196825e-009
4.8583187e-009
4.5242625e-009
4.8266653e-009
5.2459816e-009
5.7623214e-009
4.9826929e-009
3.9530977e-009
4.1943457e-009
5.2131465e-009
5.3294112e-009
5.9667798e-009
5.9890355e-009
5.1046495e-009
4.4869738e-009
3.9525732e-009
4.4578481e-009
5.177698e-009
5.7577105e-009
5.4628496e-009
4.8878366e-009
4.9347402e-009
4.4287766e-009
4.320833e-009
5.1132047e-009
5.8264166e-009
5.6614335e-009
5.2196247e-009
5.8015318e-009
5.4177073e-009
5.1004094e-009
5.0308574e-009
4.7342578e-009
5.9417097e-009
6.3362222e-009
7.1094785e-009
6.9160535e-009
6.159495e-009
5.89386e-009
6.0586316e-009
6.2038154e-009
6.0941331e-009
6.1805387e-009
6.4532286e-009
6.387787e-009
5.7863923e-009
6.2527983e-009
7.2908704e-009
7.7362615e-009
7.7769995e-009
7.1730772e-009
8.2285309e-009
9.006521e-009
9.2070056e-009
8.8939692e-009
7.8116056e-009
7.7161443e-009
7.445454e-009
7.9716136e-009
8.5380384e-009
8.1643292e-009
8.6283634e-009
8.9008975e-009
8.3548036e-009
8.6873771e-009
9.5096128e-009
9.8894319e-009
1.0461545e-008
1.018185e-008
8.7578726e-009
6.9896081e-009
6.9567188e-009
7.3638742e-009
7.0129137e-009
6.7341681e-009
7.1738709e-009
7.5549514e-009
8.3489059e-009
8.0380854e-009
8.0555927e-009
9.0361528e-009
8.8548887e-009
8.730518e-009
8.6238358e-009
9.0935583e-009
1.0049154e-008
1.0481586e-008
1.0294955e-008
8.9989656e-009
8.7750485e-009
8.8998457e-009
8.4999059e-009
6.994402e-009
6.9529801e-009
7.8534259e-009
8.7402887e-009
8.2488626e-009
6.7847552e-009
5.7172408e-009
5.4440229e-009
4.7764231e-009
4.7786136e-009
5.2124673e-009
5.2821244e-009
5.3667865e-009
4.8266927e-009
4.6376948e-009
5.3123543e-009
5.2518121e-009
5.3947848e-009
5.928185e-009
5.7424987e-009
6.8459821e-009
7.5868469e-009
7.4702149e-009
6.7360933e-009
6.3026563e-009
6.2286822e-009
5.4814501e-009
6.1098089e-009
6.1097835e-009
5.8733792e-009
6.317509e-009
6.8509091e-009
7.2422608e-009
6.9039481e-009
6.9734445e-009
6.7196586e-009
6.3235126e-009
6.19171e-009
6.2545683e-009
6.2475932e-009
7.0240053e-009
7.9383604e-009
6.9460561e-009
6.7099684e-009
7.4946014e-009
8.4470315e-009
8.2730434e-009
7.3542106e-009
6.4557644e-009
6.3451325e-009
6.22439e-009
5.8971327e-009
5.9958647e-009
6.9535107e-009
6.6437908e-009
5.1841056e-009
5.8268509e-009
6.4887116e-009
6.2761663e-009
6.8121016e-009
7.3467647e-009
8.0133121e-009
8.2635683e-009
7.8476656e-009
7.5780858e-009
7.3026e-009
7.2355805e-009
7.771091e-009
7.6764705e-009
7.5279162e-009
7.8650758e-009
8.3898914e-009
8.3476773e-009
7.9494777e-009
7.6485534e-009
7.4794036e-009
6.5744801e-009
6.6501421e-009
7.0928449e-009
7.9101812e-009
7.6295362e-009
6.8401138e-009
6.5111178e-009
6.0220634e-009
6.053324e-009
5.7458201e-009
4.9680909e-009
4.7267873e-009
5.376794e-009
5.4088436e-009
5.1929866e-009
4.9573714e-009
4.8208301e-009
3.7678483e-009
3.8468269e-009
3.9700462e-009
4.0521807e-009
4.5125817e-009
5.3536211e-009
5.8293535e-009
5.4117202e-009
5.2224009e-009
5.2933145e-009
4.598539e-009
4.2502717e-009
3.8454324e-009
3.6428418e-009
4.1699204e-009
4.2978833e-009
4.760023e-009
5.9445656e-009
6.3659419e-009
6.0203532e-009
5.7506126e-009
5.1141429e-009
4.6972938e-009
4.622219e-009
3.9960107e-009
3.889645e-009
3.7319331e-009
4.1929673e-009
4.367377e-009
4.665981e-009
4.9849716e-009
4.756311e-009
4.9210826e-009
5.3969708e-009
5.0205734e-009
5.3362425e-009
5.1793195e-009
4.7261292e-009
4.708727e-009
4.8646495e-009
4.2209086e-009
3.7670851e-009
3.6926386e-009
3.6535885e-009
4.1854106e-009
3.0142394e-009
2.8606331e-009
4.1954401e-009
4.775141e-009
4.6894735e-009
4.4620791e-009
4.8896162e-009
5.8218253e-009
7.0349656e-009
7.9417329e-009
8.2926377e-009
8.494223e-009
8.2829489e-009
8.127599e-009
8.4516449e-009
8.2765513e-009
9.0148786e-009
8.1914916e-009
7.5526452e-009
7.425742e-009
6.9494865e-009
7.1378054e-009
7.3957971e-009
8.3215239e-009
7.8934636e-009
7.4388512e-009
7.6423407e-009
8.3032518e-009
8.6840206e-009
8.468787e-009
8.4689223e-009
7.6618016e-009
7.6748916e-009
8.1389258e-009
7.9892691e-009
8.2284619e-009
9.110742e-009
9.0102205e-009
9.220499e-009
9.2079914e-009
8.8285939e-009
8.9714059e-009
9.1761568e-009
9.4395252e-009
8.983812e-009
8.86812e-009
8.3002223e-009
8.02811e-009
7.3248019e-009
6.5935245e-009
5.1723964e-009
4.3322462e-009
4.5904083e-009
4.9797048e-009
4.5630164e-009
3.8900447e-009
4.0698311e-009
4.1535484e-009
4.8019772e-009
5.4221249e-009
5.3103874e-009
4.6159236e-009
4.2407924e-009
4.6768621e-009
4.5461698e-009
4.0706984e-009
4.6503944e-009
4.6552684e-009
5.0243439e-009
5.8220874e-009
5.5420805e-009
4.904179e-009
4.8107728e-009
4.1133042e-009
3.50401e-009
4.0521083e-009
4.3455013e-009
4.027882e-009
3.6099274e-009
3.4676977e-009
3.2327107e-009
3.1871832e-009
3.0427377e-009
3.151736e-009
2.8775733e-009
3.752738e-009
4.4610554e-009
4.526602e-009
5.3459935e-009
6.1081847e-009
6.2193942e-009
6.4241451e-009
6.5312441e-009
5.9339549e-009
5.11499e-009
5.4184934e-009
5.7205699e-009
5.4111715e-009
4.8423193e-009
5.2102941e-009
6.3904098e-009
7.1225812e-009
6.3522791e-009
6.521317e-009
7.094224e-009
7.1801523e-009
7.0718922e-009
7.065068e-009
7.1048612e-009
5.9415943e-009
4.1107578e-009
3.5390614e-009
3.3917765e-009
3.4141831e-009
4.1221888e-009
4.613082e-009
4.0282751e-009
3.0206444e-009
3.3115098e-009
3.6843743e-009
4.4528919e-009
5.0709843e-009
5.3536288e-009
6.2475973e-009
6.5969291e-009
6.1073975e-009
5.5437661e-009
5.3773609e-009
4.963356e-009
5.9712524e-009
6.65604e-009
7.2628336e-009
7.8453738e-009
7.9064156e-009
8.3540981e-009
9.1787835e-009
9.3159047e-009
9.1885266e-009
9.2059584e-009
9.4407315e-009
9.09562e-009
9.0739443e-009
9.2438539e-009
9.4117863e-009
9.6702601e-009
1.0159575e-008
1.0701194e-008
9.9763184e-009
8.9048543e-009
8.1360497e-009
6.3322329e-009
5.5829431e-009
5.7121674e-009
5.321215e-009
5.1661865e-009
4.8065376e-009
4.8859886e-009
4.8200697e-009
4.7966626e-009
4.6786037e-009
4.525309e-009
4.0428927e-009
4.0575606e-009
3.9611544e-009
3.5420942e-009
3.1903448e-009
3.6254696e-009
4.8256552e-009
6.2342503e-009
6.4070821e-009
4.800298e-009
5.2305185e-009
5.8915903e-009
6.6343495e-009
6.8356231e-009
5.7494609e-009
5.5614077e-009
5.4218664e-009
5.7643946e-009
6.3229199e-009
7.3301784e-009
8.1318765e-009
8.8896456e-009
9.7354237e-009
9.8306784e-009
9.6909715e-009
9.9499129e-009
1.0217075e-008
1.0731043e-008
1.1239635e-008
1.0817263e-008
9.3626376e-009
8.9203515e-009
9.4501136e-009
9.7455618e-009
9.7264161e-009
1.0563817e-008
1.0433758e-008
1.0262132e-008
9.476192e-009
6.9148876e-009
4.8979178e-009
4.7589999e-009
4.4385461e-009
3.9915165e-009
3.6813242e-009
3.8728039e-009
3.3692121e-009
1.9826817e-009
2.6301657e-009
4.2509592e-009
5.4459337e-009
5.5590425e-009
5.0254309e-009
4.2402699e-009
3.5154698e-009
4.1719587e-009
4.1899481e-009
4.3325994e-009
4.593445e-009
4.7986683e-009
4.4687226e-009
4.9558268e-009
5.5148294e-009
5.0305138e-009
5.006308e-009
4.9263338e-009
4.740969e-009
4.832425e-009
4.8496254e-009
4.3514005e-009
5.2559616e-009
4.9449803e-009
3.6943327e-009
3.7184829e-009
3.1295705e-009
3.1448666e-009
3.1769211e-009
3.4785252e-009
3.4274652e-009
3.7026827e-009
4.1910532e-009
4.4910842e-009
3.9306087e-009
2.9329278e-009
3.117297e-009
4.1985042e-009
4.1122086e-009
4.0878518e-009
3.1960339e-009
2.8648317e-009
2.7794808e-009
3.747398e-009
4.5764324e-009
4.0082133e-009
4.5692663e-009
6.5308845e-009
6.762022e-009
7.3902249e-009
8.5562804e-009
9.9373833e-009
9.1914125e-009
9.0629314e-009
8.5372192e-009
9.1652615e-009
9.3697007e-009
9.6319586e-009
9.7505999e-009
1.003024e-008
1.0427596e-008
9.9892647e-009
9.6165052e-009
7.0588388e-009
4.6100354e-009
4.2407484e-009
5.0631399e-009
6.0364338e-009
6.472031e-009
6.2512649e-009
6.1368488e-009
6.4574174e-009
6.7631319e-009
6.2753389e-009
6.2672534e-009
6.5024964e-009
6.4345272e-009
6.2366753e-009
5.4227656e-009
4.1626407e-009
4.0235717e-009
3.4393931e-009
3.7144596e-009
4.5603935e-009
4.828822e-009
4.2520752e-009
4.1920054e-009
4.5463828e-009
4.9623873e-009
3.9873088e-009
2.8630667e-009
2.7367917e-009
3.340824e-009
3.9064598e-009
4.6033955e-009
5.2717385e-009
5.0086311e-009
4.9810707e-009
5.7557977e-009
5.3377768e-009
5.1107685e-009
5.516656e-009
5.2189996e-009
5.0281558e-009
5.0123819e-009
4.8455546e-009
5.7553788e-009
6.0192714e-009
6.7608748e-009
6.8047736e-009
6.23735e-009
5.9716613e-009
6.0757067e-009
5.9489091e-009
5.8402268e-009
5.8709614e-009
6.1646142e-009
6.4289306e-009
6.5860583e-009
7.2596123e-009
7.5634323e-009
7.2660389e-009
7.6248432e-009
7.7665448e-009
7.5451553e-009
7.1249944e-009
7.0066189e-009
7.9127531e-009
7.7038458e-009
7.908436e-009
7.9027223e-009
6.5987436e-009
6.7606662e-009
6.4577451e-009
6.0061375e-009
5.7694216e-009
5.1801926e-009
5.6868895e-009
6.1608784e-009
6.3528304e-009
5.5166348e-009
5.941805e-009
6.5941835e-009
6.8066731e-009
6.9709724e-009
7.5713715e-009
6.9105655e-009
6.9922276e-009
7.5731849e-009
8.3247933e-009
9.112738e-009
8.5753374e-009
7.119446e-009
8.0793079e-009
8.6646923e-009
7.788834e-009
7.8705009e-009
7.6481617e-009
8.0004887e-009
8.8546386e-009
9.1856342e-009
9.3772648e-009
9.0552234e-009
8.9880481e-009
8.3450961e-009
7.6656471e-009
7.6962746e-009
8.1465838e-009
8.6053565e-009
8.0528892e-009
6.4843393e-009
5.3820762e-009
5.2465601e-009
4.7735444e-009
4.6980739e-009
4.9945424e-009
5.1329311e-009
5.2426783e-009
4.9868773e-009
5.0043127e-009
5.37323e-009
5.2548191e-009
5.284777e-009
5.5771789e-009
5.3788923e-009
6.4072447e-009
7.0807987e-009
7.1005905e-009
6.8695078e-009
6.5707961e-009
5.9395439e-009
5.1113329e-009
5.2320221e-009
5.5924847e-009
5.987472e-009
6.3301609e-009
6.3428564e-009
6.8945027e-009
6.8176088e-009
6.571172e-009
6.0630802e-009
5.6948987e-009
5.7312925e-009
5.7032198e-009
5.7163877e-009
6.4502199e-009
7.1688839e-009
6.5904764e-009
5.9886069e-009
6.2006241e-009
6.92766e-009
6.9287425e-009
6.2405978e-009
5.1689779e-009
5.3464704e-009
5.5827411e-009
5.3632461e-009
5.4933397e-009
6.1254948e-009
5.8867212e-009
5.1826169e-009
5.6046288e-009
6.6600777e-009
6.9582872e-009
6.6465208e-009
6.9911025e-009
7.9604938e-009
8.3403145e-009
8.2882984e-009
7.9367145e-009
7.3220956e-009
7.3443513e-009
8.1354064e-009
8.3396281e-009
8.4516249e-009
8.7723509e-009
8.7818597e-009
8.6250909e-009
7.9655496e-009
7.6663103e-009
7.892048e-009
7.4710957e-009
7.3964909e-009
7.2227366e-009
7.5455162e-009
7.5023532e-009
6.9725355e-009
6.4327607e-009
5.8003965e-009
6.1270479e-009
6.1580699e-009
5.4159685e-009
4.9780291e-009
4.8968666e-009
4.9839808e-009
4.6801125e-009
4.6597809e-009
4.6091154e-009
3.9415131e-009
4.0106929e-009
4.2951564e-009
4.6213305e-009
4.8680283e-009
4.8516513e-009
5.1519161e-009
5.0954819e-009
4.7746263e-009
4.8897027e-009
4.5810932e-009
4.4855539e-009
4.8035924e-009
4.8348506e-009
4.6674957e-009
4.8796712e-009
5.5023465e-009
5.9217456e-009
6.2436558e-009
6.0386155e-009
6.1622317e-009
5.4116002e-009
4.8791721e-009
4.705184e-009
3.9874919e-009
4.324809e-009
4.180288e-009
4.0173576e-009
4.2868867e-009
4.9977293e-009
4.9738449e-009
4.7330185e-009
4.7399429e-009
5.2247794e-009
5.6659092e-009
5.8859816e-009
5.4171531e-009
5.563759e-009
4.3774269e-009
3.7716004e-009
3.5655373e-009
4.8189735e-009
4.6242823e-009
4.282015e-009
4.1377302e-009
4.0714996e-009
4.7373052e-009
3.8162662e-009
3.6831974e-009
5.2340016e-009
5.518224e-009
5.0588777e-009
5.9972427e-009
7.2476739e-009
9.0473344e-009
9.5260668e-009
8.5184361e-009
8.0353915e-009
7.520633e-009
7.1066354e-009
7.1250168e-009
7.1591947e-009
7.0019576e-009
7.2187914e-009
6.9705404e-009
6.5015512e-009
7.0957847e-009
7.2682975e-009
7.2888145e-009
7.2300889e-009
7.1562706e-009
7.2215835e-009
7.5675889e-009
7.8909238e-009
8.0536402e-009
8.3644903e-009
7.9833542e-009
8.175859e-009
8.3524822e-009
7.5864439e-009
8.0232246e-009
8.6370508e-009
9.1021905e-009
9.5712824e-009
9.6114676e-009
9.1901209e-009
9.8451049e-009
1.000451e-008
9.6498405e-009
9.7004552e-009
9.5404469e-009
9.2422621e-009
8.5313974e-009
8.2878875e-009
7.6450866e-009
5.6513524e-009
4.4066032e-009
5.0059747e-009
5.1542365e-009
4.8982395e-009
4.8331169e-009
4.8511842e-009
4.474631e-009
4.9738229e-009
5.3589359e-009
5.304949e-009
5.1348279e-009
5.3824753e-009
5.4954234e-009
5.1015712e-009
5.0969581e-009
5.1965546e-009
4.5183718e-009
4.6517795e-009
5.3319667e-009
5.7848677e-009
5.5238131e-009
5.2960997e-009
4.8190527e-009
5.1889196e-009
5.4470769e-009
5.1795473e-009
5.2346079e-009
5.1220814e-009
4.6862776e-009
5.6069492e-009
6.412597e-009
5.7878109e-009
5.4656136e-009
3.6695307e-009
3.4767388e-009
3.8387088e-009
3.2945094e-009
3.7541166e-009
5.4025678e-009
5.1960275e-009
5.1961628e-009
4.8295642e-009
5.414632e-009
6.1970491e-009
6.5855566e-009
6.7174691e-009
7.3851692e-009
8.4001713e-009
7.3533649e-009
6.3909246e-009
6.9034657e-009
6.4739785e-009
6.2080317e-009
6.9691175e-009
6.7951294e-009
6.6988742e-009
6.8254101e-009
5.0998083e-009
4.1686491e-009
4.2405173e-009
3.6626601e-009
3.40303e-009
2.8847449e-009
2.9209049e-009
3.8769681e-009
3.7890945e-009
3.9562379e-009
3.9709058e-009
3.3862596e-009
4.0479597e-009
4.1991484e-009
4.252052e-009
4.036346e-009
4.5757511e-009
5.8947593e-009
6.06538e-009
5.2641084e-009
5.6169078e-009
6.5608101e-009
6.6086586e-009
6.7983947e-009
7.4117485e-009
7.0914409e-009
7.8994556e-009
9.5137766e-009
9.3832354e-009
9.4617367e-009
9.7786673e-009
1.0034774e-008
9.7015119e-009
9.104062e-009
9.6390449e-009
9.5729702e-009
9.5821105e-009
1.0677061e-008
1.166726e-008
1.0220695e-008
9.088553e-009
8.5938103e-009
6.8377115e-009
5.9542751e-009
6.3213003e-009
6.3073657e-009
5.427246e-009
4.978804e-009
5.8467024e-009
6.0324888e-009
5.9168016e-009
5.8213403e-009
6.1584967e-009
5.8934996e-009
6.9723351e-009
6.3500814e-009
6.451492e-009
6.4244518e-009
5.4030726e-009
5.5409852e-009
6.5419271e-009
6.1334546e-009
4.8990832e-009
4.3433512e-009
4.6340607e-009
5.6887255e-009
6.283748e-009
5.6847202e-009
5.8657631e-009
6.317164e-009
6.9322516e-009
7.7968334e-009
7.7836926e-009
8.129703e-009
9.0304605e-009
8.6686005e-009
8.1782848e-009
1.0050628e-008
1.1728617e-008
1.1240828e-008
9.7116263e-009
9.3510325e-009
8.7521655e-009
8.219187e-009
8.7047084e-009
8.9069317e-009
9.1252655e-009
8.7714657e-009
8.2163669e-009
8.5405637e-009
9.160239e-009
8.6060898e-009
7.1437211e-009
5.8233959e-009
5.4018129e-009
6.0622467e-009
6.6128726e-009
5.8733792e-009
5.5514937e-009
5.4236408e-009
5.8458109e-009
5.7228526e-009
5.955568e-009
5.8831718e-009
5.5635022e-009
5.4644077e-009
6.0450534e-009
5.7070524e-009
5.1756518e-009
4.5899001e-009
5.0687884e-009
5.9153554e-009
5.7634877e-009
6.1143877e-009
6.8808549e-009
6.3254347e-009
5.8139434e-009
5.4749928e-009
5.1335145e-009
5.0792938e-009
4.8838136e-009
4.1685548e-009
4.18867e-009
4.4930428e-009
4.0832287e-009
3.9342027e-009
4.4190958e-009
4.1093784e-009
4.0775922e-009
4.0233739e-009
3.79005e-009
4.0148661e-009
3.9705172e-009
4.3967126e-009
5.0298174e-009
4.8007598e-009
4.0441209e-009
3.5638377e-009
4.3044638e-009
4.3433098e-009
4.0963981e-009
3.6221126e-009
3.763427e-009
3.692297e-009
4.2844753e-009
4.9408863e-009
4.6557365e-009
5.4847897e-009
6.8745859e-009
7.7296855e-009
8.8107369e-009
9.9911691e-009
1.1063683e-008
1.1992571e-008
1.2043107e-008
1.1596083e-008
1.1404241e-008
1.1378613e-008
1.1354417e-008
1.0244717e-008
1.0097583e-008
9.4064454e-009
9.5625287e-009
8.9379032e-009
7.9904777e-009
6.6371278e-009
6.4819435e-009
6.1693794e-009
6.6798702e-009
5.8248757e-009
5.7858207e-009
6.2234683e-009
6.2869598e-009
6.3991189e-009
6.0382086e-009
5.5273505e-009
6.1011974e-009
6.4675894e-009
6.1517088e-009
5.6342175e-009
5.8012001e-009
5.6907289e-009
4.5374708e-009
4.6226906e-009
5.2034921e-009
5.1963563e-009
4.5240177e-009
4.3313817e-009
4.2924047e-009
4.7746923e-009
4.4521761e-009
3.8103297e-009
3.7797269e-009
3.9535083e-009
4.4527807e-009
4.785437e-009
4.7882558e-009
4.711043e-009
4.8489366e-009
5.6851789e-009
5.0141201e-009
5.0019122e-009
5.2317803e-009
5.0202918e-009
4.9559022e-009
4.9939064e-009
4.9568514e-009
5.5690478e-009
5.7023207e-009
6.4122712e-009
6.6934936e-009
6.3152049e-009
6.0494627e-009
6.0927819e-009
5.6940027e-009
5.5863205e-009
5.5613842e-009
5.8759997e-009
6.4700741e-009
7.1583689e-009
7.8034786e-009
7.7567629e-009
7.7849407e-009
8.1119866e-009
7.8875118e-009
7.7024611e-009
7.3855578e-009
7.0309665e-009
7.9456332e-009
8.0787268e-009
7.8006899e-009
7.7236353e-009
7.4236685e-009
7.2890265e-009
6.6680391e-009
7.1752085e-009
7.9603139e-009
7.9664444e-009
8.0244082e-009
7.3166732e-009
7.3640541e-009
7.0701331e-009
7.0953936e-009
6.1806664e-009
5.5705833e-009
6.4827224e-009
7.4621722e-009
7.6320039e-009
8.1728311e-009
9.2363352e-009
1.0416923e-008
1.1474588e-008
1.1492573e-008
1.1016789e-008
9.4588338e-009
8.9005742e-009
8.8975488e-009
9.0877573e-009
8.9192969e-009
7.7963259e-009
7.0827515e-009
7.8571085e-009
8.8141213e-009
8.9489558e-009
9.2897502e-009
9.1250788e-009
8.621017e-009
8.1914518e-009
8.4397416e-009
8.4704243e-009
7.8569159e-009
6.1839234e-009
5.0469116e-009
5.0490973e-009
4.7706658e-009
4.6175343e-009
4.7766176e-009
4.9837378e-009
5.11857e-009
5.1470619e-009
5.3709307e-009
5.4341056e-009
5.2578261e-009
5.1747691e-009
5.2261728e-009
5.0152858e-009
5.9685073e-009
6.5747506e-009
6.7309662e-009
7.0029222e-009
6.8389359e-009
5.6504056e-009
4.7412158e-009
4.3542354e-009
5.075186e-009
6.1015648e-009
6.3428128e-009
5.8348037e-009
6.5467445e-009
6.7312695e-009
6.1688996e-009
5.4065017e-009
5.0662848e-009
5.270875e-009
5.1518712e-009
5.1851822e-009
5.8764344e-009
6.3994075e-009
6.2348968e-009
5.2672454e-009
4.9066468e-009
5.4082885e-009
5.5844417e-009
5.126985e-009
3.8821914e-009
4.3478084e-009
4.9410922e-009
4.8293596e-009
4.9908146e-009
5.2974788e-009
5.1296515e-009
5.1811282e-009
5.3824067e-009
6.8314437e-009
7.6404081e-009
6.48094e-009
6.6354404e-009
7.9076754e-009
8.4170607e-009
8.7289311e-009
8.2953432e-009
7.3415912e-009
7.4531221e-009
8.4997219e-009
9.0027857e-009
9.3753336e-009
9.679626e-009
9.173828e-009
8.9025046e-009
7.9816215e-009
7.6840673e-009
8.3046923e-009
8.3677113e-009
8.1428396e-009
7.3526282e-009
7.1808512e-009
7.3751702e-009
7.1049572e-009
6.3544036e-009
5.5787297e-009
6.2007718e-009
6.5703197e-009
5.8638461e-009
5.2292709e-009
4.4169391e-009
4.559118e-009
4.1672383e-009
4.3621904e-009
4.3974007e-009
4.1151779e-009
4.1745589e-009
4.6202666e-009
5.1904804e-009
5.2234748e-009
4.3496814e-009
4.4744786e-009
4.7792435e-009
4.3268518e-009
4.4860909e-009
4.5636474e-009
4.7208362e-009
5.7617525e-009
6.0268594e-009
5.165071e-009
5.4614592e-009
6.2446701e-009
5.8989255e-009
6.1213698e-009
6.0568779e-009
6.5738509e-009
5.7090576e-009
5.0610504e-009
4.7881491e-009
3.9789732e-009
4.759973e-009
4.6286428e-009
3.841748e-009
4.2063965e-009
5.3294775e-009
4.9627182e-009
4.7097261e-009
4.5588032e-009
4.6978213e-009
5.7730236e-009
6.1185567e-009
5.0265551e-009
4.0157685e-009
3.8425646e-009
3.5110458e-009
3.6227276e-009
4.179826e-009
4.4229734e-009
4.7403812e-009
4.4946554e-009
4.3837069e-009
4.2986726e-009
4.4411729e-009
4.6117888e-009
4.7677161e-009
4.547588e-009
4.8623075e-009
6.2143355e-009
6.1060704e-009
6.1627729e-009
7.2305481e-009
7.6928437e-009
8.3014588e-009
6.913667e-009
5.7616259e-009
5.9734824e-009
5.3035107e-009
5.8124236e-009
6.8849376e-009
6.5153389e-009
6.053616e-009
7.053764e-009
7.1407979e-009
6.256105e-009
6.5667141e-009
6.87369e-009
6.8008262e-009
6.8319261e-009
7.097827e-009
7.6384934e-009
8.2600583e-009
8.3049067e-009
8.6768264e-009
8.5660386e-009
7.1836187e-009
7.8179873e-009
8.1633596e-009
9.1941605e-009
9.9220657e-009
1.0014944e-008
9.5516478e-009
1.0718804e-008
1.0832862e-008
9.8601557e-009
1.0417098e-008
1.0212774e-008
1.0184302e-008
9.2040074e-009
8.6176275e-009
6.7202692e-009
4.7323744e-009
4.4809603e-009
5.4215412e-009
5.3287682e-009
5.2334626e-009
5.7761891e-009
5.6325374e-009
4.7957135e-009
5.1456687e-009
5.295747e-009
5.2995106e-009
5.6537321e-009
6.5241581e-009
6.3139847e-009
5.6569725e-009
6.1232178e-009
5.7427148e-009
4.3814752e-009
4.2792151e-009
4.841846e-009
6.0276549e-009
6.1434472e-009
5.7814265e-009
5.5248013e-009
6.8738292e-009
6.8420454e-009
6.0135934e-009
5.8672533e-009
5.0279018e-009
4.9226416e-009
4.3531661e-009
3.6338936e-009
4.1578164e-009
4.2247851e-009
3.708711e-009
3.9346326e-009
3.2954697e-009
2.9280869e-009
3.2739317e-009
2.9716388e-009
2.7606764e-009
3.7211666e-009
5.1343445e-009
5.924661e-009
7.0712795e-009
6.9693409e-009
5.9994784e-009
7.0110031e-009
6.9133307e-009
6.2134952e-009
6.3476188e-009
6.6049822e-009
6.5120484e-009
6.821401e-009
6.7496379e-009
7.1482608e-009
7.1605569e-009
6.4188525e-009
6.1159314e-009
5.7341621e-009
5.3219007e-009
4.5465384e-009
4.9431061e-009
4.8305796e-009
4.8610513e-009
4.7629016e-009
4.094352e-009
3.9062989e-009
5.0925802e-009
5.236337e-009
5.3677723e-009
4.2922026e-009
4.5160738e-009
5.1802966e-009
5.1998639e-009
5.7264702e-009
6.587263e-009
7.316113e-009
7.1378538e-009
6.769833e-009
7.3533229e-009
7.1911888e-009
7.1654051e-009
7.5406365e-009
7.8332405e-009
8.8937495e-009
9.5118371e-009
1.0427293e-008
1.0562522e-008
9.5292984e-009
8.1389839e-009
7.751838e-009
8.1303957e-009
8.6789616e-009
8.7410358e-009
8.7387945e-009
9.312807e-009
9.1874769e-009
8.6489707e-009
7.7685344e-009
7.1845214e-009
5.9528431e-009
5.0580349e-009
4.0649368e-009
3.8555572e-009
4.2355322e-009
4.4802575e-009
4.9330757e-009
4.8033234e-009
4.6843196e-009
4.6632843e-009
4.7850717e-009
5.2600151e-009
5.3186072e-009
5.1792217e-009
4.9385512e-009
5.2415822e-009
5.3802838e-009
5.4341372e-009
5.3737557e-009
5.6630334e-009
5.8974875e-009
5.3834735e-009
6.0186284e-009
6.4025555e-009
6.2734388e-009
6.4869536e-009
6.9158349e-009
7.7494472e-009
8.2226471e-009
8.5690495e-009
9.3841771e-009
9.9549437e-009
9.4880096e-009
8.4122038e-009
9.3606062e-009
1.094501e-008
1.0261685e-008
9.0487694e-009
8.8168311e-009
8.1997143e-009
9.0738247e-009
9.3231329e-009
8.8723143e-009
8.6153725e-009
8.0144502e-009
7.5216068e-009
7.7797592e-009
7.6048215e-009
6.7392392e-009
5.7589448e-009
5.5097417e-009
6.1733411e-009
6.129864e-009
5.8218877e-009
5.0455758e-009
4.0877183e-009
3.898881e-009
4.9104058e-009
5.4663986e-009
6.3845427e-009
6.0944204e-009
5.0025746e-009
5.0358856e-009
6.1545445e-009
6.9326904e-009
7.2807511e-009
7.4894517e-009
6.6937078e-009
5.4980493e-009
4.504172e-009
4.58805e-009
4.9952005e-009
5.3039151e-009
5.6484985e-009
5.3147686e-009
4.5128591e-009
4.0136942e-009
3.3528882e-009
3.4874843e-009
4.0259396e-009
3.7301241e-009
3.221477e-009
4.1740726e-009
5.1197088e-009
5.0891864e-009
5.0103177e-009
4.8698267e-009
4.1015749e-009
4.6022669e-009
4.2383517e-009
4.602372e-009
5.5685505e-009
5.6709109e-009
5.155314e-009
4.0103785e-009
4.4104234e-009
4.574411e-009
4.1049445e-009
4.0481913e-009
4.6620223e-009
4.6051133e-009
4.8215526e-009
5.3053402e-009
5.3032596e-009
6.2637498e-009
7.2367223e-009
8.2272371e-009
9.0069658e-009
9.4033775e-009
9.8733362e-009
1.0234198e-008
1.0339244e-008
1.0192588e-008
1.0120041e-008
1.032044e-008
1.0231619e-008
9.6687767e-009
9.8257244e-009
9.3694585e-009
9.578634e-009
9.0848385e-009
7.6741374e-009
6.0789614e-009
5.9609877e-009
5.925091e-009
6.1363996e-009
5.3371784e-009
5.366542e-009
5.4191292e-009
5.5886443e-009
5.6637512e-009
5.4160505e-009
4.7418126e-009
4.9108505e-009
5.5561234e-009
5.5681055e-009
5.3870849e-009
5.6170341e-009
5.3431102e-009
5.6355486e-009
5.5309216e-009
5.8465907e-009
5.5638906e-009
4.7959602e-009
4.4707581e-009
4.0384266e-009
4.5869973e-009
4.9170433e-009
4.7575927e-009
4.8226621e-009
4.5661927e-009
4.9991016e-009
4.9674785e-009
4.3047732e-009
4.413455e-009
4.7168026e-009
5.61456e-009
5.7349351e-009
4.893056e-009
4.9469045e-009
4.8215841e-009
4.8836486e-009
4.9754309e-009
5.0681483e-009
5.3827168e-009
5.38537e-009
6.0636676e-009
6.5822136e-009
6.3930598e-009
6.1272641e-009
6.109857e-009
5.4390964e-009
5.3324142e-009
5.2518069e-009
5.5873853e-009
6.5112177e-009
7.7306795e-009
8.347345e-009
7.9500934e-009
8.3038425e-009
8.59913e-009
8.0084789e-009
7.859767e-009
7.6461211e-009
7.0553142e-009
7.9785134e-009
8.4536078e-009
7.6929437e-009
7.5445484e-009
7.0150601e-009
7.6854534e-009
8.193889e-009
7.8541543e-009
7.3028444e-009
7.7611903e-009
7.9419263e-009
7.9764987e-009
7.9143785e-009
7.9856136e-009
8.3387295e-009
8.6191629e-009
8.7562866e-009
7.8676392e-009
7.2997367e-009
7.9958834e-009
8.9178164e-009
9.3368259e-009
1.0082264e-008
1.0023777e-008
9.772046e-009
9.2951622e-009
8.7602844e-009
8.7872787e-009
9.4094816e-009
1.0365545e-008
1.063334e-008
9.755748e-009
9.741979e-009
9.7530138e-009
9.3769329e-009
8.8426882e-009
9.5914524e-009
9.9050614e-009
9.5763868e-009
8.686629e-009
8.7328995e-009
8.3354921e-009
7.6609425e-009
5.8835075e-009
4.711747e-009
4.8516344e-009
4.7677872e-009
4.5369946e-009
4.5586927e-009
4.8345445e-009
4.9944618e-009
5.3072466e-009
5.7375487e-009
5.4949813e-009
5.2608331e-009
5.0647612e-009
4.8751667e-009
4.6516794e-009
5.5297698e-009
6.0687025e-009
6.3613418e-009
7.1363367e-009
7.1070757e-009
6.5872126e-009
6.5034445e-009
6.0894445e-009
6.0541833e-009
6.2127942e-009
5.8822154e-009
5.975259e-009
6.3340585e-009
6.1406384e-009
5.8539886e-009
5.9002591e-009
5.9136608e-009
6.0708544e-009
5.7339589e-009
5.7568429e-009
5.6729141e-009
5.3951133e-009
6.0451201e-009
6.2764183e-009
5.5410304e-009
5.4171273e-009
5.669752e-009
5.5204119e-009
5.4371162e-009
6.0627964e-009
6.3509686e-009
6.3673752e-009
6.3123655e-009
6.1699703e-009
6.1811706e-009
6.204527e-009
6.2792344e-009
6.3158669e-009
5.5912275e-009
6.111668e-009
6.9536522e-009
7.7321245e-009
7.4807104e-009
7.5445184e-009
9.0122033e-009
8.6487654e-009
8.0111901e-009
8.2176748e-009
8.2824325e-009
8.5890918e-009
8.0957761e-009
8.4697461e-009
8.6101912e-009
8.8392686e-009
9.6980014e-009
9.9403598e-009
9.1395557e-009
8.8593881e-009
8.73248e-009
8.3897452e-009
8.2007472e-009
8.2305809e-009
6.599144e-009
5.7879178e-009
5.7085718e-009
5.4581074e-009
5.6863958e-009
6.1008224e-009
5.675918e-009
4.8397224e-009
5.2764252e-009
5.4102322e-009
4.2275333e-009
3.675118e-009
4.1491117e-009
4.1245893e-009
4.9362372e-009
5.6551423e-009
5.7951101e-009
5.9211687e-009
5.9298366e-009
4.96913e-009
3.6587643e-009
3.6442015e-009
4.3578858e-009
5.0131133e-009
5.4003595e-009
5.0111632e-009
4.4604865e-009
4.6344287e-009
4.7664873e-009
4.8539985e-009
5.214069e-009
5.3895843e-009
5.3568508e-009
4.5456245e-009
3.9191046e-009
3.8165328e-009
3.9914198e-009
4.6990991e-009
4.9322918e-009
4.8861313e-009
4.9933861e-009
5.3585119e-009
5.5160172e-009
5.0099027e-009
4.9686318e-009
4.9714554e-009
5.4313792e-009
5.0028416e-009
5.0133991e-009
4.439818e-009
4.5821479e-009
4.6813572e-009
4.4776562e-009
4.0312646e-009
3.515507e-009
3.5240142e-009
4.1692822e-009
4.6470649e-009
5.1878969e-009
5.8397982e-009
5.3749242e-009
4.9124123e-009
5.0054463e-009
5.6020515e-009
7.1321575e-009
7.3162004e-009
7.5930007e-009
7.5988195e-009
8.3401615e-009
8.590731e-009
8.2549411e-009
8.7726982e-009
8.7421758e-009
8.3484064e-009
8.1402833e-009
7.7408207e-009
7.4023424e-009
7.0328996e-009
7.3866487e-009
7.8993554e-009
8.1734625e-009
7.67477e-009
7.2740412e-009
7.3634517e-009
7.9651073e-009
8.5146229e-009
8.7375444e-009
9.2252817e-009
9.3260592e-009
8.9559882e-009
8.657645e-009
8.6587252e-009
8.9454801e-009
9.2012656e-009
9.4785382e-009
9.0202975e-009
8.5212885e-009
8.1199265e-009
7.3314537e-009
7.4210152e-009
8.0223641e-009
8.3253902e-009
7.7099305e-009
7.2638554e-009
7.0465715e-009
5.5919414e-009
4.860664e-009
4.2869173e-009
3.8067169e-009
4.1294965e-009
4.2446557e-009
4.9619731e-009
4.8271656e-009
4.3991004e-009
4.0356625e-009
4.0694508e-009
3.351128e-009
3.5576176e-009
3.8233577e-009
4.954494e-009
4.5686192e-009
4.0109927e-009
5.2103894e-009
5.4912952e-009
5.2555192e-009
5.5988413e-009
6.5542762e-009
6.0892415e-009
5.8422495e-009
6.335047e-009
5.9741318e-009
5.3095369e-009
4.7539608e-009
4.2908157e-009
3.2359492e-009
2.4090751e-009
3.0257406e-009
2.8963147e-009
2.4213205e-009
3.1748233e-009
3.5465872e-009
4.0128324e-009
4.1864532e-009
3.7332725e-009
4.4850367e-009
5.2439065e-009
5.2696395e-009
5.512782e-009
5.3809794e-009
5.3849037e-009
5.7394466e-009
5.7616925e-009
5.8733792e-009
6.3536896e-009
6.5554404e-009
6.3670707e-009
5.9249454e-009
5.2769382e-009
5.4308055e-009
5.8567598e-009
6.6600407e-009
6.5800617e-009
6.2006593e-009
5.3671569e-009
4.8356005e-009
4.2305678e-009
3.4473061e-009
3.2662027e-009
4.3166012e-009
5.2614484e-009
5.5589518e-009
4.7592533e-009
5.3838231e-009
6.682133e-009
5.7800488e-009
5.7359434e-009
6.1863898e-009
6.3129257e-009
5.7426563e-009
5.7791329e-009
6.3010004e-009
6.7685119e-009
7.1442206e-009
7.850322e-009
7.6973488e-009
7.7693679e-009
8.4527158e-009
8.8102588e-009
7.4731899e-009
7.8182457e-009
8.1143221e-009
6.9826627e-009
7.8846913e-009
8.9597329e-009
8.9232104e-009
1.0082311e-008
1.0092552e-008
9.9016548e-009
9.406917e-009
8.9052196e-009
9.2992597e-009
1.0256906e-008
1.0665167e-008
1.0488334e-008
9.6462945e-009
8.167338e-009
7.437955e-009
6.560996e-009
5.5462598e-009
6.0575395e-009
6.6855866e-009
6.2813805e-009
5.920626e-009
6.5289246e-009
6.5650749e-009
6.4072022e-009
5.9725039e-009
5.317547e-009
5.065339e-009
5.0254951e-009
4.3743272e-009
3.9503725e-009
4.0901844e-009
4.1239678e-009
4.825014e-009
5.9435122e-009
6.4058126e-009
5.9519891e-009
6.4650075e-009
6.3485313e-009
6.5213631e-009
6.8621575e-009
7.1081442e-009
7.5145057e-009
8.5666429e-009
8.6484608e-009
9.3544064e-009
1.0638651e-008
1.0879427e-008
1.0307419e-008
8.6461228e-009
8.6705847e-009
1.0161404e-008
9.2825422e-009
8.3859126e-009
8.2826297e-009
7.6472631e-009
8.4873854e-009
8.8584625e-009
8.3875788e-009
8.163238e-009
7.8783803e-009
7.5204198e-009
7.3528522e-009
6.9528636e-009
6.1272558e-009
5.1995252e-009
5.0747259e-009
5.4924155e-009
6.0292098e-009
4.5613054e-009
3.8251286e-009
4.3618453e-009
4.795548e-009
5.1391866e-009
5.0062785e-009
4.9371989e-009
5.0668955e-009
5.0577093e-009
5.2536062e-009
4.871048e-009
4.6477591e-009
4.6134477e-009
4.220779e-009
4.1831461e-009
4.6708835e-009
4.3755452e-009
3.6588004e-009
3.6164288e-009
4.6867366e-009
5.1030577e-009
5.6688494e-009
5.7964859e-009
6.1273256e-009
6.1478427e-009
6.0509592e-009
5.6925717e-009
5.3201288e-009
4.6567903e-009
3.8747998e-009
3.5974666e-009
4.7889687e-009
5.3481223e-009
4.9466045e-009
4.9078661e-009
4.6250101e-009
3.9371844e-009
4.483544e-009
4.7815149e-009
4.6237981e-009
5.3264222e-009
5.8263253e-009
5.0888871e-009
4.8624375e-009
5.2567941e-009
4.1818576e-009
4.1255768e-009
4.7190213e-009
4.6561073e-009
4.8023966e-009
5.7278118e-009
7.5437484e-009
8.7650998e-009
9.1201151e-009
8.7323409e-009
8.8155858e-009
8.6829894e-009
8.4758257e-009
8.6353813e-009
8.7890928e-009
8.8358406e-009
9.2622673e-009
9.1088216e-009
9.0928366e-009
9.5538659e-009
9.3324716e-009
9.5947393e-009
9.2317738e-009
7.3577972e-009
5.5207951e-009
5.4400319e-009
5.6808026e-009
5.592929e-009
4.849481e-009
4.9472634e-009
4.61479e-009
4.8903289e-009
4.9283834e-009
4.7938925e-009
3.9562748e-009
3.7205037e-009
4.6446575e-009
4.9845022e-009
5.1399523e-009
5.432868e-009
5.28795e-009
5.0000388e-009
5.3640542e-009
5.5234589e-009
5.1439007e-009
5.292401e-009
5.8901118e-009
5.2242506e-009
5.0208661e-009
6.0486719e-009
5.5008394e-009
5.5020754e-009
5.5952749e-009
5.6102545e-009
5.0354072e-009
5.4330755e-009
5.3347748e-009
5.2002839e-009
5.6540469e-009
5.5817276e-009
4.9488496e-009
4.9291877e-009
4.8682145e-009
4.8599269e-009
4.8010892e-009
4.9282534e-009
5.0715012e-009
4.9797887e-009
5.6975469e-009
6.160159e-009
6.021487e-009
5.896001e-009
5.9604799e-009
5.5693124e-009
5.6066522e-009
5.7850957e-009
6.1975036e-009
7.121851e-009
8.2568189e-009
8.5753417e-009
8.7639723e-009
8.4441468e-009
8.4600761e-009
7.9443186e-009
7.6488245e-009
7.7529235e-009
8.151858e-009
7.7841539e-009
6.8569493e-009
6.2490724e-009
6.8090247e-009
5.4697688e-009
5.193395e-009
5.380287e-009
5.7141268e-009
6.2089746e-009
6.1675478e-009
6.4991814e-009
7.4806815e-009
7.8622393e-009
7.8070689e-009
7.873088e-009
7.8432035e-009
7.9242276e-009
7.8068067e-009
7.1902414e-009
6.7873014e-009
6.6183637e-009
6.9120733e-009
7.258556e-009
8.2146192e-009
8.3196679e-009
8.5748202e-009
9.0472311e-009
9.1555964e-009
8.5606742e-009
8.9521866e-009
9.7741105e-009
9.0591043e-009
8.5839543e-009
8.5022415e-009
8.2310788e-009
8.293942e-009
9.0365356e-009
9.5200116e-009
9.9849955e-009
9.1641263e-009
8.2481426e-009
6.3738543e-009
4.6724232e-009
4.4413908e-009
4.3765823e-009
4.6541716e-009
4.7649086e-009
4.456455e-009
4.3407678e-009
4.6853512e-009
4.8703535e-009
5.4674312e-009
6.1041667e-009
5.5558569e-009
5.2638401e-009
4.9547534e-009
4.5241606e-009
4.2880729e-009
5.0910324e-009
5.5626543e-009
5.9364685e-009
5.8525397e-009
5.3743897e-009
5.5977836e-009
5.9584873e-009
4.8099186e-009
5.0562218e-009
5.2423248e-009
5.5218086e-009
5.9793703e-009
5.7556042e-009
5.1600586e-009
5.6244093e-009
5.4741195e-009
5.3748643e-009
5.9485603e-009
6.2447925e-009
6.0858095e-009
6.492809e-009
6.0331413e-009
4.990908e-009
4.9938876e-009
5.1720911e-009
5.5716637e-009
5.8206553e-009
5.9309101e-009
5.22018e-009
4.6440615e-009
4.5086257e-009
4.8702742e-009
4.8659777e-009
4.2898689e-009
4.4175055e-009
5.0066837e-009
5.9809273e-009
5.6302833e-009
4.8386449e-009
4.5646381e-009
4.7240379e-009
5.7616376e-009
6.4160713e-009
6.6808617e-009
7.5225293e-009
8.3874277e-009
8.3125088e-009
8.1925553e-009
7.564774e-009
7.5889193e-009
8.1145807e-009
8.0455059e-009
8.3703408e-009
8.3134317e-009
8.5869154e-009
8.8017768e-009
8.2746377e-009
7.3128353e-009
6.5670204e-009
5.9359177e-009
5.6617549e-009
4.6921993e-009
3.3630347e-009
3.508686e-009
4.3367659e-009
4.6841935e-009
4.2624547e-009
4.9808825e-009
5.3430034e-009
4.4786874e-009
3.9257947e-009
3.6530493e-009
3.8508455e-009
3.8378655e-009
3.8041823e-009
3.8629351e-009
4.9710013e-009
5.5597072e-009
4.9771113e-009
4.220397e-009
4.0065904e-009
3.8360747e-009
3.8867674e-009
4.1199552e-009
4.7852933e-009
5.249644e-009
4.7732326e-009
4.1825815e-009
4.5273256e-009
4.991993e-009
4.7685483e-009
4.7607744e-009
5.4210572e-009
6.0246171e-009
5.1228494e-009
4.0279987e-009
4.0984448e-009
4.0200485e-009
4.2322216e-009
4.2854418e-009
4.785189e-009
4.7480334e-009
4.9249708e-009
5.8450141e-009
6.1233924e-009
5.5738261e-009
5.0583851e-009
4.4969599e-009
4.5291654e-009
4.1407629e-009
4.0606329e-009
4.2171837e-009
3.8358917e-009
3.8832677e-009
4.3920199e-009
4.8781793e-009
4.4490086e-009
3.81775e-009
4.1681776e-009
4.7778982e-009
5.064809e-009
5.3071674e-009
5.8637885e-009
6.0623786e-009
6.1849648e-009
5.6720563e-009
5.3054528e-009
5.8045668e-009
6.1562607e-009
6.1919434e-009
6.4929193e-009
6.9368883e-009
7.5489759e-009
8.581043e-009
8.6366351e-009
8.1843992e-009
7.7338972e-009
7.3984238e-009
6.957404e-009
6.7385422e-009
6.8034557e-009
7.6045158e-009
7.8836879e-009
8.0277612e-009
8.418324e-009
8.891368e-009
8.9095084e-009
8.9248143e-009
9.0394962e-009
9.3050804e-009
9.3500847e-009
8.8110964e-009
9.2876177e-009
9.9088709e-009
9.535795e-009
8.9620482e-009
8.4767878e-009
8.2790965e-009
7.8502424e-009
8.0971788e-009
8.7566678e-009
8.1100827e-009
7.6646407e-009
8.4478468e-009
8.0646554e-009
6.4289523e-009
5.1015215e-009
4.8794989e-009
5.1376512e-009
5.1504247e-009
4.6940736e-009
3.9308819e-009
3.6603523e-009
4.2035463e-009
4.5286977e-009
5.0382388e-009
5.2140755e-009
4.507446e-009
4.4069246e-009
4.5541636e-009
4.5369172e-009
4.1698413e-009
4.057948e-009
4.5404694e-009
4.2138451e-009
4.5489511e-009
4.793993e-009
4.9838899e-009
3.8264672e-009
3.9316766e-009
4.6167583e-009
5.1138172e-009
5.0226221e-009
4.577336e-009
4.4377947e-009
4.7774787e-009
5.8733792e-009
5.6312866e-009
5.1491869e-009
5.7843444e-009
5.1208501e-009
4.894084e-009
4.7810851e-009
4.467099e-009
5.2542596e-009
4.9935239e-009
4.0344051e-009
3.7425393e-009
4.1120872e-009
4.9471265e-009
5.3598096e-009
5.8813605e-009
6.1659044e-009
6.4194739e-009
6.1306179e-009
6.3132436e-009
6.8671861e-009
7.0395455e-009
5.896032e-009
5.4523239e-009
5.7594605e-009
6.4488133e-009
6.7268799e-009
7.4544685e-009
7.7347412e-009
7.3325952e-009
6.3436075e-009
5.5600293e-009
5.0791958e-009
4.668035e-009
4.8661478e-009
5.0851148e-009
5.5425207e-009
5.1531686e-009
4.858931e-009
5.0120142e-009
5.005828e-009
4.6926308e-009
5.2502065e-009
5.4600175e-009
6.1790687e-009
6.636947e-009
6.2407962e-009
6.6251981e-009
6.9422942e-009
7.1323469e-009
7.4187853e-009
8.5677756e-009
9.8487039e-009
9.8134428e-009
9.8819895e-009
9.3904075e-009
9.1143454e-009
8.6376126e-009
8.7861179e-009
9.1931077e-009
9.0571995e-009
9.7451303e-009
1.0157497e-008
1.0305364e-008
9.3756318e-009
8.9575262e-009
9.1028658e-009
1.0105069e-008
9.411555e-009
8.2980613e-009
8.7249653e-009
9.163246e-009
7.6209284e-009
5.3821172e-009
4.9761724e-009
5.2523396e-009
5.028739e-009
4.2042318e-009
4.5578251e-009
3.9472647e-009
4.1385836e-009
4.8996742e-009
5.3199401e-009
5.4395263e-009
5.012255e-009
3.8731587e-009
3.5656548e-009
4.2426861e-009
4.9696465e-009
5.9121219e-009
5.550262e-009
5.203256e-009
4.9466259e-009
4.8279387e-009
4.5989615e-009
4.7262863e-009
4.3789638e-009
4.4939671e-009
4.4196813e-009
6.3045065e-009
8.6082058e-009
9.2427303e-009
9.2461773e-009
9.6696089e-009
1.0014509e-008
1.020124e-008
9.2293224e-009
8.5977472e-009
9.3777974e-009
8.3033991e-009
7.7230557e-009
7.7484283e-009
7.0948119e-009
7.900946e-009
8.3937921e-009
7.9028433e-009
7.7111034e-009
7.7423105e-009
7.5192327e-009
6.9259452e-009
6.3009058e-009
5.5152723e-009
4.6401055e-009
4.63971e-009
4.8114898e-009
5.9285556e-009
5.9588666e-009
5.7215175e-009
5.130545e-009
5.1464792e-009
4.930778e-009
4.6918462e-009
4.5316017e-009
4.492386e-009
4.3343575e-009
4.5196716e-009
4.2363383e-009
3.4652423e-009
4.6436291e-009
5.177185e-009
5.0866231e-009
5.5503407e-009
6.1854983e-009
6.2938684e-009
6.0160628e-009
6.2870237e-009
5.2635893e-009
3.9464248e-009
4.0829154e-009
4.381836e-009
4.666224e-009
5.1332582e-009
5.0840928e-009
5.2777835e-009
4.2082139e-009
3.9087701e-009
4.3739098e-009
4.8079291e-009
5.0278458e-009
5.4571215e-009
5.0353779e-009
5.5144268e-009
5.6810929e-009
4.6940046e-009
4.4192039e-009
4.8263593e-009
5.245208e-009
5.6106504e-009
5.4363458e-009
4.6003109e-009
4.5356582e-009
4.9594015e-009
4.7952073e-009
4.0144733e-009
4.4157845e-009
4.417337e-009
4.2223293e-009
5.899383e-009
7.173985e-009
8.4779833e-009
9.4781313e-009
1.0421873e-008
1.0876274e-008
1.070718e-008
1.047457e-008
1.0163905e-008
9.5653548e-009
9.0157788e-009
9.6493584e-009
9.6327403e-009
8.9897933e-009
9.2730709e-009
7.8653699e-009
4.7929161e-009
4.0771258e-009
4.6482942e-009
5.3158384e-009
6.0434319e-009
5.5174032e-009
5.142468e-009
4.9610554e-009
4.8097355e-009
5.3145404e-009
5.4321493e-009
4.6760486e-009
3.8468579e-009
3.8774319e-009
4.7848891e-009
5.0356713e-009
5.024162e-009
5.2215362e-009
5.2718619e-009
5.1913601e-009
5.4582025e-009
5.6288249e-009
5.293983e-009
5.4605485e-009
5.4963887e-009
4.9138481e-009
4.9669612e-009
5.3972137e-009
5.512349e-009
5.6397794e-009
5.5470583e-009
5.1723979e-009
4.6589585e-009
4.8505372e-009
5.1757958e-009
5.2789467e-009
5.4972805e-009
5.4285201e-009
5.0046433e-009
4.9114709e-009
4.9148449e-009
4.8362051e-009
4.6267476e-009
4.7883585e-009
4.7602857e-009
4.5742074e-009
5.3314262e-009
5.7381044e-009
5.6499142e-009
5.664738e-009
5.8111028e-009
5.6995284e-009
5.8808903e-009
6.3183845e-009
6.8076218e-009
7.7324843e-009
8.7829582e-009
7.973345e-009
8.2593061e-009
8.9473927e-009
9.1984395e-009
8.5151966e-009
8.5395026e-009
8.994376e-009
9.4661538e-009
8.4680053e-009
9.0383798e-009
8.9367528e-009
8.4851501e-009
6.5356004e-009
6.493073e-009
6.3953957e-009
6.7605215e-009
7.3746643e-009
7.4872958e-009
8.0105806e-009
7.7300964e-009
6.8417655e-009
7.7213523e-009
8.393796e-009
8.113151e-009
8.2890298e-009
8.1498002e-009
7.6255125e-009
7.2074824e-009
7.4868858e-009
7.9517917e-009
7.9414976e-009
8.3071737e-009
8.6150214e-009
8.6569452e-009
8.6152871e-009
8.6225281e-009
8.3418807e-009
8.5039689e-009
9.2015402e-009
9.0983328e-009
8.6784057e-009
8.514214e-009
8.520269e-009
8.5466327e-009
8.9458838e-009
8.6723901e-009
8.4470509e-009
8.5560444e-009
7.6722963e-009
7.0688464e-009
5.4331432e-009
5.1537646e-009
5.5768795e-009
5.1432819e-009
4.5943487e-009
5.358751e-009
6.4281042e-009
7.068317e-009
6.1329013e-009
5.4002018e-009
4.6128345e-009
4.6229196e-009
5.5514956e-009
6.3264808e-009
6.0998753e-009
5.6223584e-009
5.1652232e-009
5.3069296e-009
5.8442746e-009
6.3136855e-009
6.2507764e-009
5.9775585e-009
5.5286344e-009
4.7851912e-009
4.5939822e-009
5.7194253e-009
5.7568467e-009
5.237456e-009
4.9741927e-009
5.5652655e-009
6.1327958e-009
5.8971854e-009
5.7374085e-009
5.6000782e-009
6.062851e-009
6.8454288e-009
6.7142593e-009
6.6219539e-009
6.3387813e-009
5.7640898e-009
5.1630116e-009
5.3720239e-009
5.6205803e-009
5.6564189e-009
5.2946417e-009
4.5179353e-009
4.1405127e-009
4.228338e-009
4.2682846e-009
4.258229e-009
4.5177232e-009
4.8920146e-009
5.3441242e-009
5.2725194e-009
5.2092913e-009
5.3571585e-009
5.7687385e-009
6.9522511e-009
7.5937302e-009
7.7039899e-009
7.8697112e-009
8.1277102e-009
8.6638369e-009
8.3059266e-009
7.6278997e-009
7.736265e-009
8.4467885e-009
8.2704287e-009
7.6609738e-009
8.1404952e-009
8.6762671e-009
8.6485888e-009
9.2358677e-009
9.3729913e-009
8.6410856e-009
7.2357564e-009
6.617769e-009
6.2329997e-009
6.1569704e-009
5.7973263e-009
6.5963361e-009
6.232265e-009
5.9990167e-009
6.6910579e-009
6.9934558e-009
6.639656e-009
6.5629935e-009
6.271605e-009
5.7977212e-009
6.7436739e-009
6.8272354e-009
5.1975371e-009
5.3338718e-009
5.5672155e-009
5.0214382e-009
5.6123551e-009
6.7498129e-009
7.649309e-009
7.6241632e-009
7.4277334e-009
7.178691e-009
6.9470303e-009
5.9333996e-009
5.4832141e-009
5.0474054e-009
5.229247e-009
5.8489174e-009
5.8733792e-009
5.0269173e-009
4.8067892e-009
4.9003052e-009
4.5749424e-009
4.0550793e-009
4.6914575e-009
4.7536827e-009
4.9515594e-009
5.2823991e-009
5.3038609e-009
5.2944313e-009
5.4418237e-009
5.3285082e-009
5.3345681e-009
5.2398958e-009
4.9485048e-009
4.9852931e-009
4.6027373e-009
4.2950751e-009
4.3214314e-009
4.1648226e-009
4.2716099e-009
3.8834844e-009
3.9637243e-009
5.177975e-009
5.5765979e-009
4.5277266e-009
4.228911e-009
4.5970417e-009
4.2015239e-009
3.5088037e-009
4.5396046e-009
6.1062028e-009
6.6784767e-009
7.2001786e-009
6.8934685e-009
6.9463722e-009
7.5772635e-009
7.7859592e-009
7.9648008e-009
8.5500244e-009
8.9296828e-009
8.8414927e-009
8.8645324e-009
8.6456706e-009
8.5710633e-009
8.5892085e-009
8.6054593e-009
8.2508705e-009
7.4800911e-009
6.8586264e-009
7.2978568e-009
7.331645e-009
7.5518782e-009
8.0348768e-009
8.3508577e-009
8.2083115e-009
8.2883956e-009
7.6416547e-009
7.9347262e-009
9.6133531e-009
1.0226225e-008
9.4755153e-009
8.4127445e-009
8.4645475e-009
8.9143608e-009
8.6785897e-009
8.6262635e-009
8.8030449e-009
8.1962736e-009
8.377482e-009
8.3355878e-009
7.6902689e-009
6.7077586e-009
5.5184217e-009
4.7735564e-009
4.421656e-009
4.2410299e-009
4.8189872e-009
5.5903441e-009
5.595374e-009
4.2500891e-009
3.7408089e-009
3.346874e-009
3.8012701e-009
4.2022647e-009
4.7756441e-009
4.8569847e-009
4.3973219e-009
4.0992953e-009
3.9943517e-009
3.4992973e-009
3.4069967e-009
4.1856199e-009
5.5818934e-009
6.1993528e-009
5.3958653e-009
5.0246838e-009
5.1515362e-009
4.5792165e-009
3.4029949e-009
2.7357067e-009
3.0497979e-009
3.415552e-009
4.0014088e-009
4.0249258e-009
3.1672478e-009
3.4171842e-009
4.4882858e-009
4.9297224e-009
4.6138466e-009
4.1157825e-009
4.1726407e-009
3.9818993e-009
4.0814154e-009
4.6977741e-009
4.7882804e-009
5.8073929e-009
6.5823829e-009
7.4210506e-009
7.4102816e-009
6.8763534e-009
6.2594715e-009
6.7081842e-009
7.2717647e-009
8.2221396e-009
7.3273314e-009
6.5217935e-009
6.4858944e-009
6.1603757e-009
6.1875308e-009
5.7292851e-009
5.1272573e-009
5.1719499e-009
5.583055e-009
5.5013373e-009
5.5234322e-009
5.2845004e-009
4.6379104e-009
4.1747752e-009
4.0165859e-009
4.1236849e-009
4.0822582e-009
4.5113781e-009
4.842851e-009
4.838082e-009
4.4403532e-009
4.584748e-009
5.4921484e-009
6.4147146e-009
6.7073186e-009
6.3432475e-009
6.6026613e-009
7.5345538e-009
8.3275586e-009
8.7298146e-009
9.1233774e-009
8.9724545e-009
8.5729967e-009
8.8539026e-009
8.6464126e-009
8.498967e-009
8.3328783e-009
8.9599757e-009
8.5924323e-009
7.6563786e-009
7.6593532e-009
7.3314676e-009
7.3545073e-009
8.3001435e-009
8.3211329e-009
8.7445596e-009
9.9904129e-009
1.0047266e-008
9.3461693e-009
8.6943683e-009
8.3849699e-009
7.3360985e-009
6.2990861e-009
5.1187541e-009
5.6829678e-009
6.2196845e-009
6.2400408e-009
5.0668241e-009
4.9618805e-009
5.7030618e-009
5.5368125e-009
5.2675443e-009
5.7247846e-009
5.4648428e-009
5.0870232e-009
4.9993006e-009
5.2745229e-009
5.5156102e-009
4.7260319e-009
4.7944228e-009
5.0870219e-009
5.5641715e-009
5.019188e-009
4.4555518e-009
4.0497677e-009
4.3831351e-009
5.9991899e-009
7.6939321e-009
8.4286312e-009
8.799762e-009
9.1753099e-009
9.4715471e-009
9.6418512e-009
8.6421248e-009
8.4461674e-009
8.715229e-009
7.8913598e-009
7.324256e-009
7.0601989e-009
7.2142269e-009
6.5423607e-009
7.3145066e-009
7.9291218e-009
7.4181078e-009
7.2589689e-009
7.6062406e-009
7.5180456e-009
6.4990381e-009
5.6489479e-009
4.9032888e-009
4.0806859e-009
4.2046941e-009
4.1305642e-009
3.4732306e-009
4.4152336e-009
4.8418259e-009
4.9460807e-009
4.8586795e-009
4.5154674e-009
4.5217587e-009
5.4222044e-009
5.3697224e-009
5.5564585e-009
6.1247778e-009
5.529388e-009
5.9899449e-009
5.9283021e-009
5.1330305e-009
5.7040381e-009
5.86486e-009
5.2321793e-009
4.7800993e-009
4.9107408e-009
4.4504497e-009
4.9015243e-009
5.0955316e-009
4.4631626e-009
4.2713205e-009
4.7348823e-009
4.7972682e-009
4.3255955e-009
3.1346806e-009
3.3016633e-009
4.0257795e-009
4.2973638e-009
4.0685473e-009
4.8053016e-009
4.8730593e-009
4.0126881e-009
4.7334877e-009
5.3166611e-009
4.9243089e-009
4.6319707e-009
4.3096127e-009
4.2297944e-009
3.513522e-009
2.3733251e-009
2.7156974e-009
3.5943443e-009
3.7204029e-009
4.733038e-009
5.502028e-009
4.8674528e-009
5.2371566e-009
6.0309504e-009
6.6774847e-009
7.5461769e-009
8.7659504e-009
8.7013027e-009
8.0423912e-009
6.9405908e-009
7.1127943e-009
7.6558325e-009
9.5288037e-009
1.0056832e-008
9.0452516e-009
9.6911528e-009
9.7712369e-009
9.365297e-009
8.2337934e-009
6.9134682e-009
4.5708492e-009
3.3273169e-009
2.4587298e-009
2.9728586e-009
4.2918619e-009
5.376074e-009
5.4354551e-009
4.9748474e-009
5.0046811e-009
5.7387519e-009
5.9359151e-009
4.5582047e-009
3.7374411e-009
4.03436e-009
4.9251207e-009
5.0868403e-009
4.9083717e-009
5.0102044e-009
5.2557739e-009
5.3826815e-009
5.5523509e-009
5.7341909e-009
5.4440654e-009
5.6286959e-009
5.1026656e-009
4.6034455e-009
4.9130562e-009
5.2531531e-009
5.5238586e-009
5.7774833e-009
5.4988417e-009
4.7345412e-009
4.2825099e-009
4.267999e-009
5.0168168e-009
5.3576095e-009
5.3405142e-009
5.2753125e-009
5.0604369e-009
4.8937541e-009
4.9614753e-009
4.8124834e-009
4.4524059e-009
4.6484635e-009
4.4490702e-009
4.1686262e-009
4.9653056e-009
5.3160497e-009
5.2783414e-009
5.4334749e-009
5.6617256e-009
5.8297444e-009
6.1551284e-009
6.8516733e-009
7.4177401e-009
8.3431175e-009
9.3090976e-009
8.1712097e-009
8.8220485e-009
8.5690516e-009
8.3291749e-009
8.749285e-009
8.5324735e-009
7.4592756e-009
7.4213262e-009
7.7414223e-009
8.0163232e-009
7.7156132e-009
7.429124e-009
6.3663812e-009
6.6972161e-009
6.6429954e-009
6.9901064e-009
7.608832e-009
7.8357032e-009
8.3145866e-009
9.0462857e-009
8.8520717e-009
8.4959001e-009
8.5608137e-009
8.7513437e-009
8.653832e-009
8.4927937e-009
8.0607837e-009
7.6276633e-009
8.3554078e-009
8.9915102e-009
8.6244391e-009
8.3997282e-009
8.9103748e-009
8.7390702e-009
8.1833431e-009
8.0894597e-009
8.1230873e-009
8.0557512e-009
8.6289698e-009
9.1375613e-009
8.7728571e-009
8.5261865e-009
8.8094593e-009
8.7993234e-009
8.855232e-009
8.667812e-009
9.0071794e-009
8.8493068e-009
7.5395742e-009
5.5286045e-009
5.5051925e-009
5.8796398e-009
6.2885339e-009
5.5877584e-009
4.564324e-009
3.8874026e-009
4.0351091e-009
4.8445508e-009
5.9069543e-009
5.7667798e-009
5.1800736e-009
5.5300288e-009
6.5728444e-009
7.2484488e-009
7.3824117e-009
7.1918261e-009
7.7593612e-009
7.3579993e-009
6.8994419e-009
6.5971491e-009
5.9992317e-009
5.6383165e-009
5.0829012e-009
4.9253402e-009
5.1223524e-009
5.5849645e-009
5.2818827e-009
4.8907919e-009
4.7757378e-009
4.6143879e-009
4.7290746e-009
5.1994352e-009
5.5135215e-009
6.0409167e-009
6.4014596e-009
6.5224679e-009
6.1105181e-009
5.6170417e-009
5.5863585e-009
5.543987e-009
5.9253889e-009
5.8733792e-009
5.4205054e-009
5.3819277e-009
5.3691035e-009
4.3918091e-009
3.7723997e-009
3.5864017e-009
3.6705914e-009
4.2265892e-009
4.6179408e-009
4.7773455e-009
4.7073211e-009
4.9147555e-009
5.5799377e-009
6.149679e-009
6.8134392e-009
8.1428646e-009
8.771389e-009
8.7271181e-009
8.2168931e-009
7.8679926e-009
8.0488846e-009
8.5266673e-009
8.6944389e-009
8.9804049e-009
7.9685079e-009
7.6551549e-009
8.0697373e-009
8.9796702e-009
9.3293088e-009
9.4612165e-009
8.9661572e-009
8.7583507e-009
8.8253243e-009
8.3659731e-009
7.5522193e-009
7.2714136e-009
7.1527264e-009
6.2667625e-009
5.9467763e-009
5.864742e-009
5.6788999e-009
5.4568773e-009
5.1195046e-009
4.4585427e-009
4.963501e-009
5.0262035e-009
4.5181895e-009
5.1754723e-009
4.3723014e-009
4.1935697e-009
4.7121158e-009
4.7824012e-009
5.5573961e-009
6.3420242e-009
6.9774983e-009
6.9806337e-009
6.6015479e-009
6.956086e-009
6.7541285e-009
6.5554924e-009
6.5045883e-009
6.0338653e-009
5.5049924e-009
5.1575092e-009
4.9049895e-009
4.3446796e-009
4.1139589e-009
4.9243454e-009
5.2616625e-009
4.9288774e-009
4.8024418e-009
5.3628665e-009
5.2751438e-009
5.6176769e-009
5.7796092e-009
5.8596885e-009
5.6638917e-009
5.0386332e-009
4.5336241e-009
5.0953102e-009
5.4214064e-009
5.4000497e-009
5.4414208e-009
5.0647116e-009
4.5295172e-009
4.4256792e-009
4.4937535e-009
4.659952e-009
4.7651565e-009
4.4315777e-009
4.8624314e-009
5.0662375e-009
4.5834997e-009
3.7228168e-009
3.5469343e-009
3.6679376e-009
3.5426124e-009
4.2182167e-009
4.9412274e-009
6.2033519e-009
7.2306804e-009
8.2377831e-009
8.4243585e-009
8.1446632e-009
8.9375074e-009
8.649752e-009
8.5475016e-009
8.4237543e-009
8.0696379e-009
7.7664002e-009
8.7707517e-009
8.5912279e-009
8.3605153e-009
8.0755538e-009
7.9626069e-009
7.5922679e-009
7.1325482e-009
7.3699001e-009
7.4757913e-009
7.5810494e-009
8.0406614e-009
8.3102441e-009
8.3984907e-009
8.2440937e-009
7.9407505e-009
8.2522054e-009
9.6104477e-009
9.2033026e-009
9.5379314e-009
9.7104466e-009
1.0028804e-008
9.1946685e-009
8.4678132e-009
8.94038e-009
8.7436384e-009
8.9400126e-009
9.1855269e-009
8.8778623e-009
7.9239594e-009
6.6355533e-009
5.4136641e-009
5.5468429e-009
5.0225528e-009
4.2980693e-009
4.0596098e-009
4.384917e-009
4.6473357e-009
5.1328668e-009
5.4529581e-009
5.7896421e-009
5.2577691e-009
4.9550039e-009
4.9336423e-009
4.6487359e-009
4.4589441e-009
4.4537028e-009
4.8837675e-009
4.3670603e-009
4.0529232e-009
4.5806301e-009
5.4810807e-009
5.2976153e-009
4.9182129e-009
5.2147666e-009
4.9846839e-009
4.2944864e-009
4.3750429e-009
5.9329576e-009
6.2792748e-009
5.3647132e-009
5.5320173e-009
5.9048866e-009
5.4230937e-009
5.1329714e-009
4.5465866e-009
4.0083922e-009
4.2660722e-009
4.9898718e-009
5.0242932e-009
4.9981929e-009
4.6665134e-009
5.4042173e-009
5.6122848e-009
6.0908516e-009
5.9931841e-009
6.1440514e-009
6.5630559e-009
6.0795292e-009
6.048062e-009
6.7331486e-009
7.5206258e-009
7.6597998e-009
7.2794575e-009
6.6579928e-009
6.1054167e-009
5.5441571e-009
5.2349096e-009
5.3271595e-009
6.1707265e-009
6.5840427e-009
6.1899519e-009
6.1935596e-009
5.9892352e-009
6.0181241e-009
5.7924635e-009
5.3000876e-009
5.2692486e-009
4.7062504e-009
5.278047e-009
6.2298488e-009
6.8283485e-009
7.4075721e-009
6.7916399e-009
6.3954939e-009
6.3543837e-009
6.1001303e-009
6.7191676e-009
7.5366645e-009
8.6218215e-009
9.4925641e-009
9.1915375e-009
8.8018639e-009
8.5499823e-009
8.1332938e-009
8.1372133e-009
8.8483748e-009
8.8383948e-009
8.9200569e-009
9.2714342e-009
9.0661601e-009
8.976543e-009
9.2230069e-009
8.870785e-009
8.7460929e-009
8.8294887e-009
9.111505e-009
9.2765932e-009
9.1623329e-009
9.4435602e-009
9.214583e-009
8.3420461e-009
7.5630507e-009
6.2542629e-009
5.6786217e-009
4.9241184e-009
4.148123e-009
4.2536441e-009
5.0526539e-009
4.7370898e-009
4.4039882e-009
4.9479761e-009
5.2982478e-009
5.4751851e-009
4.9855025e-009
5.0554713e-009
5.2423682e-009
5.4073005e-009
5.4167525e-009
4.8102977e-009
4.4885728e-009
4.6233247e-009
4.7011929e-009
4.5229434e-009
4.3765985e-009
4.0626123e-009
4.2398711e-009
4.7489398e-009
5.5318341e-009
6.8381993e-009
7.706575e-009
8.7203157e-009
8.8983586e-009
9.3761413e-009
9.9654753e-009
9.3553874e-009
8.811037e-009
7.9737251e-009
8.6357449e-009
8.5259035e-009
8.3463326e-009
8.0439862e-009
7.764554e-009
7.0266953e-009
7.6591629e-009
8.3834869e-009
8.1440843e-009
7.945445e-009
7.9634311e-009
7.5492184e-009
6.5490147e-009
5.7018206e-009
4.745382e-009
3.8849621e-009
4.0518441e-009
4.0021511e-009
3.616747e-009
4.4311336e-009
4.8859106e-009
4.7795449e-009
4.2609432e-009
3.9213594e-009
3.7347284e-009
3.912143e-009
4.1962096e-009
4.1697976e-009
4.3448404e-009
4.5883043e-009
5.2580596e-009
5.9034933e-009
5.9333318e-009
5.3491532e-009
4.7461757e-009
4.1352987e-009
4.7031456e-009
5.3627953e-009
5.6242691e-009
5.6176105e-009
5.3549755e-009
5.4194167e-009
5.2803429e-009
5.3037041e-009
5.006783e-009
5.202529e-009
5.2494277e-009
4.803192e-009
4.9090296e-009
4.5700838e-009
4.8413516e-009
5.1890957e-009
5.5208803e-009
6.1448218e-009
6.2141575e-009
6.0068282e-009
5.7854387e-009
4.8716612e-009
4.4127824e-009
5.2961729e-009
5.1390892e-009
5.4041913e-009
4.8675845e-009
3.5739576e-009
3.9131692e-009
4.6944856e-009
4.3642234e-009
4.7173442e-009
5.2328902e-009
5.8016868e-009
6.816533e-009
7.7992994e-009
8.69675e-009
9.2028138e-009
9.3197116e-009
9.5432662e-009
1.0181263e-008
9.2855052e-009
9.026031e-009
8.5782173e-009
8.4040685e-009
8.6519545e-009
8.9142173e-009
8.7236366e-009
8.1285585e-009
7.8201049e-009
6.3239176e-009
5.8475062e-009
5.9715145e-009
6.6540735e-009
6.0724273e-009
5.2744723e-009
5.4869619e-009
5.9702772e-009
6.1837213e-009
5.6798129e-009
5.0381224e-009
4.4403608e-009
3.6280242e-009
4.1912882e-009
5.0653523e-009
5.1380094e-009
4.7925814e-009
4.7988726e-009
5.2396858e-009
5.5740029e-009
5.6464993e-009
5.8395569e-009
5.5941477e-009
5.7968434e-009
4.7089425e-009
4.293043e-009
4.8591512e-009
5.1090925e-009
5.5353682e-009
5.9151873e-009
5.4506251e-009
4.2966846e-009
3.9060613e-009
3.6854608e-009
4.8578377e-009
5.4362724e-009
5.1837478e-009
5.122105e-009
5.1162305e-009
4.8760373e-009
5.0081057e-009
4.7887617e-009
4.2780642e-009
4.5085686e-009
4.1378547e-009
3.7630449e-009
4.5991849e-009
4.8939951e-009
4.9067685e-009
5.2022118e-009
5.5123485e-009
5.9599604e-009
6.4293664e-009
7.3849621e-009
8.0278584e-009
8.9537508e-009
9.835237e-009
8.3690744e-009
7.1623558e-009
6.7478833e-009
6.9843878e-009
7.5895256e-009
7.7454481e-009
8.1097898e-009
7.749347e-009
7.6690514e-009
7.3715021e-009
7.6792718e-009
7.9138818e-009
6.350963e-009
6.7577214e-009
7.4970813e-009
7.9830021e-009
8.097214e-009
7.8067751e-009
7.954954e-009
8.2482667e-009
7.9463707e-009
8.0552887e-009
8.4169805e-009
8.6829844e-009
8.7482446e-009
8.3835372e-009
7.8379733e-009
7.4857782e-009
8.1508736e-009
8.7865028e-009
8.581098e-009
8.5582648e-009
8.9386366e-009
8.7763386e-009
8.3698735e-009
8.2265343e-009
8.4502086e-009
8.4111017e-009
8.9740508e-009
9.2681239e-009
9.020028e-009
8.3120094e-009
8.5546646e-009
8.3267953e-009
8.4982854e-009
8.6515244e-009
8.6998453e-009
8.6131551e-009
7.6697572e-009
6.0920432e-009
5.671405e-009
5.62935e-009
5.7125146e-009
5.3931639e-009
5.0213444e-009
4.8008218e-009
4.6816598e-009
4.9811356e-009
5.7583589e-009
5.7210253e-009
5.3323014e-009
5.4032199e-009
6.0431185e-009
6.5404915e-009
6.6607108e-009
6.5266922e-009
6.9596036e-009
6.4518258e-009
5.9934244e-009
6.2183987e-009
5.82723e-009
5.6774126e-009
5.3349871e-009
5.1917274e-009
5.6061539e-009
5.752677e-009
5.4966801e-009
5.3456013e-009
4.8235247e-009
4.5409829e-009
4.7571105e-009
4.9907756e-009
5.2814803e-009
5.7633685e-009
5.6982435e-009
5.7840964e-009
5.4408015e-009
5.4947328e-009
5.538315e-009
5.2402105e-009
5.4292404e-009
5.8322075e-009
5.5113047e-009
5.5740342e-009
5.557298e-009
4.6267744e-009
3.8685965e-009
4.1463049e-009
3.3442395e-009
3.216708e-009
3.5007697e-009
3.6541695e-009
3.2365314e-009
2.9829062e-009
2.9620219e-009
2.8886857e-009
3.1081251e-009
5.2132137e-009
6.4623787e-009
6.1190059e-009
6.1657488e-009
7.2354235e-009
8.2700134e-009
8.3390374e-009
8.3260525e-009
8.5535568e-009
8.3888854e-009
7.8176712e-009
7.5409808e-009
7.3872137e-009
7.1293223e-009
6.9390581e-009
7.1349599e-009
6.8536818e-009
7.0525837e-009
7.0754676e-009
8.0941028e-009
7.5172002e-009
6.3029618e-009
5.6143471e-009
5.2609393e-009
5.1394079e-009
5.0655921e-009
5.1673217e-009
5.2090069e-009
5.029014e-009
4.9771602e-009
4.841722e-009
4.7382808e-009
5.0881605e-009
4.717376e-009
4.2045405e-009
4.2246582e-009
4.4177134e-009
4.8106503e-009
5.4410668e-009
5.534578e-009
5.6161646e-009
5.6056269e-009
5.938047e-009
5.879638e-009
5.6881075e-009
5.3546115e-009
5.2893306e-009
5.3183753e-009
5.3177168e-009
4.8909982e-009
5.0374434e-009
4.9232538e-009
5.2343425e-009
5.3886313e-009
4.6461937e-009
4.7875008e-009
5.2746099e-009
5.2578311e-009
5.6616699e-009
5.6552451e-009
5.6832646e-009
5.0960884e-009
4.8129134e-009
4.5920767e-009
5.0792613e-009
5.3266725e-009
5.4924742e-009
5.6382058e-009
5.4198967e-009
5.2269442e-009
5.0440267e-009
4.8052531e-009
5.160188e-009
5.0388904e-009
4.5101782e-009
4.4463949e-009
4.5369864e-009
4.4976953e-009
4.2336406e-009
4.3573347e-009
4.8133891e-009
4.4709833e-009
5.2225916e-009
6.2405937e-009
6.9078263e-009
7.1468459e-009
7.7655715e-009
8.0092668e-009
8.5042704e-009
9.4090629e-009
9.4358161e-009
9.3575806e-009
9.1548341e-009
8.6933523e-009
8.636996e-009
8.8958329e-009
8.6113925e-009
8.131822e-009
7.5456482e-009
7.6743432e-009
7.7044447e-009
7.4064701e-009
7.4419434e-009
7.6199376e-009
7.6102206e-009
8.046446e-009
8.2696306e-009
8.5886699e-009
8.1997918e-009
8.2398463e-009
8.5696845e-009
9.6075423e-009
9.2600141e-009
9.6829053e-009
9.2938697e-009
8.7408261e-009
8.1111455e-009
8.2547464e-009
8.54624e-009
8.9911588e-009
9.083881e-009
8.4428236e-009
7.9052672e-009
7.0793476e-009
5.3589569e-009
3.9512559e-009
3.6375815e-009
3.9886471e-009
4.5620264e-009
4.767089e-009
4.5229461e-009
4.6072916e-009
3.8241907e-009
3.5293248e-009
3.2788555e-009
3.6150671e-009
3.968821e-009
4.5603661e-009
4.7859711e-009
5.382255e-009
4.3131675e-009
2.7152277e-009
2.4751903e-009
3.4636499e-009
4.7172419e-009
5.3757812e-009
4.9549872e-009
4.4341744e-009
4.5028818e-009
4.6291011e-009
4.4286239e-009
4.1773681e-009
5.2648189e-009
5.3524031e-009
4.1178003e-009
4.2122636e-009
4.3835954e-009
4.135023e-009
4.0885435e-009
3.7969187e-009
3.7862277e-009
4.0239959e-009
4.6601811e-009
4.3220267e-009
4.5952669e-009
4.0621301e-009
4.4955942e-009
4.7085611e-009
5.3207241e-009
5.6374233e-009
6.0534403e-009
6.5253788e-009
6.9465992e-009
6.3507273e-009
5.3906588e-009
5.0795217e-009
4.9614627e-009
5.2611772e-009
6.2459988e-009
4.8948648e-009
3.9463288e-009
4.5195524e-009
4.5762451e-009
5.319165e-009
7.0469271e-009
7.9603324e-009
7.2209948e-009
6.9160185e-009
6.0431748e-009
5.6287023e-009
4.9040532e-009
4.9013443e-009
5.5778984e-009
5.4260307e-009
6.0357292e-009
6.5071125e-009
7.4493517e-009
7.6748787e-009
7.5842364e-009
7.1665204e-009
6.5202543e-009
7.3812785e-009
8.2559732e-009
9.3408112e-009
9.5513283e-009
9.0352567e-009
8.8093599e-009
8.7155568e-009
8.8394092e-009
9.1941031e-009
9.8223085e-009
9.1437263e-009
8.9262866e-009
9.1620824e-009
8.8789902e-009
8.8360028e-009
9.0775625e-009
8.4293995e-009
8.1443325e-009
8.5911506e-009
8.3392592e-009
7.7751554e-009
7.0426117e-009
7.7939035e-009
8.56115e-009
8.7790163e-009
8.4846229e-009
7.8179727e-009
6.9648727e-009
5.4863885e-009
4.2597606e-009
4.5651586e-009
4.4246676e-009
4.007984e-009
4.4115014e-009
5.6170588e-009
5.928939e-009
5.9470794e-009
5.3891364e-009
4.9338956e-009
4.3056419e-009
4.4043642e-009
4.9570454e-009
4.7895346e-009
4.1339397e-009
4.3192538e-009
3.6824626e-009
3.5749963e-009
3.8434199e-009
4.1966965e-009
5.3316218e-009
6.4447482e-009
7.9356638e-009
9.8928501e-009
1.0448054e-008
9.9081258e-009
1.0511841e-008
1.0035109e-008
9.2373144e-009
8.9378657e-009
9.0084676e-009
7.5012827e-009
8.5562608e-009
9.1604473e-009
9.3684093e-009
9.0277736e-009
8.314881e-009
7.5110299e-009
8.0038192e-009
8.837852e-009
8.8700607e-009
8.6319211e-009
8.3206216e-009
7.5803912e-009
6.5989913e-009
5.7546933e-009
4.5874751e-009
3.6892383e-009
3.8989941e-009
3.873738e-009
3.7602634e-009
4.4470335e-009
5.1463708e-009
5.4993309e-009
5.3500663e-009
5.4366253e-009
5.4697804e-009
4.7005207e-009
4.3836953e-009
5.0161645e-009
5.1689311e-009
4.8195534e-009
4.9159137e-009
5.9370765e-009
6.2631727e-009
6.1555506e-009
6.6428106e-009
7.0019315e-009
7.9317639e-009
8.104284e-009
6.2442167e-009
4.7709436e-009
4.2506032e-009
4.296713e-009
4.500675e-009
5.0193817e-009
5.3396337e-009
5.1788972e-009
5.2573961e-009
5.073373e-009
5.2150771e-009
4.9533162e-009
5.0831711e-009
5.0700304e-009
5.1512955e-009
5.303748e-009
5.6920973e-009
5.8725923e-009
5.5945553e-009
4.8101102e-009
4.3042269e-009
4.834627e-009
5.0735057e-009
5.5444141e-009
5.7139317e-009
4.8946405e-009
4.8705978e-009
5.11169e-009
4.8424973e-009
4.8353663e-009
5.4994357e-009
6.5051187e-009
8.029451e-009
9.146286e-009
9.8462267e-009
1.0173667e-008
1.0103879e-008
9.7672393e-009
9.324325e-009
9.2445066e-009
9.5124578e-009
9.7145155e-009
1.0014547e-008
9.9145023e-009
9.6487115e-009
9.7681369e-009
9.1575765e-009
7.3303731e-009
6.9332823e-009
6.5306541e-009
5.8366676e-009
6.2120646e-009
5.7937736e-009
5.7017896e-009
5.9571002e-009
5.9043795e-009
5.9847023e-009
5.7680466e-009
5.5693278e-009
5.4549069e-009
5.1071875e-009
5.2757529e-009
5.4693658e-009
5.2068111e-009
5.2390165e-009
5.2415991e-009
5.2860531e-009
5.6011695e-009
5.9084619e-009
6.1277503e-009
5.901062e-009
5.6656075e-009
4.922084e-009
4.2856873e-009
4.7613393e-009
5.1110608e-009
5.4954627e-009
6.1118165e-009
5.9413813e-009
5.2628189e-009
5.9349508e-009
6.232761e-009
5.7108476e-009
5.3535656e-009
4.7777685e-009
4.7685726e-009
5.7033093e-009
5.6146467e-009
5.7906392e-009
5.1892396e-009
5.0702358e-009
5.6643086e-009
6.043816e-009
6.8186502e-009
6.9808894e-009
7.7562009e-009
8.5356179e-009
8.8166845e-009
8.3774033e-009
7.9540768e-009
6.971099e-009
8.0480399e-009
8.4246983e-009
8.2775693e-009
8.6674989e-009
1.0069933e-008
1.0664478e-008
1.05085e-008
9.988004e-009
8.752376e-009
9.0155836e-009
9.5755311e-009
1.0675221e-008
1.0798917e-008
1.0068112e-008
9.7817837e-009
1.0281687e-008
6.3355447e-009
6.8182268e-009
8.3511672e-009
8.9758977e-009
8.5855959e-009
7.777847e-009
7.5953215e-009
7.4502477e-009
7.0406697e-009
7.6146774e-009
8.2731474e-009
8.6146252e-009
8.8426572e-009
8.2742806e-009
7.615163e-009
7.3438932e-009
7.9463394e-009
8.5814953e-009
8.5377569e-009
8.7168013e-009
8.9668985e-009
8.813607e-009
8.5564039e-009
8.3636088e-009
8.77733e-009
8.7664522e-009
9.3191317e-009
9.3986866e-009
9.267199e-009
8.5345355e-009
8.2998699e-009
7.8542672e-009
8.1413387e-009
8.6352368e-009
8.3925111e-009
8.3770034e-009
7.7999401e-009
6.6554819e-009
5.8376176e-009
5.3790602e-009
5.1364952e-009
5.1985695e-009
5.4783649e-009
5.7142411e-009
5.3282104e-009
5.1177204e-009
5.2115482e-009
5.6752707e-009
5.4845292e-009
5.2764109e-009
5.5133927e-009
5.8325343e-009
5.9390099e-009
5.8615584e-009
6.1598459e-009
5.5456524e-009
5.0874068e-009
5.8396483e-009
5.6552283e-009
5.7165087e-009
5.587073e-009
5.4581145e-009
6.0899555e-009
5.9203896e-009
5.7114775e-009
5.8004107e-009
4.8713116e-009
4.4675779e-009
4.7851464e-009
4.7821161e-009
5.049439e-009
5.4858204e-009
4.9950273e-009
5.0457248e-009
4.7710849e-009
5.3724239e-009
5.4902714e-009
4.936434e-009
4.933092e-009
5.7910357e-009
5.602104e-009
5.7661406e-009
5.7454925e-009
4.8617396e-009
3.9647934e-009
4.2660061e-009
4.0594641e-009
4.0151997e-009
3.9388002e-009
3.9849668e-009
4.0410832e-009
3.9322435e-009
3.9739815e-009
3.6431494e-009
4.0452431e-009
5.5976804e-009
6.4964411e-009
6.8509792e-009
7.0124342e-009
7.835777e-009
8.1205749e-009
8.2926956e-009
8.3740411e-009
8.8503385e-009
8.7689374e-009
9.6708101e-009
1.0562718e-008
1.0362977e-008
9.7776976e-009
9.5273939e-009
8.8607389e-009
7.8540627e-009
7.5141672e-009
7.068248e-009
6.3287595e-009
5.5772562e-009
5.4531972e-009
4.9619318e-009
4.5751024e-009
4.4140739e-009
4.4522842e-009
4.8777661e-009
5.2985093e-009
5.5994852e-009
4.9908193e-009
4.6572404e-009
4.9583721e-009
5.0008488e-009
5.0624506e-009
4.2155113e-009
3.7372006e-009
4.0530256e-009
4.0639045e-009
4.5401093e-009
4.0916576e-009
4.2516954e-009
4.6097059e-009
4.9200081e-009
5.0051475e-009
4.8207226e-009
4.2046346e-009
4.5447959e-009
5.1317582e-009
5.4779244e-009
4.8770069e-009
5.7302072e-009
5.7325487e-009
5.5443397e-009
4.8072181e-009
4.3635099e-009
4.7725598e-009
5.1863533e-009
5.2405183e-009
5.7056629e-009
5.530881e-009
5.5068408e-009
4.5282851e-009
4.5871937e-009
4.6505293e-009
5.0632123e-009
5.2319385e-009
5.5848986e-009
5.8349909e-009
5.7750818e-009
5.9243711e-009
5.6623741e-009
5.1167527e-009
5.660424e-009
5.3126242e-009
4.5887787e-009
4.0303584e-009
4.0077354e-009
4.4118908e-009
4.7444643e-009
5.1677351e-009
5.9588406e-009
6.462221e-009
6.2648512e-009
6.5735609e-009
6.8535219e-009
7.0630115e-009
7.29336e-009
7.5941751e-009
8.8638777e-009
9.8806184e-009
1.022188e-008
1.016766e-008
9.885914e-009
9.3170667e-009
9.5075918e-009
9.0209141e-009
8.6315571e-009
7.9031287e-009
7.0157427e-009
7.3860796e-009
7.8166216e-009
7.680392e-009
7.5139868e-009
7.7640839e-009
7.6393917e-009
8.0522306e-009
8.229017e-009
8.7788491e-009
8.1554899e-009
8.5389421e-009
8.8871636e-009
9.6046368e-009
9.3167256e-009
9.2909419e-009
9.1708326e-009
9.3972314e-009
9.5499932e-009
9.7654877e-009
9.6132985e-009
9.627494e-009
9.53551e-009
8.6617166e-009
8.5730443e-009
8.2625403e-009
6.5770688e-009
4.9756516e-009
4.578405e-009
4.0108051e-009
4.4478245e-009
4.7973592e-009
4.4816376e-009
4.4229883e-009
3.9919248e-009
4.2341443e-009
3.4082175e-009
3.4904348e-009
3.6877611e-009
4.0153573e-009
4.5253733e-009
4.4934287e-009
3.8070275e-009
3.3891532e-009
3.9039907e-009
4.4714431e-009
4.8805733e-009
5.7654761e-009
5.9891817e-009
5.947604e-009
6.3893571e-009
5.351395e-009
4.5627615e-009
3.9796933e-009
4.5966802e-009
4.4255314e-009
2.8708875e-009
2.89251e-009
2.8623041e-009
2.8469523e-009
3.0441155e-009
3.0472508e-009
3.5640631e-009
3.7819197e-009
4.3304904e-009
3.6197602e-009
4.1923409e-009
3.4577469e-009
3.5869711e-009
3.8048374e-009
4.5505967e-009
5.2816626e-009
6.2148165e-009
7.0994634e-009
7.0706796e-009
7.057383e-009
6.5379875e-009
6.8760984e-009
6.1269669e-009
5.4761156e-009
6.3094114e-009
6.2998989e-009
5.4177337e-009
5.7973969e-009
6.2137083e-009
5.9201136e-009
5.5768917e-009
6.0704782e-009
7.1888156e-009
7.2992361e-009
6.8689599e-009
6.1041854e-009
5.7105719e-009
4.9151396e-009
5.6128692e-009
6.0901795e-009
5.8416096e-009
6.1858764e-009
7.4911312e-009
8.5581175e-009
8.7729789e-009
7.978657e-009
6.9403783e-009
8.0433894e-009
8.9752819e-009
1.0059801e-008
9.6100926e-009
8.8789759e-009
8.8168558e-009
8.8811313e-009
9.5455246e-009
1.0250993e-008
1.0796242e-008
9.4490579e-009
8.9325162e-009
9.0527306e-009
8.6918203e-009
8.075255e-009
8.8861139e-009
8.9071034e-009
8.2169059e-009
7.9075074e-009
7.7606949e-009
6.8533996e-009
5.9378883e-009
6.1246244e-009
7.7316743e-009
8.0901572e-009
6.9611812e-009
6.597904e-009
6.3570776e-009
6.1794515e-009
5.8348174e-009
5.6595582e-009
5.1415945e-009
4.8250807e-009
4.2565499e-009
4.109265e-009
4.4487883e-009
4.7996932e-009
5.5957029e-009
5.6580889e-009
5.4224785e-009
4.5883332e-009
4.9551976e-009
5.4203422e-009
5.734112e-009
6.0584696e-009
6.0344293e-009
5.4775919e-009
4.419399e-009
4.2013261e-009
5.2615185e-009
7.1771525e-009
8.8553021e-009
9.2542415e-009
9.2970347e-009
9.0359874e-009
7.8488615e-009
7.3184106e-009
7.3694198e-009
7.6398986e-009
7.4227754e-009
7.0288404e-009
8.4767768e-009
9.7949911e-009
1.0390486e-008
1.0011561e-008
8.8652081e-009
7.9953645e-009
8.3484755e-009
9.2922172e-009
9.5960372e-009
9.3183972e-009
8.6778122e-009
7.611564e-009
6.6489679e-009
5.807566e-009
4.4295682e-009
3.4935145e-009
3.7461441e-009
3.7453249e-009
3.9037799e-009
4.4629335e-009
5.406831e-009
6.2191168e-009
6.4391893e-009
6.9518912e-009
7.2048325e-009
6.6658491e-009
5.3360465e-009
5.1190791e-009
5.4143617e-009
5.1822335e-009
5.2852221e-009
5.9300177e-009
5.911661e-009
5.7010151e-009
5.4519727e-009
5.8682938e-009
6.0578693e-009
5.854178e-009
6.1085414e-009
5.6357583e-009
5.4897348e-009
5.7060182e-009
5.2281848e-009
4.6022979e-009
4.5054145e-009
5.1552654e-009
5.2653644e-009
5.3435541e-009
5.5211245e-009
5.3365487e-009
5.3249907e-009
4.950965e-009
4.7817108e-009
4.4626743e-009
5.1700371e-009
5.7383563e-009
5.4036719e-009
4.7485592e-009
4.1956714e-009
4.3730812e-009
5.0079222e-009
5.6846369e-009
6.5602789e-009
6.2153233e-009
5.8280264e-009
5.5288943e-009
5.3207712e-009
4.9533884e-009
5.7659811e-009
7.2085505e-009
9.2423691e-009
1.0493273e-008
1.0995703e-008
1.114452e-008
1.0888046e-008
1.1425712e-008
1.2048865e-008
1.1487917e-008
1.0811945e-008
1.0618993e-008
1.050315e-008
9.7925755e-009
9.1317696e-009
8.871818e-009
6.9678266e-009
4.5752786e-009
4.0372449e-009
3.825172e-009
4.0752691e-009
4.7954356e-009
5.51512e-009
6.1291069e-009
6.4272385e-009
5.8384819e-009
5.7856833e-009
5.8562803e-009
6.1005332e-009
6.4694529e-009
6.5863507e-009
6.3602177e-009
5.8733792e-009
5.2756128e-009
5.6854517e-009
5.6843256e-009
5.3324203e-009
5.628336e-009
6.1704245e-009
6.4159437e-009
6.2079764e-009
5.5343716e-009
5.1352255e-009
4.2783317e-009
4.6635275e-009
5.113029e-009
5.4555572e-009
6.3084457e-009
6.4321374e-009
5.6450819e-009
4.7911978e-009
4.5764366e-009
4.6043758e-009
4.7168514e-009
4.781765e-009
5.0740524e-009
5.1190567e-009
4.6260526e-009
4.5681988e-009
4.3700303e-009
3.9738843e-009
3.6971939e-009
3.9393867e-009
4.1172737e-009
5.2822285e-009
5.7764432e-009
5.4904216e-009
4.9384835e-009
4.7543801e-009
6.0537907e-009
6.7951327e-009
7.4394511e-009
7.9512081e-009
8.7794438e-009
8.7557153e-009
8.6724245e-009
8.7863174e-009
9.4050381e-009
9.7497822e-009
9.8736298e-009
9.4992924e-009
9.5566231e-009
9.5091963e-009
9.2803749e-009
8.6927238e-009
8.8409076e-009
9.2545404e-009
8.3158437e-009
7.2157819e-009
7.7155291e-009
8.5657293e-009
8.5469778e-009
8.1049316e-009
7.8795875e-009
7.9110442e-009
7.4940416e-009
7.8286704e-009
8.1293142e-009
8.546266e-009
8.9370698e-009
8.1650241e-009
7.3923526e-009
7.2020081e-009
7.7418052e-009
8.3764879e-009
8.4944157e-009
8.8753379e-009
8.9951603e-009
8.8508754e-009
8.7429342e-009
8.5006833e-009
9.1044513e-009
9.1218027e-009
9.6642126e-009
9.5292493e-009
9.5143699e-009
8.8243331e-009
8.781902e-009
8.7775275e-009
9.2006425e-009
9.783733e-009
9.2116495e-009
8.0518623e-009
7.1103589e-009
6.8014328e-009
6.7556643e-009
6.6374495e-009
5.8182435e-009
5.6403836e-009
6.2915763e-009
6.5066738e-009
5.997082e-009
6.2384882e-009
5.988652e-009
5.3891359e-009
5.464793e-009
5.4930488e-009
5.5985747e-009
5.4625058e-009
5.347291e-009
6.0916331e-009
5.8798768e-009
6.4854821e-009
7.1832069e-009
6.8423666e-009
6.0519993e-009
4.9550983e-009
4.8793806e-009
4.9931177e-009
4.7011009e-009
4.7004424e-009
5.0695179e-009
5.8318698e-009
5.8685023e-009
5.6278269e-009
5.6424997e-009
5.4151004e-009
5.3256488e-009
5.4245319e-009
5.4134414e-009
5.7997379e-009
5.5862478e-009
5.842983e-009
4.7909509e-009
4.5090446e-009
5.3442349e-009
5.4721929e-009
5.6929033e-009
5.958247e-009
5.9336869e-009
5.0967048e-009
4.0609902e-009
4.3857073e-009
4.7746888e-009
4.8136914e-009
4.3768307e-009
4.3157642e-009
4.845635e-009
4.8815808e-009
4.9859411e-009
4.3976131e-009
4.9823611e-009
5.9821471e-009
6.5305035e-009
7.5829524e-009
7.8591195e-009
8.4361304e-009
7.9711363e-009
8.2463538e-009
8.4220297e-009
8.0405819e-009
8.109601e-009
8.2385087e-009
8.4016975e-009
8.2213879e-009
8.3771546e-009
8.9116651e-009
9.8242766e-009
9.6420677e-009
9.2862126e-009
8.7639826e-009
8.8661871e-009
9.5756002e-009
9.4736616e-009
8.2645809e-009
5.547801e-009
4.576044e-009
5.8264752e-009
6.8244122e-009
7.0722934e-009
6.6293791e-009
6.1673396e-009
5.5251815e-009
5.0836844e-009
4.4088182e-009
4.8722242e-009
5.1833105e-009
4.6898291e-009
4.477917e-009
4.3973097e-009
4.2228492e-009
3.7747189e-009
4.2278488e-009
4.9413772e-009
5.6865083e-009
5.5343191e-009
4.8878899e-009
4.3414843e-009
2.843086e-009
3.2290708e-009
3.6390704e-009
4.4120052e-009
5.7899523e-009
6.0395672e-009
6.0000447e-009
5.3420829e-009
5.0183028e-009
5.0378653e-009
5.028046e-009
4.2646936e-009
3.9804155e-009
3.7108259e-009
4.3361895e-009
4.2985567e-009
3.594937e-009
3.3593168e-009
4.9617887e-009
5.4302499e-009
4.8356491e-009
4.9103566e-009
5.8733792e-009
6.7344837e-009
7.1337349e-009
7.7935404e-009
7.6903354e-009
8.1998814e-009
7.9184427e-009
6.5837456e-009
5.4233229e-009
4.9475446e-009
6.0173702e-009
5.9397678e-009
5.5175469e-009
6.9425739e-009
7.311966e-009
8.420193e-009
8.7069479e-009
7.6667698e-009
7.4232551e-009
8.3586249e-009
1.0084488e-008
1.0123331e-008
8.661912e-009
8.9730032e-009
8.8569351e-009
8.8795049e-009
9.1701267e-009
8.7676641e-009
8.2400525e-009
7.6836144e-009
6.8485268e-009
6.7946981e-009
6.846657e-009
6.8614808e-009
7.0418978e-009
7.3539363e-009
7.6514324e-009
7.8363495e-009
8.0034174e-009
8.6132914e-009
8.6042587e-009
9.0558934e-009
9.1688415e-009
9.129846e-009
9.0091036e-009
8.8367094e-009
8.8954622e-009
8.9863703e-009
8.9637473e-009
8.8625196e-009
8.7469104e-009
9.0988429e-009
9.3453068e-009
9.002331e-009
8.6134488e-009
7.8089385e-009
5.9540044e-009
4.4578196e-009
4.4345708e-009
4.0329632e-009
4.3336225e-009
4.8276294e-009
4.4403292e-009
4.238685e-009
4.1596589e-009
4.9389639e-009
3.5375795e-009
3.3658024e-009
3.4067011e-009
3.4703484e-009
4.2647754e-009
3.6046025e-009
3.3008876e-009
4.0630788e-009
5.3327911e-009
5.4792362e-009
5.0439048e-009
5.4237239e-009
4.6610157e-009
4.8930225e-009
5.0283296e-009
4.4949542e-009
4.3667068e-009
4.3002376e-009
4.6608609e-009
4.8103865e-009
4.1259577e-009
4.2652145e-009
3.7790847e-009
3.3531527e-009
3.3012209e-009
3.474211e-009
3.8233796e-009
3.6233142e-009
3.7323905e-009
3.6414365e-009
3.9198123e-009
3.9234017e-009
4.2703617e-009
4.7552549e-009
4.4471178e-009
4.6317938e-009
5.7412871e-009
5.9202845e-009
5.6898852e-009
5.5207916e-009
4.1062967e-009
3.6358902e-009
4.0379855e-009
4.0408043e-009
4.1692347e-009
4.0353818e-009
4.2789967e-009
4.7722665e-009
5.1459249e-009
4.8480541e-009
4.3463617e-009
5.6249182e-009
6.2403272e-009
5.4401562e-009
4.6791756e-009
4.9159966e-009
6.1522118e-009
6.3519026e-009
5.9026668e-009
5.882099e-009
5.6490162e-009
5.190454e-009
5.4961686e-009
5.2894724e-009
5.093364e-009
5.7754457e-009
6.5802997e-009
7.1652116e-009
7.3059684e-009
7.6935311e-009
7.425685e-009
7.0494483e-009
6.7882354e-009
8.1634892e-009
9.2168877e-009
9.0767133e-009
9.1275618e-009
8.477027e-009
7.1217875e-009
7.2717051e-009
7.6681169e-009
7.7621054e-009
7.6029665e-009
7.9470726e-009
7.6247146e-009
7.4567364e-009
7.7539135e-009
6.6164049e-009
6.2848813e-009
6.2801172e-009
6.4488434e-009
6.6448962e-009
6.8542348e-009
7.102116e-009
7.3757555e-009
6.4597669e-009
5.8523673e-009
5.7238813e-009
6.004003e-009
5.0192865e-009
4.4469619e-009
4.3992185e-009
4.3268223e-009
4.5170357e-009
4.5988536e-009
4.5574366e-009
5.3758784e-009
5.6907537e-009
5.435234e-009
4.7230769e-009
4.5321796e-009
5.2134723e-009
5.6511199e-009
4.9320131e-009
4.5853237e-009
4.6532373e-009
4.3304069e-009
5.6639477e-009
6.8456461e-009
7.8129302e-009
8.1573577e-009
8.364159e-009
8.715697e-009
8.8795238e-009
8.7632084e-009
8.2860031e-009
8.3317964e-009
8.0797491e-009
7.7744562e-009
7.8986252e-009
7.8507211e-009
7.4155455e-009
6.9626814e-009
6.5554704e-009
6.9393951e-009
7.1003777e-009
7.4094137e-009
7.4812769e-009
6.487872e-009
4.6805731e-009
3.2355811e-009
3.0524274e-009
3.2988913e-009
3.9147679e-009
4.1732466e-009
4.4318713e-009
4.7796155e-009
5.2698853e-009
5.7897111e-009
5.6571999e-009
5.357196e-009
5.8285818e-009
6.0015718e-009
6.0035213e-009
5.0979646e-009
4.9329791e-009
4.7899556e-009
4.5636691e-009
5.117373e-009
5.5735857e-009
5.1603746e-009
4.7567236e-009
4.9069602e-009
5.446526e-009
5.8993417e-009
5.5988519e-009
5.9191039e-009
5.4749234e-009
4.4243134e-009
3.5497262e-009
4.2965958e-009
4.3227963e-009
3.4069685e-009
4.0961606e-009
4.8183823e-009
5.3129136e-009
5.8496351e-009
6.3959948e-009
6.2592879e-009
5.5359148e-009
4.5954341e-009
5.2490837e-009
5.2003858e-009
4.765215e-009
5.3494939e-009
5.073276e-009
4.4268467e-009
3.5745308e-009
3.4402055e-009
3.5728972e-009
3.8680289e-009
4.4169161e-009
4.7717707e-009
4.9150551e-009
4.9347832e-009
4.8017143e-009
5.0309525e-009
5.9532069e-009
7.4346452e-009
8.8048438e-009
9.612542e-009
9.3843537e-009
9.2680383e-009
9.759248e-009
9.2117321e-009
8.7711847e-009
8.9299563e-009
8.733054e-009
8.0847303e-009
8.8717302e-009
8.9751961e-009
8.2963802e-009
7.0617019e-009
4.9294783e-009
4.9473873e-009
4.6955763e-009
4.6250015e-009
4.7520926e-009
4.8440989e-009
5.0223074e-009
5.2465682e-009
5.1802597e-009
5.2454119e-009
5.3920908e-009
5.8026456e-009
6.3472666e-009
6.9276761e-009
6.9499269e-009
6.8053279e-009
6.4597416e-009
6.4903643e-009
6.4015434e-009
6.2525174e-009
6.1778322e-009
6.5029787e-009
6.5022447e-009
5.9622313e-009
5.5355103e-009
5.0059288e-009
5.0571582e-009
5.2318894e-009
5.5625684e-009
5.2915616e-009
5.1712915e-009
5.4902773e-009
5.1243118e-009
4.4586015e-009
4.6990654e-009
5.1362406e-009
5.2592992e-009
4.4507564e-009
4.121288e-009
5.3352221e-009
6.1874824e-009
5.8295721e-009
5.2828403e-009
5.2159814e-009
5.2605133e-009
5.3608233e-009
5.0057572e-009
4.5659988e-009
4.4458846e-009
4.6741828e-009
5.2617782e-009
5.3357016e-009
6.081456e-009
7.1179501e-009
7.5475424e-009
7.4732517e-009
6.4755757e-009
6.2535531e-009
6.9334286e-009
7.6216711e-009
8.0688058e-009
7.9382645e-009
8.5208047e-009
8.8992017e-009
9.0271597e-009
8.8789251e-009
9.3709287e-009
9.1233085e-009
8.3857096e-009
8.5980433e-009
7.2978249e-009
6.5593332e-009
7.2640661e-009
8.2739057e-009
8.5083596e-009
8.4320162e-009
8.1638535e-009
8.3718406e-009
7.9474135e-009
8.0426634e-009
7.9854811e-009
8.4779068e-009
9.0314824e-009
8.0557676e-009
7.1695423e-009
7.060123e-009
7.537271e-009
8.1714805e-009
8.4510746e-009
9.0338745e-009
9.0234221e-009
8.8881438e-009
8.9294646e-009
8.6377579e-009
9.1393305e-009
9.0954817e-009
9.4869437e-009
9.0004558e-009
1.0356433e-008
9.0342186e-009
9.2639341e-009
9.7007878e-009
1.0259946e-008
1.0932229e-008
1.0030788e-008
7.7267212e-009
6.4207776e-009
6.9473838e-009
7.6737111e-009
7.8958388e-009
6.4999917e-009
6.0821978e-009
7.1047876e-009
7.2991066e-009
6.6659535e-009
7.3592561e-009
6.7657559e-009
5.0774402e-009
4.9249394e-009
4.8274228e-009
4.9877674e-009
5.5658904e-009
6.3323479e-009
5.8308113e-009
4.6477958e-009
4.1630077e-009
4.9323143e-009
5.1539647e-009
4.9355801e-009
5.1426979e-009
5.6934797e-009
5.4836179e-009
6.485826e-009
6.5485285e-009
6.2209545e-009
5.397246e-009
5.7015385e-009
6.2194514e-009
6.284365e-009
6.9029347e-009
6.4363173e-009
5.7028239e-009
5.335597e-009
4.725509e-009
4.5181797e-009
4.7679603e-009
4.8442505e-009
5.0494739e-009
5.2774506e-009
6.0031448e-009
6.0187575e-009
6.1503535e-009
6.1218814e-009
5.33167e-009
4.1571871e-009
4.5054085e-009
5.4899135e-009
5.6121831e-009
4.8148612e-009
4.6465615e-009
5.6501869e-009
5.8309181e-009
5.9979007e-009
5.1520768e-009
5.9194791e-009
6.3666138e-009
6.5645659e-009
8.3149256e-009
8.7058049e-009
9.0364839e-009
8.92949e-009
8.7395375e-009
8.1046506e-009
8.2785879e-009
8.6388094e-009
9.1535665e-009
9.9016975e-009
9.2415295e-009
8.8594437e-009
9.2782875e-009
1.0153925e-008
1.0111397e-008
9.4596011e-009
9.5349417e-009
8.2929922e-009
7.3435065e-009
7.1208557e-009
6.6242136e-009
5.5802465e-009
5.7307972e-009
5.8337907e-009
5.9552713e-009
6.5291231e-009
6.6953168e-009
6.7880391e-009
6.3860488e-009
6.393918e-009
5.6373644e-009
4.6208846e-009
3.6507055e-009
3.5021495e-009
4.9720552e-009
5.8454862e-009
5.5735296e-009
5.3985919e-009
4.8596036e-009
4.8069608e-009
5.2240758e-009
5.3267527e-009
5.4276909e-009
4.9906208e-009
5.3244557e-009
4.8641646e-009
4.4999328e-009
5.072835e-009
5.0699654e-009
4.5068064e-009
4.1871368e-009
5.266133e-009
5.7881563e-009
6.0399921e-009
6.8200374e-009
6.8301225e-009
6.9767284e-009
7.2125997e-009
6.9169449e-009
6.2096872e-009
5.669121e-009
5.1789611e-009
4.8022519e-009
5.7750685e-009
6.3452823e-009
5.7268225e-009
4.7493723e-009
4.9146212e-009
5.4230519e-009
5.769223e-009
4.6641011e-009
4.6667592e-009
4.7525317e-009
4.7237479e-009
4.7618025e-009
5.3035744e-009
5.8987624e-009
5.2210423e-009
5.1921076e-009
4.874011e-009
5.8180692e-009
6.8864776e-009
7.8771483e-009
8.9776317e-009
9.583875e-009
9.5931663e-009
8.3722365e-009
7.707325e-009
7.8529763e-009
7.6010897e-009
7.8279561e-009
8.441943e-009
8.8326616e-009
8.514414e-009
7.848548e-009
7.4641001e-009
6.6813108e-009
6.2033166e-009
5.8766924e-009
6.0425695e-009
6.5698089e-009
6.9437887e-009
7.663473e-009
7.6204683e-009
7.7778178e-009
8.4477338e-009
9.0530274e-009
9.5728446e-009
9.4505194e-009
8.9039531e-009
8.468461e-009
8.382477e-009
8.6200918e-009
8.5755092e-009
8.3775014e-009
7.9595516e-009
7.8805222e-009
8.5701917e-009
9.1551037e-009
9.3429453e-009
8.6538533e-009
7.3553368e-009
5.33094e-009
3.9399875e-009
4.2907365e-009
4.0551213e-009
4.2194205e-009
4.8578995e-009
4.3990208e-009
4.0543817e-009
4.327393e-009
4.2158162e-009
4.8160547e-009
4.2824431e-009
3.3318519e-009
4.1994337e-009
4.9126456e-009
4.6952058e-009
4.8857309e-009
4.5011224e-009
4.3024815e-009
3.8562457e-009
4.0929157e-009
3.7108299e-009
3.3328496e-009
3.8384411e-009
3.667302e-009
3.6385134e-009
4.1706521e-009
4.620782e-009
4.7250417e-009
5.1952415e-009
5.3810279e-009
5.6379189e-009
4.6958652e-009
3.859353e-009
3.5583264e-009
3.9011711e-009
4.0826961e-009
3.4647088e-009
3.1342906e-009
3.6631128e-009
3.6472837e-009
4.0038769e-009
4.702712e-009
5.3865324e-009
5.6055042e-009
5.3338642e-009
6.3264294e-009
6.4302167e-009
5.8733792e-009
5.2204727e-009
5.6361558e-009
5.8734589e-009
5.3189835e-009
3.7027172e-009
3.7523091e-009
4.5642736e-009
5.0785582e-009
4.4866409e-009
3.5693909e-009
4.2047043e-009
4.8306962e-009
4.1070066e-009
4.6938081e-009
5.0053717e-009
4.9901806e-009
4.2827622e-009
4.2881037e-009
4.813132e-009
4.8249558e-009
4.784167e-009
4.9200244e-009
5.4801277e-009
5.6232563e-009
6.2392935e-009
6.8107735e-009
6.9469524e-009
7.1346333e-009
7.171894e-009
7.3333539e-009
7.3355395e-009
7.919346e-009
7.231832e-009
8.000033e-009
8.642301e-009
8.950699e-009
8.8827298e-009
8.5659043e-009
8.7494797e-009
8.4683624e-009
8.3368715e-009
7.8580932e-009
7.7340293e-009
7.8351234e-009
7.7538829e-009
6.6512935e-009
5.7828671e-009
4.7444277e-009
4.8448935e-009
5.0467953e-009
5.9902204e-009
6.9483486e-009
7.0251113e-009
6.0999619e-009
6.3167178e-009
7.1806713e-009
7.1149083e-009
6.7781736e-009
6.1508646e-009
5.5848615e-009
5.4495816e-009
5.525716e-009
5.6925429e-009
5.8503647e-009
5.9750013e-009
5.6633918e-009
5.1482625e-009
5.2650044e-009
6.045527e-009
6.1771181e-009
5.3736306e-009
4.2993223e-009
4.0945207e-009
4.8799426e-009
4.8385208e-009
4.5716243e-009
4.8770223e-009
5.5979729e-009
6.1873118e-009
6.61706e-009
6.4991617e-009
6.6068987e-009
6.8399259e-009
7.0871788e-009
8.4586436e-009
8.6992634e-009
8.4890899e-009
8.1046323e-009
7.7238128e-009
8.6108315e-009
8.2707753e-009
8.0699282e-009
8.2181071e-009
8.746452e-009
7.7257108e-009
8.3757224e-009
9.2237115e-009
8.5670111e-009
7.6563992e-009
6.9260714e-009
6.6373664e-009
5.6520119e-009
5.3138599e-009
5.074928e-009
4.0873576e-009
4.0914427e-009
5.0339229e-009
5.6194631e-009
6.2116463e-009
6.1725913e-009
5.095283e-009
4.2752028e-009
4.7052724e-009
4.7983112e-009
5.3411935e-009
4.8598828e-009
4.746879e-009
4.1655494e-009
3.9451048e-009
4.9495239e-009
5.2171537e-009
4.4090882e-009
3.8124322e-009
4.3619477e-009
5.0247581e-009
5.7408142e-009
5.9267613e-009
4.9817027e-009
4.9176832e-009
4.4077747e-009
4.1811644e-009
3.7886515e-009
3.0104451e-009
3.2840895e-009
3.3793345e-009
3.8650215e-009
5.1731254e-009
6.2816689e-009
5.6635256e-009
5.3108265e-009
5.399448e-009
4.9266649e-009
4.9302727e-009
5.1408678e-009
5.7441111e-009
5.433125e-009
4.9364878e-009
4.9190807e-009
5.3020606e-009
4.5571905e-009
4.6944749e-009
5.2790703e-009
5.1076098e-009
5.0922531e-009
4.7319759e-009
5.0612329e-009
5.6867524e-009
5.916312e-009
6.8812243e-009
8.368984e-009
9.3079821e-009
9.093859e-009
8.5727296e-009
9.4046033e-009
9.8861799e-009
9.7483675e-009
9.4188991e-009
9.5369073e-009
9.7283821e-009
9.8922089e-009
9.2724877e-009
9.0469829e-009
8.1426876e-009
6.1901844e-009
5.283678e-009
5.8575298e-009
5.5659805e-009
5.1747339e-009
4.7087496e-009
4.1730779e-009
3.9155079e-009
4.0658979e-009
4.5220375e-009
4.7051405e-009
4.9279013e-009
5.504758e-009
6.2250803e-009
7.2690015e-009
7.5396361e-009
7.7372766e-009
7.6438704e-009
7.2952768e-009
7.1187611e-009
7.1726145e-009
6.7273284e-009
6.835533e-009
6.5885458e-009
5.7164862e-009
5.5366491e-009
4.8766321e-009
4.8096077e-009
4.9772283e-009
5.5051008e-009
5.4625685e-009
5.3163892e-009
5.3389565e-009
5.804257e-009
5.8541655e-009
5.4624416e-009
5.3644477e-009
5.562244e-009
6.1134982e-009
6.3680223e-009
5.9010883e-009
4.5253064e-009
4.2866911e-009
4.845533e-009
5.373873e-009
5.3515714e-009
5.2984514e-009
5.856665e-009
6.1870275e-009
6.6264138e-009
6.3685223e-009
6.256629e-009
7.3631173e-009
7.7952421e-009
7.6406812e-009
8.4540726e-009
8.5360512e-009
9.360493e-009
9.4401047e-009
9.1792133e-009
9.5268015e-009
9.7042113e-009
1.0447599e-008
1.1199051e-008
1.0466352e-008
9.45351e-009
8.8884516e-009
8.7092476e-009
8.5883493e-009
8.8047887e-009
8.2942471e-009
6.2798062e-009
5.9028844e-009
6.812603e-009
7.9820822e-009
8.4697415e-009
8.7591008e-009
8.4481195e-009
8.8326371e-009
8.4007854e-009
8.2566564e-009
7.8416479e-009
8.4095475e-009
9.125895e-009
7.9465111e-009
6.9467319e-009
6.9182379e-009
7.3327367e-009
7.966473e-009
8.4077335e-009
9.1924111e-009
9.0516839e-009
8.9254122e-009
9.115995e-009
8.7748324e-009
9.1742097e-009
9.0691606e-009
9.3096748e-009
8.2839755e-009
8.3065477e-009
8.2295736e-009
8.4125158e-009
8.7947067e-009
9.1966413e-009
9.8632407e-009
1.0075102e-008
7.7282169e-009
5.5308071e-009
5.624479e-009
5.4301092e-009
5.4841185e-009
4.9013619e-009
4.596069e-009
5.0490479e-009
5.9001978e-009
5.9826488e-009
6.2412785e-009
6.6629714e-009
6.5351185e-009
6.1710475e-009
4.9553239e-009
4.7187638e-009
5.6271139e-009
6.0677664e-009
6.2650902e-009
6.6483818e-009
5.7135943e-009
4.8116708e-009
4.7097321e-009
5.1740877e-009
5.5493192e-009
6.1522459e-009
6.8381215e-009
7.211624e-009
6.1512201e-009
5.9746995e-009
5.8882431e-009
5.3492597e-009
5.5230411e-009
5.1681309e-009
4.8095924e-009
5.1646028e-009
5.7395602e-009
5.9784413e-009
5.850116e-009
5.8191163e-009
5.8225682e-009
5.5747921e-009
5.5012903e-009
5.7076192e-009
5.4791192e-009
4.7829168e-009
4.5160155e-009
4.0320213e-009
4.5015831e-009
5.6245034e-009
5.2784472e-009
5.0670123e-009
5.2998885e-009
5.6613763e-009
4.9890377e-009
4.0515619e-009
3.3003752e-009
3.1507136e-009
3.6389283e-009
5.3027059e-009
7.1649287e-009
7.6542537e-009
7.710474e-009
7.6736301e-009
8.4863835e-009
8.7848317e-009
9.1286261e-009
9.5065507e-009
1.0321988e-008
9.078616e-009
8.2187221e-009
7.5361124e-009
7.2715877e-009
7.9729456e-009
8.3169007e-009
9.4290774e-009
9.3950777e-009
8.5985448e-009
8.0759933e-009
8.3499494e-009
8.0918973e-009
8.9135046e-009
8.9735188e-009
7.5498631e-009
6.8381784e-009
6.7363955e-009
6.4345799e-009
6.0287958e-009
5.2862975e-009
4.8707195e-009
4.3965192e-009
4.2612344e-009
4.443076e-009
3.7004219e-009
3.1794484e-009
3.8191888e-009
4.5219687e-009
4.8594465e-009
5.461896e-009
4.8243159e-009
4.3701807e-009
3.7049477e-009
3.778238e-009
4.3609389e-009
3.7524337e-009
3.8287191e-009
4.352486e-009
4.8677155e-009
5.1671085e-009
5.4508634e-009
5.8245169e-009
5.5476707e-009
5.6923723e-009
5.2180113e-009
4.5949735e-009
4.0087397e-009
3.3204415e-009
3.5915535e-009
3.9574682e-009
3.7735255e-009
3.9700556e-009
4.5780375e-009
4.2514133e-009
4.2385891e-009
4.3667078e-009
4.021908e-009
3.8706685e-009
3.837151e-009
4.0272037e-009
4.8337963e-009
4.2086984e-009
4.2002964e-009
4.6987822e-009
4.2384862e-009
4.7247966e-009
4.6002652e-009
3.215001e-009
3.8500027e-009
4.9534862e-009
5.1944176e-009
5.3900028e-009
6.7256037e-009
7.8109165e-009
7.8181574e-009
7.142025e-009
6.5681224e-009
7.0572819e-009
7.870196e-009
8.3892193e-009
7.4749694e-009
7.4299095e-009
7.5569227e-009
6.8766798e-009
6.7025359e-009
6.7755047e-009
7.7702858e-009
8.0884777e-009
8.2589426e-009
7.5649561e-009
7.768918e-009
8.843643e-009
1.0060416e-008
9.7976256e-009
7.5305334e-009
6.8374966e-009
6.8313104e-009
6.704563e-009
7.0104334e-009
7.3226253e-009
7.3914934e-009
7.7536143e-009
8.5423528e-009
8.1044938e-009
7.3613672e-009
7.3777738e-009
8.1118398e-009
7.780321e-009
7.3266533e-009
6.3899762e-009
6.5027587e-009
6.8320205e-009
6.7259763e-009
6.5583048e-009
6.7809049e-009
6.4206278e-009
4.9400884e-009
4.3015586e-009
4.5265353e-009
4.390145e-009
3.8502119e-009
4.8663244e-009
5.1598732e-009
6.8786303e-009
7.8331204e-009
7.9734e-009
7.4494313e-009
5.3976933e-009
3.8888729e-009
3.8853702e-009
3.8159837e-009
5.7197686e-009
7.3963402e-009
6.0410958e-009
5.111047e-009
5.5889856e-009
6.7254985e-009
6.685338e-009
6.5914595e-009
6.1057217e-009
4.751427e-009
4.8599481e-009
4.5878406e-009
3.873151e-009
3.8336236e-009
3.715253e-009
3.4747432e-009
3.6854893e-009
3.9254759e-009
3.9861232e-009
4.6445115e-009
4.7343895e-009
5.4755659e-009
5.1535245e-009
4.3530419e-009
4.6469073e-009
5.4456005e-009
6.763659e-009
7.5249054e-009
8.0393459e-009
8.1567161e-009
7.7085859e-009
6.6315941e-009
6.2373426e-009
4.9743735e-009
3.7193086e-009
3.524145e-009
2.9944783e-009
3.0339549e-009
3.3159711e-009
4.7498473e-009
4.9383221e-009
4.8232729e-009
5.0676767e-009
5.9158266e-009
6.8703118e-009
6.5272556e-009
5.8988412e-009
4.5608177e-009
4.4348642e-009
4.6184396e-009
4.3558095e-009
4.4115622e-009
4.4018939e-009
4.6274989e-009
5.1188693e-009
4.9779011e-009
4.2132873e-009
4.9671067e-009
6.0682232e-009
6.3740984e-009
7.028688e-009
8.1195333e-009
7.4279186e-009
7.949153e-009
7.8462598e-009
7.8193754e-009
8.1750238e-009
7.3072256e-009
7.1743175e-009
8.0624417e-009
8.3762164e-009
8.7127396e-009
7.5466285e-009
6.4388281e-009
7.0591316e-009
7.5402309e-009
7.2466313e-009
6.5810866e-009
5.1152406e-009
3.7876442e-009
3.472874e-009
4.1434231e-009
4.4876899e-009
4.3750076e-009
4.6571797e-009
5.2784329e-009
6.0243529e-009
6.1030101e-009
6.9307782e-009
5.8733792e-009
4.8725424e-009
4.3093835e-009
4.2278265e-009
4.8163716e-009
5.0076905e-009
6.2429512e-009
8.0685259e-009
8.2631614e-009
6.9946695e-009
5.7508158e-009
4.3849885e-009
4.226322e-009
4.1212275e-009
3.6699316e-009
2.3832642e-009
2.7589728e-009
3.4932044e-009
2.6623806e-009
2.8010822e-009
4.0470913e-009
5.7601649e-009
6.5869833e-009
6.612239e-009
6.2007666e-009
6.5414003e-009
7.6982949e-009
8.5108876e-009
8.4418177e-009
8.0489883e-009
7.5273866e-009
7.7896494e-009
8.0301035e-009
8.3114866e-009
8.0420626e-009
7.2583285e-009
7.6951871e-009
7.3943164e-009
7.415934e-009
6.8358707e-009
6.6260138e-009
6.4915228e-009
6.043076e-009
5.6341312e-009
5.2939191e-009
5.3515664e-009
4.4532711e-009
3.5249659e-009
3.8665492e-009
4.4998074e-009
4.510214e-009
3.6711742e-009
3.5531152e-009
4.3721949e-009
4.3634763e-009
4.4795803e-009
5.2051185e-009
5.0867479e-009
4.552659e-009
4.9253677e-009
5.5134404e-009
4.8278257e-009
4.4571215e-009
4.3554994e-009
4.5430245e-009
4.4665227e-009
4.2004153e-009
4.5747019e-009
4.9987665e-009
4.4111155e-009
4.3532567e-009
4.3826229e-009
4.561143e-009
4.5193997e-009
3.842639e-009
3.8482971e-009
3.0304328e-009
2.9904282e-009
3.3372275e-009
3.7074085e-009
3.786543e-009
3.5021091e-009
4.0604737e-009
4.5886578e-009
5.2936586e-009
3.8425059e-009
2.6234657e-009
2.7492077e-009
2.9166677e-009
2.5007683e-009
2.4571353e-009
3.4111482e-009
3.9437642e-009
4.4830085e-009
4.7980445e-009
4.5309874e-009
4.6320864e-009
6.3345722e-009
7.5827924e-009
7.6532384e-009
7.673434e-009
7.2678106e-009
7.0941343e-009
6.8179163e-009
6.8234186e-009
8.2830482e-009
8.941271e-009
9.2632665e-009
9.8205207e-009
1.0557752e-008
1.025056e-008
8.9653196e-009
8.5056567e-009
8.239861e-009
8.3041414e-009
9.0069262e-009
8.706372e-009
7.2912489e-009
5.051488e-009
4.9925286e-009
4.3999733e-009
4.9253181e-009
5.8147135e-009
4.7811686e-009
4.1500658e-009
4.9076791e-009
5.5802834e-009
5.173389e-009
4.4122525e-009
5.4357822e-009
5.8443597e-009
5.8694596e-009
5.6472762e-009
5.7515359e-009
6.2122535e-009
7.1316638e-009
7.9817081e-009
7.8789805e-009
7.3426805e-009
6.846993e-009
6.0303901e-009
5.9663706e-009
6.5790913e-009
7.100803e-009
7.5133253e-009
7.236635e-009
5.951862e-009
5.1477414e-009
4.8505087e-009
4.8359409e-009
4.784092e-009
5.1037109e-009
6.1037079e-009
6.524607e-009
7.0564291e-009
6.5667417e-009
5.7333902e-009
5.6316074e-009
5.4285444e-009
6.5249173e-009
7.0542119e-009
6.3744463e-009
5.7387656e-009
5.7624384e-009
6.5974729e-009
6.93479e-009
5.6563386e-009
5.1958819e-009
5.6657651e-009
6.1144778e-009
7.1827255e-009
7.8474304e-009
9.1906874e-009
8.9591801e-009
9.589991e-009
9.6546684e-009
9.5088835e-009
9.5377723e-009
9.7074434e-009
9.8391124e-009
1.0112518e-008
1.0193389e-008
9.855232e-009
9.5799565e-009
9.4799123e-009
8.9014293e-009
8.5352227e-009
7.9713527e-009
5.2617875e-009
5.2464357e-009
6.36114e-009
7.6902586e-009
8.4311234e-009
9.0861853e-009
8.7323855e-009
9.2934336e-009
8.8541573e-009
8.4706494e-009
7.6978148e-009
8.3411883e-009
9.2203076e-009
7.8372545e-009
6.7239216e-009
6.7763528e-009
7.1282025e-009
7.7614656e-009
8.3643923e-009
9.3509477e-009
9.0799457e-009
8.9626806e-009
9.3025253e-009
8.911907e-009
9.2090889e-009
9.0428396e-009
9.1324059e-009
9.0977731e-009
7.4181458e-009
7.539943e-009
8.5570003e-009
8.4446296e-009
8.9578088e-009
8.6986511e-009
8.1672505e-009
6.1801496e-009
4.4921407e-009
4.5933955e-009
5.4093096e-009
4.9136221e-009
5.4048367e-009
5.3120637e-009
4.8648783e-009
4.8748026e-009
4.5071033e-009
5.2922087e-009
5.7571926e-009
5.2338522e-009
3.6599224e-009
2.3656721e-009
3.101165e-009
2.7953948e-009
3.2591174e-009
4.241572e-009
5.4719381e-009
6.1398038e-009
5.8463601e-009
6.2835352e-009
6.160421e-009
5.619699e-009
5.5637348e-009
6.6809716e-009
6.3391816e-009
6.2764235e-009
7.2001e-009
6.2659408e-009
5.4532924e-009
6.430536e-009
7.3728507e-009
8.292261e-009
6.690688e-009
5.939662e-009
6.7592142e-009
7.1207019e-009
7.4507478e-009
6.250039e-009
5.9118822e-009
5.9613086e-009
6.0644627e-009
5.2611359e-009
4.5921091e-009
3.9121828e-009
3.4924944e-009
4.3408001e-009
4.6517305e-009
4.3630255e-009
4.5319075e-009
4.5788111e-009
3.5974112e-009
3.7199974e-009
4.6319806e-009
4.0862033e-009
3.6276411e-009
4.3229937e-009
5.5927044e-009
7.1873207e-009
7.6458824e-009
7.7124794e-009
7.6580477e-009
8.1401989e-009
8.2563613e-009
8.4644288e-009
8.8285546e-009
9.2604067e-009
8.5982923e-009
8.3792698e-009
7.8600819e-009
7.639483e-009
8.2734247e-009
8.2997356e-009
8.9361042e-009
9.1276378e-009
9.186712e-009
8.9051173e-009
8.5705888e-009
8.4594893e-009
8.3591237e-009
7.1394553e-009
5.584334e-009
4.2513707e-009
4.1104025e-009
4.0602873e-009
4.1095627e-009
4.3708758e-009
4.181873e-009
4.6929969e-009
4.9492548e-009
4.8433664e-009
3.3277472e-009
3.6784962e-009
4.2934279e-009
4.6498605e-009
5.7968005e-009
5.4142422e-009
3.9863154e-009
4.4307617e-009
4.9009616e-009
4.1895885e-009
3.7574178e-009
3.4849938e-009
3.9908969e-009
5.5271636e-009
6.1912354e-009
5.8443853e-009
7.2142722e-009
7.7111752e-009
5.8733792e-009
5.2569746e-009
5.9006599e-009
6.7349054e-009
7.373701e-009
6.9552739e-009
5.8831767e-009
5.7455299e-009
5.3884086e-009
5.599481e-009
5.0864069e-009
4.7597826e-009
4.3430942e-009
4.5999852e-009
5.6462782e-009
6.13591e-009
6.4288257e-009
6.7452838e-009
5.8218731e-009
5.5469166e-009
5.5881269e-009
5.1376249e-009
4.482668e-009
4.012734e-009
4.3310866e-009
5.2321655e-009
5.2607378e-009
4.6547651e-009
4.3306636e-009
4.9007264e-009
5.5392006e-009
6.4635053e-009
7.2031087e-009
8.0305554e-009
9.2735596e-009
9.1706761e-009
1.0313501e-008
1.0068725e-008
9.3496179e-009
7.842687e-009
6.3404997e-009
5.893475e-009
7.8456109e-009
9.2045935e-009
8.8784417e-009
8.5660383e-009
8.2258263e-009
7.8579614e-009
8.1075861e-009
9.2407776e-009
8.6671867e-009
7.9494971e-009
6.9791537e-009
6.6673835e-009
6.8129156e-009
7.1557603e-009
7.5453734e-009
7.5729984e-009
7.8618865e-009
7.908868e-009
7.8386098e-009
7.5642036e-009
7.7920221e-009
8.3642935e-009
8.7951472e-009
8.6066996e-009
8.1245146e-009
7.3275921e-009
7.401194e-009
7.5287575e-009
7.3121091e-009
7.5272846e-009
7.7173398e-009
6.6064565e-009
4.8464031e-009
4.4199183e-009
4.2873268e-009
4.5997242e-009
4.2791049e-009
3.9608573e-009
3.4689588e-009
3.4111001e-009
4.1119855e-009
5.0636315e-009
5.2020214e-009
5.556876e-009
5.654181e-009
5.3048033e-009
5.8036008e-009
5.8021485e-009
5.8411527e-009
5.0078013e-009
5.003193e-009
5.2989578e-009
5.7261734e-009
4.7201256e-009
5.2444734e-009
5.0164458e-009
4.1787502e-009
4.3656446e-009
4.1187354e-009
3.9902494e-009
4.229128e-009
3.7569026e-009
3.9531988e-009
4.4381675e-009
4.0269312e-009
3.6728124e-009
4.023878e-009
4.1985264e-009
5.1790062e-009
4.9386522e-009
4.3411269e-009
4.5168807e-009
4.5467193e-009
4.8392429e-009
4.1927855e-009
4.9884738e-009
5.3788807e-009
4.8563293e-009
4.077967e-009
2.2875676e-009
2.2982906e-009
3.7691412e-009
3.6910615e-009
3.2720013e-009
3.5132542e-009
3.9194599e-009
4.3612179e-009
3.6670707e-009
2.4941657e-009
3.7129944e-009
4.3617446e-009
3.6792858e-009
3.861444e-009
4.2174041e-009
4.854461e-009
6.3256233e-009
6.3342911e-009
5.4788194e-009
5.1109593e-009
5.6713743e-009
5.3863073e-009
6.2417234e-009
6.3156468e-009
5.4244669e-009
6.519895e-009
7.4840183e-009
8.1662608e-009
7.3855316e-009
6.3651021e-009
6.2901782e-009
6.589732e-009
6.7733122e-009
6.9071144e-009
7.0023692e-009
7.6149291e-009
8.6172931e-009
1.0876114e-008
1.24533e-008
1.1532105e-008
1.1549296e-008
1.1505823e-008
9.9685561e-009
8.027113e-009
5.9311393e-009
4.9167147e-009
5.1658621e-009
3.9724196e-009
3.2095396e-009
3.5427463e-009
4.5762404e-009
5.8930326e-009
7.0175357e-009
7.1951062e-009
7.5900959e-009
6.9239181e-009
7.3791032e-009
6.8916316e-009
5.9971303e-009
5.2491092e-009
4.2956183e-009
4.6171333e-009
4.787754e-009
5.7283349e-009
6.6832974e-009
6.8588679e-009
6.1768896e-009
5.5543697e-009
4.6836267e-009
4.6002774e-009
4.2358947e-009
4.0268219e-009
3.2968091e-009
3.3481852e-009
3.9158762e-009
3.6279098e-009
6.4501354e-009
6.3696839e-009
6.1356515e-009
7.5366637e-009
8.5075809e-009
8.182856e-009
8.2356039e-009
8.9518158e-009
9.6070433e-009
9.8979038e-009
9.812553e-009
9.7166192e-009
8.2909083e-009
8.4471473e-009
8.7245759e-009
8.6073156e-009
8.9240854e-009
9.1398965e-009
9.1133238e-009
8.4686381e-009
7.9618855e-009
6.8096836e-009
6.3956787e-009
5.9194232e-009
4.9958517e-009
4.6651219e-009
4.7134428e-009
5.2443152e-009
4.8034513e-009
3.968366e-009
4.9157457e-009
5.4104328e-009
5.4868789e-009
5.2697557e-009
4.8527507e-009
5.0951043e-009
4.6194904e-009
5.1924256e-009
5.080719e-009
4.6876843e-009
4.9889071e-009
5.3559066e-009
5.2884852e-009
4.9906985e-009
4.568799e-009
4.6856566e-009
4.8169713e-009
4.6246129e-009
5.0067612e-009
5.2538583e-009
4.6605616e-009
4.6093393e-009
5.0944451e-009
5.3755116e-009
5.2154231e-009
4.1309008e-009
4.7523147e-009
5.8971995e-009
6.8205594e-009
6.863825e-009
6.419961e-009
6.1401051e-009
6.6837764e-009
7.5744331e-009
7.623543e-009
7.7015719e-009
7.648296e-009
6.9077019e-009
6.0841444e-009
6.1651734e-009
5.298169e-009
4.372703e-009
4.1274497e-009
4.0811333e-009
4.8935701e-009
5.2942482e-009
5.4936224e-009
5.7495686e-009
5.4071455e-009
5.9463898e-009
5.9994542e-009
6.2806815e-009
6.0167803e-009
6.8684074e-009
8.2092194e-009
9.02245e-009
9.308416e-009
8.7620056e-009
8.9732571e-009
9.2487108e-009
1.0028681e-008
1.0115261e-008
9.1798433e-009
9.059945e-009
8.6344075e-009
8.513769e-009
8.623506e-009
7.8722154e-009
6.3564938e-009
4.7695087e-009
4.7843373e-009
4.3762821e-009
4.6312266e-009
5.4188629e-009
5.2165389e-009
5.1642127e-009
4.9067888e-009
5.0063098e-009
4.9792647e-009
5.2653865e-009
5.2931698e-009
5.3537599e-009
5.5235916e-009
5.3460727e-009
5.3872685e-009
5.7142802e-009
6.4098994e-009
7.2109628e-009
7.1046004e-009
6.9009042e-009
6.5537408e-009
5.8964608e-009
5.914658e-009
6.2090494e-009
6.8338854e-009
7.3533244e-009
7.0291806e-009
6.0742712e-009
5.4806672e-009
5.2200923e-009
5.2033135e-009
5.0423336e-009
5.1009273e-009
5.6804691e-009
6.1920638e-009
6.7258876e-009
6.2378868e-009
6.2523473e-009
6.0489629e-009
5.2882939e-009
5.6880272e-009
5.9664103e-009
6.2081307e-009
5.6245901e-009
4.9203275e-009
4.4897347e-009
4.8997343e-009
5.6112124e-009
5.9286154e-009
6.9998728e-009
7.532484e-009
8.24554e-009
9.7318728e-009
9.9273022e-009
9.382309e-009
9.819489e-009
9.869232e-009
9.8385537e-009
9.5487431e-009
9.7106754e-009
9.230626e-009
9.0259851e-009
9.9204259e-009
1.0256954e-008
1.0271461e-008
1.0250577e-008
9.2145093e-009
8.2656568e-009
7.6484583e-009
5.8914968e-009
6.4753787e-009
7.0131254e-009
7.4758203e-009
8.1087644e-009
8.3786101e-009
8.2475185e-009
8.8005089e-009
8.6467467e-009
8.0519876e-009
7.5166373e-009
8.2371155e-009
8.7841862e-009
7.6930515e-009
7.0320848e-009
7.5398897e-009
7.6865686e-009
8.0215967e-009
8.3213087e-009
8.4047849e-009
8.1152933e-009
8.2585802e-009
8.8951574e-009
8.9992564e-009
8.9024509e-009
8.3918314e-009
8.3860397e-009
8.4088433e-009
7.4548551e-009
7.6679024e-009
8.2364603e-009
8.2745099e-009
8.6238369e-009
8.8496002e-009
8.2762504e-009
6.2978378e-009
5.1788919e-009
5.1399928e-009
5.2227628e-009
4.9380903e-009
5.4629602e-009
5.3486172e-009
4.7257329e-009
4.5518203e-009
4.5591416e-009
4.897582e-009
4.9656546e-009
4.6858539e-009
4.0383159e-009
3.6553875e-009
4.0000261e-009
3.6760886e-009
4.1611392e-009
4.8951565e-009
5.5659183e-009
5.8452478e-009
5.3532437e-009
5.4256362e-009
5.4033834e-009
5.1704564e-009
5.4159155e-009
6.3417008e-009
6.2098463e-009
5.8537786e-009
6.1930973e-009
5.6160324e-009
5.4150749e-009
6.2772882e-009
7.0693188e-009
7.6936537e-009
6.4909274e-009
5.4419231e-009
5.8488399e-009
6.0768142e-009
6.0075008e-009
4.969697e-009
4.9802569e-009
4.9132325e-009
4.9946633e-009
5.0295546e-009
4.9941328e-009
4.4532524e-009
4.0582899e-009
4.2257498e-009
4.3730643e-009
4.2531912e-009
4.5971439e-009
4.7021901e-009
4.1225213e-009
3.9929322e-009
4.5728644e-009
4.5531659e-009
4.6974755e-009
5.0070592e-009
5.8827028e-009
7.2097127e-009
7.6375112e-009
7.7144849e-009
7.6424653e-009
7.7940144e-009
7.727891e-009
7.8002316e-009
8.1505585e-009
8.1988258e-009
8.1179687e-009
8.5398174e-009
8.1840514e-009
8.0073783e-009
8.5739037e-009
8.2825704e-009
8.4431309e-009
8.8470746e-009
8.5774144e-009
8.3591832e-009
8.3221786e-009
8.2652744e-009
7.8104257e-009
7.4916254e-009
6.3155621e-009
5.025656e-009
4.8389446e-009
5.0217335e-009
4.6152383e-009
4.4916517e-009
4.2171676e-009
4.4177301e-009
4.7818283e-009
4.8167221e-009
4.115781e-009
4.1938099e-009
4.2967254e-009
4.3086271e-009
4.9888947e-009
4.5732363e-009
4.0750942e-009
4.2855335e-009
4.2447285e-009
4.1540009e-009
3.9068718e-009
4.2482968e-009
4.6321436e-009
5.2015708e-009
5.6131484e-009
5.1721285e-009
5.5536887e-009
5.9495478e-009
4.5692561e-009
4.1659241e-009
4.7928633e-009
5.7885088e-009
6.4154504e-009
5.9066451e-009
4.9956387e-009
5.2016509e-009
4.8687856e-009
4.5230434e-009
4.5136137e-009
4.5731555e-009
4.8046071e-009
4.9226104e-009
4.5523673e-009
3.9542843e-009
4.3364752e-009
5.2745285e-009
6.2960079e-009
5.0769726e-009
4.7173237e-009
4.349936e-009
3.638563e-009
3.3321695e-009
4.0251555e-009
4.8413862e-009
4.993359e-009
3.8362578e-009
3.4227301e-009
3.7739467e-009
4.1559817e-009
5.0605379e-009
5.5136727e-009
6.0816754e-009
6.9067552e-009
7.3451918e-009
7.4113715e-009
8.656211e-009
8.51469e-009
7.4109147e-009
6.5924173e-009
6.523026e-009
7.9219051e-009
8.5799719e-009
8.289611e-009
8.4531188e-009
8.0073603e-009
7.7199215e-009
7.8970975e-009
8.3183959e-009
7.8847179e-009
7.2784262e-009
6.4277741e-009
6.4972705e-009
6.7945208e-009
7.6069576e-009
8.0803133e-009
7.8233716e-009
8.3322796e-009
8.0641218e-009
7.1348668e-009
7.0239134e-009
8.222677e-009
9.3508132e-009
9.4784546e-009
9.4330782e-009
8.9223759e-009
8.2652079e-009
8.2996293e-009
8.2254944e-009
7.8982419e-009
8.4962644e-009
8.6537746e-009
6.7922852e-009
4.7527178e-009
4.5382781e-009
4.0481182e-009
3.6845195e-009
3.8666728e-009
3.8592204e-009
4.1116893e-009
4.2756768e-009
3.6132881e-009
3.4813296e-009
3.9053845e-009
4.2128426e-009
3.1655492e-009
2.6965648e-009
3.2539797e-009
3.239261e-009
3.7486463e-009
4.1576962e-009
4.7038952e-009
5.0954076e-009
4.3606528e-009
3.6614553e-009
3.8974873e-009
3.92717e-009
3.6060734e-009
3.8713411e-009
3.6496302e-009
4.1073477e-009
4.6246324e-009
3.7985522e-009
4.4316545e-009
5.1908457e-009
4.1283866e-009
3.3595017e-009
3.4032446e-009
3.6626632e-009
4.8824464e-009
4.7237799e-009
4.3292118e-009
4.3868542e-009
3.6478381e-009
2.9148269e-009
3.6642193e-009
4.3548384e-009
4.2116591e-009
4.5608204e-009
5.8828286e-009
6.3122651e-009
5.429457e-009
4.7493749e-009
4.9677184e-009
5.3056589e-009
4.9280001e-009
4.534859e-009
5.0241743e-009
4.9235018e-009
4.8362564e-009
5.2295026e-009
5.7027025e-009
4.4768685e-009
4.3268952e-009
4.6302428e-009
4.2611117e-009
4.0209184e-009
3.7556e-009
4.2766785e-009
4.5536347e-009
4.2442314e-009
4.234412e-009
5.0820846e-009
5.606957e-009
6.9817336e-009
6.8571973e-009
6.3724092e-009
6.5708386e-009
6.8749752e-009
7.2073929e-009
7.2195332e-009
7.3609183e-009
8.1442899e-009
8.7039159e-009
8.7135286e-009
8.2680818e-009
8.1563443e-009
7.9869391e-009
7.5424468e-009
7.9486526e-009
7.8092622e-009
7.6477564e-009
7.0169702e-009
6.0794993e-009
4.9178152e-009
4.3290537e-009
3.5800829e-009
3.4915762e-009
4.1306786e-009
3.9337812e-009
3.7687981e-009
4.804177e-009
5.8733792e-009
7.2677672e-009
7.7299069e-009
7.4158452e-009
7.6595405e-009
7.3485593e-009
5.9990057e-009
5.4193368e-009
4.3634101e-009
4.4178949e-009
4.5678174e-009
5.2137186e-009
5.298069e-009
5.4545743e-009
5.3591097e-009
5.3579236e-009
4.9822648e-009
4.9742328e-009
4.3505619e-009
4.3837122e-009
4.210354e-009
3.9373975e-009
4.338548e-009
4.5934389e-009
6.5187663e-009
6.8589276e-009
6.5473936e-009
7.3166977e-009
7.7171347e-009
7.64506e-009
7.624178e-009
8.5128526e-009
9.7917257e-009
8.2952154e-009
8.058178e-009
7.5991434e-009
8.6959937e-009
8.8576094e-009
8.7096865e-009
8.8300568e-009
9.2659706e-009
8.9669992e-009
8.6700781e-009
8.0332918e-009
7.2969592e-009
6.8259147e-009
6.4894966e-009
6.9879937e-009
6.0185209e-009
5.8040836e-009
5.9894755e-009
5.9917391e-009
5.3261944e-009
5.019874e-009
5.3081313e-009
5.61266e-009
5.551957e-009
4.9169255e-009
4.7170609e-009
4.9532525e-009
4.7594005e-009
5.1797327e-009
5.0746901e-009
4.8227096e-009
5.0524466e-009
5.1983727e-009
5.7491446e-009
5.5242754e-009
4.7820985e-009
4.8282887e-009
5.1674199e-009
5.0488106e-009
5.4388206e-009
5.5089501e-009
4.9100077e-009
4.8654218e-009
5.8062673e-009
6.1898803e-009
5.9114464e-009
5.0112902e-009
5.1475445e-009
5.2833264e-009
5.499135e-009
5.5664203e-009
5.3870556e-009
5.4533912e-009
5.5134078e-009
6.356961e-009
5.6605979e-009
5.1731312e-009
5.7009988e-009
5.6647929e-009
5.3089329e-009
4.7715323e-009
4.8113206e-009
5.1770796e-009
5.2478422e-009
5.9550443e-009
6.4017017e-009
5.9684254e-009
5.2125e-009
5.2074145e-009
5.8680139e-009
6.3524298e-009
6.6268632e-009
6.5633161e-009
5.9898908e-009
7.2376337e-009
7.9103939e-009
8.4017644e-009
8.6256307e-009
8.3353477e-009
8.6832477e-009
8.6769008e-009
9.4996089e-009
9.9799612e-009
9.394367e-009
9.6142333e-009
9.028954e-009
8.7233965e-009
8.2400857e-009
7.0380587e-009
5.4217388e-009
4.4875293e-009
4.576146e-009
4.3525909e-009
4.3371351e-009
5.0230123e-009
5.015457e-009
4.8432027e-009
5.0955864e-009
5.5330027e-009
4.9295503e-009
4.8551038e-009
4.825531e-009
4.86316e-009
5.1777237e-009
5.0448691e-009
5.0230011e-009
5.216307e-009
5.6881351e-009
6.4402174e-009
6.3302202e-009
6.4591279e-009
6.2604886e-009
5.7625316e-009
5.8629454e-009
5.8390075e-009
6.5669679e-009
7.1933234e-009
6.8217263e-009
6.1966804e-009
5.813593e-009
5.5896759e-009
5.570686e-009
5.3005753e-009
5.0981438e-009
5.2572303e-009
5.8595207e-009
6.3953461e-009
5.909032e-009
5.9299932e-009
6.1944533e-009
5.6365103e-009
6.0052692e-009
6.8210275e-009
7.2852176e-009
6.4837901e-009
5.5826605e-009
5.016969e-009
5.2610612e-009
6.0053984e-009
7.6647491e-009
9.3117733e-009
9.9777396e-009
1.022657e-008
1.0452653e-008
9.2652152e-009
8.6758303e-009
8.6494135e-009
8.983414e-009
9.5070153e-009
9.9563562e-009
9.0767186e-009
8.6816732e-009
9.5859129e-009
1.1039538e-008
1.2066545e-008
1.1897139e-008
1.1069009e-008
1.0509166e-008
1.0127874e-008
1.0601703e-008
6.521206e-009
7.7043217e-009
7.6651109e-009
7.261382e-009
7.7864054e-009
7.6710348e-009
7.7626515e-009
8.3075842e-009
8.439336e-009
7.6333257e-009
7.3354599e-009
8.1330427e-009
8.3480648e-009
7.5488484e-009
7.340248e-009
8.3034265e-009
8.2449347e-009
8.2817278e-009
8.2782251e-009
7.4586222e-009
7.150641e-009
7.5544798e-009
8.4877895e-009
9.0866058e-009
8.5958128e-009
7.7408232e-009
7.6396735e-009
7.7199134e-009
7.4915645e-009
7.7958618e-009
7.9159203e-009
8.1043902e-009
8.289865e-009
9.0005492e-009
8.3852502e-009
6.415526e-009
5.8656431e-009
5.6865901e-009
5.036216e-009
4.9625584e-009
5.5210838e-009
5.3851707e-009
4.5865875e-009
4.2288379e-009
4.6111798e-009
4.5029552e-009
4.1741166e-009
4.1378555e-009
4.4167094e-009
4.945103e-009
4.8988872e-009
4.5567823e-009
5.0631611e-009
5.5487409e-009
5.6598984e-009
5.5506918e-009
4.8601274e-009
4.5677372e-009
4.6463457e-009
4.7212139e-009
5.2680963e-009
6.0024301e-009
6.080511e-009
5.4311337e-009
5.1860946e-009
4.966124e-009
5.3768573e-009
6.1240403e-009
6.765787e-009
7.0950464e-009
6.2911668e-009
4.9441842e-009
4.9384656e-009
5.0329265e-009
4.5642538e-009
3.6893549e-009
4.0486316e-009
3.8651565e-009
3.9248638e-009
4.7979733e-009
5.3961565e-009
4.9943221e-009
4.6240854e-009
4.1106996e-009
4.0943981e-009
4.143357e-009
4.6623803e-009
4.8255691e-009
4.6476314e-009
4.265867e-009
4.5137482e-009
5.0201285e-009
5.7673099e-009
5.6911247e-009
6.1727013e-009
7.2321047e-009
7.6291399e-009
7.7164903e-009
7.6268829e-009
7.4478299e-009
7.1994207e-009
7.1360343e-009
7.4725624e-009
7.1372449e-009
7.1697718e-009
8.0921772e-009
8.508021e-009
8.3752736e-009
8.8743828e-009
8.2654052e-009
7.9501577e-009
8.5665115e-009
7.9681168e-009
7.8132491e-009
8.0737683e-009
8.0710595e-009
7.2617278e-009
7.8437955e-009
7.0467902e-009
5.7999414e-009
5.5674868e-009
5.9831797e-009
5.120914e-009
4.6124276e-009
4.2524621e-009
4.1424633e-009
4.6144018e-009
4.7900778e-009
4.9038148e-009
4.7091236e-009
4.3000229e-009
3.9673938e-009
4.1809889e-009
3.7322304e-009
4.163873e-009
4.1403052e-009
3.8019877e-009
4.1301391e-009
4.0563257e-009
5.0115999e-009
5.2733903e-009
4.875978e-009
5.0350613e-009
4.4998718e-009
3.8931053e-009
4.1879203e-009
3.265133e-009
3.0748736e-009
3.6850667e-009
4.8421123e-009
5.4571999e-009
4.8580162e-009
4.1081006e-009
4.657772e-009
4.3491625e-009
3.4466059e-009
3.9408206e-009
4.3865283e-009
5.26612e-009
5.2452356e-009
4.8276024e-009
4.8582299e-009
4.8043258e-009
5.3118117e-009
5.4471967e-009
4.3123765e-009
4.0893993e-009
3.9806667e-009
3.8036737e-009
4.4089674e-009
5.3207948e-009
6.4226954e-009
6.5937934e-009
6.206964e-009
5.107063e-009
4.3647302e-009
4.8720554e-009
6.0918338e-009
6.3942317e-009
6.9568626e-009
8.0917879e-009
8.1442192e-009
7.6602249e-009
7.2436972e-009
7.679762e-009
6.9791423e-009
6.8443348e-009
7.152577e-009
7.9981992e-009
7.9553503e-009
7.7007803e-009
8.3401993e-009
7.7888944e-009
7.5818816e-009
7.6866089e-009
7.3960142e-009
7.102249e-009
6.6073553e-009
5.8763944e-009
6.3271574e-009
7.0823989e-009
6.7170665e-009
7.2593108e-009
7.7443598e-009
7.5084329e-009
8.0268231e-009
8.9775145e-009
9.2912843e-009
9.33961e-009
9.6156165e-009
8.7315567e-009
8.3794907e-009
8.5687544e-009
9.0632857e-009
9.2433837e-009
8.1072973e-009
7.5550427e-009
7.5942027e-009
7.836717e-009
6.0242118e-009
5.0445505e-009
4.8280555e-009
4.1230089e-009
3.7884852e-009
3.5054685e-009
3.3365308e-009
3.2178436e-009
3.6147278e-009
3.8664077e-009
4.2190464e-009
4.9823431e-009
4.8405908e-009
4.9511671e-009
3.7130115e-009
3.7316291e-009
4.3021595e-009
4.3067169e-009
5.3548995e-009
5.4857016e-009
5.4005115e-009
5.0389681e-009
4.8551812e-009
5.0092092e-009
5.1057205e-009
5.0594041e-009
5.2839035e-009
5.5856635e-009
5.8330771e-009
4.9618065e-009
4.1556355e-009
4.3697079e-009
4.3867427e-009
4.5532579e-009
4.0589876e-009
3.8856326e-009
3.377458e-009
3.3900755e-009
4.0443486e-009
4.619939e-009
4.5067794e-009
4.0414282e-009
4.0832669e-009
4.3077712e-009
4.6356061e-009
4.6417414e-009
4.815518e-009
3.743903e-009
3.2387283e-009
3.7139834e-009
3.2737526e-009
4.2255543e-009
4.7526378e-009
4.814863e-009
4.9513536e-009
4.8102294e-009
4.2782006e-009
4.923308e-009
4.3032702e-009
4.4313841e-009
4.9369755e-009
5.3066841e-009
5.4330641e-009
5.358301e-009
5.2716839e-009
5.0188526e-009
5.5658356e-009
6.3631116e-009
6.9873648e-009
6.9723295e-009
6.90625e-009
6.980334e-009
6.5998262e-009
7.0932519e-009
8.1218417e-009
7.6757667e-009
6.5872424e-009
5.8864571e-009
6.6709294e-009
7.2879163e-009
7.0916472e-009
7.1756762e-009
7.4238837e-009
7.2386699e-009
7.338824e-009
7.7044173e-009
7.5563386e-009
7.841988e-009
7.7147682e-009
6.3017002e-009
4.7555888e-009
4.1638273e-009
4.3512014e-009
5.136302e-009
5.1835222e-009
4.9763487e-009
4.7576427e-009
4.8617417e-009
4.8416512e-009
5.54016e-009
6.860751e-009
7.3404282e-009
7.8697178e-009
7.9077724e-009
7.9399778e-009
7.8054869e-009
6.0008811e-009
5.5895645e-009
4.4312019e-009
4.2186566e-009
4.3478808e-009
4.6991023e-009
3.9128406e-009
4.0502808e-009
4.5413298e-009
5.1614775e-009
5.2809029e-009
5.3481882e-009
4.4652292e-009
4.7406025e-009
5.1238989e-009
4.5266098e-009
4.7612197e-009
5.5589681e-009
6.5873973e-009
7.3481713e-009
6.9591357e-009
7.0967318e-009
6.9266885e-009
7.1072639e-009
7.0127522e-009
8.0738895e-009
9.976408e-009
1.0022362e-008
1.0473753e-008
9.8823131e-009
9.5615379e-009
9.1916227e-009
9.6777821e-009
1.016362e-008
9.7004799e-009
9.3645293e-009
8.8332943e-009
8.1846541e-009
8.1566593e-009
8.8071433e-009
8.7519729e-009
8.0565643e-009
7.04119e-009
6.9430452e-009
7.2655083e-009
6.739163e-009
5.8489376e-009
6.0713819e-009
5.7005169e-009
5.8148871e-009
5.6170352e-009
4.5640952e-009
4.5813712e-009
4.8114007e-009
4.8993106e-009
5.1670397e-009
5.0686612e-009
4.9577349e-009
5.1159861e-009
5.0408389e-009
6.2098041e-009
6.0578524e-009
4.9953981e-009
4.9709208e-009
5.5178685e-009
5.4730083e-009
5.8708799e-009
5.7640418e-009
5.1594538e-009
5.1215043e-009
6.5180896e-009
7.004249e-009
6.6074698e-009
5.8916796e-009
5.5427742e-009
4.6694533e-009
4.1777106e-009
4.2690156e-009
4.3541501e-009
4.7666773e-009
4.3430392e-009
4.3104615e-009
4.4183544e-009
3.8986471e-009
3.5881383e-009
3.4318484e-009
4.4187252e-009
5.863345e-009
5.9824539e-009
6.6722791e-009
6.2085059e-009
5.5138863e-009
5.8576807e-009
6.7045691e-009
6.3798394e-009
6.1029835e-009
5.9073523e-009
6.1768766e-009
7.2903195e-009
6.4392747e-009
6.0733092e-009
7.3166251e-009
7.3989203e-009
7.3364836e-009
8.4635095e-009
9.7772968e-009
9.8652852e-009
9.5683642e-009
9.8086625e-009
9.8446618e-009
9.6088907e-009
1.0168522e-008
9.4235005e-009
8.9330241e-009
7.8566655e-009
6.203902e-009
4.4869838e-009
4.2055499e-009
4.3679546e-009
4.3288997e-009
4.0430437e-009
4.6271618e-009
4.8143752e-009
4.5221928e-009
5.284384e-009
6.0596955e-009
4.8798359e-009
4.4448211e-009
4.3578922e-009
4.3725602e-009
4.8318557e-009
4.7436655e-009
4.8243828e-009
4.7183337e-009
4.9663707e-009
5.6694721e-009
5.5558401e-009
6.0173515e-009
5.9672364e-009
5.6286023e-009
5.8112329e-009
5.4689656e-009
6.3000503e-009
7.0333225e-009
6.614272e-009
6.3190896e-009
6.1465188e-009
5.9592595e-009
5.9380586e-009
5.5588169e-009
5.0953602e-009
4.8339915e-009
5.5269775e-009
6.0648046e-009
5.5801772e-009
5.6076391e-009
5.8733792e-009
6.0811302e-009
5.8655849e-009
6.088034e-009
5.8590568e-009
5.933925e-009
6.0367626e-009
6.6107653e-009
6.2533275e-009
6.1537654e-009
7.6543192e-009
8.8132228e-009
9.2652632e-009
9.7635055e-009
9.4541071e-009
8.0653705e-009
7.9640625e-009
8.3302111e-009
8.6168101e-009
9.1404139e-009
9.4253498e-009
9.2504949e-009
9.2533088e-009
9.4894212e-009
9.8399291e-009
1.0631351e-008
1.0241132e-008
9.557261e-009
8.8051246e-009
8.8826812e-009
9.6863492e-009
6.9221678e-009
8.7711193e-009
9.0367036e-009
9.0764919e-009
9.4236029e-009
8.9914322e-009
8.3979418e-009
7.6420164e-009
7.6340916e-009
8.3959663e-009
9.2521714e-009
1.0391363e-008
1.0100447e-008
9.3819731e-009
8.2334044e-009
8.4503161e-009
8.6604388e-009
8.6678404e-009
7.6651091e-009
7.9382763e-009
8.5037562e-009
8.9031632e-009
9.6100487e-009
9.7192127e-009
9.7025897e-009
9.7167853e-009
9.4677429e-009
8.5743519e-009
8.522503e-009
8.2805662e-009
8.5433063e-009
9.0141344e-009
8.8952865e-009
7.6988439e-009
5.8733792e-009
5.4777105e-009
5.5890758e-009
5.9453573e-009
6.3017899e-009
5.5975322e-009
4.7229449e-009
5.4491115e-009
5.8870805e-009
5.1501147e-009
4.3572149e-009
4.1083284e-009
3.3825787e-009
3.5898572e-009
4.7951029e-009
6.2348184e-009
5.7977483e-009
5.437476e-009
5.9651829e-009
6.2023253e-009
5.7538785e-009
5.2561358e-009
4.3670111e-009
3.7098382e-009
3.889308e-009
4.2719713e-009
5.120277e-009
5.6631594e-009
5.9511757e-009
5.0084888e-009
4.1790919e-009
4.3162156e-009
5.3386398e-009
5.9707924e-009
6.4622551e-009
6.4964391e-009
6.0914062e-009
5.3588854e-009
5.2296884e-009
5.6794237e-009
5.9799247e-009
5.9642588e-009
5.9189627e-009
5.7599796e-009
5.4654328e-009
5.4587693e-009
5.1664533e-009
4.6183578e-009
4.2957336e-009
3.9384581e-009
4.1133954e-009
4.4633538e-009
4.5135741e-009
4.5274498e-009
4.5281272e-009
4.2233067e-009
4.3038584e-009
5.9600532e-009
5.6525493e-009
6.110262e-009
7.2540364e-009
7.6341769e-009
7.4407471e-009
7.9178967e-009
8.1521949e-009
7.9320668e-009
8.8438893e-009
8.3353981e-009
7.8891672e-009
8.3772211e-009
8.360603e-009
8.8595564e-009
8.2442622e-009
8.5483939e-009
9.2957311e-009
9.1705666e-009
9.6421885e-009
9.1673502e-009
8.8927151e-009
9.376342e-009
9.0988578e-009
7.8399991e-009
8.2959829e-009
8.8734629e-009
7.9269871e-009
6.0762413e-009
5.1954933e-009
5.0652686e-009
4.4626076e-009
4.926486e-009
5.3731434e-009
4.9479224e-009
4.7688791e-009
5.7274651e-009
5.4054237e-009
5.5842652e-009
6.3797928e-009
6.1783126e-009
5.9722496e-009
5.4128796e-009
5.1384003e-009
3.8996116e-009
4.5733215e-009
5.336141e-009
5.8237225e-009
5.4199887e-009
5.921947e-009
6.2186565e-009
5.9547601e-009
5.3950785e-009
5.2762306e-009
4.9473953e-009
4.6299367e-009
4.738935e-009
4.5900673e-009
4.8145619e-009
5.1119095e-009
5.2814198e-009
5.8307795e-009
5.4657588e-009
5.4919593e-009
5.342624e-009
5.5059736e-009
5.6983981e-009
5.5255106e-009
5.1533843e-009
5.0525463e-009
5.010652e-009
4.7518109e-009
3.859053e-009
4.0072368e-009
3.8259776e-009
4.3846588e-009
4.8998883e-009
4.9121893e-009
4.5139881e-009
4.7907835e-009
4.6743073e-009
5.049865e-009
5.3344089e-009
5.2544298e-009
4.7416772e-009
5.2404747e-009
6.433545e-009
7.1232145e-009
8.1192569e-009
8.1813263e-009
7.4189236e-009
7.2646792e-009
7.3201154e-009
7.6574276e-009
7.9291726e-009
7.1217403e-009
7.5238404e-009
7.5895429e-009
7.484127e-009
8.4292858e-009
8.2886341e-009
9.0222325e-009
8.5935343e-009
8.5205147e-009
8.8499275e-009
8.5583831e-009
8.1224185e-009
8.3140492e-009
8.0577405e-009
7.4285371e-009
8.0287755e-009
9.1246712e-009
9.6040319e-009
9.2175288e-009
9.2356692e-009
9.9872775e-009
1.0283354e-008
9.7285717e-009
8.3281418e-009
8.0133667e-009
7.824997e-009
8.2877698e-009
8.3376735e-009
8.8017126e-009
8.9367761e-009
9.0851158e-009
8.7663958e-009
7.9058737e-009
6.9113584e-009
5.6645095e-009
4.9040013e-009
4.3872989e-009
4.5144631e-009
4.2903852e-009
3.9193596e-009
4.1309093e-009
4.7935541e-009
4.9813957e-009
5.3514209e-009
6.1166171e-009
5.5566189e-009
4.5347721e-009
5.0493685e-009
5.4358256e-009
4.6936439e-009
4.1173696e-009
4.0525611e-009
4.1185802e-009
4.3378637e-009
4.7227429e-009
4.6309147e-009
5.6019926e-009
5.486622e-009
5.1492542e-009
5.1922032e-009
4.8139161e-009
4.2496468e-009
4.5062212e-009
4.9941193e-009
4.3530618e-009
5.3130748e-009
6.1447926e-009
5.6197184e-009
4.4152109e-009
4.657092e-009
5.5060308e-009
4.9296006e-009
5.0324334e-009
4.836325e-009
3.742424e-009
4.0579324e-009
4.5463029e-009
5.0035481e-009
5.1346619e-009
4.7762792e-009
4.7598219e-009
5.1557613e-009
5.2217755e-009
5.3296683e-009
4.9512205e-009
4.8794623e-009
4.4300658e-009
4.2971528e-009
4.9233054e-009
5.4826197e-009
4.8396678e-009
4.318855e-009
4.4531345e-009
4.3685726e-009
3.9196582e-009
3.9720846e-009
4.8730077e-009
5.2575655e-009
4.8628464e-009
5.2135857e-009
6.0209722e-009
6.7570982e-009
6.6006428e-009
6.6898877e-009
7.1182138e-009
7.5038869e-009
7.4160035e-009
6.7719461e-009
6.4514875e-009
6.4287037e-009
6.8726777e-009
7.6933305e-009
7.5136541e-009
7.8576043e-009
8.4810686e-009
9.2127677e-009
8.3610898e-009
8.150439e-009
8.0320684e-009
7.8356434e-009
8.0699368e-009
8.0294597e-009
6.711667e-009
5.8972849e-009
5.7291362e-009
5.6164539e-009
5.9684643e-009
5.5686802e-009
5.0693547e-009
4.9378735e-009
4.6725502e-009
4.4524269e-009
5.1672167e-009
5.7944749e-009
5.9001566e-009
5.8983877e-009
6.2306496e-009
5.8912265e-009
6.083651e-009
6.5348864e-009
6.4084556e-009
6.058133e-009
4.9413179e-009
4.4137161e-009
4.2762251e-009
3.7004232e-009
3.4875614e-009
4.5425427e-009
4.910352e-009
4.5368036e-009
3.7827727e-009
3.6405382e-009
3.4877207e-009
3.5011224e-009
4.0015028e-009
3.9787239e-009
4.6464289e-009
6.2590112e-009
7.3064e-009
7.3931222e-009
7.4615179e-009
7.7187206e-009
8.1347202e-009
7.9589984e-009
8.2914112e-009
7.7650708e-009
7.5868116e-009
8.3859772e-009
8.2306321e-009
7.7376329e-009
8.1959739e-009
8.0153526e-009
6.9432554e-009
6.6404902e-009
6.8721001e-009
7.1705483e-009
7.6909822e-009
7.996855e-009
7.6731553e-009
7.3742594e-009
6.7398425e-009
5.9433071e-009
5.7678142e-009
5.860064e-009
5.5960873e-009
4.926515e-009
5.0269004e-009
5.0681936e-009
4.9350468e-009
4.615214e-009
4.211265e-009
4.4456814e-009
4.6695489e-009
5.0392207e-009
5.1543468e-009
5.0626323e-009
5.0927602e-009
5.1795255e-009
4.8833051e-009
6.6704636e-009
6.5914293e-009
5.2086977e-009
5.1135529e-009
5.8683171e-009
5.897206e-009
6.3029393e-009
6.0191336e-009
5.1551341e-009
6.5642016e-009
8.2908581e-009
7.8623255e-009
6.4683729e-009
5.6582474e-009
4.9154422e-009
4.4638298e-009
4.9544113e-009
4.6431184e-009
4.3969153e-009
4.9100945e-009
4.539702e-009
4.8831798e-009
6.0783102e-009
8.2671318e-009
8.5810672e-009
7.2857114e-009
6.2954623e-009
6.4297418e-009
6.0961629e-009
5.4521055e-009
4.8859465e-009
5.2317913e-009
5.9788217e-009
5.6532981e-009
5.203434e-009
4.843152e-009
4.575939e-009
5.1262435e-009
5.6982008e-009
6.1440692e-009
6.9749932e-009
8.0677331e-009
8.9983593e-009
8.8022509e-009
9.0506045e-009
9.6887621e-009
9.6615611e-009
9.7176304e-009
9.2233601e-009
8.2345332e-009
8.8442538e-009
9.1948373e-009
8.5980303e-009
7.3334832e-009
7.2241175e-009
8.3274451e-009
7.8363355e-009
6.8683675e-009
4.9716375e-009
4.7595695e-009
4.4193575e-009
4.505281e-009
3.7160192e-009
4.2886048e-009
4.8270601e-009
4.5705908e-009
3.9736182e-009
4.3063524e-009
4.196675e-009
4.2410462e-009
4.3015376e-009
5.0379753e-009
4.9244992e-009
4.5395741e-009
4.8911072e-009
5.0889035e-009
4.9027497e-009
5.2035648e-009
5.1981677e-009
4.6689782e-009
5.2518349e-009
4.7485597e-009
4.2759373e-009
4.5977721e-009
5.2687985e-009
5.8947855e-009
6.3300711e-009
6.2363435e-009
5.7429912e-009
5.4580788e-009
5.3274079e-009
5.0519765e-009
4.924596e-009
5.1005106e-009
4.7362034e-009
4.6066873e-009
4.6877187e-009
4.7346978e-009
4.8155709e-009
4.8447788e-009
4.7923746e-009
5.1420936e-009
5.846695e-009
6.6802271e-009
6.7076135e-009
6.6605056e-009
7.652596e-009
8.3146722e-009
8.5527868e-009
9.3004406e-009
8.4555614e-009
6.8655259e-009
7.2522948e-009
8.0110087e-009
8.2502063e-009
8.7738125e-009
8.8943435e-009
9.4242711e-009
9.8249444e-009
9.3929295e-009
8.6403207e-009
9.1961577e-009
8.5851249e-009
8.0455133e-009
7.1010829e-009
7.6374879e-009
8.7709959e-009
8.3400431e-009
9.6546243e-009
1.052805e-008
1.1176318e-008
1.1634825e-008
1.1923479e-008
1.1362054e-008
1.1339119e-008
1.0141415e-008
8.5723899e-009
7.8158314e-009
7.8219668e-009
8.1142542e-009
7.7787808e-009
7.3404494e-009
8.2007649e-009
8.9887096e-009
1.041247e-008
1.0090746e-008
1.0201005e-008
1.0714024e-008
1.018199e-008
9.6023991e-009
8.6666717e-009
8.1927831e-009
7.8674251e-009
8.3180322e-009
8.4134379e-009
8.4857736e-009
8.22346e-009
8.5546164e-009
8.8385271e-009
8.2916394e-009
7.3337819e-009
6.3904668e-009
6.2325941e-009
6.5515799e-009
6.402868e-009
6.4143752e-009
6.453696e-009
6.1468251e-009
5.5087677e-009
5.0890793e-009
5.1942838e-009
5.3258798e-009
6.172442e-009
6.4525637e-009
6.3335599e-009
5.5654688e-009
5.5922976e-009
5.6410957e-009
5.0578716e-009
4.7927139e-009
4.929521e-009
5.0486298e-009
4.9419476e-009
5.0334036e-009
4.6747092e-009
4.4016472e-009
4.565474e-009
5.2374452e-009
6.2900499e-009
6.9296345e-009
6.7896159e-009
7.6622529e-009
7.4279039e-009
6.2403105e-009
6.0299763e-009
6.1587232e-009
5.8978317e-009
5.8916456e-009
5.7735866e-009
5.5209111e-009
6.3259209e-009
7.3955956e-009
8.2391626e-009
7.7892937e-009
7.6548027e-009
7.0060017e-009
6.1195654e-009
4.9367502e-009
4.2423936e-009
3.9673818e-009
3.7662165e-009
4.1323927e-009
4.7833507e-009
4.3647678e-009
4.2293304e-009
4.7167081e-009
4.4233423e-009
4.5952268e-009
6.3658927e-009
6.4864261e-009
6.5775442e-009
7.4713016e-009
7.293997e-009
7.1559232e-009
7.0290472e-009
6.7496686e-009
7.2816466e-009
8.1841476e-009
8.6341216e-009
9.1019496e-009
9.3577351e-009
9.9405919e-009
1.0353908e-008
1.0368576e-008
1.0520865e-008
1.0245909e-008
9.7301561e-009
9.3796729e-009
9.1273091e-009
9.3266882e-009
9.5393336e-009
8.5715264e-009
7.8212893e-009
7.0879616e-009
6.6873886e-009
5.9935579e-009
4.6773432e-009
3.5058651e-009
3.7482187e-009
4.5868863e-009
4.714216e-009
4.6800555e-009
4.6136691e-009
4.9979152e-009
5.4990797e-009
5.1789327e-009
5.0901094e-009
4.6313914e-009
4.9352114e-009
4.3549874e-009
3.6796439e-009
3.79623e-009
4.0997335e-009
4.1850238e-009
4.5951841e-009
4.6801628e-009
4.9825607e-009
5.3170336e-009
5.7611586e-009
5.2060597e-009
5.4479409e-009
5.8269661e-009
5.364464e-009
4.9991267e-009
4.5023288e-009
3.8222466e-009
4.5174437e-009
4.860605e-009
5.2317357e-009
4.6320748e-009
4.6901945e-009
4.9651002e-009
4.6441644e-009
5.1195753e-009
6.0372518e-009
5.6553218e-009
5.1098611e-009
4.328338e-009
4.5710081e-009
4.8340599e-009
4.3344226e-009
4.6025297e-009
4.250785e-009
4.5588713e-009
5.3247006e-009
5.2753695e-009
5.4343018e-009
5.2664697e-009
5.2448012e-009
5.267841e-009
5.2894635e-009
6.1842258e-009
5.8771943e-009
6.8914025e-009
7.5599013e-009
8.4785177e-009
8.6936957e-009
8.6388418e-009
8.4269297e-009
8.007402e-009
7.8800166e-009
8.2369264e-009
8.2048261e-009
8.0336773e-009
8.0418728e-009
7.9053266e-009
7.1087937e-009
7.3045348e-009
6.488565e-009
6.1763224e-009
6.3758622e-009
6.7228125e-009
6.8781068e-009
6.4435643e-009
6.8308104e-009
7.2433328e-009
7.0510133e-009
6.7217056e-009
6.9860236e-009
7.4513241e-009
7.6146736e-009
8.636153e-009
9.3345157e-009
1.0048989e-008
1.0145505e-008
8.9605903e-009
8.4298229e-009
9.2095565e-009
9.8772663e-009
9.1540441e-009
8.9157503e-009
9.0305928e-009
8.8284795e-009
8.5958643e-009
8.7318824e-009
7.8918977e-009
6.7987906e-009
5.5520927e-009
3.8476567e-009
4.1440546e-009
4.3639712e-009
4.5721946e-009
4.9885157e-009
5.1893168e-009
5.1184986e-009
5.2320847e-009
5.5709748e-009
5.1757785e-009
3.8101071e-009
3.8250916e-009
3.547924e-009
3.8082874e-009
4.1288608e-009
4.1430515e-009
4.1867944e-009
4.0538862e-009
3.3937085e-009
3.0928426e-009
3.6674785e-009
4.1790748e-009
4.2196618e-009
4.0432971e-009
4.3697148e-009
5.0506909e-009
4.6720824e-009
4.134677e-009
4.2296151e-009
3.8742325e-009
4.7494021e-009
4.855079e-009
4.8103357e-009
4.3528839e-009
3.838865e-009
3.8845024e-009
3.9807068e-009
3.8830295e-009
4.7316518e-009
5.3424779e-009
4.9099907e-009
4.7454751e-009
4.70042e-009
4.5412811e-009
4.9508083e-009
4.475181e-009
3.8862686e-009
3.8645953e-009
3.7536516e-009
4.025236e-009
4.3587543e-009
4.3321865e-009
4.8711191e-009
4.5773588e-009
4.5566352e-009
5.0687039e-009
5.104075e-009
5.5764859e-009
6.1376947e-009
5.3361065e-009
5.5705606e-009
6.2595969e-009
7.4152253e-009
8.2491494e-009
8.2669829e-009
7.6140764e-009
7.9008264e-009
7.7973098e-009
7.0189475e-009
6.7631113e-009
6.9305664e-009
7.5616184e-009
7.4124341e-009
7.9077543e-009
8.3188595e-009
8.4774703e-009
8.0446665e-009
7.3255596e-009
7.565069e-009
7.7646039e-009
8.2226332e-009
8.4991169e-009
8.926654e-009
8.0067206e-009
6.5508291e-009
5.5313493e-009
5.1810219e-009
4.874307e-009
4.9024068e-009
4.827477e-009
4.716453e-009
5.2968625e-009
5.3963762e-009
5.2750031e-009
5.8474352e-009
5.2695002e-009
4.2218172e-009
4.3003989e-009
4.9725284e-009
5.3624628e-009
5.3849498e-009
5.9604599e-009
6.1922306e-009
6.666458e-009
7.2369104e-009
7.4461614e-009
6.6557976e-009
5.9698664e-009
5.3612054e-009
4.7635997e-009
5.2587641e-009
5.8733792e-009
5.5230518e-009
5.201327e-009
4.9720381e-009
4.9824349e-009
5.2628732e-009
5.3849869e-009
5.4187703e-009
5.2164962e-009
4.9494391e-009
5.1605115e-009
6.1244741e-009
7.0600047e-009
7.3303227e-009
6.9158502e-009
7.2357857e-009
7.2428707e-009
7.6038861e-009
8.4395488e-009
7.8395811e-009
7.2449754e-009
7.6868941e-009
8.1484007e-009
7.9164234e-009
8.2641676e-009
8.6940716e-009
8.1542992e-009
6.8892797e-009
6.7731201e-009
6.7328038e-009
7.1973104e-009
7.8370508e-009
6.5391674e-009
5.9965459e-009
5.4231206e-009
4.8454242e-009
4.5925831e-009
4.4546197e-009
4.4530116e-009
4.0040923e-009
3.982419e-009
4.4358703e-009
4.0552066e-009
3.6133929e-009
3.8584348e-009
4.3099916e-009
4.5276972e-009
5.1791309e-009
5.1416538e-009
5.0566033e-009
5.2277855e-009
5.243065e-009
4.7257713e-009
5.7305442e-009
5.7480531e-009
5.121538e-009
5.2803079e-009
5.7202721e-009
5.6119383e-009
6.0644411e-009
5.9333873e-009
5.139147e-009
6.1021173e-009
6.9851011e-009
6.5914072e-009
5.8551549e-009
5.4925035e-009
5.0897219e-009
4.8308807e-009
5.1103645e-009
5.3143264e-009
5.0139305e-009
4.5142104e-009
4.0407991e-009
4.5192184e-009
4.4180687e-009
5.0513269e-009
5.317705e-009
6.0795797e-009
6.5995527e-009
6.5458044e-009
6.0064996e-009
5.7089503e-009
5.8353255e-009
5.4764704e-009
5.3174887e-009
5.112368e-009
4.8895564e-009
4.9219201e-009
5.0273609e-009
5.4402046e-009
6.0202172e-009
6.7771973e-009
7.5506874e-009
8.1743099e-009
8.4126358e-009
8.2546049e-009
8.6480094e-009
1.0178009e-008
9.9518774e-009
1.0002836e-008
9.7193455e-009
9.0033426e-009
9.3273885e-009
9.5272887e-009
9.1565325e-009
8.2751498e-009
8.0651873e-009
8.1572797e-009
6.7140264e-009
5.6302391e-009
4.9665107e-009
5.4145853e-009
5.0928605e-009
4.6753831e-009
4.5500578e-009
3.7789618e-009
3.69946e-009
3.3118417e-009
2.8735102e-009
3.5560692e-009
4.902253e-009
5.6987351e-009
5.8906872e-009
5.5122345e-009
5.8108435e-009
6.0656793e-009
5.7133735e-009
5.7441568e-009
5.229349e-009
5.2845441e-009
5.3090887e-009
5.0906189e-009
5.5244751e-009
4.9728282e-009
4.6535774e-009
5.0540461e-009
5.1812151e-009
5.5656138e-009
5.9049877e-009
5.7698636e-009
5.5479238e-009
5.3573406e-009
5.5594556e-009
5.2699616e-009
4.3222146e-009
4.1362166e-009
3.8922295e-009
3.6057355e-009
3.5020582e-009
3.3882655e-009
3.765557e-009
3.6015236e-009
3.7256925e-009
4.3502623e-009
5.6566275e-009
6.7496888e-009
7.1618994e-009
7.1672459e-009
7.6508728e-009
7.8161217e-009
8.2006795e-009
9.0776595e-009
8.5095524e-009
7.6572463e-009
8.0435411e-009
8.3282392e-009
8.3429104e-009
8.4040836e-009
8.5493177e-009
8.9931845e-009
9.5217388e-009
9.1370718e-009
8.3691382e-009
8.6142839e-009
8.5004409e-009
8.2752592e-009
7.6481061e-009
7.9931116e-009
8.7983326e-009
6.1092388e-009
6.7660443e-009
7.633782e-009
8.2453972e-009
8.0206862e-009
7.8234674e-009
7.2132236e-009
8.2230146e-009
8.762254e-009
8.5672511e-009
8.7672585e-009
8.4983117e-009
8.2941432e-009
8.1174619e-009
8.1256574e-009
7.9012581e-009
7.8671025e-009
8.0947627e-009
7.8600971e-009
7.7207117e-009
8.2490565e-009
8.7469044e-009
8.6332724e-009
7.9963254e-009
7.4306388e-009
7.7042784e-009
8.6541857e-009
8.6696426e-009
8.1011069e-009
7.5881985e-009
6.9036942e-009
6.9622863e-009
7.4996361e-009
7.3041608e-009
6.106603e-009
5.1530166e-009
4.7360117e-009
4.1622649e-009
4.6267764e-009
4.749835e-009
4.8401903e-009
4.5497466e-009
4.6492628e-009
4.7287138e-009
4.6449457e-009
5.0288752e-009
5.3674537e-009
5.8085835e-009
5.3555489e-009
5.0395173e-009
4.8652078e-009
4.6374968e-009
5.0048337e-009
4.8621268e-009
4.5712155e-009
4.6991686e-009
4.4897841e-009
4.9413409e-009
5.4989166e-009
5.1939402e-009
4.5222299e-009
4.5952036e-009
4.4681397e-009
3.5616382e-009
3.8526545e-009
4.833054e-009
5.2814501e-009
5.1483812e-009
4.5194895e-009
4.3238535e-009
5.0986877e-009
4.8295802e-009
4.409098e-009
4.3771583e-009
4.4893174e-009
4.7732184e-009
5.2472121e-009
5.5643034e-009
5.6421764e-009
5.0020687e-009
4.707047e-009
3.8664293e-009
3.63903e-009
3.593975e-009
4.1513899e-009
5.1033476e-009
4.2159615e-009
3.931211e-009
4.905289e-009
4.6233778e-009
4.8865952e-009
6.7717321e-009
7.3203028e-009
7.0448265e-009
7.6885669e-009
6.953817e-009
6.8710993e-009
6.6927782e-009
6.4553488e-009
7.1500711e-009
8.1179883e-009
8.6087256e-009
9.0963851e-009
9.3272864e-009
9.7576652e-009
9.7449968e-009
9.8300583e-009
1.0083786e-008
9.8324548e-009
8.844923e-009
7.9826622e-009
7.8418547e-009
7.5575766e-009
7.7994577e-009
8.2886123e-009
7.9280185e-009
6.6187584e-009
6.5560003e-009
6.7444799e-009
7.0560386e-009
5.2531667e-009
4.2722906e-009
4.429399e-009
4.4882321e-009
4.5145105e-009
4.5366883e-009
4.8759143e-009
5.0339298e-009
4.6602195e-009
4.8005051e-009
4.7205662e-009
5.1956961e-009
4.596092e-009
4.1689213e-009
4.3521331e-009
4.537288e-009
4.459309e-009
4.8243309e-009
5.2261648e-009
5.4787392e-009
5.4232003e-009
5.2773846e-009
5.0042202e-009
5.3967343e-009
5.8053069e-009
5.6425917e-009
4.5457714e-009
4.6976952e-009
5.1498851e-009
4.9866406e-009
4.6619109e-009
4.3711555e-009
4.4788876e-009
5.0811812e-009
5.0399103e-009
4.6816884e-009
3.9970234e-009
3.0486433e-009
2.991106e-009
3.439653e-009
3.9398775e-009
4.6835864e-009
5.4007431e-009
5.7480197e-009
4.8108605e-009
4.4052322e-009
4.1813102e-009
3.8118674e-009
4.0888235e-009
4.2267361e-009
3.5031974e-009
3.6595972e-009
4.5475656e-009
5.1195229e-009
5.3625096e-009
5.7107261e-009
6.2461863e-009
6.8227167e-009
6.946574e-009
7.9658423e-009
8.6141104e-009
8.5200711e-009
7.8385669e-009
7.2705085e-009
7.0620737e-009
6.6562848e-009
6.4017148e-009
6.1455619e-009
6.2423946e-009
6.1485112e-009
6.1691841e-009
6.3088353e-009
6.0801747e-009
6.2620114e-009
6.8126324e-009
6.8656968e-009
7.1752052e-009
7.5257984e-009
7.7289616e-009
7.4582714e-009
7.6469068e-009
8.2095378e-009
8.3773143e-009
8.1614524e-009
8.555809e-009
8.5341357e-009
8.0988043e-009
7.7895568e-009
7.59076e-009
8.0756532e-009
8.2080382e-009
8.7798347e-009
8.9401794e-009
7.8514992e-009
7.8495745e-009
7.9789545e-009
7.5946577e-009
7.0204385e-009
5.7982425e-009
4.165851e-009
3.7403184e-009
4.3868527e-009
4.5957091e-009
4.424088e-009
4.2339845e-009
3.8833405e-009
4.5289252e-009
4.0961213e-009
3.8052052e-009
3.969821e-009
3.6809601e-009
3.0825654e-009
3.3042207e-009
3.7548327e-009
4.6935142e-009
5.2570948e-009
4.6033993e-009
3.9997886e-009
3.975276e-009
4.3914364e-009
4.7554518e-009
4.140781e-009
3.4543822e-009
2.7614964e-009
3.0224978e-009
3.8183468e-009
5.1620078e-009
4.9792903e-009
4.2637338e-009
3.9981036e-009
3.80444e-009
4.6088995e-009
4.9432142e-009
4.4817299e-009
3.8624811e-009
3.7478994e-009
3.807916e-009
4.2236843e-009
4.2953893e-009
4.590202e-009
4.7880007e-009
4.8546553e-009
4.9799225e-009
4.5433272e-009
4.5722964e-009
5.0083975e-009
5.1132854e-009
4.857605e-009
3.9766963e-009
4.1948791e-009
4.6329991e-009
4.4500012e-009
4.6801891e-009
4.7122435e-009
4.6387418e-009
4.3361324e-009
4.6366309e-009
4.6326607e-009
4.4528236e-009
3.9620305e-009
4.6926192e-009
4.8155268e-009
4.6009263e-009
5.3699163e-009
6.797471e-009
7.1387378e-009
6.8138522e-009
7.1157729e-009
7.8067037e-009
7.552611e-009
6.4465394e-009
6.6312203e-009
6.7068823e-009
7.2251167e-009
7.4421892e-009
8.06597e-009
7.6360103e-009
8.1918474e-009
8.6881124e-009
7.9500459e-009
7.5155034e-009
7.1983566e-009
6.7440655e-009
5.9443719e-009
5.1284069e-009
4.2087852e-009
3.9044323e-009
3.6732488e-009
4.194644e-009
4.1247803e-009
3.9258179e-009
3.8164522e-009
4.6252608e-009
5.2240722e-009
5.4806515e-009
6.756997e-009
5.8664502e-009
3.9912074e-009
3.433581e-009
4.1505819e-009
4.824769e-009
4.8715119e-009
5.6902703e-009
6.4932346e-009
7.2492651e-009
7.9389345e-009
8.4838672e-009
8.5709011e-009
8.2637137e-009
7.6469877e-009
5.454e-009
4.7012354e-009
5.3297549e-009
4.8019924e-009
4.1659902e-009
4.2206325e-009
4.0818802e-009
4.0933874e-009
5.0011043e-009
5.0344202e-009
4.950808e-009
4.9305567e-009
5.7837618e-009
6.7493072e-009
7.5528998e-009
8.0930938e-009
7.9769342e-009
8.2000116e-009
8.3799538e-009
8.4072648e-009
7.0961052e-009
6.8604948e-009
7.7569909e-009
7.3350865e-009
7.347071e-009
7.3965022e-009
7.7425077e-009
7.5710473e-009
6.6961386e-009
6.9498689e-009
7.2092875e-009
7.5344389e-009
8.3489358e-009
8.8526279e-009
8.6917503e-009
8.8904963e-009
8.5412793e-009
7.0247152e-009
5.8811969e-009
6.5022942e-009
6.8505156e-009
6.164901e-009
5.3674184e-009
4.6377679e-009
4.3354775e-009
3.9589997e-009
3.9536025e-009
4.293211e-009
4.3727375e-009
4.5797019e-009
4.7194286e-009
5.0505744e-009
5.3628108e-009
5.3066045e-009
4.5682375e-009
4.7906248e-009
4.9046768e-009
5.0343783e-009
5.447063e-009
5.5722271e-009
5.3266706e-009
5.8259429e-009
5.847641e-009
5.1231599e-009
5.6400329e-009
5.679344e-009
5.3204889e-009
5.2419368e-009
5.3267596e-009
5.2640015e-009
5.1979317e-009
5.2663176e-009
5.9855344e-009
5.6309456e-009
4.1183264e-009
3.5418962e-009
3.0179227e-009
3.7485114e-009
4.1928019e-009
4.6805392e-009
5.0744234e-009
5.5242415e-009
5.9227037e-009
5.564321e-009
5.62528e-009
6.0471336e-009
5.6560428e-009
4.6561557e-009
4.571438e-009
4.5756788e-009
5.0006883e-009
5.4787827e-009
5.7541658e-009
6.3422336e-009
7.4103255e-009
8.1263815e-009
8.2808868e-009
7.8269123e-009
7.7069589e-009
8.2454142e-009
1.0667256e-008
1.0242194e-008
1.0288042e-008
1.0215331e-008
9.772152e-009
9.8105231e-009
9.8597401e-009
9.7150348e-009
9.2168164e-009
8.9062572e-009
7.9871144e-009
5.5917173e-009
4.3921108e-009
4.2597163e-009
4.78482e-009
4.9993673e-009
4.6877529e-009
4.7132448e-009
3.8053139e-009
3.636778e-009
4.5277778e-009
4.4218845e-009
5.2335373e-009
5.3742941e-009
4.3446989e-009
3.8663881e-009
4.8115519e-009
5.5293466e-009
6.0763394e-009
6.5356398e-009
6.3994102e-009
5.5559482e-009
5.3655233e-009
5.4200098e-009
5.5122596e-009
5.7971152e-009
5.1970968e-009
5.0312176e-009
5.5103201e-009
5.0936317e-009
5.2364421e-009
5.4799044e-009
5.3033838e-009
5.3528565e-009
5.2566025e-009
5.4351488e-009
5.3366071e-009
4.8413091e-009
4.7188305e-009
4.2438388e-009
4.0841447e-009
3.8501122e-009
3.8448684e-009
4.1539823e-009
4.4946184e-009
4.5360699e-009
5.5714095e-009
5.6500667e-009
6.3931915e-009
6.6685721e-009
6.6464215e-009
7.1885125e-009
7.5214854e-009
8.1251183e-009
8.8548784e-009
8.5635434e-009
8.4489666e-009
8.8347874e-009
8.6454697e-009
8.4356144e-009
8.0343547e-009
8.2042919e-009
8.5620979e-009
9.2185332e-009
8.8812141e-009
8.0979556e-009
8.0324101e-009
8.4157569e-009
8.5050051e-009
8.1951293e-009
8.3487353e-009
8.8256693e-009
7.3654038e-009
8.0647113e-009
8.8916077e-009
9.200875e-009
8.9139889e-009
8.8581879e-009
8.4024747e-009
8.8357805e-009
8.657696e-009
8.6634223e-009
8.9362388e-009
8.6577796e-009
8.4466272e-009
8.2935517e-009
8.2293481e-009
8.2697354e-009
8.1766508e-009
8.061436e-009
8.6180669e-009
8.8631039e-009
9.5796323e-009
9.4108553e-009
9.4338951e-009
9.6912634e-009
9.52723e-009
9.6246909e-009
9.0063869e-009
9.3253775e-009
9.7100961e-009
9.5424246e-009
9.0462598e-009
9.7373465e-009
9.7452254e-009
7.9262331e-009
6.2099529e-009
5.5107553e-009
5.1381468e-009
5.3585407e-009
5.6166931e-009
5.5588393e-009
5.9092669e-009
6.2728147e-009
6.5135903e-009
6.5386902e-009
7.482427e-009
7.2724142e-009
6.4526505e-009
6.1304484e-009
5.4198795e-009
5.3583122e-009
5.4682554e-009
5.1308096e-009
5.0290292e-009
4.9751226e-009
5.0273956e-009
5.3717428e-009
5.5124971e-009
5.8369375e-009
5.7389485e-009
5.367767e-009
4.7685809e-009
5.19201e-009
4.7826707e-009
4.1657913e-009
4.0937817e-009
4.8232746e-009
4.7862699e-009
4.1834531e-009
4.0620825e-009
4.2696727e-009
4.3549728e-009
4.9049607e-009
5.324126e-009
5.8940232e-009
6.7276355e-009
6.9519743e-009
6.2723694e-009
5.8733792e-009
6.152863e-009
6.0269095e-009
5.6955465e-009
5.3777665e-009
5.5605529e-009
5.3563844e-009
5.1234574e-009
5.1101559e-009
5.0227547e-009
4.8339126e-009
5.2360128e-009
5.6212037e-009
6.536187e-009
7.5254307e-009
7.6130977e-009
7.5121087e-009
7.9058321e-009
6.6136371e-009
6.5862754e-009
6.3565092e-009
6.1610291e-009
7.0184955e-009
8.0518289e-009
8.5833297e-009
9.0908205e-009
9.2968376e-009
9.5747386e-009
9.1360856e-009
9.2915406e-009
9.6467069e-009
9.4190008e-009
9.0103677e-009
8.3825863e-009
8.3473252e-009
8.9102727e-009
9.3471313e-009
9.069014e-009
8.8013286e-009
7.9491783e-009
7.5422887e-009
8.358047e-009
7.81132e-009
5.8592892e-009
4.7963625e-009
4.2719117e-009
4.2622482e-009
4.3489655e-009
4.4597074e-009
4.7539134e-009
4.56878e-009
4.1415062e-009
4.5109007e-009
4.809741e-009
5.4561808e-009
4.8371966e-009
4.6581988e-009
4.9080361e-009
4.9748425e-009
4.7335941e-009
5.0534776e-009
5.7721668e-009
5.9749177e-009
5.529367e-009
4.7936106e-009
4.8023807e-009
5.3455277e-009
5.7836477e-009
5.9207194e-009
4.092416e-009
4.0211302e-009
4.280393e-009
5.1577736e-009
5.368846e-009
4.8462897e-009
3.7060977e-009
3.8109857e-009
4.0631331e-009
4.6990845e-009
4.6219496e-009
4.0796496e-009
4.6759335e-009
4.1486434e-009
4.5902406e-009
4.6772794e-009
5.0765305e-009
5.2740151e-009
5.5249012e-009
5.8623741e-009
6.0277789e-009
5.7197977e-009
5.6783758e-009
5.4542979e-009
4.8900383e-009
5.1192765e-009
5.8669302e-009
5.0051418e-009
4.7625768e-009
5.2665854e-009
6.9358907e-009
9.013799e-009
9.6102435e-009
9.2640265e-009
8.501468e-009
8.1799848e-009
7.680423e-009
7.4040468e-009
7.0921159e-009
7.1601073e-009
7.0128224e-009
6.8803867e-009
6.8023874e-009
7.0483741e-009
7.5054585e-009
7.3470307e-009
7.2232858e-009
6.9968386e-009
6.8398328e-009
6.6860657e-009
7.090299e-009
7.7394413e-009
7.2108771e-009
6.939242e-009
7.5636511e-009
8.232145e-009
8.6108586e-009
8.4172729e-009
8.5291155e-009
8.4892715e-009
8.3048515e-009
7.5669458e-009
8.3798551e-009
8.0954163e-009
8.5308577e-009
8.9045111e-009
9.0073439e-009
9.898473e-009
1.010338e-008
1.0210006e-008
9.3373136e-009
8.7806369e-009
7.6333344e-009
6.0892733e-009
5.0151258e-009
4.6238743e-009
4.5848242e-009
4.8407655e-009
4.7228672e-009
3.9525602e-009
4.5412661e-009
5.361763e-009
5.0898114e-009
4.1608681e-009
4.3033587e-009
4.8571454e-009
4.5534353e-009
5.2947676e-009
5.7814042e-009
5.9635527e-009
5.9507285e-009
6.1055454e-009
5.901221e-009
5.293349e-009
4.891987e-009
5.1168031e-009
5.4517484e-009
5.5297773e-009
5.1328374e-009
5.2510015e-009
5.3557336e-009
5.2864981e-009
4.3927906e-009
3.7665921e-009
3.7346476e-009
4.468397e-009
5.0313493e-009
4.1531241e-009
3.3720783e-009
3.6569339e-009
3.7313296e-009
4.4666619e-009
4.7077491e-009
4.4487521e-009
4.2335234e-009
4.79932e-009
5.2143699e-009
4.3862344e-009
4.6033117e-009
4.8565696e-009
4.449831e-009
4.2668331e-009
4.3450227e-009
4.8378153e-009
5.1536452e-009
4.7244794e-009
4.6315408e-009
5.0104102e-009
5.4761879e-009
4.3661715e-009
3.2894915e-009
3.1892914e-009
4.0349136e-009
4.7473317e-009
4.7901249e-009
4.7646577e-009
5.7409516e-009
5.337062e-009
5.1984704e-009
6.0853284e-009
6.4637254e-009
6.3828015e-009
7.3075787e-009
8.0528656e-009
8.1373718e-009
7.7505522e-009
7.3373362e-009
7.4736709e-009
7.6796832e-009
7.5463884e-009
7.206096e-009
7.5903397e-009
7.8528387e-009
7.7903241e-009
7.7639097e-009
7.8031452e-009
7.259501e-009
6.4015844e-009
5.7196857e-009
5.3885541e-009
5.363798e-009
5.1679258e-009
5.0431888e-009
5.022884e-009
4.4459214e-009
4.5020946e-009
4.9880547e-009
5.4432446e-009
5.7491199e-009
5.7244417e-009
6.7718401e-009
7.272688e-009
6.6313189e-009
7.005922e-009
8.173872e-009
9.2334313e-009
8.8244864e-009
7.7980617e-009
7.6550383e-009
7.754082e-009
7.8785627e-009
7.9132957e-009
7.362619e-009
6.1557494e-009
5.8381301e-009
4.7676157e-009
3.9573294e-009
4.3535854e-009
4.8411669e-009
5.0059385e-009
5.4792991e-009
5.6266891e-009
4.5162003e-009
4.7455991e-009
5.5844275e-009
7.0939861e-009
7.225738e-009
7.7265858e-009
7.4645888e-009
7.4986888e-009
7.2975202e-009
6.6566235e-009
6.4175358e-009
7.9789229e-009
8.9073333e-009
8.7166015e-009
8.5010514e-009
8.5890349e-009
7.9865298e-009
7.0038685e-009
7.6513477e-009
7.9551677e-009
8.2112697e-009
7.4171086e-009
7.2443819e-009
7.1154235e-009
6.9095114e-009
7.0186656e-009
6.4558281e-009
6.4641745e-009
6.6853574e-009
6.7191456e-009
6.7981242e-009
6.1768154e-009
5.0543167e-009
5.4015885e-009
5.2759466e-009
4.8396655e-009
4.6157484e-009
4.3046064e-009
4.0487702e-009
4.2764304e-009
4.2177778e-009
3.9802729e-009
4.2972035e-009
5.0445455e-009
5.4978361e-009
5.3701439e-009
4.4107036e-009
3.8507054e-009
4.0613005e-009
4.9472186e-009
5.613818e-009
5.4241821e-009
5.0414029e-009
5.5874447e-009
5.7618946e-009
5.1071727e-009
5.4370153e-009
5.4344549e-009
4.9956486e-009
5.1450183e-009
4.9714247e-009
4.7621936e-009
4.7966954e-009
5.0949049e-009
5.6378652e-009
5.029438e-009
4.2262646e-009
4.1901366e-009
3.949222e-009
3.6265474e-009
2.8815264e-009
3.4770212e-009
3.9612861e-009
3.9116483e-009
4.194132e-009
4.8443044e-009
5.2038976e-009
5.2127165e-009
5.2901123e-009
5.2979912e-009
5.0767527e-009
4.9907736e-009
4.1517386e-009
4.070654e-009
4.5440146e-009
4.5635819e-009
4.7725942e-009
5.4289225e-009
7.387224e-009
8.7329305e-009
9.9269505e-009
1.0550415e-008
1.1156502e-008
1.053251e-008
1.0573248e-008
1.0711316e-008
1.0540961e-008
1.0293658e-008
1.0192191e-008
1.0273537e-008
1.0158483e-008
9.747327e-009
7.816949e-009
4.4694082e-009
3.1539824e-009
3.5529218e-009
4.1550547e-009
4.9058741e-009
4.7001227e-009
4.8764318e-009
3.831666e-009
3.574096e-009
4.3958592e-009
5.5578043e-009
6.2228257e-009
5.8920911e-009
5.4919953e-009
5.4736435e-009
5.8536184e-009
5.7488356e-009
5.9221397e-009
6.0899163e-009
5.815437e-009
5.4649489e-009
5.190153e-009
4.8448809e-009
4.8082026e-009
5.5120929e-009
5.4213654e-009
5.4088577e-009
5.9665941e-009
5.0060483e-009
4.9072703e-009
5.054821e-009
4.836904e-009
5.1577891e-009
5.1558643e-009
5.310842e-009
5.4032526e-009
5.3604037e-009
5.3014444e-009
4.595448e-009
4.5625538e-009
4.1981662e-009
4.3014713e-009
4.5424077e-009
5.3877133e-009
5.3464473e-009
5.2866989e-009
5.4884401e-009
6.0366942e-009
6.1752448e-009
6.1255972e-009
6.7261522e-009
7.226849e-009
8.0495571e-009
8.6320973e-009
8.6175344e-009
9.240687e-009
9.6260338e-009
8.9627002e-009
8.5283184e-009
7.6646257e-009
7.8592662e-009
8.1310112e-009
8.9153276e-009
8.6253563e-009
7.8267731e-009
7.4505363e-009
8.3310729e-009
8.734751e-009
8.7421526e-009
8.704359e-009
8.5216777e-009
8.6215687e-009
9.3633782e-009
1.0149433e-008
1.0156353e-008
9.8072917e-009
9.8929083e-009
9.5917259e-009
9.4485465e-009
8.553138e-009
8.7595935e-009
9.1052191e-009
8.8172475e-009
8.5991113e-009
8.4696415e-009
8.3330388e-009
8.6382128e-009
8.6987079e-009
8.5173293e-009
8.8787039e-009
9.1138666e-009
9.7616635e-009
9.7551571e-009
9.8204639e-009
9.9186018e-009
9.6233841e-009
9.1927317e-009
9.1015366e-009
8.758008e-009
8.5934973e-009
8.7984089e-009
8.6752898e-009
8.4490009e-009
7.8180588e-009
5.2828293e-009
4.8697789e-009
5.6575726e-009
6.3047303e-009
5.8052538e-009
5.8061732e-009
6.419527e-009
6.3442866e-009
6.4720888e-009
6.8620183e-009
6.5420321e-009
6.2075085e-009
6.3482653e-009
5.9037681e-009
5.4322513e-009
5.4842102e-009
5.6771071e-009
6.0713029e-009
5.6241223e-009
5.0532247e-009
5.0881184e-009
5.4835757e-009
6.044317e-009
6.5352102e-009
6.7325341e-009
5.9789805e-009
5.5415938e-009
5.0149319e-009
5.7888165e-009
5.0972018e-009
4.7699444e-009
4.8610887e-009
4.9952074e-009
5.6401638e-009
5.4889243e-009
5.0428493e-009
4.7291797e-009
5.1935353e-009
4.9313727e-009
5.1166867e-009
5.7227742e-009
5.4034211e-009
5.0941737e-009
5.5362482e-009
5.4055512e-009
5.8733792e-009
5.7850283e-009
5.0109323e-009
5.0009523e-009
5.7885853e-009
6.2872221e-009
5.6791942e-009
5.5775672e-009
5.1589843e-009
4.6451213e-009
5.0777136e-009
5.9182806e-009
6.8640775e-009
6.7790432e-009
7.6848608e-009
7.4603105e-009
7.3887082e-009
7.3550299e-009
6.8214183e-009
6.2538323e-009
6.6045765e-009
6.8139102e-009
7.8055257e-009
8.1477422e-009
8.0990491e-009
7.8348362e-009
8.4540342e-009
9.2674207e-009
9.5164123e-009
9.5527282e-009
9.1444164e-009
8.753165e-009
8.8836554e-009
8.6955974e-009
8.5329861e-009
8.8366454e-009
8.9051788e-009
8.5557524e-009
7.7643818e-009
7.6208324e-009
8.2122768e-009
7.6086143e-009
6.1322876e-009
4.9761896e-009
4.477442e-009
4.5156842e-009
4.5794922e-009
4.5925822e-009
4.6319125e-009
4.1036301e-009
3.622793e-009
4.2212964e-009
4.8989158e-009
5.7166654e-009
5.0783012e-009
5.1474762e-009
5.4639392e-009
5.4123971e-009
5.0078792e-009
5.2826243e-009
6.3181688e-009
6.4710961e-009
5.6355336e-009
4.3098366e-009
4.6005412e-009
5.2943211e-009
5.7619885e-009
6.1988471e-009
6.1213956e-009
5.5606133e-009
5.6613908e-009
6.1353845e-009
6.020009e-009
4.9286406e-009
3.6580886e-009
3.7898404e-009
4.0018576e-009
4.1859102e-009
4.8678312e-009
5.7674978e-009
5.1912186e-009
4.5951957e-009
4.5490303e-009
4.0795686e-009
3.5285754e-009
4.0016194e-009
4.276681e-009
5.227538e-009
5.3573905e-009
4.9441745e-009
4.6232435e-009
4.8038188e-009
5.0221526e-009
4.9274851e-009
4.4632346e-009
4.4085366e-009
5.1193767e-009
6.0961479e-009
7.543456e-009
8.4641227e-009
8.9874123e-009
8.5990099e-009
8.6871493e-009
7.8398984e-009
7.5222791e-009
7.537585e-009
7.122158e-009
7.6639299e-009
7.6239301e-009
7.6152115e-009
7.3623801e-009
7.9482369e-009
8.841733e-009
8.385226e-009
8.3663969e-009
7.7316658e-009
6.8670332e-009
6.5064346e-009
7.0053928e-009
7.9530842e-009
8.2183519e-009
8.5643525e-009
8.6979989e-009
8.772867e-009
8.4108561e-009
7.5376861e-009
6.7474747e-009
7.0233253e-009
7.3487932e-009
7.8316312e-009
8.5495817e-009
8.6931827e-009
7.9666488e-009
8.3012776e-009
8.6513935e-009
8.5843691e-009
8.5568516e-009
8.4985204e-009
7.5910693e-009
5.8545583e-009
5.1623056e-009
5.289158e-009
5.2720675e-009
5.0013773e-009
4.0343541e-009
4.2700745e-009
5.2220321e-009
5.5323294e-009
5.1129576e-009
5.7010303e-009
5.6295838e-009
5.1904584e-009
5.2667487e-009
5.3228131e-009
5.5411518e-009
4.7171268e-009
4.1168327e-009
4.5671282e-009
4.5464045e-009
3.9769192e-009
3.5400098e-009
3.1850996e-009
3.1068592e-009
3.3304138e-009
4.2280203e-009
4.8216207e-009
4.8146407e-009
4.9517643e-009
5.1326562e-009
5.2718302e-009
5.3719843e-009
5.4451139e-009
5.5662779e-009
5.4804547e-009
4.8393972e-009
4.3700914e-009
4.8252814e-009
4.3848898e-009
4.5897966e-009
4.7103324e-009
3.9194879e-009
3.1785675e-009
3.6617269e-009
5.0147094e-009
4.9805489e-009
5.7105093e-009
5.620264e-009
4.2572809e-009
3.5907817e-009
3.3995678e-009
4.4028814e-009
4.8400566e-009
4.9003873e-009
4.9780997e-009
5.4209632e-009
5.5770464e-009
5.4267615e-009
6.299082e-009
5.8755997e-009
4.5097725e-009
4.5056367e-009
4.5574348e-009
4.8571493e-009
5.3628965e-009
5.4500911e-009
5.4546486e-009
5.8006541e-009
6.985674e-009
8.2245678e-009
8.5931709e-009
8.3384353e-009
8.1925725e-009
6.6715814e-009
6.7900571e-009
7.5996547e-009
8.3220322e-009
8.2333648e-009
7.0268069e-009
6.7761817e-009
6.988832e-009
7.017565e-009
7.6306023e-009
8.0123159e-009
8.4079338e-009
7.7749366e-009
6.858797e-009
6.3109645e-009
6.568323e-009
6.8231637e-009
6.6626027e-009
5.8917337e-009
5.9209878e-009
4.9660248e-009
5.1877369e-009
5.0643648e-009
5.2768592e-009
5.0509624e-009
5.4062894e-009
6.5646086e-009
6.4994811e-009
6.2956291e-009
6.9335505e-009
7.0140243e-009
7.7805646e-009
7.3954787e-009
7.3494764e-009
7.5528807e-009
7.5361847e-009
7.9683826e-009
8.4830593e-009
8.0164419e-009
6.8590574e-009
7.1099435e-009
6.5730153e-009
5.6524439e-009
4.8307906e-009
4.7252139e-009
3.7387588e-009
3.4987214e-009
4.3350172e-009
4.3095549e-009
5.5144792e-009
6.9497823e-009
7.1684327e-009
6.5213752e-009
6.7370207e-009
7.0003939e-009
7.2350087e-009
7.3869864e-009
6.7753156e-009
5.8797136e-009
5.9891844e-009
7.2950723e-009
7.8188392e-009
7.6410573e-009
6.8442078e-009
6.6635768e-009
7.3987532e-009
7.952535e-009
7.9537758e-009
7.7783657e-009
7.7655366e-009
7.1551369e-009
6.7702069e-009
6.6350877e-009
6.7399757e-009
6.2480771e-009
5.828228e-009
4.8033764e-009
4.715342e-009
5.1887026e-009
5.4484378e-009
4.7061002e-009
5.0035939e-009
5.5349436e-009
6.0389571e-009
5.9927917e-009
5.5753143e-009
5.6470217e-009
4.9250658e-009
4.5952857e-009
4.2956763e-009
4.6788169e-009
4.940919e-009
5.3071503e-009
6.0960496e-009
6.5354358e-009
5.8913783e-009
5.605834e-009
5.4459062e-009
4.7351711e-009
4.1947656e-009
4.7561352e-009
5.3489466e-009
5.6761483e-009
5.0911856e-009
5.2339976e-009
5.1895659e-009
4.6708084e-009
5.0480998e-009
4.6160899e-009
4.2603858e-009
4.3954591e-009
4.9234923e-009
5.290196e-009
4.4279303e-009
4.3342027e-009
4.8383769e-009
4.8435626e-009
4.6378161e-009
4.7213727e-009
4.7625831e-009
4.8096475e-009
4.8538579e-009
4.9573286e-009
5.0086543e-009
5.3582979e-009
4.8626054e-009
4.6906677e-009
4.5789302e-009
4.0998305e-009
4.6945364e-009
4.9075033e-009
5.2628352e-009
5.7330301e-009
6.4674224e-009
6.3460468e-009
7.0804294e-009
7.5084389e-009
7.9955431e-009
8.5976809e-009
8.6745994e-009
7.5369301e-009
7.0835888e-009
7.062232e-009
7.2804149e-009
7.6995704e-009
7.4018652e-009
7.845357e-009
8.0011286e-009
7.9473803e-009
7.9786409e-009
8.2324961e-009
6.4478702e-009
5.4064283e-009
5.5203236e-009
6.2745375e-009
6.9776389e-009
6.4082388e-009
5.9261367e-009
4.5415811e-009
3.9765277e-009
4.5321309e-009
5.2865834e-009
6.3280525e-009
6.728095e-009
6.604747e-009
6.6044051e-009
5.1773809e-009
5.4750353e-009
5.8311562e-009
5.3596393e-009
5.0701453e-009
5.2107462e-009
5.5621235e-009
5.7992659e-009
5.7025383e-009
5.6350464e-009
6.6062802e-009
6.6982135e-009
7.2448848e-009
7.2401208e-009
6.6436206e-009
6.0997378e-009
6.2335448e-009
5.2214871e-009
4.7624574e-009
4.8703503e-009
4.9983082e-009
5.2864804e-009
4.5665797e-009
4.3262306e-009
4.9024493e-009
4.6657334e-009
4.3508024e-009
4.3351291e-009
4.4602429e-009
4.5393822e-009
5.2562224e-009
7.0471993e-009
8.1230348e-009
8.5452001e-009
9.5602021e-009
8.9818726e-009
8.7933422e-009
9.1483575e-009
9.3847109e-009
8.9331034e-009
9.277526e-009
8.5983936e-009
7.9766172e-009
8.3005023e-009
8.5926242e-009
8.71316e-009
9.2114802e-009
9.8114021e-009
9.3591614e-009
9.3885275e-009
9.1576558e-009
8.4361723e-009
8.757374e-009
8.5445122e-009
8.3077913e-009
8.861578e-009
8.3038292e-009
8.6498372e-009
9.4290331e-009
9.7340576e-009
9.8317329e-009
9.6428388e-009
9.2578065e-009
9.1532331e-009
8.4485801e-009
8.8557647e-009
9.2741994e-009
8.9767154e-009
8.7515953e-009
8.6457313e-009
8.4367296e-009
9.0066901e-009
9.220765e-009
8.9732226e-009
9.1393409e-009
9.3646293e-009
9.9436946e-009
1.0099459e-008
1.0207033e-008
1.014594e-008
9.7195382e-009
9.4409607e-009
9.1283463e-009
9.2219127e-009
9.1854389e-009
9.2589938e-009
8.9953571e-009
7.9858871e-009
7.3790671e-009
5.914221e-009
4.9369416e-009
5.5124541e-009
5.8240415e-009
5.7219845e-009
5.7249592e-009
6.2371351e-009
6.011002e-009
6.2932277e-009
6.8979937e-009
6.7839397e-009
6.4692198e-009
6.8989143e-009
6.2064555e-009
5.4569538e-009
5.6139332e-009
5.553917e-009
6.0718835e-009
5.763537e-009
5.220026e-009
5.0587296e-009
5.12501e-009
5.9091154e-009
6.7428836e-009
7.3793578e-009
6.8115656e-009
6.1747761e-009
5.5417253e-009
5.4893439e-009
5.0014519e-009
4.9230524e-009
5.1729936e-009
5.2065692e-009
5.5379349e-009
5.0987561e-009
4.5679367e-009
4.5051299e-009
4.9149184e-009
4.6941556e-009
4.8754663e-009
5.1423671e-009
4.6866004e-009
4.4905407e-009
5.0925697e-009
5.2812004e-009
5.3138815e-009
5.1378382e-009
4.6084393e-009
4.6970024e-009
5.2368295e-009
4.9746007e-009
4.5337654e-009
4.058143e-009
3.3619454e-009
2.8643585e-009
2.7391891e-009
3.4165321e-009
4.4888951e-009
5.53155e-009
5.2330462e-009
4.4809147e-009
5.2066088e-009
5.5293884e-009
5.1610511e-009
5.9080766e-009
6.3882262e-009
6.4807926e-009
7.4877394e-009
8.1317412e-009
8.173242e-009
8.1902792e-009
8.5301239e-009
8.8666496e-009
9.1639899e-009
8.9444949e-009
8.6058632e-009
8.5013141e-009
8.6171867e-009
8.7076176e-009
8.5771567e-009
8.5065819e-009
8.7413435e-009
8.3101761e-009
7.5795853e-009
7.699376e-009
8.0665067e-009
7.4059085e-009
6.405286e-009
5.1560167e-009
4.6829722e-009
4.7691201e-009
4.8100188e-009
4.7254569e-009
4.5099116e-009
3.6384803e-009
3.1040797e-009
3.931692e-009
4.9880906e-009
4.1191917e-009
3.6362981e-009
4.3483996e-009
3.5556606e-009
3.2141872e-009
3.2051519e-009
3.6039306e-009
4.2522036e-009
5.8844304e-009
5.415205e-009
4.9131156e-009
4.9295198e-009
5.440013e-009
5.9038889e-009
6.0361132e-009
5.3128131e-009
4.9695231e-009
5.4324542e-009
5.6990612e-009
5.4008763e-009
4.8115694e-009
4.3565649e-009
4.3150626e-009
4.5978654e-009
5.1850688e-009
5.5099791e-009
5.6023117e-009
4.9695507e-009
4.614957e-009
4.6613833e-009
3.841887e-009
4.4893709e-009
5.1774576e-009
4.2910212e-009
4.0147984e-009
3.8834731e-009
3.8777593e-009
4.0128278e-009
5.0576938e-009
5.2932223e-009
5.5831404e-009
5.3668013e-009
4.8899126e-009
4.9968558e-009
5.5583057e-009
7.3145144e-009
8.0855523e-009
8.0865521e-009
8.0149522e-009
8.329041e-009
8.0116603e-009
7.3215432e-009
7.4696515e-009
7.7257487e-009
7.9187259e-009
7.6093251e-009
7.6526686e-009
7.7034464e-009
7.9113532e-009
8.5842741e-009
8.6503711e-009
9.002065e-009
9.0556018e-009
8.1706941e-009
7.4387884e-009
8.0505594e-009
8.3662285e-009
7.7807885e-009
6.980939e-009
7.8967112e-009
8.467563e-009
7.9682423e-009
7.7373657e-009
7.4254348e-009
8.409784e-009
9.286848e-009
8.6841871e-009
7.915307e-009
8.0236723e-009
7.5813862e-009
7.2536613e-009
7.6587566e-009
7.2926353e-009
7.0815121e-009
7.8912655e-009
7.5204005e-009
6.4840115e-009
7.1054205e-009
6.6454411e-009
5.0941137e-009
4.2449634e-009
4.9624416e-009
5.4144757e-009
5.0619372e-009
4.674952e-009
4.3094589e-009
3.8433138e-009
4.0886723e-009
5.1344831e-009
6.9186612e-009
6.477169e-009
5.0482973e-009
3.7905441e-009
4.3898329e-009
6.3610842e-009
7.3056148e-009
6.9194235e-009
6.7601287e-009
6.0971117e-009
4.7668318e-009
4.5541307e-009
4.9672624e-009
5.0516908e-009
4.8923912e-009
5.0432633e-009
5.0121102e-009
5.1514424e-009
5.0737597e-009
4.914068e-009
4.7461604e-009
4.5629263e-009
4.7250923e-009
4.6632839e-009
5.0832381e-009
5.0510574e-009
5.1525484e-009
4.7240109e-009
3.9168123e-009
3.7541516e-009
4.3005064e-009
3.4368186e-009
3.5551434e-009
3.7853264e-009
3.9733287e-009
4.0736338e-009
4.0663421e-009
4.2611335e-009
3.5783679e-009
2.812483e-009
3.5029463e-009
3.7859074e-009
3.7803495e-009
3.715541e-009
4.8367275e-009
4.4265164e-009
4.111902e-009
4.3842753e-009
4.6007195e-009
4.7797121e-009
5.0918801e-009
5.4657723e-009
5.8640786e-009
6.0798093e-009
6.6653519e-009
7.5564007e-009
8.1740159e-009
7.7725784e-009
7.5718823e-009
7.8676446e-009
7.3245508e-009
7.295056e-009
7.9566781e-009
8.1044674e-009
7.8447594e-009
7.3459111e-009
7.1783979e-009
6.9171071e-009
6.6443665e-009
6.2876683e-009
6.2275985e-009
6.0504497e-009
6.7236872e-009
5.381714e-009
5.1214557e-009
5.1754697e-009
5.0392402e-009
5.3014981e-009
6.7402785e-009
6.8190915e-009
5.4861282e-009
5.8733792e-009
5.1406748e-009
5.1104738e-009
4.3528049e-009
5.0881371e-009
6.357377e-009
5.7262742e-009
5.9599394e-009
6.861179e-009
5.8541766e-009
6.3276979e-009
5.966471e-009
6.9008911e-009
7.4507232e-009
7.3182875e-009
8.0582025e-009
9.0528229e-009
8.6702647e-009
8.346957e-009
9.4828369e-009
8.5143916e-009
6.8055335e-009
7.0747461e-009
7.9112026e-009
7.3922892e-009
7.9726135e-009
8.6648154e-009
7.592874e-009
6.750206e-009
6.0189285e-009
5.9090855e-009
6.0111293e-009
6.3225371e-009
7.7080621e-009
7.9758574e-009
8.6800357e-009
8.3973331e-009
7.6907061e-009
7.7402129e-009
8.3572777e-009
8.4791553e-009
9.2437962e-009
8.9244407e-009
8.7031267e-009
9.1855701e-009
8.7771002e-009
8.0578326e-009
7.8245136e-009
7.724467e-009
7.6646358e-009
7.0723264e-009
6.4714821e-009
6.2044249e-009
5.2478623e-009
4.2972711e-009
5.7472627e-009
6.4622132e-009
6.9832918e-009
7.0907074e-009
7.1986002e-009
8.0932018e-009
7.4153307e-009
7.263463e-009
7.8109233e-009
7.0739624e-009
6.9498985e-009
7.0427814e-009
6.3096046e-009
5.096886e-009
4.9187875e-009
4.9879673e-009
3.9068651e-009
2.8022205e-009
3.3850773e-009
3.1254472e-009
3.0721713e-009
3.5651246e-009
4.6031967e-009
4.9384585e-009
4.411485e-009
4.385073e-009
5.4947172e-009
6.7353545e-009
7.4231294e-009
7.7023015e-009
6.9217233e-009
6.3151126e-009
6.1935812e-009
5.7855812e-009
5.2748838e-009
5.1609352e-009
4.5437368e-009
3.9360206e-009
4.8724911e-009
5.156246e-009
4.8136622e-009
5.1200098e-009
4.6909998e-009
4.4195157e-009
5.3084289e-009
5.7667796e-009
5.3744275e-009
4.7845654e-009
4.8627453e-009
5.4193761e-009
5.3864868e-009
4.7748209e-009
4.5027085e-009
4.8371814e-009
5.5383834e-009
6.2070381e-009
6.6800821e-009
7.2525069e-009
7.8105599e-009
8.1766305e-009
8.5374949e-009
8.529721e-009
9.3898758e-009
1.0403461e-008
1.0896409e-008
9.404493e-009
8.613176e-009
8.3590785e-009
8.2572956e-009
8.9820401e-009
9.3173019e-009
9.6686792e-009
9.9439016e-009
9.0500382e-009
8.6480431e-009
8.4263322e-009
7.6588742e-009
7.4877255e-009
8.3940203e-009
9.0494037e-009
8.1163549e-009
6.9758415e-009
5.2514962e-009
4.3789593e-009
4.6684026e-009
5.0153626e-009
6.4332792e-009
7.564099e-009
7.7174987e-009
7.7351667e-009
8.3812237e-009
7.6128161e-009
6.7631934e-009
7.1950016e-009
7.6770457e-009
7.0355159e-009
6.8157043e-009
6.495085e-009
5.723989e-009
5.8541629e-009
6.5991332e-009
7.2970186e-009
7.0395996e-009
6.6265443e-009
6.094199e-009
5.2063356e-009
5.0342421e-009
4.9667946e-009
4.8157182e-009
5.0489889e-009
5.4570112e-009
5.572801e-009
4.6820834e-009
4.4695414e-009
4.7432865e-009
4.6862735e-009
4.4365477e-009
4.5682947e-009
5.0245886e-009
5.3332041e-009
6.2594034e-009
7.8274317e-009
8.4794969e-009
8.5505713e-009
9.1905211e-009
8.9976741e-009
8.8760339e-009
8.9235171e-009
8.6297064e-009
8.2148103e-009
8.4729107e-009
8.2074347e-009
8.023281e-009
8.3712897e-009
8.5231034e-009
8.3140907e-009
8.7268777e-009
9.2761854e-009
9.589626e-009
9.7463423e-009
1.0057348e-008
9.3383169e-009
8.3462538e-009
8.8525873e-009
9.4499815e-009
9.8876291e-009
7.9860898e-009
7.9362961e-009
8.7086328e-009
9.3117625e-009
9.856174e-009
9.3927693e-009
8.9238872e-009
8.8579196e-009
8.3440221e-009
8.9519359e-009
9.4431797e-009
9.1361833e-009
8.9040794e-009
8.8218211e-009
8.5404203e-009
9.3751674e-009
9.7428221e-009
9.429116e-009
9.3999779e-009
9.615392e-009
1.0125726e-008
1.0443761e-008
1.0593602e-008
1.0373279e-008
9.8156923e-009
9.6891897e-009
9.155156e-009
9.6858175e-009
9.7773806e-009
9.7195787e-009
9.3154245e-009
7.5227734e-009
6.9400753e-009
6.5456127e-009
5.0041044e-009
5.3673356e-009
6.0693266e-009
5.6387153e-009
5.6437452e-009
6.0547431e-009
5.6777174e-009
6.1143666e-009
6.9339691e-009
7.0258472e-009
6.730931e-009
7.4495634e-009
6.5091428e-009
5.4816564e-009
5.7436562e-009
5.4307269e-009
6.0724641e-009
5.9029517e-009
5.3868273e-009
5.0293407e-009
4.7664443e-009
5.7739139e-009
6.9505571e-009
8.0261815e-009
7.6441508e-009
6.8079585e-009
6.0685186e-009
5.1898713e-009
4.905702e-009
5.0761604e-009
5.4848986e-009
5.417931e-009
5.4357061e-009
4.7085878e-009
4.0930241e-009
4.2810801e-009
4.6363015e-009
4.4569384e-009
4.6342459e-009
4.5619601e-009
3.9697797e-009
3.8869078e-009
4.6488912e-009
5.1568496e-009
4.7543837e-009
4.490648e-009
4.2059462e-009
4.3930525e-009
4.6850737e-009
3.6619793e-009
4.2634839e-009
5.4759911e-009
6.4958926e-009
6.4841739e-009
5.825579e-009
6.695216e-009
7.3817247e-009
7.5022557e-009
7.1405564e-009
6.4701124e-009
5.6652028e-009
6.1826433e-009
6.7433797e-009
7.8881038e-009
8.2495964e-009
8.9052915e-009
8.2111492e-009
8.0223071e-009
8.2474348e-009
8.5457223e-009
8.6062137e-009
8.4658786e-009
8.8115675e-009
8.3362616e-009
8.06731e-009
8.2494633e-009
8.3507181e-009
8.7196377e-009
8.6213273e-009
8.1765185e-009
8.5775083e-009
8.0645998e-009
7.3947889e-009
7.7779197e-009
7.9207366e-009
7.2032028e-009
6.6782845e-009
5.3358438e-009
4.8885025e-009
5.0716054e-009
4.9461195e-009
5.0015556e-009
5.2230551e-009
5.9192019e-009
5.844278e-009
5.3612286e-009
5.4836589e-009
6.0590886e-009
6.4942086e-009
6.9868453e-009
6.4540227e-009
5.4054728e-009
4.3521794e-009
4.3421993e-009
4.3255813e-009
5.2977647e-009
5.1948764e-009
5.5163946e-009
5.2584983e-009
5.5857049e-009
6.0457894e-009
5.8733792e-009
4.5042305e-009
4.3784328e-009
5.2035175e-009
5.2627378e-009
4.7817436e-009
4.6944982e-009
5.0550412e-009
4.8402849e-009
5.1938732e-009
6.1842273e-009
6.152127e-009
5.4371257e-009
4.7478827e-009
4.6347183e-009
4.7737364e-009
4.4436397e-009
4.6417477e-009
5.0632848e-009
5.2650356e-009
5.0916758e-009
5.2891556e-009
5.871535e-009
5.460384e-009
5.2783309e-009
5.564292e-009
6.2387957e-009
6.270368e-009
5.3712887e-009
4.8743349e-009
5.0204635e-009
7.0855729e-009
7.706982e-009
7.1856919e-009
7.4308945e-009
7.9709326e-009
8.1834223e-009
7.1208073e-009
7.401718e-009
8.3293394e-009
8.1735219e-009
7.59472e-009
7.6901257e-009
8.0445127e-009
7.8744695e-009
8.3268153e-009
8.9155162e-009
9.6377331e-009
1.0379538e-008
9.9156086e-009
9.481071e-009
8.6497797e-009
8.1890064e-009
7.6811483e-009
7.6465203e-009
8.2393317e-009
8.6960996e-009
8.450218e-009
8.6404265e-009
8.7026566e-009
8.5293017e-009
9.740226e-009
1.0068061e-008
9.3284116e-009
8.5535267e-009
8.2419123e-009
8.159089e-009
8.1780233e-009
8.0718183e-009
8.589103e-009
7.933513e-009
6.5267616e-009
4.6516844e-009
4.5146659e-009
4.4702391e-009
4.3780943e-009
4.3303558e-009
4.2660149e-009
4.4709216e-009
4.8477456e-009
5.2487354e-009
5.6701117e-009
6.1960848e-009
5.7391054e-009
5.3303164e-009
5.7478989e-009
5.2613721e-009
4.3215294e-009
3.8733992e-009
4.1208079e-009
4.7649704e-009
4.6004646e-009
4.3033877e-009
4.6389613e-009
4.9383592e-009
4.988896e-009
5.4993868e-009
5.7065046e-009
5.2817609e-009
4.9701416e-009
5.1347623e-009
4.8915642e-009
5.0310547e-009
4.775535e-009
4.3830222e-009
3.9260428e-009
3.6453979e-009
4.6107874e-009
4.9564764e-009
5.3411949e-009
5.717225e-009
5.7153002e-009
4.7376893e-009
3.9141367e-009
4.3119706e-009
4.473747e-009
4.9516807e-009
4.1560975e-009
3.9933254e-009
4.1609461e-009
5.0103573e-009
4.8140882e-009
4.6457885e-009
4.5372118e-009
3.9372343e-009
3.9180886e-009
4.1629746e-009
4.5486428e-009
4.6176619e-009
4.6890528e-009
4.4136238e-009
4.3701467e-009
4.8142765e-009
5.3366116e-009
5.3613948e-009
5.326611e-009
5.568648e-009
6.278066e-009
6.70497e-009
7.5300498e-009
8.1271274e-009
8.123464e-009
6.951986e-009
6.8053294e-009
7.5427168e-009
7.9775202e-009
7.8000548e-009
8.3137015e-009
7.8869026e-009
7.456154e-009
7.6650153e-009
7.5806141e-009
6.8453821e-009
6.2711679e-009
6.4259849e-009
6.4243815e-009
5.8155598e-009
5.23818e-009
6.2245795e-009
6.5307713e-009
6.342874e-009
5.8866884e-009
5.5254616e-009
4.5285696e-009
4.5691566e-009
4.669301e-009
5.0010905e-009
4.3192697e-009
4.6896066e-009
4.7338267e-009
4.7151534e-009
5.1627557e-009
5.2744375e-009
4.9835263e-009
5.6621307e-009
6.6531179e-009
6.2790922e-009
6.1912186e-009
5.9608144e-009
5.9987131e-009
6.8757772e-009
6.8550535e-009
6.7216681e-009
7.0022623e-009
7.1773051e-009
7.9522951e-009
8.77137e-009
9.1025215e-009
9.0974409e-009
8.7278373e-009
8.3945799e-009
8.6487874e-009
8.0698247e-009
9.0521187e-009
1.0023513e-008
1.0109437e-008
9.5868901e-009
1.0060407e-008
1.0029251e-008
1.0347608e-008
1.0762186e-008
9.973085e-009
1.0019351e-008
9.5016986e-009
9.4912413e-009
9.4194831e-009
9.1394713e-009
1.0846535e-008
1.1004674e-008
1.0742677e-008
1.0972387e-008
9.6016653e-009
8.1618893e-009
7.8706615e-009
7.6833973e-009
8.1741347e-009
7.3744459e-009
6.3078764e-009
5.6688742e-009
5.4356355e-009
5.1747392e-009
5.6676925e-009
5.5210358e-009
6.0792446e-009
6.2062529e-009
5.9726977e-009
5.2695456e-009
5.396398e-009
5.5186676e-009
4.2065584e-009
3.7288808e-009
4.5642366e-009
5.2012887e-009
5.2017357e-009
5.2427903e-009
5.8060543e-009
5.6518148e-009
5.2739953e-009
5.428973e-009
4.9038939e-009
4.1801993e-009
3.524921e-009
3.6901748e-009
4.7829146e-009
5.4111176e-009
5.7568113e-009
5.95208e-009
6.1914335e-009
5.4547843e-009
4.7391499e-009
4.2167543e-009
4.567026e-009
4.1836788e-009
3.5393048e-009
4.0123489e-009
4.0530868e-009
4.5398745e-009
4.4505739e-009
3.5091533e-009
3.6642868e-009
3.7506876e-009
3.4807911e-009
3.9122779e-009
5.3335111e-009
6.4456878e-009
6.7537741e-009
7.7397061e-009
7.0218557e-009
5.559487e-009
4.3883207e-009
3.947934e-009
4.0901129e-009
4.1496546e-009
5.059266e-009
5.1338225e-009
5.157023e-009
5.454994e-009
5.8991237e-009
7.333633e-009
9.087621e-009
1.0495899e-008
1.0741891e-008
1.0349851e-008
8.4401708e-009
8.084944e-009
8.3472117e-009
9.7098225e-009
1.0343558e-008
9.4689708e-009
8.9023345e-009
8.3382307e-009
8.3178237e-009
8.192026e-009
8.1825135e-009
8.6244274e-009
7.7574279e-009
5.9859978e-009
4.4062334e-009
3.2565543e-009
3.4764758e-009
3.8106273e-009
3.6552823e-009
3.7146633e-009
4.1706422e-009
4.7495492e-009
4.8043523e-009
4.9537975e-009
4.8828331e-009
4.638208e-009
4.2079367e-009
4.286438e-009
4.8299535e-009
5.6009889e-009
5.498422e-009
5.6454954e-009
6.2449448e-009
6.7952542e-009
6.3423804e-009
5.806397e-009
5.7428548e-009
5.9387566e-009
5.2572523e-009
4.9241459e-009
4.6525108e-009
4.5352457e-009
4.4476789e-009
4.4903211e-009
4.4196636e-009
4.712102e-009
4.868979e-009
5.2276275e-009
5.9157141e-009
5.8591217e-009
4.7975871e-009
4.6128522e-009
4.5841236e-009
4.7068137e-009
4.5222931e-009
4.8014603e-009
5.5889342e-009
6.1270259e-009
7.2625843e-009
8.6076642e-009
8.8359591e-009
8.5559425e-009
8.82084e-009
9.0134756e-009
8.9587256e-009
8.6986767e-009
7.8747019e-009
7.4965171e-009
7.6682953e-009
7.8164759e-009
8.0699448e-009
8.4420771e-009
8.4535827e-009
7.9150214e-009
8.2422751e-009
8.7409687e-009
9.8200906e-009
1.0104157e-008
1.0957041e-008
1.0240462e-008
7.9351336e-009
6.3462035e-009
7.0350792e-009
8.5789287e-009
8.3665499e-009
8.2714051e-009
7.9882325e-009
8.8894673e-009
9.8806152e-009
9.1426997e-009
8.5899678e-009
8.5626062e-009
8.2394641e-009
9.0481071e-009
9.61216e-009
9.2956512e-009
9.0565634e-009
8.9979109e-009
8.644111e-009
9.7436448e-009
1.0264879e-008
9.8850093e-009
9.6606149e-009
9.8661548e-009
1.0307757e-008
1.0788062e-008
1.098017e-008
1.0600617e-008
9.9118464e-009
9.9374187e-009
9.1819657e-009
1.0149722e-008
1.0369322e-008
1.0180164e-008
9.6354919e-009
7.0596597e-009
6.5010835e-009
7.1770045e-009
6.8211494e-009
6.1243188e-009
5.8924973e-009
5.555446e-009
5.5625311e-009
5.8723512e-009
5.3444328e-009
5.9355056e-009
6.9699445e-009
7.2677547e-009
6.9926423e-009
8.0002125e-009
6.8118301e-009
5.5063589e-009
5.8733792e-009
5.3075368e-009
6.0730446e-009
6.0423664e-009
5.5536286e-009
4.9999518e-009
4.4078787e-009
5.6387123e-009
7.1582305e-009
8.6730051e-009
8.476736e-009
7.4411408e-009
6.5953119e-009
4.8903987e-009
4.8099521e-009
5.2292683e-009
5.7968035e-009
5.6292928e-009
5.3334773e-009
4.3184196e-009
3.6181116e-009
4.0570303e-009
4.3576847e-009
4.2197213e-009
4.3930255e-009
3.981553e-009
3.2529591e-009
3.2832749e-009
4.2052127e-009
5.0324987e-009
4.1948859e-009
3.8434578e-009
3.8034532e-009
4.0891026e-009
4.1333179e-009
4.6240552e-009
4.5733118e-009
4.5241415e-009
5.9981528e-009
7.308945e-009
8.1461905e-009
8.6015363e-009
8.1401348e-009
7.3113662e-009
8.0376935e-009
8.2391229e-009
8.0570747e-009
7.9333273e-009
8.6441723e-009
8.7484271e-009
8.3710849e-009
8.5848407e-009
8.0148879e-009
7.5903e-009
7.6003851e-009
7.9726214e-009
7.7991057e-009
7.8812402e-009
8.2855514e-009
7.9200583e-009
8.2695362e-009
8.577155e-009
8.1811648e-009
7.7407733e-009
8.0137797e-009
8.8475528e-009
8.3134639e-009
7.7722694e-009
7.5270209e-009
7.4050123e-009
7.0014441e-009
6.5831729e-009
5.175316e-009
5.3423036e-009
5.7662075e-009
5.3729008e-009
4.2598844e-009
4.2391607e-009
4.3369334e-009
4.4154396e-009
4.5659903e-009
4.2300445e-009
4.4033536e-009
4.7408265e-009
4.8537746e-009
4.9711448e-009
4.9847121e-009
5.0417213e-009
4.705459e-009
4.3063129e-009
2.9785607e-009
2.3098504e-009
3.511463e-009
4.2178761e-009
4.545711e-009
5.1211456e-009
5.5302004e-009
5.6499375e-009
6.2873061e-009
6.739496e-009
5.7005793e-009
5.1650732e-009
5.2781772e-009
4.8382629e-009
5.0068284e-009
5.1412685e-009
4.9661701e-009
4.4123326e-009
3.9984884e-009
4.0332263e-009
4.8295478e-009
4.4401957e-009
3.7643749e-009
3.7068376e-009
3.3361285e-009
3.2800085e-009
3.8074085e-009
3.682244e-009
2.9019823e-009
2.8197922e-009
3.8989442e-009
4.8652835e-009
5.0731903e-009
4.604839e-009
4.4109368e-009
4.1911252e-009
4.4420113e-009
5.1828761e-009
5.8787063e-009
6.942376e-009
7.5511421e-009
7.6580852e-009
8.4049549e-009
8.0233464e-009
7.2304466e-009
6.5773793e-009
6.8973196e-009
7.6500286e-009
7.3226203e-009
7.5605468e-009
7.892648e-009
8.6312968e-009
8.3662997e-009
7.2295801e-009
6.6488788e-009
6.6256276e-009
6.9845877e-009
7.1999264e-009
6.9041109e-009
7.0584554e-009
6.4676485e-009
5.9809659e-009
5.3801995e-009
4.879296e-009
5.016103e-009
5.9160715e-009
7.0378912e-009
6.8436773e-009
7.2037478e-009
7.5450098e-009
7.3368915e-009
8.0191339e-009
8.9654032e-009
9.3283179e-009
1.0174247e-008
9.303137e-009
8.8493233e-009
9.1502942e-009
8.1041161e-009
7.482179e-009
6.3558865e-009
5.9210323e-009
5.5041832e-009
5.0462541e-009
4.5202254e-009
4.9030262e-009
5.2504587e-009
5.2905132e-009
5.4197894e-009
5.6627744e-009
5.286799e-009
5.1251325e-009
5.2307055e-009
4.8998669e-009
4.399069e-009
3.9272907e-009
4.0675199e-009
4.6586982e-009
4.7260371e-009
4.4574004e-009
4.3415005e-009
4.4245879e-009
4.7366775e-009
5.0883645e-009
4.6370987e-009
4.0326991e-009
4.4441207e-009
4.5722346e-009
4.8860092e-009
5.3874999e-009
5.2659637e-009
4.8168837e-009
4.2774279e-009
4.2206747e-009
4.0670683e-009
4.0278526e-009
4.0388874e-009
4.006787e-009
4.4501279e-009
4.6559843e-009
3.8316378e-009
2.8015702e-009
3.2073035e-009
3.6348406e-009
3.6062176e-009
4.2769274e-009
3.9420872e-009
4.0491862e-009
3.8565502e-009
3.9848247e-009
3.8800419e-009
4.0236428e-009
4.1983691e-009
4.1621632e-009
4.8586265e-009
4.739462e-009
4.3339945e-009
3.7604036e-009
4.5019015e-009
5.1575966e-009
5.1212299e-009
5.0741197e-009
4.941684e-009
5.6719609e-009
7.7802006e-009
7.4629028e-009
6.4521162e-009
6.284284e-009
6.7333132e-009
6.6896754e-009
6.8143168e-009
6.5482093e-009
6.9278726e-009
6.4999633e-009
6.1659169e-009
6.9325303e-009
7.3916699e-009
8.3346226e-009
8.8751332e-009
8.5240168e-009
7.1084164e-009
5.8998032e-009
5.7940707e-009
4.6742604e-009
5.3448095e-009
5.0567148e-009
4.9618038e-009
4.8096974e-009
4.9288087e-009
4.685613e-009
4.1117056e-009
4.2149401e-009
4.463771e-009
4.5206268e-009
3.9911232e-009
3.721144e-009
3.5787536e-009
3.6617598e-009
4.2955732e-009
4.1802805e-009
4.3644111e-009
5.5377629e-009
5.5878273e-009
5.8080605e-009
5.70375e-009
6.605462e-009
7.4077884e-009
8.053373e-009
9.1458011e-009
9.8266215e-009
9.5519766e-009
9.6094631e-009
9.4212541e-009
8.4668739e-009
8.4600547e-009
8.4140451e-009
8.1683242e-009
7.9012671e-009
8.0511895e-009
7.332706e-009
7.2524153e-009
8.6584827e-009
8.2773466e-009
8.1360666e-009
8.9205341e-009
8.7342196e-009
9.3072523e-009
9.0513357e-009
8.4153384e-009
8.2731063e-009
8.3698587e-009
8.2883796e-009
8.5114594e-009
8.5920939e-009
9.7273357e-009
9.9738021e-009
9.8302258e-009
9.4836119e-009
9.2339458e-009
8.4268787e-009
8.3587001e-009
8.1160295e-009
8.2197064e-009
7.1741062e-009
6.014052e-009
5.3347572e-009
5.2180733e-009
4.9878314e-009
5.4079951e-009
5.4985062e-009
5.8939164e-009
6.3358131e-009
6.4254185e-009
5.7560397e-009
5.6777226e-009
5.8362142e-009
4.7097858e-009
4.8633414e-009
4.7824176e-009
4.8106733e-009
4.5194406e-009
4.4146626e-009
4.7875222e-009
4.9055304e-009
4.6523825e-009
4.612222e-009
4.1985336e-009
4.1724333e-009
4.3160343e-009
4.8985794e-009
3.9470434e-009
4.0249116e-009
5.4979732e-009
5.3633264e-009
4.6604908e-009
4.18518e-009
5.0954295e-009
5.1516546e-009
4.6659169e-009
3.9877292e-009
3.4040279e-009
3.6111457e-009
4.1927411e-009
4.1506861e-009
4.7202716e-009
4.9907504e-009
4.7480295e-009
4.081691e-009
3.6725855e-009
3.4077394e-009
3.3884378e-009
4.0054248e-009
3.7072375e-009
3.8358335e-009
3.8572904e-009
3.7376584e-009
3.9131785e-009
4.8351115e-009
4.9676572e-009
5.2572514e-009
5.2618088e-009
3.8828613e-009
3.8945292e-009
4.3514578e-009
3.7652289e-009
4.2329011e-009
5.2461645e-009
6.0221091e-009
7.1339644e-009
8.4136313e-009
8.8541279e-009
9.2649116e-009
9.10925e-009
8.331365e-009
8.199241e-009
8.073604e-009
8.7703839e-009
9.5079272e-009
8.724982e-009
8.2732186e-009
8.6245959e-009
8.2941778e-009
6.8728938e-009
4.9020544e-009
3.8048417e-009
4.249439e-009
3.9237596e-009
3.8308307e-009
3.4895083e-009
4.3869589e-009
4.5973981e-009
4.2895776e-009
4.3190947e-009
5.2127515e-009
5.5213102e-009
5.0518486e-009
4.5564727e-009
5.3224627e-009
6.1974716e-009
6.1465626e-009
5.2462219e-009
4.828423e-009
4.9208336e-009
5.2214929e-009
5.6180654e-009
5.6540647e-009
5.5601813e-009
6.2762325e-009
6.5813187e-009
5.8906488e-009
5.8817743e-009
5.9410044e-009
5.4939748e-009
5.4689849e-009
5.9987518e-009
4.8972631e-009
4.360968e-009
4.6450346e-009
4.7924295e-009
4.511468e-009
4.9130909e-009
4.756163e-009
4.4249608e-009
4.7273539e-009
4.6080384e-009
5.0346258e-009
6.1532798e-009
6.9208477e-009
8.2657653e-009
9.3878966e-009
9.1924213e-009
8.5613137e-009
8.451159e-009
9.029277e-009
9.0414174e-009
8.4738363e-009
7.1196975e-009
6.778224e-009
6.86368e-009
7.425517e-009
8.1166086e-009
8.5128645e-009
8.384062e-009
7.5159521e-009
7.7576725e-009
8.205752e-009
8.1589583e-009
8.055281e-009
7.3909928e-009
5.8636851e-009
4.9488021e-009
4.334292e-009
4.6302077e-009
5.2859125e-009
8.7881354e-009
8.5313495e-009
8.4505035e-009
9.2579631e-009
9.8734524e-009
9.3112383e-009
9.025616e-009
8.6990721e-009
8.6326078e-009
9.4327986e-009
9.7006694e-009
9.5418495e-009
9.4418857e-009
9.4021172e-009
8.8963947e-009
9.1858355e-009
9.245219e-009
9.1394889e-009
9.5260215e-009
9.8477735e-009
9.8919109e-009
1.0111275e-008
1.0368952e-008
9.6172201e-009
9.1190025e-009
9.0714929e-009
7.7969756e-009
8.8814647e-009
8.4975882e-009
8.2435929e-009
7.9083858e-009
6.1513893e-009
6.0790499e-009
6.9427891e-009
6.6894789e-009
5.8812543e-009
5.691883e-009
5.4773913e-009
5.4658853e-009
5.7419972e-009
5.4139558e-009
5.8582398e-009
6.6044227e-009
6.6105029e-009
6.2748754e-009
7.1913294e-009
6.5056677e-009
5.5879956e-009
5.6988114e-009
5.7491623e-009
6.4038054e-009
5.9823264e-009
5.6049289e-009
5.0461953e-009
4.5516637e-009
5.6287069e-009
6.6588796e-009
7.6690894e-009
7.5206437e-009
6.7785172e-009
6.2294233e-009
5.0541466e-009
5.1174302e-009
5.1756537e-009
5.5527374e-009
5.4509027e-009
5.2519452e-009
4.764261e-009
3.8197551e-009
3.9025252e-009
4.107354e-009
4.6088374e-009
4.9551595e-009
4.6079952e-009
4.2721274e-009
4.2066882e-009
4.4375068e-009
4.8315468e-009
4.7676052e-009
5.0246569e-009
4.4247598e-009
4.5241201e-009
4.4570202e-009
4.5103987e-009
4.388372e-009
5.0646144e-009
5.6236073e-009
7.1511233e-009
7.7000081e-009
8.1533011e-009
8.0744301e-009
7.7612353e-009
7.7915487e-009
8.0194427e-009
8.2439421e-009
8.4820294e-009
8.8211655e-009
8.7038176e-009
8.4095873e-009
8.7410553e-009
8.7033445e-009
8.5377307e-009
8.2286415e-009
8.374378e-009
7.6442865e-009
7.5155618e-009
7.4060174e-009
7.4148411e-009
7.8270518e-009
6.7205127e-009
7.1649542e-009
7.6312043e-009
7.3107408e-009
6.9853828e-009
7.4509998e-009
7.4331155e-009
7.3378148e-009
7.8657053e-009
6.8794109e-009
6.0469288e-009
5.1165659e-009
5.1750021e-009
5.3660824e-009
5.4516163e-009
5.042988e-009
4.8866957e-009
4.9162128e-009
4.7216823e-009
4.8651226e-009
4.5632291e-009
4.3943742e-009
4.6360167e-009
5.5333845e-009
6.5202613e-009
6.1901646e-009
5.3818556e-009
5.2717009e-009
4.8719218e-009
4.0031534e-009
3.5156819e-009
3.2844936e-009
2.8077608e-009
2.6016977e-009
2.9780395e-009
3.9552831e-009
3.2824624e-009
3.1136903e-009
4.1805208e-009
3.9019262e-009
3.0567305e-009
2.9625305e-009
3.063308e-009
3.8604233e-009
4.3546429e-009
5.3514743e-009
5.8968794e-009
5.5332856e-009
4.511434e-009
4.3864302e-009
4.4800972e-009
3.6587605e-009
3.1875554e-009
3.5428872e-009
3.4968776e-009
2.5990646e-009
2.1727381e-009
2.9003267e-009
3.4883994e-009
3.5146048e-009
2.8822358e-009
2.9389333e-009
3.2934713e-009
3.3400584e-009
3.6957068e-009
4.4803398e-009
4.7269596e-009
5.2741034e-009
6.3560996e-009
6.6110961e-009
6.5649307e-009
6.9613425e-009
7.1886861e-009
6.6715114e-009
7.0666521e-009
7.6348155e-009
7.6780811e-009
7.887259e-009
7.6698143e-009
7.3107985e-009
6.8271209e-009
6.836417e-009
6.8234272e-009
6.8088692e-009
6.3822262e-009
5.8043739e-009
5.8414787e-009
6.6633978e-009
7.096784e-009
6.8831332e-009
6.9102834e-009
6.7105369e-009
6.6936023e-009
6.8721273e-009
7.3386891e-009
6.8134542e-009
6.3303999e-009
6.283129e-009
5.9358065e-009
6.417383e-009
6.6995551e-009
6.6383798e-009
7.145554e-009
7.2259547e-009
6.9882842e-009
7.3014258e-009
6.8660943e-009
5.723214e-009
5.8154819e-009
5.3638743e-009
5.3177916e-009
5.0705634e-009
4.8562016e-009
4.6549552e-009
5.3351308e-009
5.6531717e-009
5.332291e-009
5.169467e-009
5.129464e-009
4.8344926e-009
4.9199486e-009
4.7135121e-009
4.5383617e-009
4.4766085e-009
3.9811823e-009
4.0142319e-009
4.5524259e-009
4.8516095e-009
4.611413e-009
4.0440397e-009
3.9108167e-009
4.484459e-009
4.6773422e-009
5.0307796e-009
4.8330835e-009
4.748843e-009
4.5182879e-009
4.0110629e-009
4.7670933e-009
5.1732991e-009
4.5203925e-009
3.2334085e-009
3.6539959e-009
3.6994774e-009
3.8347017e-009
3.6169453e-009
3.2280656e-009
3.2025985e-009
3.4421127e-009
4.1567418e-009
4.1763091e-009
3.991894e-009
3.2459184e-009
3.5946122e-009
4.0990981e-009
3.9372708e-009
4.67403e-009
4.5752521e-009
4.1857392e-009
4.1683322e-009
3.7159356e-009
3.4638884e-009
3.786668e-009
4.3388719e-009
3.6782266e-009
4.2090991e-009
4.3150926e-009
4.9567275e-009
5.0892683e-009
5.6307285e-009
6.4654464e-009
6.4502553e-009
6.5045811e-009
5.98108e-009
6.7348945e-009
7.6723195e-009
6.9521023e-009
6.5668606e-009
6.6006488e-009
6.8460024e-009
6.6783309e-009
6.9845227e-009
6.4349516e-009
6.7913841e-009
7.1511381e-009
7.1841325e-009
6.8872163e-009
7.4334152e-009
7.1042634e-009
5.8589973e-009
4.8573716e-009
4.3316545e-009
3.4619667e-009
3.0568157e-009
3.8888501e-009
3.3928363e-009
3.2765209e-009
3.970929e-009
3.8457644e-009
3.6948415e-009
3.8607235e-009
4.2582409e-009
4.0401631e-009
3.6629767e-009
2.7526813e-009
2.4236804e-009
2.6083662e-009
3.4283908e-009
3.0861235e-009
3.7452959e-009
4.110899e-009
4.5919983e-009
5.6842706e-009
5.9869802e-009
6.4775666e-009
7.1458998e-009
7.2392552e-009
7.4598049e-009
8.7334669e-009
8.1924283e-009
7.2296714e-009
7.0555177e-009
6.8881677e-009
6.5375286e-009
7.5812842e-009
7.0566776e-009
6.3985599e-009
6.2727622e-009
6.5204876e-009
7.2537694e-009
8.23638e-009
9.4033851e-009
9.8591984e-009
8.9433706e-009
8.1387824e-009
8.2668962e-009
7.3404854e-009
6.8575918e-009
6.526862e-009
7.2380187e-009
7.0855178e-009
7.6034357e-009
8.0447164e-009
8.6081363e-009
8.9429306e-009
8.9177751e-009
7.9948368e-009
8.8662262e-009
8.691868e-009
8.8467386e-009
8.5486617e-009
8.2652781e-009
6.9737665e-009
5.7202276e-009
5.0006402e-009
5.000511e-009
4.8009236e-009
5.1482976e-009
5.4759766e-009
5.7085882e-009
6.4653733e-009
6.8781392e-009
6.2425339e-009
5.9590473e-009
6.1537607e-009
5.3506583e-009
5.1188385e-009
4.5976385e-009
4.9374832e-009
4.7755692e-009
4.8598693e-009
5.1287101e-009
5.1992633e-009
5.2224151e-009
5.0381526e-009
4.6056101e-009
4.8748226e-009
4.8118584e-009
4.849809e-009
4.1923715e-009
4.3402388e-009
5.5420575e-009
5.518066e-009
4.8275293e-009
4.6401872e-009
5.3097915e-009
5.4587642e-009
5.2140385e-009
4.6030577e-009
4.2429347e-009
4.530425e-009
4.7080507e-009
4.4169771e-009
4.9526451e-009
5.2242294e-009
4.9993626e-009
4.3851658e-009
4.1872116e-009
3.9608124e-009
3.4108743e-009
3.4972767e-009
3.3389251e-009
3.6627096e-009
3.6760577e-009
3.6282121e-009
3.880892e-009
4.551386e-009
4.7784699e-009
5.4975779e-009
5.8480623e-009
4.7406774e-009
4.4831545e-009
5.2646787e-009
5.5020825e-009
7.9728263e-009
8.2908672e-009
8.7397357e-009
8.8318248e-009
8.3980713e-009
7.4895146e-009
7.2730196e-009
7.3802794e-009
7.8035502e-009
8.9161993e-009
9.5369801e-009
9.5347388e-009
8.5127362e-009
7.3971873e-009
7.8196691e-009
8.6298949e-009
7.9717773e-009
6.3431845e-009
5.743207e-009
5.6016105e-009
5.3122772e-009
4.6295019e-009
5.0058485e-009
5.2987642e-009
5.2587644e-009
5.6166191e-009
5.6978087e-009
4.514316e-009
4.9627121e-009
5.5104938e-009
5.1549553e-009
4.9457266e-009
4.4026377e-009
4.1358922e-009
4.014994e-009
4.8781537e-009
6.2287596e-009
6.7348283e-009
6.6973561e-009
7.1814554e-009
7.4614213e-009
6.7835502e-009
6.2504062e-009
6.0866893e-009
6.1171561e-009
5.7952754e-009
4.9557583e-009
5.0544903e-009
4.963607e-009
4.9449385e-009
4.7673173e-009
5.5933419e-009
6.5422996e-009
6.1930826e-009
6.1966903e-009
5.7281735e-009
5.8613474e-009
6.1785945e-009
6.2175987e-009
6.7042257e-009
8.1204085e-009
9.1605309e-009
9.1022046e-009
9.8394314e-009
9.4916316e-009
8.6168934e-009
8.0766389e-009
8.7527205e-009
9.2622616e-009
9.0144855e-009
9.0086111e-009
1.0266942e-008
1.059241e-008
9.7821283e-009
9.9521158e-009
1.0305865e-008
9.8547346e-009
9.6748975e-009
9.6408977e-009
9.2931028e-009
9.6555403e-009
9.8011965e-009
9.1644053e-009
7.5419782e-009
6.4336956e-009
6.4483684e-009
6.9991502e-009
6.7911829e-009
7.4295012e-009
9.209721e-009
8.7912939e-009
8.9127746e-009
9.6264588e-009
9.8662896e-009
9.4797768e-009
9.4612642e-009
8.8355381e-009
9.0257516e-009
9.8174902e-009
9.7891788e-009
9.7880479e-009
9.8272079e-009
9.8063236e-009
9.1486783e-009
8.6280263e-009
8.2255588e-009
8.3939684e-009
9.3914281e-009
9.8293923e-009
9.4760648e-009
9.4344871e-009
9.7577343e-009
8.6338233e-009
8.3261586e-009
8.2055671e-009
7.7103569e-009
7.6132071e-009
6.6258542e-009
6.3070222e-009
6.1812797e-009
5.2431189e-009
5.6570162e-009
6.7085738e-009
6.5578084e-009
5.6381899e-009
5.4912686e-009
5.3993365e-009
5.3692394e-009
5.6116433e-009
5.4834787e-009
5.780974e-009
6.238901e-009
5.9532511e-009
5.5571084e-009
6.3824463e-009
6.1995052e-009
5.6696323e-009
5.5242436e-009
6.1907878e-009
6.7345662e-009
5.9222864e-009
5.6562293e-009
5.0924388e-009
4.6954487e-009
5.6187015e-009
6.1595286e-009
6.6651736e-009
6.5645515e-009
6.1158936e-009
5.8635347e-009
5.2178944e-009
5.4249083e-009
5.1220392e-009
5.3086714e-009
5.2725125e-009
5.1704131e-009
5.2101024e-009
4.0213987e-009
3.7480201e-009
3.8570233e-009
4.9979535e-009
5.5172934e-009
5.2344374e-009
5.2912957e-009
5.1301016e-009
4.6698008e-009
4.6305948e-009
5.3403245e-009
6.205856e-009
5.0460664e-009
4.9591376e-009
4.7807226e-009
4.3967422e-009
4.0317215e-009
4.9816288e-009
5.9520736e-009
6.9933016e-009
7.2538258e-009
7.705066e-009
8.0087253e-009
8.2111044e-009
7.5454039e-009
7.7997624e-009
8.4308096e-009
9.0307314e-009
8.9981586e-009
8.659208e-009
8.4480897e-009
8.8972698e-009
9.3918011e-009
9.4851613e-009
8.8568979e-009
8.7761347e-009
7.4894673e-009
7.1498835e-009
7.5559334e-009
7.4598389e-009
9.0605673e-009
8.9047498e-009
8.6967923e-009
8.9287139e-009
8.3584445e-009
8.0578903e-009
8.4166995e-009
8.040302e-009
7.8751631e-009
8.3263984e-009
6.7573777e-009
5.5106847e-009
5.0578157e-009
5.0077006e-009
4.9659573e-009
5.5303317e-009
5.8260916e-009
5.5342306e-009
5.4954922e-009
5.0279251e-009
5.1642549e-009
4.8964137e-009
4.3853948e-009
4.5312068e-009
6.2129944e-009
8.0693778e-009
7.3956172e-009
5.7219899e-009
5.8379429e-009
5.4375306e-009
4.2252795e-009
3.6837685e-009
4.234711e-009
5.595588e-009
6.0054269e-009
5.1624374e-009
4.5661028e-009
4.8688124e-009
4.9814439e-009
5.8670406e-009
5.0818844e-009
4.5575992e-009
4.1364838e-009
4.6352813e-009
5.6433336e-009
5.3677439e-009
4.8963878e-009
5.5185858e-009
5.4460338e-009
5.2739402e-009
5.1702629e-009
5.0981881e-009
5.021998e-009
4.1706239e-009
4.3963921e-009
4.4995414e-009
4.2927648e-009
4.1236737e-009
3.9424121e-009
4.1176156e-009
4.0400083e-009
3.7095123e-009
3.8908766e-009
4.0229425e-009
3.823671e-009
3.9201895e-009
4.662396e-009
5.3165156e-009
6.0302778e-009
7.0774352e-009
7.077327e-009
7.2492115e-009
7.1964129e-009
7.3485464e-009
7.4423766e-009
7.9160489e-009
8.3673671e-009
8.2669284e-009
7.9935547e-009
7.9272437e-009
8.0751865e-009
7.7776372e-009
7.2930877e-009
7.0860701e-009
6.8405854e-009
6.7045945e-009
6.6473713e-009
6.8870365e-009
7.5699121e-009
8.2693024e-009
7.1728816e-009
7.1071235e-009
7.5517257e-009
7.9369166e-009
8.4654222e-009
8.8529849e-009
8.88614e-009
9.0237312e-009
8.4694262e-009
7.9900099e-009
7.5644724e-009
7.64724e-009
7.4838348e-009
7.0848495e-009
7.4457042e-009
8.0419928e-009
7.5594158e-009
6.1386043e-009
4.0878209e-009
4.1487847e-009
4.3718621e-009
4.714551e-009
4.6369437e-009
4.6661491e-009
4.7896849e-009
5.7672354e-009
6.0558848e-009
5.3740689e-009
4.9191447e-009
4.5961536e-009
4.3821862e-009
4.7147647e-009
4.1963188e-009
4.1768565e-009
4.554148e-009
4.0350739e-009
3.9609439e-009
4.4461536e-009
4.977182e-009
4.7654257e-009
3.746579e-009
3.3970454e-009
4.2322406e-009
4.6768428e-009
3.379271e-009
3.1988008e-009
3.0772694e-009
3.2287698e-009
3.3485117e-009
4.2584398e-009
5.3928975e-009
6.0149397e-009
6.326815e-009
5.5299704e-009
4.7936328e-009
4.114028e-009
3.381155e-009
3.7529968e-009
4.1105348e-009
3.9701242e-009
4.2349122e-009
3.9680912e-009
3.9188503e-009
3.4066456e-009
3.545822e-009
3.8453733e-009
3.8168257e-009
4.2924022e-009
4.2070538e-009
3.7917071e-009
3.8962006e-009
3.7716667e-009
3.8549871e-009
4.3388551e-009
4.3246867e-009
3.4884959e-009
3.8525138e-009
3.861413e-009
3.90547e-009
4.3772502e-009
5.4213424e-009
5.5960687e-009
6.0654795e-009
6.4212789e-009
7.0908833e-009
7.3158551e-009
7.0804006e-009
6.5704921e-009
6.3704291e-009
6.8063381e-009
7.6105638e-009
7.6678896e-009
8.0180055e-009
8.4961048e-009
8.1983996e-009
8.5126418e-009
8.4321952e-009
7.2724056e-009
6.8347024e-009
6.0100442e-009
5.1019599e-009
4.6516186e-009
4.3350999e-009
3.5908679e-009
3.1392651e-009
4.2076736e-009
4.5934976e-009
4.9451914e-009
5.3144228e-009
4.6182204e-009
4.5941802e-009
5.2069008e-009
5.0918468e-009
4.3728957e-009
4.3994128e-009
3.8722786e-009
2.9506016e-009
2.719574e-009
3.9203879e-009
4.2633934e-009
4.1121539e-009
5.1818286e-009
5.8917287e-009
6.5550067e-009
6.9103385e-009
6.9532876e-009
6.9828096e-009
8.0964035e-009
9.2562981e-009
9.3463369e-009
8.2868778e-009
8.0901363e-009
8.1651652e-009
8.2583598e-009
8.9695214e-009
9.6152618e-009
8.9900081e-009
8.7547094e-009
8.6401277e-009
7.9518345e-009
8.6852673e-009
9.7443494e-009
9.498945e-009
9.1220752e-009
8.4751735e-009
8.5486196e-009
9.031141e-009
8.5558352e-009
8.8833535e-009
9.1568372e-009
9.4074067e-009
9.2594838e-009
9.080757e-009
8.4390665e-009
8.454051e-009
8.8760604e-009
8.8646535e-009
8.4291662e-009
8.4985067e-009
8.9568574e-009
9.3347771e-009
8.9812939e-009
8.3108498e-009
6.7734268e-009
5.4264033e-009
4.6665233e-009
4.7829487e-009
4.6140159e-009
4.8886002e-009
5.453447e-009
5.52326e-009
6.5949336e-009
7.3308599e-009
6.7290281e-009
6.2403719e-009
6.4713073e-009
5.9915308e-009
5.3743356e-009
4.9295645e-009
5.1382627e-009
5.0316978e-009
5.305076e-009
5.4698979e-009
5.4929961e-009
5.7924476e-009
5.4640831e-009
5.0126866e-009
5.577212e-009
5.3076824e-009
4.8010386e-009
4.4376997e-009
4.655566e-009
5.5861419e-009
5.6728057e-009
4.9945678e-009
5.0951944e-009
5.5241535e-009
5.7658738e-009
5.7621601e-009
5.2183861e-009
5.0818416e-009
5.4497044e-009
5.2233603e-009
4.6832681e-009
5.1850186e-009
5.4577084e-009
5.2506957e-009
4.6886407e-009
4.7018378e-009
4.5138853e-009
3.4333108e-009
2.9891286e-009
2.9706128e-009
3.4895858e-009
3.4948251e-009
3.5187658e-009
3.8486056e-009
4.2676604e-009
4.5892826e-009
5.7379044e-009
6.4343158e-009
5.5984935e-009
5.0717797e-009
6.1778995e-009
7.2389361e-009
8.1647719e-009
8.761533e-009
9.4935486e-009
9.5895874e-009
8.8769579e-009
8.6223879e-009
9.0001469e-009
8.4412591e-009
7.887261e-009
7.8957681e-009
7.9592596e-009
8.243331e-009
7.7969394e-009
7.2487904e-009
7.5480227e-009
7.5917656e-009
7.0793295e-009
6.4420659e-009
5.1002535e-009
4.7777348e-009
4.6277616e-009
4.6741928e-009
4.8609241e-009
4.1301239e-009
5.0157157e-009
4.8287729e-009
4.1279877e-009
4.3437987e-009
4.1996697e-009
4.3132558e-009
4.4478518e-009
4.640588e-009
4.84755e-009
5.2970467e-009
5.9494301e-009
5.9988613e-009
5.3194074e-009
5.2117804e-009
5.4738873e-009
6.4825679e-009
6.0984269e-009
5.2985774e-009
5.0855597e-009
5.2116232e-009
4.8952653e-009
4.8604814e-009
5.6133511e-009
5.7762283e-009
4.9820671e-009
5.3770569e-009
5.0433221e-009
4.8581132e-009
4.2249552e-009
4.2810196e-009
4.3045367e-009
4.1136394e-009
4.4428963e-009
4.4732072e-009
5.2797999e-009
7.0184711e-009
8.7430773e-009
9.082922e-009
9.2717133e-009
8.6524597e-009
7.7604908e-009
8.0796421e-009
8.8016983e-009
8.8503405e-009
9.0907947e-009
9.1076737e-009
8.1965894e-009
7.730605e-009
7.2691987e-009
8.0296561e-009
8.8670575e-009
9.2276004e-009
9.4356728e-009
8.3218625e-009
8.5316687e-009
8.4978297e-009
7.9267713e-009
7.39221e-009
6.9063164e-009
6.2006366e-009
5.8733792e-009
5.2011965e-009
5.3575963e-009
5.3476163e-009
5.0130926e-009
9.8350575e-009
9.9209859e-009
9.2688683e-009
8.6102734e-009
9.0687799e-009
9.3296206e-009
9.3422382e-009
8.8890478e-009
8.275015e-009
8.6829545e-009
9.4701152e-009
9.0319395e-009
8.8570018e-009
9.3791859e-009
9.8157279e-009
1.0064086e-008
9.5769265e-009
9.5010579e-009
9.7487881e-009
1.0000775e-008
9.4080734e-009
9.1615587e-009
9.3391291e-009
9.4956896e-009
8.3899346e-009
7.6425467e-009
7.2667775e-009
6.3449495e-009
4.7541201e-009
4.3704515e-009
4.4541737e-009
4.3348485e-009
5.2349826e-009
6.4743585e-009
6.4261379e-009
5.3951255e-009
5.2906543e-009
5.3212818e-009
5.2725936e-009
5.4812893e-009
5.5530016e-009
5.7037082e-009
5.8733792e-009
5.2959994e-009
4.8393414e-009
5.5735632e-009
5.8933428e-009
5.751269e-009
5.5142316e-009
6.6324133e-009
7.065327e-009
5.8622464e-009
5.7075297e-009
5.1386823e-009
4.8392337e-009
5.6086961e-009
5.6601777e-009
5.6612578e-009
5.6084592e-009
5.45327e-009
5.497646e-009
5.3816423e-009
5.7323864e-009
5.0684246e-009
5.0646053e-009
5.0941224e-009
5.0888811e-009
5.6559438e-009
5.6121453e-009
4.6945837e-009
4.5128471e-009
4.5479016e-009
4.5521377e-009
5.1357834e-009
5.8540505e-009
6.7312801e-009
7.1589731e-009
7.3788897e-009
6.0383435e-009
5.4276225e-009
5.2684835e-009
5.3299198e-009
5.7565121e-009
5.7744966e-009
5.8392543e-009
5.784717e-009
5.7293908e-009
5.9099613e-009
6.2322685e-009
7.6934761e-009
8.9600276e-009
8.9950772e-009
8.6082527e-009
8.3497281e-009
8.0847262e-009
9.1896317e-009
1.0916137e-008
1.0624111e-008
9.5027225e-009
8.9672164e-009
9.4386776e-009
9.1520277e-009
8.1023723e-009
8.5095229e-009
8.5057085e-009
8.1030803e-009
7.382712e-009
7.6365981e-009
8.3333732e-009
8.0732706e-009
7.9125538e-009
8.939405e-009
9.0371874e-009
9.1280151e-009
9.032393e-009
9.6940931e-009
9.1800742e-009
7.7873879e-009
6.9741065e-009
5.6883839e-009
5.2302989e-009
4.631276e-009
4.6260347e-009
4.9815224e-009
5.2240318e-009
5.3633665e-009
4.9424118e-009
4.5845064e-009
4.8176942e-009
5.2499749e-009
6.1117125e-009
6.3714428e-009
5.8921873e-009
5.129468e-009
4.6143436e-009
5.2415968e-009
5.5275628e-009
5.1901949e-009
5.2573244e-009
5.4679195e-009
5.5669584e-009
6.0279974e-009
5.6735645e-009
4.934222e-009
4.7148829e-009
4.8959355e-009
5.7286031e-009
5.7251004e-009
5.0622343e-009
4.9427581e-009
5.4042647e-009
5.8578767e-009
6.497773e-009
6.4034171e-009
5.4929611e-009
4.7910703e-009
4.5622538e-009
4.7289248e-009
5.488116e-009
5.1080854e-009
4.9935037e-009
5.1536925e-009
5.2498969e-009
5.5022051e-009
5.9864651e-009
6.0746094e-009
4.9844974e-009
4.7468318e-009
4.5654118e-009
4.5367888e-009
4.8428199e-009
4.7524137e-009
4.3072835e-009
4.1446722e-009
4.8444521e-009
5.9060715e-009
6.7864521e-009
7.7987707e-009
7.5435579e-009
7.9334924e-009
7.4314833e-009
7.5084067e-009
8.2132419e-009
8.7654458e-009
9.0999187e-009
8.8557757e-009
8.0998503e-009
8.1846731e-009
8.8395744e-009
8.7281535e-009
7.7497585e-009
7.348713e-009
6.8723017e-009
7.0269628e-009
7.4903688e-009
7.9325943e-009
8.4764263e-009
9.4418208e-009
9.3796958e-009
8.8375516e-009
8.5169274e-009
8.6712769e-009
9.1240951e-009
9.0077748e-009
8.3765161e-009
8.0851276e-009
8.3718777e-009
8.055846e-009
8.2974106e-009
8.7181489e-009
9.1908764e-009
9.3603916e-009
8.2589077e-009
7.4685356e-009
6.7096102e-009
6.7004191e-009
5.7201247e-009
5.4454847e-009
5.3207877e-009
5.5414982e-009
5.5048101e-009
5.3660626e-009
4.5720525e-009
4.5611276e-009
5.2605861e-009
5.7325295e-009
6.1864483e-009
5.8339147e-009
5.3085191e-009
5.1817718e-009
4.3285159e-009
4.5718143e-009
4.8969705e-009
4.2936716e-009
3.7553213e-009
4.3110025e-009
5.1278663e-009
5.4643944e-009
5.3919982e-009
4.9576116e-009
4.1550786e-009
4.2884084e-009
4.5328171e-009
4.9780476e-009
4.205846e-009
5.0208154e-009
4.7657681e-009
4.8956206e-009
4.7241601e-009
4.4248673e-009
4.6496882e-009
4.0522383e-009
4.0313588e-009
3.4320145e-009
3.1453646e-009
4.2779279e-009
5.0184712e-009
4.4981357e-009
4.3130826e-009
3.7598734e-009
3.8458066e-009
3.5673727e-009
3.4970318e-009
3.5916485e-009
3.6963806e-009
3.9107745e-009
3.8388555e-009
3.397675e-009
3.624069e-009
3.8273978e-009
4.2460858e-009
4.8910421e-009
4.3105015e-009
3.2987653e-009
3.4959284e-009
3.4077334e-009
2.8542125e-009
3.6652321e-009
5.0379632e-009
5.9083892e-009
6.9045924e-009
7.1396797e-009
6.6754291e-009
5.9869751e-009
6.1206215e-009
7.1008602e-009
7.7546608e-009
7.1404673e-009
5.9460751e-009
6.017466e-009
6.1801872e-009
6.7224365e-009
7.3266246e-009
7.5288479e-009
7.5002199e-009
7.9841634e-009
7.323674e-009
6.2141349e-009
5.6568153e-009
5.9416757e-009
6.7999409e-009
6.2563698e-009
5.6143675e-009
5.4160481e-009
5.0644544e-009
5.1620761e-009
5.0550821e-009
3.5004333e-009
3.4800213e-009
4.3562965e-009
4.038682e-009
3.5938683e-009
3.5489692e-009
3.3447957e-009
3.6683643e-009
3.8712207e-009
3.5178933e-009
5.0144973e-009
5.5384368e-009
6.2555205e-009
6.761275e-009
7.1644759e-009
7.2339747e-009
7.2079547e-009
6.8993428e-009
7.9054179e-009
9.029524e-009
9.3903836e-009
9.0715784e-009
8.9132309e-009
8.6658468e-009
8.248686e-009
8.151094e-009
8.82251e-009
9.0466929e-009
8.926267e-009
8.9456736e-009
8.7103019e-009
9.3255477e-009
8.3587464e-009
8.6649334e-009
8.4621918e-009
8.2126721e-009
8.2622592e-009
7.719482e-009
8.0037093e-009
9.0433593e-009
9.3961635e-009
8.9622493e-009
8.6419466e-009
8.8135121e-009
8.9045005e-009
8.9400274e-009
9.1327685e-009
9.0867589e-009
8.8599927e-009
8.7097029e-009
7.8420655e-009
7.7458151e-009
8.4179471e-009
7.6400621e-009
7.3020611e-009
6.6480441e-009
5.0404662e-009
4.354535e-009
4.7722782e-009
5.1896999e-009
4.9117433e-009
5.7698478e-009
6.7244938e-009
7.7835807e-009
7.2155223e-009
6.5216965e-009
6.7888539e-009
6.6324033e-009
5.6298327e-009
5.2614906e-009
5.3390422e-009
5.2878264e-009
5.7502827e-009
5.8110858e-009
5.786729e-009
6.3624802e-009
5.8900136e-009
5.419763e-009
6.2796013e-009
5.8035064e-009
4.7522682e-009
4.6830279e-009
4.9708932e-009
5.6302263e-009
5.8275453e-009
4.9768171e-009
6.1621487e-009
6.8221149e-009
6.0729834e-009
6.3102817e-009
5.8337145e-009
5.9207484e-009
6.3689837e-009
5.7386699e-009
4.9495592e-009
5.4173921e-009
5.6911875e-009
5.5020288e-009
4.9921155e-009
5.216464e-009
5.0669583e-009
3.4557472e-009
2.4809805e-009
2.6023004e-009
3.3164619e-009
3.3135924e-009
3.4093195e-009
3.8163191e-009
3.9839349e-009
4.4000953e-009
5.9782309e-009
7.0205693e-009
6.4563096e-009
5.660405e-009
7.0911204e-009
8.9757898e-009
9.22652e-009
8.814731e-009
9.3443372e-009
9.7339551e-009
9.1050683e-009
8.3869014e-009
8.3214598e-009
8.481181e-009
8.3760767e-009
8.2347919e-009
7.9500414e-009
8.3684128e-009
8.5665306e-009
8.8436474e-009
8.517179e-009
8.2371672e-009
7.7326257e-009
6.359688e-009
5.1662406e-009
5.026222e-009
5.1559186e-009
4.92568e-009
4.5031425e-009
5.2500122e-009
5.3398903e-009
5.911531e-009
6.3889971e-009
5.9953787e-009
6.3654039e-009
6.5349191e-009
5.8096466e-009
5.3654612e-009
4.1418382e-009
4.6156712e-009
4.502195e-009
4.8832804e-009
5.8995487e-009
6.0861241e-009
6.0483354e-009
5.4532573e-009
5.0130313e-009
5.2048227e-009
4.8363247e-009
4.3681293e-009
4.3921187e-009
4.3619129e-009
4.7734904e-009
4.6277834e-009
4.0679411e-009
4.7579319e-009
4.7850773e-009
4.5793308e-009
3.487485e-009
3.9335093e-009
3.949122e-009
3.8098924e-009
4.3143832e-009
5.1113377e-009
5.7280081e-009
7.0324788e-009
7.0482523e-009
6.9469467e-009
7.6350333e-009
7.7889055e-009
8.4272238e-009
8.8546002e-009
9.7763822e-009
1.1106606e-008
1.0966266e-008
9.5791078e-009
9.1829618e-009
9.4210539e-009
9.0582491e-009
8.695756e-009
8.5982395e-009
8.4981953e-009
8.4404973e-009
7.1083229e-009
7.3091241e-009
8.0119041e-009
7.0093286e-009
5.8958349e-009
5.0185594e-009
4.9613338e-009
5.1172611e-009
4.337316e-009
3.3475394e-009
3.6576809e-009
4.1473176e-009
9.833364e-009
9.603045e-009
8.5760627e-009
8.2824607e-009
8.9138244e-009
9.1275802e-009
8.6755027e-009
8.2572339e-009
8.1484209e-009
8.4784668e-009
8.652879e-009
8.8129899e-009
9.1901255e-009
9.1776179e-009
9.0995357e-009
9.2474005e-009
9.8835923e-009
9.005216e-009
8.8485179e-009
9.0365153e-009
8.742682e-009
8.9505888e-009
8.7481589e-009
8.8134693e-009
8.1560579e-009
7.144324e-009
6.283797e-009
5.2255262e-009
4.5681951e-009
4.1078992e-009
4.408164e-009
4.8525275e-009
5.2516252e-009
5.2824134e-009
5.5541536e-009
5.364917e-009
5.1298545e-009
5.3631227e-009
5.5423563e-009
5.4560582e-009
5.7464487e-009
6.2360806e-009
6.2891425e-009
5.5450663e-009
5.4034698e-009
5.8765917e-009
6.6080521e-009
6.6962719e-009
5.7270491e-009
5.194543e-009
4.4474667e-009
3.7580631e-009
3.4304891e-009
4.3483166e-009
5.2851036e-009
5.3432281e-009
5.5803657e-009
5.3515492e-009
5.1075621e-009
4.1430666e-009
3.5268227e-009
3.1309884e-009
2.9065891e-009
2.424017e-009
2.1526936e-009
2.8409409e-009
2.8752064e-009
3.3545671e-009
4.181069e-009
4.180727e-009
4.2849867e-009
5.088882e-009
5.111369e-009
5.3317605e-009
5.6527235e-009
5.5707769e-009
6.0085024e-009
5.9360307e-009
5.1511887e-009
5.1299099e-009
5.0414007e-009
5.8926285e-009
6.6880051e-009
7.3109142e-009
7.6276888e-009
7.286213e-009
7.1163329e-009
7.5374657e-009
7.6395144e-009
8.5794621e-009
9.2026927e-009
8.9576779e-009
8.7720721e-009
8.5696511e-009
8.3719599e-009
7.9865575e-009
8.225911e-009
9.1758135e-009
8.5616199e-009
7.6511639e-009
7.1143964e-009
7.6561683e-009
8.2188041e-009
7.7828395e-009
7.7313023e-009
6.7808718e-009
7.336553e-009
8.081046e-009
8.0492622e-009
7.7550295e-009
7.8730328e-009
8.1315018e-009
8.6116562e-009
7.7424408e-009
7.607794e-009
9.0982324e-009
9.7629373e-009
8.9117367e-009
7.9267036e-009
6.4782392e-009
4.0850581e-009
4.1412832e-009
5.2555103e-009
5.2249878e-009
5.3542121e-009
3.9501442e-009
3.5603197e-009
4.4724587e-009
4.0432929e-009
3.9829066e-009
3.7201157e-009
2.71849e-009
2.2109484e-009
2.038699e-009
2.7318409e-009
3.2473918e-009
4.184812e-009
5.067881e-009
5.5135887e-009
4.9651231e-009
4.1619521e-009
4.2851763e-009
4.6708396e-009
5.7150724e-009
5.3731217e-009
4.7189489e-009
4.7195567e-009
4.396249e-009
4.2137284e-009
5.1919119e-009
6.4207001e-009
7.4641391e-009
6.1837981e-009
5.7674262e-009
5.515379e-009
5.8131941e-009
6.6498065e-009
6.0806474e-009
5.8432935e-009
5.4875992e-009
5.6296174e-009
5.2407425e-009
4.7491605e-009
5.6126319e-009
5.3468362e-009
4.7316979e-009
4.1211375e-009
3.3813275e-009
2.3488881e-009
1.9461089e-009
2.4722379e-009
2.6096781e-009
2.7919921e-009
3.2797294e-009
4.5911547e-009
6.0383021e-009
6.8227695e-009
7.3594911e-009
8.1351143e-009
8.3672015e-009
8.2651021e-009
7.6333662e-009
6.5677512e-009
5.7964994e-009
6.0617671e-009
6.991132e-009
7.2570279e-009
7.7169517e-009
7.7053937e-009
7.3471669e-009
7.0895969e-009
6.6076481e-009
7.2518155e-009
7.0599636e-009
6.676144e-009
5.8168784e-009
5.6386289e-009
6.6809624e-009
7.6741607e-009
7.9724482e-009
7.8867856e-009
8.5622293e-009
8.0697025e-009
6.7165182e-009
6.5597462e-009
7.4726791e-009
8.0865005e-009
7.6183099e-009
7.9786873e-009
8.4837973e-009
9.0093784e-009
9.1138718e-009
7.8541462e-009
7.184647e-009
5.9219993e-009
6.1113534e-009
5.1757737e-009
5.1749149e-009
4.9806158e-009
5.1904633e-009
5.1877082e-009
5.1107e-009
4.4081371e-009
4.4928832e-009
5.1018453e-009
5.4989328e-009
5.806895e-009
5.4988784e-009
4.8585722e-009
4.8993906e-009
4.30606e-009
4.9470618e-009
5.5679985e-009
5.3673023e-009
4.7330437e-009
4.8706397e-009
3.6400621e-009
3.668162e-009
3.6921515e-009
4.3281029e-009
5.1400624e-009
4.8047547e-009
4.2596056e-009
4.3047706e-009
4.6965996e-009
4.8934462e-009
4.7842363e-009
4.2157055e-009
3.9922608e-009
4.4024163e-009
4.3850092e-009
4.1683584e-009
3.5710693e-009
3.6375656e-009
3.5201398e-009
3.6119123e-009
4.2595522e-009
4.3025012e-009
4.5984218e-009
4.7334902e-009
4.6174913e-009
4.5866524e-009
5.1856294e-009
5.1898654e-009
5.0473143e-009
4.2387764e-009
4.0763209e-009
3.7955153e-009
4.2789912e-009
3.8374941e-009
4.6137504e-009
5.2335816e-009
4.7241455e-009
5.8232068e-009
6.6083122e-009
7.2346207e-009
6.0751477e-009
6.051575e-009
6.1526739e-009
6.4405344e-009
6.979467e-009
7.1263846e-009
7.236805e-009
6.8062171e-009
7.2508145e-009
7.8343043e-009
7.5105243e-009
7.0671327e-009
7.444429e-009
7.8548962e-009
7.8743077e-009
7.8379361e-009
7.9289246e-009
7.551894e-009
7.3132836e-009
7.7207507e-009
7.0561509e-009
5.6255454e-009
4.6747935e-009
3.628927e-009
3.5729677e-009
3.9521537e-009
4.2875763e-009
5.2284737e-009
6.024162e-009
5.838958e-009
5.8672137e-009
4.82387e-009
4.0123321e-009
4.4202716e-009
4.6905994e-009
4.2524189e-009
5.1038853e-009
4.9657612e-009
4.8018837e-009
4.6757694e-009
4.8163704e-009
5.5325823e-009
6.9647198e-009
7.3292124e-009
7.6308214e-009
7.7739451e-009
7.5576108e-009
7.4626219e-009
6.8158761e-009
7.7144323e-009
8.80275e-009
9.4344302e-009
9.856279e-009
9.7363255e-009
9.1665285e-009
8.2390122e-009
7.3326665e-009
8.0297581e-009
9.1033776e-009
9.0978246e-009
9.2512195e-009
9.4687692e-009
9.9658281e-009
1.0112906e-008
9.7764882e-009
9.2175906e-009
8.5563122e-009
8.2325322e-009
7.7992559e-009
7.0810939e-009
7.2243783e-009
8.1128191e-009
8.2008027e-009
8.3971769e-009
8.1926918e-009
8.7322527e-009
9.8035052e-009
8.9605206e-009
8.135541e-009
8.5480731e-009
7.9792209e-009
7.5435777e-009
8.1033645e-009
8.1976646e-009
7.8255383e-009
7.0689847e-009
6.1488857e-009
5.2855193e-009
4.7154009e-009
4.4350774e-009
4.7682841e-009
4.3746657e-009
4.0260769e-009
4.3419068e-009
4.4769704e-009
5.9269668e-009
5.8733792e-009
5.1839707e-009
5.0837707e-009
4.9219434e-009
5.4126857e-009
4.6526499e-009
4.8656167e-009
5.2504911e-009
5.6336268e-009
5.6397671e-009
5.7765693e-009
6.06048e-009
6.1244487e-009
5.1120794e-009
4.9098053e-009
5.0734714e-009
5.0239943e-009
5.421195e-009
5.6946739e-009
5.6295488e-009
5.2100162e-009
5.0671535e-009
5.0704495e-009
4.6194702e-009
5.8608965e-009
6.2242788e-009
5.8979759e-009
4.9156263e-009
5.1249552e-009
5.9680498e-009
5.7946949e-009
4.9452231e-009
4.0052246e-009
3.5035272e-009
5.1070998e-009
6.4311632e-009
5.9626513e-009
6.0240924e-009
5.9929368e-009
5.4653253e-009
5.1944792e-009
5.4791789e-009
6.1835465e-009
6.1435467e-009
5.751029e-009
5.6129049e-009
5.6161961e-009
5.8011984e-009
6.6916896e-009
7.9669295e-009
9.3338115e-009
1.0699111e-008
1.0810797e-008
9.8213374e-009
9.7475239e-009
9.3807646e-009
8.4334948e-009
8.4931973e-009
8.8202383e-009
8.7405758e-009
8.6775749e-009
8.729059e-009
8.6279093e-009
8.5333172e-009
8.6682298e-009
8.4923424e-009
7.9957027e-009
7.2269006e-009
5.9982223e-009
5.1318487e-009
5.1590768e-009
5.1456219e-009
4.5324535e-009
4.0606201e-009
4.8449366e-009
5.4397228e-009
5.738249e-009
5.1431044e-009
5.5390389e-009
5.8306932e-009
5.5404616e-009
4.9110455e-009
4.5818368e-009
3.672699e-009
3.9599279e-009
3.980966e-009
4.3766408e-009
5.3142233e-009
5.4532398e-009
5.3270201e-009
4.8461801e-009
4.5788648e-009
5.0535907e-009
5.0484549e-009
5.0235185e-009
4.9504053e-009
4.8876496e-009
5.170691e-009
5.3972433e-009
5.0442348e-009
5.0098431e-009
5.633938e-009
5.6450507e-009
4.6964393e-009
5.0073673e-009
5.3526617e-009
5.5235162e-009
5.721237e-009
6.50737e-009
7.2427802e-009
7.9703737e-009
7.5445999e-009
7.8024382e-009
8.471329e-009
8.6826352e-009
8.7340413e-009
8.8446955e-009
9.0544327e-009
9.4348898e-009
1.0499027e-008
9.2491734e-009
8.7598073e-009
9.0934774e-009
8.6933037e-009
8.5726392e-009
8.821867e-009
9.1013508e-009
9.3061796e-009
8.5989974e-009
8.3471912e-009
8.7071789e-009
8.1809944e-009
6.4106698e-009
5.1464393e-009
4.7309343e-009
4.6812185e-009
4.0405531e-009
3.2998738e-009
3.7364208e-009
4.3669176e-009
9.8316704e-009
9.2851041e-009
7.8832571e-009
7.9546479e-009
8.7588688e-009
8.9255398e-009
8.0087671e-009
7.6254199e-009
8.0218268e-009
8.2739792e-009
7.8356428e-009
8.5940402e-009
9.5232492e-009
8.9760498e-009
8.3833435e-009
8.4307147e-009
8.0524276e-009
7.9568056e-009
7.9482476e-009
8.0722559e-009
8.0772906e-009
8.7396189e-009
8.1571886e-009
8.131249e-009
7.9221811e-009
6.6461014e-009
5.3008166e-009
4.106103e-009
4.3822701e-009
3.8453468e-009
4.3621542e-009
5.3702066e-009
5.2682679e-009
4.0904684e-009
4.6821694e-009
5.3347086e-009
4.9690547e-009
5.4049637e-009
5.8121191e-009
5.4308271e-009
5.9398958e-009
6.7684529e-009
6.7049058e-009
5.7941332e-009
5.9675981e-009
6.1796202e-009
7.3227614e-009
7.6412748e-009
6.0912088e-009
4.988785e-009
5.3153536e-009
5.5273659e-009
4.9553627e-009
4.2005429e-009
4.5898393e-009
4.8127609e-009
3.8519034e-009
3.9921877e-009
4.5586125e-009
4.3357961e-009
3.3839435e-009
2.9236475e-009
3.7642096e-009
4.8537887e-009
5.5603674e-009
5.312114e-009
4.9038023e-009
5.6546168e-009
5.3934088e-009
5.0385034e-009
5.2084861e-009
5.6298624e-009
5.6706004e-009
5.5277376e-009
5.4513966e-009
4.4102737e-009
4.8580318e-009
4.4931718e-009
4.2640338e-009
4.8321973e-009
4.8143178e-009
6.4553372e-009
7.6194981e-009
8.8473317e-009
9.4161234e-009
8.787709e-009
8.503275e-009
9.1649702e-009
9.0467603e-009
9.4654482e-009
9.4453577e-009
8.9202787e-009
8.9358914e-009
8.9205396e-009
9.1802748e-009
9.6438366e-009
9.6109424e-009
9.0209293e-009
8.4331224e-009
8.3281788e-009
8.499905e-009
8.0452974e-009
7.4007676e-009
7.551479e-009
7.1594385e-009
6.8457738e-009
6.6278519e-009
7.7297622e-009
6.791814e-009
7.7169078e-009
8.2016451e-009
7.8554281e-009
7.3997101e-009
7.24737e-009
7.4666535e-009
6.8096414e-009
5.6127216e-009
5.3235441e-009
5.8084372e-009
5.8648182e-009
5.6243084e-009
6.1684522e-009
6.3144249e-009
5.8767217e-009
5.2325084e-009
4.3579163e-009
4.8123173e-009
4.9943147e-009
4.1762897e-009
3.5725281e-009
3.5859298e-009
3.3326212e-009
2.6142984e-009
2.0631493e-009
2.9639117e-009
3.4379054e-009
5.0290956e-009
5.1588726e-009
5.2935441e-009
5.1297444e-009
4.9396361e-009
4.7842155e-009
4.8481794e-009
5.2653674e-009
5.0577215e-009
4.6785578e-009
4.7314664e-009
4.5357476e-009
4.4348365e-009
4.9807968e-009
5.2290773e-009
5.7282693e-009
4.8674282e-009
5.1492082e-009
5.6679126e-009
5.5488284e-009
5.8802817e-009
5.7596951e-009
5.4577189e-009
5.2911578e-009
5.2900269e-009
4.1062176e-009
3.5073505e-009
3.5800027e-009
3.1724849e-009
2.3261739e-009
2.3240982e-009
2.9554619e-009
3.2200964e-009
3.0649073e-009
3.1712173e-009
3.3415263e-009
3.4807052e-009
3.7808872e-009
4.0780643e-009
4.5918765e-009
5.6986814e-009
6.7248995e-009
7.0856032e-009
7.7060625e-009
8.1148007e-009
7.8727081e-009
7.8238544e-009
8.4206203e-009
8.8857601e-009
9.4556573e-009
9.3880046e-009
9.2179663e-009
9.1803334e-009
9.6315736e-009
9.4081241e-009
9.8492489e-009
9.3982794e-009
9.7156823e-009
9.6622506e-009
8.5146315e-009
7.8347053e-009
7.4965484e-009
7.5783712e-009
8.4077124e-009
8.2172875e-009
8.748009e-009
1.0003174e-008
1.0997473e-008
1.1516024e-008
1.0088891e-008
9.5172043e-009
9.6045548e-009
9.3814266e-009
8.2494457e-009
8.8278803e-009
8.8673521e-009
7.4493847e-009
6.9007584e-009
5.1343884e-009
5.5222877e-009
4.6314228e-009
4.9043451e-009
4.6404439e-009
4.8394285e-009
4.8706063e-009
4.8553373e-009
4.2442217e-009
4.4246388e-009
4.9431045e-009
5.2653362e-009
5.4273416e-009
5.1638421e-009
4.4086253e-009
4.6170094e-009
4.3217274e-009
4.636343e-009
5.167532e-009
5.2184876e-009
5.0659348e-009
5.3712825e-009
4.3550657e-009
4.238432e-009
4.3316283e-009
4.8356434e-009
4.7544926e-009
3.8430869e-009
4.3207137e-009
4.0375412e-009
3.7090224e-009
3.5922297e-009
3.010267e-009
3.6688112e-009
4.7903094e-009
4.6253263e-009
4.1732414e-009
4.3669321e-009
5.2539508e-009
5.5486052e-009
5.1875391e-009
5.1157711e-009
4.3674335e-009
4.0526583e-009
4.0124978e-009
4.0560849e-009
5.1952764e-009
5.3324001e-009
5.1405579e-009
5.1075079e-009
4.8409232e-009
4.8307873e-009
4.7830391e-009
4.5872423e-009
4.2347087e-009
4.1752721e-009
4.2717882e-009
4.3686209e-009
4.5676834e-009
5.4951441e-009
5.852687e-009
5.897063e-009
6.1876069e-009
6.4644072e-009
6.3826944e-009
6.2823336e-009
6.4199297e-009
6.5869123e-009
7.3102396e-009
7.0749457e-009
6.9592537e-009
7.8443779e-009
8.720804e-009
8.6590004e-009
8.256377e-009
7.9122153e-009
7.8843763e-009
7.450467e-009
7.1518121e-009
6.7335458e-009
6.9709999e-009
7.2550714e-009
6.9101158e-009
5.8549278e-009
5.4098025e-009
4.722605e-009
4.7683982e-009
5.4746604e-009
5.9007754e-009
5.4343186e-009
4.0389391e-009
4.1754296e-009
4.9907155e-009
5.3018019e-009
4.4017777e-009
4.1160775e-009
3.9232809e-009
4.0095258e-009
4.1090468e-009
4.2877179e-009
4.4671926e-009
3.951435e-009
4.3792838e-009
6.1792609e-009
7.2336091e-009
7.6184834e-009
7.5908052e-009
7.4076514e-009
7.0843438e-009
7.2514872e-009
7.1111569e-009
7.3514503e-009
7.6571649e-009
7.2924656e-009
7.6100292e-009
8.2456592e-009
8.1438764e-009
7.6759975e-009
7.2915448e-009
7.8020356e-009
8.5680158e-009
8.9489405e-009
8.3428071e-009
7.5579675e-009
6.9529396e-009
7.0108985e-009
8.0308e-009
8.9197132e-009
9.4441084e-009
9.2731155e-009
8.192963e-009
8.7451717e-009
8.9609779e-009
8.6138113e-009
8.2893981e-009
7.9803162e-009
8.6077302e-009
9.0009812e-009
8.3804662e-009
7.428302e-009
6.8336963e-009
7.014744e-009
6.2711451e-009
6.3166217e-009
7.0299895e-009
6.9357944e-009
5.7971803e-009
5.7600247e-009
5.5601175e-009
4.9975917e-009
4.8947033e-009
4.4740652e-009
3.9832722e-009
4.4632708e-009
4.5376617e-009
5.0481525e-009
5.2857674e-009
4.9528216e-009
5.7150177e-009
5.768238e-009
5.2147171e-009
4.3156378e-009
4.3476874e-009
3.3400616e-009
2.8739116e-009
3.061125e-009
3.8294819e-009
3.9471687e-009
3.757221e-009
4.3587208e-009
5.0311693e-009
5.1733482e-009
4.9480041e-009
5.1546495e-009
4.9337276e-009
5.6777579e-009
5.2266228e-009
5.3591636e-009
4.9922483e-009
4.2014038e-009
3.2343758e-009
3.8984476e-009
4.399461e-009
4.2461712e-009
4.216915e-009
4.2488039e-009
4.7079435e-009
4.4702731e-009
4.0682828e-009
3.2445695e-009
3.2219513e-009
3.1628264e-009
2.7707908e-009
3.8981332e-009
5.1495141e-009
4.9254363e-009
4.7846287e-009
4.2897253e-009
3.7298878e-009
3.700466e-009
3.4735489e-009
3.6299438e-009
4.2657345e-009
4.2246243e-009
4.6469503e-009
5.5662047e-009
5.9254814e-009
6.774581e-009
7.5168629e-009
8.0189819e-009
8.7404049e-009
9.4684708e-009
9.456119e-009
9.1206456e-009
9.1841371e-009
9.3049846e-009
8.6029428e-009
8.631671e-009
9.120358e-009
9.5080765e-009
8.8874057e-009
8.5001039e-009
8.4928122e-009
8.4675057e-009
7.7542382e-009
6.7211755e-009
5.6367567e-009
5.0974568e-009
5.2919316e-009
5.1353252e-009
4.1392271e-009
3.6180977e-009
4.439861e-009
5.5395554e-009
5.5649669e-009
5.7428539e-009
5.1577354e-009
4.6126059e-009
4.5460041e-009
4.0124444e-009
3.7982125e-009
3.2035597e-009
3.3041847e-009
3.459737e-009
3.8700012e-009
4.7288979e-009
4.8203556e-009
4.6057048e-009
4.2391029e-009
4.1446983e-009
4.9023587e-009
5.2605851e-009
5.6789078e-009
5.5086919e-009
5.4133864e-009
5.5678916e-009
6.1667031e-009
6.0205286e-009
5.2617542e-009
6.4827988e-009
6.7107707e-009
5.9053935e-009
6.0812253e-009
6.7562014e-009
7.23714e-009
7.1280909e-009
7.9034023e-009
8.7575522e-009
8.9082685e-009
8.0409476e-009
8.6579297e-009
9.3076247e-009
9.5763649e-009
9.0408588e-009
8.8347909e-009
9.0600793e-009
9.9197617e-009
1.0231486e-008
9.5920065e-009
8.9724412e-009
8.7659009e-009
8.3283584e-009
8.4495224e-009
9.0454946e-009
9.7045063e-009
1.0171862e-008
1.0089672e-008
9.3852583e-009
9.4024538e-009
9.3526601e-009
6.9255046e-009
5.2743192e-009
4.5005348e-009
4.2451759e-009
3.7437902e-009
3.2522083e-009
3.8151606e-009
4.5865175e-009
9.2050271e-009
9.4676666e-009
8.5721449e-009
8.3622076e-009
8.7862674e-009
8.698311e-009
8.0177565e-009
7.6415976e-009
7.7012149e-009
8.0260497e-009
8.0193863e-009
8.6366094e-009
9.2037452e-009
8.9250776e-009
8.302035e-009
8.4599323e-009
8.1273835e-009
8.1115568e-009
8.0110378e-009
7.8342835e-009
8.0042735e-009
8.6045095e-009
8.312332e-009
8.0078434e-009
7.5467049e-009
6.4424288e-009
5.1648232e-009
3.9799603e-009
4.1139752e-009
3.7639172e-009
4.2313752e-009
4.8997668e-009
4.6946502e-009
3.8621981e-009
4.4058183e-009
4.7410802e-009
5.2231243e-009
5.0238551e-009
4.5066755e-009
4.3947822e-009
5.4982705e-009
6.3454706e-009
6.4427757e-009
6.343837e-009
6.7612588e-009
6.2358632e-009
5.8521994e-009
5.7093366e-009
6.2591687e-009
6.6078625e-009
6.4787434e-009
6.0250855e-009
5.9138253e-009
5.5503874e-009
4.7404176e-009
5.4120772e-009
5.8329762e-009
6.3632205e-009
6.4344506e-009
5.1699035e-009
5.2390882e-009
5.3419258e-009
5.173782e-009
5.0001007e-009
4.8286451e-009
4.438655e-009
4.4408407e-009
4.9042466e-009
5.2679503e-009
4.993622e-009
5.2106994e-009
5.3219088e-009
5.376707e-009
5.5874628e-009
4.3425084e-009
5.3812137e-009
6.4083814e-009
6.3442061e-009
6.27987e-009
6.0676413e-009
5.5689538e-009
6.3380947e-009
6.5919857e-009
6.6074475e-009
6.6496027e-009
6.9508951e-009
7.8562403e-009
7.7617286e-009
7.4374713e-009
7.8992993e-009
8.7385951e-009
9.7249995e-009
1.0118095e-008
9.9460012e-009
9.0815244e-009
9.0405701e-009
9.1227094e-009
8.5191037e-009
8.713111e-009
9.1276885e-009
9.7370877e-009
9.7485949e-009
1.0398923e-008
1.0570172e-008
9.536632e-009
9.7813525e-009
1.043658e-008
9.9694902e-009
9.0742047e-009
9.8618328e-009
1.0354153e-008
9.6909753e-009
8.203642e-009
7.3285872e-009
7.4111941e-009
8.0046338e-009
8.1243806e-009
8.9853293e-009
9.0053641e-009
8.3388698e-009
6.5941477e-009
6.1047768e-009
5.9647582e-009
6.0088177e-009
5.2767513e-009
5.7319363e-009
6.3866866e-009
5.5356418e-009
5.5371944e-009
5.032497e-009
4.4421625e-009
4.6165722e-009
5.1014654e-009
4.8309358e-009
4.9775368e-009
5.354989e-009
5.8733792e-009
5.2498642e-009
5.0734995e-009
5.2943658e-009
5.71732e-009
5.2832548e-009
5.0255192e-009
4.8156623e-009
4.7423213e-009
4.6381667e-009
4.7433761e-009
4.6752461e-009
4.6559446e-009
4.7696816e-009
4.0374545e-009
3.9923995e-009
3.5510583e-009
4.5309902e-009
5.8204461e-009
5.2844628e-009
5.791637e-009
5.7574863e-009
6.2738213e-009
5.5935784e-009
5.2309295e-009
5.9855379e-009
5.8150222e-009
5.4713329e-009
5.365761e-009
4.3374321e-009
4.8412897e-009
5.1007035e-009
5.3019771e-009
5.6080082e-009
5.6786101e-009
5.1271444e-009
4.4764489e-009
4.1469805e-009
5.2692725e-009
6.371178e-009
7.4523852e-009
8.405765e-009
8.9871948e-009
9.1826241e-009
9.1519459e-009
8.2252185e-009
7.8854789e-009
7.4484088e-009
7.6615315e-009
7.3897357e-009
6.8183559e-009
7.5522709e-009
7.7985741e-009
7.6869974e-009
7.6901327e-009
7.9481293e-009
8.0430626e-009
8.0608913e-009
8.3842991e-009
9.0469537e-009
9.4008586e-009
8.9753211e-009
8.8776487e-009
8.7695443e-009
9.3388133e-009
9.9542174e-009
1.0196415e-008
9.1295339e-009
9.0155853e-009
9.0684939e-009
9.1831806e-009
9.1359097e-009
8.7337587e-009
7.5904011e-009
7.125683e-009
7.8267243e-009
8.2062317e-009
6.9694934e-009
5.5199234e-009
4.9332221e-009
4.0870718e-009
4.6337753e-009
4.300272e-009
4.4883937e-009
4.5535044e-009
4.5999746e-009
4.0803063e-009
4.3563944e-009
4.7843637e-009
5.0317396e-009
5.0477882e-009
4.8288058e-009
3.9586784e-009
4.3346282e-009
4.3373948e-009
4.3256241e-009
4.7670656e-009
5.0696729e-009
5.398826e-009
5.8719252e-009
5.0700692e-009
4.808702e-009
4.9711051e-009
5.3431839e-009
5.2668877e-009
4.6567973e-009
4.4219759e-009
4.2494854e-009
4.2187292e-009
3.9853476e-009
3.8668163e-009
3.3885006e-009
3.7700584e-009
3.8566248e-009
3.3230132e-009
3.9992507e-009
4.2185342e-009
4.5089271e-009
4.5324442e-009
4.3516573e-009
4.5088461e-009
4.6579747e-009
4.8344396e-009
4.9541865e-009
4.7751383e-009
4.2097683e-009
3.7494723e-009
3.7484972e-009
4.169557e-009
4.6286918e-009
5.2297192e-009
5.2685627e-009
5.8883938e-009
5.7640182e-009
5.0139419e-009
4.7208147e-009
5.2155018e-009
5.7577461e-009
6.049717e-009
6.1658259e-009
5.9270498e-009
6.4721481e-009
6.501037e-009
6.359119e-009
6.6559893e-009
6.991407e-009
6.5478596e-009
6.0133031e-009
6.2899427e-009
7.0050491e-009
7.6609049e-009
7.520409e-009
6.9716317e-009
7.111283e-009
7.1637142e-009
6.8419894e-009
6.2168867e-009
6.4971691e-009
6.8643453e-009
5.8938497e-009
4.9097565e-009
4.4990731e-009
4.674749e-009
4.8589624e-009
5.1120595e-009
4.8075556e-009
5.0266881e-009
4.6578735e-009
5.2669611e-009
4.737455e-009
3.8691893e-009
4.1227588e-009
4.4280009e-009
5.06648e-009
4.5875312e-009
3.8741127e-009
3.8488063e-009
3.7274307e-009
4.0258789e-009
4.809085e-009
5.5343067e-009
4.7657383e-009
4.6679101e-009
5.6434101e-009
6.9328661e-009
6.6120909e-009
6.0295e-009
6.5884928e-009
6.2634465e-009
7.5164103e-009
7.6691769e-009
7.5568063e-009
7.7441755e-009
7.3696775e-009
7.0756006e-009
7.98379e-009
8.5625412e-009
9.4663084e-009
9.3932791e-009
8.3006443e-009
8.1720025e-009
8.7504371e-009
8.9047817e-009
9.8772769e-009
9.9382456e-009
9.087829e-009
8.5584837e-009
8.2162213e-009
7.7851513e-009
7.0296983e-009
6.6626272e-009
6.8591573e-009
7.3252515e-009
7.1678513e-009
7.5490925e-009
7.4585257e-009
7.4543947e-009
7.8041941e-009
7.0993033e-009
6.4189046e-009
6.2509166e-009
5.7188829e-009
5.0571272e-009
5.0834885e-009
4.5168571e-009
3.6868222e-009
3.098538e-009
3.056483e-009
4.0594801e-009
5.4050307e-009
4.4075154e-009
3.7870004e-009
4.0843431e-009
4.5652865e-009
5.6875737e-009
5.0648428e-009
5.7687331e-009
6.0030314e-009
5.9006203e-009
5.6071765e-009
5.3995307e-009
4.9719379e-009
5.0194698e-009
4.6106857e-009
4.0418384e-009
4.2835588e-009
5.3056713e-009
6.4172197e-009
6.4416865e-009
6.6538595e-009
7.7673025e-009
7.1805962e-009
6.754747e-009
6.8150777e-009
7.1980575e-009
6.9341612e-009
5.2469461e-009
4.3680926e-009
3.0275416e-009
3.6230462e-009
5.6832562e-009
6.1188485e-009
5.7868525e-009
6.1295414e-009
5.8117662e-009
4.8641799e-009
5.0229515e-009
5.0472575e-009
4.5302338e-009
4.8002401e-009
4.7096782e-009
4.5851419e-009
5.2823942e-009
5.619234e-009
4.5740056e-009
3.7664076e-009
4.1803569e-009
4.1384578e-009
4.3888763e-009
5.3055982e-009
5.8450032e-009
4.9094268e-009
4.496844e-009
4.7252931e-009
4.6066059e-009
5.5678851e-009
6.8352256e-009
8.1772989e-009
8.995429e-009
9.7121133e-009
1.0093827e-008
1.0577619e-008
1.0745391e-008
1.084254e-008
9.7015544e-009
9.2739666e-009
9.1459578e-009
8.457499e-009
8.0251676e-009
7.9981176e-009
8.3782581e-009
8.9764413e-009
9.2413925e-009
8.3298309e-009
6.2128423e-009
5.7549132e-009
5.0857305e-009
4.7869199e-009
5.543262e-009
5.7051943e-009
6.7598591e-009
6.2156597e-009
5.3911574e-009
5.4288954e-009
4.2087497e-009
3.3945185e-009
3.5515466e-009
3.1138434e-009
3.0145882e-009
2.7344205e-009
2.6484414e-009
2.938508e-009
3.3633617e-009
4.1435725e-009
4.1874713e-009
3.8843895e-009
3.6320256e-009
3.7105318e-009
4.7511267e-009
5.4727153e-009
6.334297e-009
4.9822134e-009
4.609454e-009
4.2964175e-009
4.2164385e-009
3.6657618e-009
3.4448398e-009
3.5707475e-009
5.0098347e-009
5.2280175e-009
5.1432998e-009
5.9745404e-009
7.2840663e-009
7.1299875e-009
7.5120177e-009
7.7952953e-009
7.6233625e-009
7.718924e-009
7.1254336e-009
7.3625712e-009
7.999784e-009
7.8148916e-009
8.890727e-009
9.0428605e-009
1.0455717e-008
1.1186783e-008
1.1706751e-008
1.0239015e-008
1.0362074e-008
1.0063414e-008
9.1624405e-009
9.1352395e-009
1.0101735e-008
9.8958274e-009
8.6470841e-009
8.7661929e-009
8.1263969e-009
7.6427192e-009
7.7389139e-009
7.6210156e-009
7.1381269e-009
6.2780772e-009
6.286107e-009
4.4220851e-009
3.5468648e-009
4.2231023e-009
9.8630859e-009
9.650229e-009
9.2610327e-009
8.7697673e-009
8.813666e-009
8.4710822e-009
8.0267458e-009
7.6577754e-009
7.3806029e-009
7.7781202e-009
8.2031297e-009
8.6791786e-009
8.8842412e-009
8.8741053e-009
8.2207264e-009
8.48915e-009
8.2023394e-009
8.2663081e-009
8.073828e-009
7.5963111e-009
7.9312564e-009
8.4694001e-009
8.4674753e-009
7.8844378e-009
7.1712288e-009
6.2387562e-009
5.0288298e-009
3.8538177e-009
3.8456802e-009
3.6824877e-009
4.1005961e-009
4.4293271e-009
4.1210326e-009
3.6339279e-009
3.9847268e-009
4.0665496e-009
4.3128504e-009
4.6044244e-009
4.6288108e-009
4.704117e-009
5.074936e-009
4.485858e-009
4.1287415e-009
4.6762067e-009
5.6848922e-009
5.9044922e-009
6.1929809e-009
6.2545827e-009
6.3460387e-009
6.470836e-009
6.7427417e-009
7.2769308e-009
7.2625238e-009
6.0314738e-009
5.5308868e-009
5.3610043e-009
5.6706686e-009
5.4290484e-009
5.0681429e-009
5.5505036e-009
5.4774792e-009
5.9216089e-009
6.0999732e-009
5.9311914e-009
5.6026726e-009
5.1591252e-009
5.1011106e-009
5.0871809e-009
5.2203499e-009
4.6843714e-009
4.8502486e-009
3.9214661e-009
4.3952991e-009
5.1295257e-009
4.8183886e-009
4.5595475e-009
5.6537143e-009
6.6933643e-009
6.6609474e-009
6.3365293e-009
6.1032907e-009
6.4298642e-009
7.148292e-009
7.8746144e-009
8.1983437e-009
8.8669983e-009
9.3504694e-009
9.8833922e-009
9.06395e-009
7.8866229e-009
8.4784895e-009
8.757496e-009
8.2638588e-009
8.0138716e-009
7.622625e-009
7.7390455e-009
7.7436029e-009
7.628544e-009
7.7786272e-009
8.3537404e-009
8.6690929e-009
8.4598692e-009
9.0303995e-009
9.6263716e-009
9.5871608e-009
8.5509324e-009
8.6325945e-009
8.6529508e-009
8.9123694e-009
8.9371527e-009
8.3066831e-009
7.8776731e-009
7.9248884e-009
8.2768988e-009
7.7935329e-009
8.181568e-009
7.9121439e-009
7.0370794e-009
6.7567511e-009
6.5035983e-009
5.9173742e-009
4.725982e-009
4.8953365e-009
5.2190658e-009
4.9437926e-009
4.7946084e-009
3.6920141e-009
3.3143553e-009
3.6535669e-009
4.0605665e-009
4.5337663e-009
4.4364105e-009
4.4128378e-009
4.8146214e-009
4.874168e-009
4.8705046e-009
4.8361883e-009
4.2433261e-009
4.9919296e-009
5.5119026e-009
5.7138045e-009
5.5706251e-009
5.2762366e-009
4.8813519e-009
5.1670062e-009
4.7019667e-009
3.8712987e-009
4.013161e-009
4.2021131e-009
4.2556499e-009
4.4390694e-009
4.3109e-009
4.4009387e-009
4.9454039e-009
5.2220386e-009
4.6699447e-009
4.547936e-009
5.1840432e-009
4.4545045e-009
3.9366869e-009
4.5099055e-009
4.6866919e-009
4.4496545e-009
4.4382524e-009
4.0934575e-009
4.1384666e-009
4.5538332e-009
4.6644144e-009
4.7681968e-009
4.5951535e-009
4.380553e-009
3.6922549e-009
3.4531623e-009
4.2125143e-009
5.7467258e-009
6.9409114e-009
7.5476271e-009
7.4929291e-009
8.1192376e-009
8.117157e-009
8.2857273e-009
7.9303398e-009
7.6064039e-009
8.0426343e-009
7.8244007e-009
7.4397872e-009
7.4214354e-009
7.6952307e-009
7.9824581e-009
8.1856262e-009
7.636844e-009
8.3151416e-009
9.1395883e-009
9.2071853e-009
8.5996298e-009
8.7563413e-009
9.0287194e-009
9.0904722e-009
9.3320417e-009
9.5555914e-009
8.8328466e-009
8.3763396e-009
8.6482453e-009
9.1784798e-009
9.7487033e-009
9.8864552e-009
9.8688924e-009
9.9870515e-009
9.3919783e-009
8.8357691e-009
8.0305478e-009
7.3662645e-009
7.3420587e-009
6.3533925e-009
4.7652466e-009
3.6996315e-009
3.6724257e-009
4.3632056e-009
3.9601001e-009
4.1373588e-009
4.2364026e-009
4.344612e-009
3.916391e-009
4.2881499e-009
4.6256229e-009
4.7981429e-009
4.6682348e-009
4.4937695e-009
3.5087316e-009
4.052247e-009
4.3530621e-009
4.0149053e-009
4.3665992e-009
4.9208582e-009
5.7317171e-009
6.3725679e-009
5.7850727e-009
5.3789721e-009
5.610582e-009
5.8507245e-009
5.7792828e-009
5.4705078e-009
4.523238e-009
4.4614296e-009
4.7284359e-009
4.7186118e-009
4.2342961e-009
4.3737866e-009
4.2007434e-009
4.0891666e-009
4.3318367e-009
4.258184e-009
4.0092975e-009
4.0208047e-009
4.0005535e-009
4.1563201e-009
4.2296104e-009
4.9132749e-009
5.4485695e-009
5.659486e-009
5.9143218e-009
5.8036948e-009
5.1648484e-009
5.0287795e-009
5.2412691e-009
4.9070571e-009
3.7709707e-009
3.6328466e-009
4.3805052e-009
4.4937699e-009
4.7307516e-009
4.5551807e-009
4.372816e-009
5.1975792e-009
5.9175898e-009
6.1068536e-009
6.1349486e-009
6.586033e-009
6.8737376e-009
6.8109795e-009
7.1857434e-009
7.552452e-009
7.9689289e-009
8.4163704e-009
8.0725252e-009
7.631033e-009
7.4429798e-009
7.8621451e-009
8.2065678e-009
7.9458321e-009
7.5294603e-009
7.4381094e-009
8.7318316e-009
8.5474116e-009
7.5045501e-009
6.322007e-009
5.9628305e-009
5.8145959e-009
5.4656955e-009
5.3342046e-009
5.5277395e-009
5.4494942e-009
5.0422929e-009
5.0925082e-009
4.9919868e-009
4.2404884e-009
3.8152674e-009
4.2870452e-009
4.561951e-009
4.4677558e-009
4.8172338e-009
4.7543198e-009
4.2505721e-009
4.2993702e-009
4.3884593e-009
5.0176168e-009
5.6660408e-009
6.4821205e-009
6.7690313e-009
6.7819654e-009
6.6997753e-009
6.8187234e-009
6.8499841e-009
6.8354163e-009
7.5816577e-009
7.3877555e-009
7.9486527e-009
8.5631071e-009
8.6074831e-009
8.7670388e-009
8.5582923e-009
7.9873897e-009
7.5482644e-009
8.1611458e-009
8.4104491e-009
8.358756e-009
8.1357837e-009
8.0415837e-009
7.6125737e-009
8.4107945e-009
9.0552736e-009
1.0061266e-008
1.0114803e-008
9.4370923e-009
9.1603971e-009
7.731842e-009
7.1424523e-009
6.9295904e-009
7.0667141e-009
7.8289102e-009
7.5708629e-009
7.7119314e-009
7.6385952e-009
7.0571049e-009
7.4013718e-009
7.6806997e-009
6.791575e-009
5.9471682e-009
5.7518439e-009
5.3147689e-009
5.1698558e-009
5.3788681e-009
5.387536e-009
5.6542258e-009
5.5191017e-009
5.4560319e-009
5.2328989e-009
4.5872635e-009
4.946063e-009
5.962492e-009
5.9717881e-009
5.4546085e-009
5.8270006e-009
6.2224627e-009
6.2616228e-009
6.0855746e-009
5.013643e-009
4.7407368e-009
5.1178676e-009
5.0821389e-009
5.3096384e-009
6.0778346e-009
6.1065676e-009
5.851681e-009
5.3766868e-009
5.5076448e-009
5.4301934e-009
4.9841183e-009
5.1484176e-009
5.5255532e-009
5.6195417e-009
5.6150893e-009
4.8370436e-009
4.3985514e-009
3.8080562e-009
4.3300795e-009
5.2044553e-009
5.5066974e-009
6.1317444e-009
5.8613707e-009
5.536641e-009
5.2193382e-009
4.8882919e-009
5.0192498e-009
5.386426e-009
5.8733792e-009
6.16329e-009
5.1303783e-009
4.7310764e-009
5.7520834e-009
5.8437001e-009
5.9351561e-009
5.914749e-009
5.8884977e-009
5.4661161e-009
5.4792012e-009
5.1440493e-009
4.2824167e-009
4.7856412e-009
5.2983431e-009
5.7337796e-009
6.0903728e-009
7.1987605e-009
8.512392e-009
9.0440584e-009
8.9929984e-009
9.013983e-009
8.6288971e-009
8.8148443e-009
8.7323376e-009
8.2146856e-009
8.9389576e-009
9.1034127e-009
8.7505576e-009
8.3466729e-009
8.7215926e-009
7.8670705e-009
7.7415894e-009
8.0444598e-009
7.5841589e-009
6.7185767e-009
5.7228e-009
5.0458737e-009
4.5422819e-009
4.5176085e-009
4.1517988e-009
4.3127815e-009
4.7264142e-009
5.0079532e-009
5.5647399e-009
5.4232992e-009
4.8716728e-009
4.6417508e-009
4.6725341e-009
4.7777386e-009
4.662368e-009
5.1346182e-009
5.5226582e-009
5.7552178e-009
5.6324201e-009
4.8847107e-009
5.6598615e-009
5.667419e-009
5.4013115e-009
5.7967736e-009
5.3788238e-009
4.5314073e-009
4.1987782e-009
4.0734529e-009
4.2477116e-009
4.9746671e-009
6.2802434e-009
6.7904176e-009
6.4110201e-009
5.2979988e-009
5.1429704e-009
5.2178385e-009
4.5647761e-009
5.5860948e-009
6.6737843e-009
7.4664774e-009
8.5762872e-009
8.996709e-009
9.1998819e-009
8.4033441e-009
8.4919608e-009
8.3241287e-009
8.506131e-009
8.203205e-009
8.6661385e-009
9.6618644e-009
1.0595491e-008
1.0018588e-008
9.1236144e-009
9.4384946e-009
9.6751646e-009
8.3913365e-009
7.8354438e-009
7.9243771e-009
7.6386769e-009
7.3801523e-009
7.52913e-009
6.7777826e-009
6.061515e-009
5.6508267e-009
5.0135631e-009
5.3831159e-009
5.8371954e-009
5.7622814e-009
5.1117417e-009
4.9925772e-009
5.3199348e-009
9.4833393e-009
9.3836133e-009
9.2438561e-009
8.9255014e-009
8.9900464e-009
8.7070313e-009
8.1051626e-009
7.9631424e-009
7.874207e-009
8.1571178e-009
8.2981927e-009
8.518111e-009
8.4421352e-009
8.409879e-009
8.1337114e-009
8.3872826e-009
8.1418182e-009
8.2254835e-009
8.1993848e-009
7.894303e-009
7.7934999e-009
7.7237921e-009
8.2142177e-009
7.7610322e-009
6.7957526e-009
6.0350836e-009
4.8928364e-009
3.727675e-009
3.5773852e-009
3.6010581e-009
3.9698171e-009
3.9588874e-009
3.5474149e-009
3.4056577e-009
3.5636354e-009
3.3920191e-009
3.4025766e-009
4.1849937e-009
4.750946e-009
5.2865572e-009
5.376976e-009
5.013297e-009
5.0322337e-009
5.4841022e-009
5.4791019e-009
5.2652904e-009
5.3965674e-009
5.4061801e-009
5.8049588e-009
6.4736159e-009
6.5006882e-009
6.2588342e-009
6.0740173e-009
4.9768776e-009
4.6361907e-009
4.7015816e-009
5.4323309e-009
5.3741557e-009
4.8950584e-009
5.6471391e-009
5.6206468e-009
5.8309253e-009
5.8184346e-009
5.5848745e-009
5.3966606e-009
5.3754646e-009
5.0709607e-009
4.0819779e-009
3.8319859e-009
3.1583762e-009
3.3149367e-009
3.8612964e-009
4.3005267e-009
4.7702493e-009
4.828369e-009
4.997251e-009
5.7968939e-009
6.7449018e-009
6.067659e-009
5.7585771e-009
5.6754422e-009
4.4311161e-009
5.4239978e-009
6.6254497e-009
6.6707656e-009
7.2288186e-009
7.2199441e-009
7.754289e-009
8.0159236e-009
8.4632141e-009
8.0315109e-009
8.2759197e-009
8.6333019e-009
8.4002191e-009
9.0036134e-009
8.6092109e-009
9.2005953e-009
1.0071182e-008
8.8887997e-009
7.7621955e-009
7.7324669e-009
7.3973052e-009
7.6312869e-009
8.0209048e-009
8.7233682e-009
8.2987804e-009
7.851444e-009
8.0016781e-009
7.4977697e-009
7.6318933e-009
7.6200188e-009
7.5632656e-009
8.26494e-009
8.2913013e-009
8.0368871e-009
8.5892517e-009
8.1095188e-009
7.7462368e-009
7.6992824e-009
7.2939707e-009
6.9822005e-009
5.559962e-009
4.734359e-009
4.2411942e-009
4.4982459e-009
4.6360027e-009
4.7309311e-009
4.7558751e-009
4.7811259e-009
5.1750101e-009
4.6481973e-009
5.011263e-009
5.4666088e-009
5.2855103e-009
4.671156e-009
4.3315771e-009
3.8287743e-009
3.4509596e-009
3.9470688e-009
4.3812439e-009
4.1758091e-009
3.8880537e-009
4.1451006e-009
4.9231004e-009
4.9444015e-009
4.9228841e-009
5.2377691e-009
5.0347012e-009
4.259188e-009
4.2079624e-009
4.2357458e-009
4.4419188e-009
5.1467539e-009
4.0844555e-009
3.1980192e-009
3.1298892e-009
3.4818996e-009
4.5931315e-009
4.5240568e-009
4.1580912e-009
3.9708271e-009
4.3084558e-009
4.8317455e-009
4.5424122e-009
4.710028e-009
4.7057363e-009
4.3596752e-009
4.5081756e-009
4.5348533e-009
4.4664069e-009
4.7343629e-009
4.5529429e-009
4.3421412e-009
4.6318913e-009
5.6352049e-009
6.7386884e-009
6.4771637e-009
6.813536e-009
7.9473558e-009
8.0939568e-009
7.9379786e-009
7.6944639e-009
7.8571852e-009
8.6759435e-009
8.5623115e-009
8.1266635e-009
8.4145289e-009
8.0795279e-009
[truncated: 3,503,910 more chars]
