# Supplementary material for: Fibril formation and ordering of disordered FUS LC driven by hydrophobic interactions
Source: Nat Chem. 2023 May 25;15(8):1146–54. doi: 10.1038/s41557-023-01221-1 (PMC10396963; doi:10.1038/s41557-023-01221-1)
Supplement: Source Data Fig. 2 — FRAP analysis of droplet and film for Figs. 2 and 4c,b,d. [file 41557_2023_1221_MOESM3_ESM.zip]

Archive with 1 entries (1 files):
- FRAP/Figure2c_2d_2e_Figure4c_4d_Figure_SI.opju
