# Supplementary material for: Fibril formation and ordering of disordered FUS LC driven by hydrophobic interactions
Source: Nat Chem. 2023 May 25;15(8):1146–54. doi: 10.1038/s41557-023-01221-1 (PMC10396963; doi:10.1038/s41557-023-01221-1)
Supplement: Source Data Fig. 3 — Homodyne and heterodyne SFG traces. [file 41557_2023_1221_MOESM4_ESM.zip]

Archive with 34 entries (32 files):
- Figure3/Figure_3a/
- Figure3/Figure_3a/Figure_3a_SFG_CAPS_1.csv
- Figure3/Figure_3a/Figure_3a_SFG_CAPS_2-final.csv
- Figure3/Figure_3a/Figure_3a_SFG_FUS_CAPS_1-1.csv
- Figure3/Figure_3a/Figure_3a_SFG_FUS_CAPS_1-2.csv
- Figure3/Figure_3a/Figure_3a_SFG_FUS_CAPS_1-3.csv
- Figure3/Figure_3a/Figure_3a_SFG_FUS_CAPS_2-1.csv
- Figure3/Figure_3a/Figure_3a_SFG_FUS_CAPS_2-2.csv
- Figure3/Figure_3a/Figure_3a_SFG_FUS_CAPS_2-3.csv
- Figure3/Figure_3a/Figure_3a_SFG_FUS_CAPS_2-final.csv
- Figure3/Figure_3a/Figure_3a_SFG_FUS_PBS_1-1.csv
- Figure3/Figure_3a/Figure_3a_SFG_FUS_PBS_1-2.csv
- Figure3/Figure_3a/Figure_3a_SFG_FUS_PBS_1-3.csv
- Figure3/Figure_3a/Figure_3a_SFG_FUS_PBS_2-1.csv
- Figure3/Figure_3a/Figure_3a_SFG_FUS_PBS_2-2.csv
- Figure3/Figure_3a/Figure_3a_SFG_FUS_PBS_2-3.csv
- Figure3/Figure_3a/Figure_3a_SFG_FUS_PBS_2-4.csv
- Figure3/Figure_3a/Figure_3a_SFG_FUS_PBS_2-5.csv
- Figure3/Figure_3a/Figure_3a_SFG_FUS_PBS_3-1.csv
- Figure3/Figure_3a/Figure_3a_SFG_FUS_PBS_3-2.csv
- Figure3/Figure_3a/Figure_3a_SFG_FUS_PBS_3-final.csv
- Figure3/Figure_3a/Figure_3a_SFG_PBS_1.csv
- Figure3/Figure_3a/Figure_3a_SFG_PBS_3-final.csv
- Figure3/Figure_3a/Figure_3a_SFG_PBS_DOPC_1.csv
- Figure3/Figure_3a/Figure_3a_SFG_PBS_DOPC_2.csv
- Figure3/Figure_3a/Figure_3a_SFG_PBS_FUS_DOPC_1-final.csv
- Figure3/Figure_3a/Figure_3a_SFG_PBS_FUS_DOPC_2.csv
- Figure3/Figure_3b/
- Figure3/Figure_3b/Figure_3b_SFG_PBS_FUS-fit-final.csv
- Figure3/Figure_3b/Figure_3b_SFG_PBS-final.csv
- Figure3/Figure_3b/Figure_3b_SFG_PBS-fit-final.csv
- Figure3/Figure_3b/Figure_3b_SFG_PBS-FUS-180mMNaCl-final.csv
- Figure3/Figure_3b/Figure_3b_SFG_PBS-FUS-530mMNaCl-final.csv
- Figure3/Figure_3b/Figure_3b_SFG_PBS-FUS-final.csv
