# Supplementary material for: Fibril formation and ordering of disordered FUS LC driven by hydrophobic interactions
Source: Nat Chem. 2023 May 25;15(8):1146–54. doi: 10.1038/s41557-023-01221-1 (PMC10396963; doi:10.1038/s41557-023-01221-1)
Supplement: Source Data Fig. 3 — Homodyne and heterodyne SFG traces. [file 41557_2023_1221_MOESM4_ESM.zip › Figure3/Figure_3a/Figure_3a_SFG_CAPS_1.csv]

SFG (arb. unit)	IR wavenumber (cm-1)
0.002028024	1600.4861
0.000379651	1601.1704
0.001940241	1601.8547
0.000382409	1602.5392
-0.000190078	1603.2236
-0.000554734	1603.907
0.000179759	1604.5916
-0.000174338	1605.2762
-0.001180239	1605.9609
0.001622586	1606.6458
0.000657138	1607.3307
0.000320976	1608.0156
0.001612903	1608.7006
0.001482946	1609.3857
0.001521813	1610.0708
0.000692881	1610.7572
0.000871992	1611.4425
0.000881523	1612.1279
0.001399091	1612.8132
0.000849473	1613.4988
0.002158751	1614.1855
0.000486539	1614.8711
0.001076592	1615.5568
0	1616.2438
0.000439046	1616.9296
0.001155568	1617.6167
0.000284131	1618.3026
0.000584539	1618.9886
0.000907853	1619.6759
0.000159668	1620.3633
0.001130491	1621.0494
0.000165453	1621.7369
0.000829876	1622.4233
0.000661048	1623.111
0.000653275	1623.7986
0.000316606	1624.4851
-0.00014979	1625.173
0.001321586	1625.8608
0.000991221	1626.5488
0.000837404	1627.2356
0.001930502	1627.9237
0.000697156	1628.6119
0.000561404	1629.3002
0.001716247	1629.9884
0.000883522	1630.6768
0.00044964	1631.3652
-0.00014828	1632.0537
0.000297089	1632.7423
0	1633.4309
0.000142531	1634.1196
0.000996725	1634.8083
0.000981217	1635.4972
-0.00013947	1636.186
0.000274876	1636.8762
-0.000272554	1637.5653
0.001223158	1638.2544
0.000684275	1638.9436
0.000696864	1639.634
0.000715717	1640.3234
0.001567398	1641.0127
0.000587027	1641.7034
-0.000146671	1642.3928
-0.000147189	1643.0836
0.000144823	1643.7733
0.000282048	1644.4642
0.001266179	1645.1541
0.002496533	1645.8451
0.001523124	1646.5349
0.000832293	1647.2262
0.000943523	1647.9175
0.000269034	1648.6075
0.001097093	1649.299
0.000991501	1649.9904
0.000570695	1650.6807
0.000593648	1651.3723
-0.000149611	1652.064
0.001037498	1652.7557
0.001187296	1653.4475
0.001039347	1654.1394
0.001011122	1654.8313
0.000852152	1655.5233
0.001797566	1656.2155
0.00164361	1656.9076
0.001855288	1657.5997
0.001574183	1658.292
0.000661901	1658.9844
0.001733102	1659.6768
0.001065105	1660.3693
0.00135318	1661.0619
0.002214839	1661.7545
0.00152207	1662.4484
0.001909178	1663.1411
0.002174504	1663.834
0.000935954	1664.5269
0.001545595	1665.2211
0.001631731	1665.9141
0.001111386	1666.6084
0.002079511	1667.3015
0.00200451	1667.9948
0.002273014	1668.6892
0.002163676	1669.3827
0.002690928	1670.0773
0.001058061	1670.7708
0.00106143	1671.4656
0.002389169	1672.1604
0.000271334	1672.8541
0.00293177	1673.5492
0.001441678	1674.2443
0.003244646	1674.9381
0.001803891	1675.6333
0.001518603	1676.3286
0.001632346	1677.0239
0.001839362	1677.7194
0.00224083	1678.4136
0.001554652	1679.1091
0.000948767	1679.8047
0.002317356	1680.5004
0.001964878	1681.1962
0.001733317	1681.892
0.002624016	1682.5879
0.002410862	1683.2838
0.002425016	1683.9799
0.001379829	1684.6759
0.001612303	1685.3733
0.002334152	1686.0696
0.002901705	1686.7659
0.00236267	1687.4622
0.002572498	1688.1586
0.001847148	1688.8563
0.002058084	1689.553
0.001610121	1690.2495
0.00223661	1690.9475
0.00238237	1691.6443
0.001795762	1692.3411
0.002493173	1693.0393
0.00299904	1693.7362
0.002503577	1694.4344
0.003044853	1695.1316
0.001953798	1695.8301
0.002273761	1696.5273
0.001913552	1697.2258
0.002913818	1697.9244
0.002449889	1698.6219
0.002053388	1699.3207
0.001955821	1700.0195
0.001647834	1700.7172
0.001336736	1701.4161
0.001858276	1702.1151
0.003155371	1702.8142
0.002395361	1703.5134
0.002885822	1704.2126
0.00266699	1704.9108
0.002213678	1705.6101
0.001607163	1706.3096
0.002972448	1707.0092
0.002437403	1707.7086
0.003394656	1708.4083
0.002371712	1709.108
0.002921446	1709.8091
0.002213369	1710.5089
0.002010724	1711.2089
0.002414626	1711.9088
0.003309693	1712.6089
0.00179019	1713.3091
0.002876318	1714.0105
0.002572798	1714.7108
0.001634941	1715.4111
0.002759255	1716.1128
0.002204944	1716.8132
0.002872875	1717.5138
0.002023087	1718.2157
0.001804186	1718.9164
0.002672822	1719.6183
0.002427185	1720.3191
0.001747161	1721.0212
0.003352788	1721.7223
0.002412392	1722.4246
0.002063451	1723.1268
0.002316602	1723.828
0.001434533	1724.5305
0.002179208	1725.233
0.003036822	1725.9344
0.001860811	1726.6371
0.002676725	1727.3398
0.002919708	1728.0427
0.00279194	1728.7444
0.002707692	1729.4473
0.002859274	1730.1504
0.002524934	1730.8534
0.002445617	1731.5566
0.001995212	1732.2599
0.001622499	1732.9631
0.001504994	1733.6665
0.001380072	1734.37
0.002771619	1735.0735
0.002977399	1735.7771
0.002013153	1736.4807
0.002665956	1737.1857
0.002337055	1737.8895
0.002140788	1738.5934
0.001711701	1739.2974
0.001716738	1740.0013
0.002615845	1740.7067
0.002057878	1741.4108
0.001474136	1742.115
0.000840101	1742.8206
0.003420265	1743.5249
0.001974891	1744.2305
0.002394366	1744.9351
0.001679261	1745.6409
0.002437703	1746.3455
0.003095975	1747.0514
0.003015998	1747.7562
0.001957203	1748.4623
0.002325882	1749.1671
0.002068787	1749.8734
0.003019958	1750.5797
0.001743328	1751.2848
0.002098489	1751.9912
0.001993734	1752.6978
0.002807743	1753.4043
0.001947857	1754.111
0.001342282	1754.8164
0.002411455	1755.5232
0.002321869	1756.2301
0.002486834	1756.937
0.002465912	1757.6439
0.001832276	1758.3511
0.001677618	1759.0581
0.001665279	1759.7654
0.001242065	1760.4727
0.003107784	1761.1799
0.002285388	1761.8873
0.001342282	1762.5948
0.002144279	1763.3024
0.002480236	1764.0112
0.002228235	1764.719
0.002339364	1765.4268
0.001969697	1766.1346
0.003902146	1766.8438
0.002330323	1767.5518
0.001142531	1768.2598
0.001834345	1768.9691
0.00186594	1769.6772
0.002021953	1770.3868
0.001034432	1771.0951
0.002005863	1771.8035
0.002387775	1772.5132
0.001154925	1773.223
0.001533481	1773.9316
0.002352941	1774.6415
0.002354128	1775.3503
0.002188921	1776.0603
0.002327902	1776.7705
0.002130798	1777.4795
0.002401153	1778.1897
0.003719276	1778.9
0.001567152	1779.6105
0.001732011	1780.3197
0.00223072	1781.0303
0.002607562	1781.741
0.002168836	1782.4517
0.001215489	1783.1624
0.002603263	1783.8732
0.002681444	1784.5841
0.002115656	1785.2952
0.000350263	1786.0062
0.001224204	1786.7173
0.001379786	1787.4285
0.002393572	1788.1398
0.001712036	1788.8511
0.001017122	1789.5625
0.002577763	1790.2753
0.001541624	1790.9868
0.003158449	1791.6984
0.001939693	1792.4102
0.002888608	1793.1218
0.000910249	1793.835
0.002722817	1794.5469
0.001631617	1795.26
0.001806685	1795.9722
0.002337709	1796.6842
0.001962183	1797.3977
0.002163332	1798.11
0.001970973	1798.8235
0.002145156	1799.5359
0.002215248	1800.2496
0.002407853	1800.9622
0.001923077	1801.676
0.002954501	1802.39
0.001984915	1803.1028
0.00203252	1803.8168
0.00146689	1804.531
0.000204374	1805.2451
0.003094059	1805.9583
0.002221325	1806.6726
0.003126832	1807.387
0.00195122	1808.1016
0.00170778	1808.816
0.002450518	1809.5308
0.002255639	1810.2443
0.001149425	1810.959
0.002094839	1811.6738
0.002965013	1812.3888
0.002423263	1813.1038
0.002673797	1813.8201
0.000843526	1814.5353
0.000634921	1815.2505
0.001914079	1815.9658
0.000216123	1816.6812
0.00194091	1817.3966
0.001709037	1818.1121
0.00233943	1818.8289
0.001042101	1819.5446
0.002946748	1820.2603
0.00105463	1820.9773
0.001061797	1821.6932
0.001718951	1822.4092
0.002174386	1823.1263
0.002245677	1823.8424
0.000906002	1824.5598
0.00305236	1825.2761
0.002111189	1825.9937
0.000706547	1826.71
0.002279982	1827.4277
0.00137237	1828.1442
0.001786113	1828.8621
0.00112765	1829.58
0.003941572	1830.2966
0.002116651	1831.0146
0.001940806	1831.7328
0.004064008	1832.451
0.002303558	1833.1681
0	1833.8864
0.002686006	1834.6047
0.001629992	1835.3232
0.001101625	1836.0417
0.001651982	1836.7604
0.002714441	1837.4791
0.002412222	1838.1979
0.002394254	1838.9167
0.001069233	1839.6356
0.001082837	1840.3546
0.00159787	1841.0737
0.001920966	1841.7928
0.002874389	1842.5121
0.002857959	1843.2313
0.002396645	1843.9507
0.001491647	1844.67
0.00239952	1845.3909
0.003967043	1846.1104
0.002090801	1846.8301
0.001803969	1847.551
0.000602047	1848.2708
0.001208094	1848.9906
0.000874636	1849.7118
0.002939447	1850.4318
0.002373887	1851.1531
0.002088929	1851.8733
0.004578755	1852.5947
0.003170577	1853.3151
0.000635728	1854.0366
0.001631854	1854.7571
0.002622951	1855.4789
0.000670466	1856.1995
-0.000675676	1856.9213
0.000996016	1857.6433
0.002932551	1858.3641
0.003547243	1859.0862
-0.000316056	1859.8083
0.00388601	1860.5306
0.000952986	1861.2531
-0.000642055	1861.9741
-0.22417219	1862.6967
-0.1616787	1863.4192
-0.044329897	1864.1418
-0.002505369	1864.8646
0.002900653	1865.5874
0	1866.3102
0.003576538	1867.0331
0.002104525	1867.7561
0	1868.4791
0.003128259	1869.2023
0.002805049	1869.9255
0.004829252	1870.6501
0.003818119	1871.3734
-0.000698812	1872.0969
0.000722804	1872.8204
0.003322259	1873.5439
0.003370787	1874.2689
0.001597444	1874.9926
0.000398248	1875.7164
0.000780945	1876.4415
0.000803859	1877.1655
0.000389864	1877.8907
0.003132341	1878.6149
0	1879.339
-0.000762195	1880.0646
0.001583531	1880.7888
0.001169135	1881.5145
0.001612903	1882.2402
0.003303055	1882.9647
0.002541296	1883.6906
0.000852152	1884.4165
0.002112379	1885.1412
0.000851789	1885.8673
0.005975246	1886.5935
-0.000445038	1887.3185
0.002631579	1888.0448
0.001780151	1888.7711
0.002695418	1889.4976
-0.002166378	1890.2241
0.001771479	1890.9507
0.002695418	1891.6774
0.00135257	1892.403
0.004187995	1893.1298
0.003851709	1893.8566
-0.000475285	1894.5836
0.002457002	1895.3119
0.001963672	1896.0389
0.004840271	1896.7661
0.000996016	1897.4934
0	1898.2208
0.003940887	1898.9481
0.00194458	1899.6757
0.001964637	1900.4044
0.001469148	1901.1321
0.001470588	1901.8597
0.00199104	1902.5875
0.005178664	1903.3167
0.006292606	1904.0446
0.006047279	1904.7738
-0.000566251	1905.502
0.000554939	1906.2301
0.001727116	1906.9596
0.006868918	1907.6879
0.004016064	1908.4175
0.002855511	1909.1459
0.006073992	1909.8757
0.007186291	1910.6056
0.001663894	1911.3342
0.002779322	1912.0642
0.002294894	1912.7943
0.002900232	1913.5232
0.000605693	1914.2534
-0.004353234	1914.9836
0.004310345	1915.7128
0.001255493	1916.4432
-0.00128123	1917.1737
0.00456621	1917.9043
0.002564103	1918.635
-0.000646831	1919.3657
-0.001897533	1920.0966
0.005108557	1920.8274
0	1921.5585
0.001297859	1922.2894
-0.00132714	1923.0205
0.000655308	1923.7517
0.002772003	1924.483
0.005710207	1925.2144
0.00070922	1925.9458
0.000728863	1926.6772
0.001449275	1927.41
0.007309942	1928.1417
-0.002235469	1928.8734
0.002945508	1929.6052
0	1930.3383
-0.002996255	1931.0702
0.002943341	1931.8022
0.001455604	1932.5355
0.000777001	1933.2677
0.006359301	1934
0.004815409	1934.7335
0.005089059	1935.4659
-0.002595156	1936.1996
0.007207207	1936.9321
0.000878735	1937.666
0.001795332	1938.3999
0.005012531	1939.1327
0.006145742	1939.8668
0.00528169	1940.5997
-0.000903342	1941.334
0.002788104	1942.0682
0.004659833	1942.8026
0.000919963	1943.5359
0.001932367	1944.2704
0.001936109	1945.005
0.00481232	1945.7396
0.007121058	1946.4745
0	1947.2092
0.006116208	1947.9442
0.008056395	1948.678
0	1949.413
0.003824092	1950.1482
0.005899705	1950.8833
-0.004085802	1951.6199
0.004060914	1952.3552
0.00204499	1953.0907
0.001039501	1953.8262
0.003125	1954.5618
-0.003278689	1955.2975
0.007526882	1956.0332
-0.003333333	1956.7703
0.003448276	1957.5062
0.010368664	1958.2422
0.004545454	1958.9781
0.003472222	1959.7156
0.009592326	1960.4518
0.01558753	1961.1893
0.009779952	1961.9257
0.003811944	1962.6621
-0.003649635	1963.3998
0.002604167	1964.1364
0	1964.8743
0.006640106	1965.6111
-0.00538358	1966.3491
0.004172462	1967.0873
0.00990099	1967.8242
0.001375516	1968.5625
0.007092198	1969.2996
0.002747253	1970.038
0.00723589	1970.7765
0.007352941	1971.5151
0.00286533	1972.2526
-0.005805515	1972.9912
0	1973.7301
-0.001579779	1974.469
0.008012821	1975.208
-0.001602564	1975.947
0.006309148	1976.6862
-0.001602564	1977.4241
0.001574803	1978.1633
0	1978.9027
-0.001587302	1979.6421
-0.004792332	1980.3828
0.009693054	1981.1224
0.010703363	1981.8621
0	1982.6018
-0.003372681	1983.3417
-0.003610108	1984.0815
-0.003565062	1984.8214
0.005565863	1985.5627
0.011695907	1986.3029
-0.009041592	1987.0431
0	1987.7833
0	1988.5249
0.012072435	1989.2654
-0.005813954	1990.0071
0.00845666	1990.7477
0.002066116	1991.4883
0.002053388	1992.2303
0.006085193	1992.9711
0.002155172	1993.7133
0.012765957	1994.4542
0.004347826	1995.1964
0.010845987	1995.9388
-0.015184382	1996.6801
-0.009367681	1997.4225
-0.002358491	1998.1652
0.004842615	1998.9065
0.009345794	1999.6493
-0.00243309	2000.3921
0.028985508	2001.1338
0.005063291	2001.8767
0.007228916	2002.6198
-0.0075	2003.3629
-0.005181347	2004.1061
-0.002631579	2004.8494
0.002673797	2005.5928
0.002739726	2006.3362
-0.002645503	2007.0785
0.01038961	2007.822
0.008849558	2008.567
0.002816901	2009.3108
0.002762431	2010.0546
0.002832861	2010.7985
0.016997168	2011.5425
-0.009463723	2012.2865
-0.012084592	2013.0306
-0.005952381	2013.7748
-0.00308642	2014.5204
-0.003134796	2015.2648
0.015923567	2016.0092
0.03691275	2016.7537
0	2017.4995
0.013071896	2018.2443
0.013333334	2018.9902
0.006389776	2019.7351
0.012987013	2020.48
0.013793103	2021.2262
0.010638298	2021.9712
0.03202847	2022.7177
0.027303753	2023.4629
0.017857144	2024.2094
0.011235955	2024.9547
0.007662835	2025.7014
0.03065134	2026.4482
-0.012	2027.1938
0.015873017	2027.9408
0.027450981	2028.6879
0	2029.4349
0.007722008	2030.1808
0.003875969	2030.9281
-0.003952569	2031.6754
0	2032.4227
0.007722008	2033.1703
-0.008849558	2033.9165
0	2034.6642
-0.012875536	2035.4119
-0.013888889	2036.1597
-0.031390134	2036.9076
-0.021551725	2037.6555
0.028301887	2038.4036
0.004291846	2039.1516
0.004587156	2039.8999
-0.018348623	2040.6494
0	2041.3977
-0.004651163	2042.146
0.004761905	2042.8945
-0.026041666	2043.6431
0.024154589	2044.3931
-0.021505376	2045.1416
0	2045.8906
-0.016666668	2046.6394
0.005376344	2047.3896
-0.005813954	2048.1387
-0.016304348	2048.8892
0.05027933	2049.6382
0	2050.3877
0.005494506	2051.1382
-0.01764706	2051.8877
-0.006289308	2052.6382
0.056818184	2053.3879
0.038709678	2054.1387
0.00625	2054.8899
-0.006097561	2055.6396
-0.012820513	2056.3909
0.034482758	2057.1406
0.006493507	2057.8921
-0.025641026	2058.6436
0.01369863	2059.395
0.006451613	2060.1453
-0.048275862	2060.897
0.007246377	2061.6484
0.006578947	2062.4004
-0.032520324	2063.1523
0.042857144	2063.9043
-0.013605442	2064.6562
0.014184397	2065.4082
-0.051282052	2066.1592
-0.007042253	2066.9116
0.030769231	2067.665
0.024590164	2068.4175
0	2069.1699
0.009433962	2069.9226
0.008849558	2070.6753
-0.017241379	2071.428
0.040650405	2072.1807
0.024590164	2072.9336
0	2073.688
-0.58928573	2074.4409
-7.75	2075.1938
-0.54128438	2075.9473
-0.040816326	2076.7017
0	2077.4551
0.031578947	2078.2085
-0.080808081	2078.9634
0	2079.7168
0.03846154	2080.4719
0.028571429	2081.2256
0.038834952	2081.9807
-0.009615385	2082.7346
0.022222223	2083.4897
-0.009090909	2084.2439
0.080459774	2084.9995
0	2085.7549
-0.072164945	2086.5093
0.033707865	2087.2646
0.02	2088.0205
0.031578947	2088.7749
0.060975611	2089.5308
0.02	2090.2869
0	2091.043
-0.032258064	2091.7979
0.012820513	2092.554
-0.036144577	2093.3103
-0.012820513	2094.0667
0	2094.8232
0.012048192	2095.5796
-0.069444448	2096.3362
-0.044117648	2097.0928
0.11494253	2097.8496
-0.013888889	2098.6064
0.025974026	2099.3633
0.11764706	2100.1204
-0.011904762	2100.8774
-0.029411765	2101.6348
0.027777778	2102.3931
-0.029850746	2103.1504
0	2103.9077
0.10169491	2104.6653
-0.014705882	2105.4229
0.098591551	2106.1816
-0.045454547	2106.9395
0.085714288	2107.6973
-0.046875	2108.4565
0.074074075	2109.2144
0.048387095	2109.9736
-0.016129032	2110.7319
0.032786883	2111.4912
0.050847456	2112.2495
0.032258064	2113.009
0.054545455	2113.7676
0.10344828	2114.5273
-0.05882353	2115.2859
0.13725491	2116.0459
0.12962963	2116.8059
0.01923077	2117.5647
0.023809524	2118.325
0.03773585	2119.0852
0.12	2119.8442
0.03846154	2120.6047
-0.13461539	2121.3652
0.18604651	2122.1257
0.021276595	2122.8865
0.059999999	2123.6458
0.13043478	2124.4067
0.024390243	2125.1675
0.12765957	2125.9285
0.13636364	2126.6895
-0.023809524	2127.4507
-0.045454547	2128.2119
0.25641027	2128.9731
0.10204082	2129.7346
0.06818182	2130.4961
-0.022222223	2131.2576
0.1025641	2132.0205
-0.1	2132.7822
0	2133.5439
0.075000003	2134.3059
-0.20512821	2135.0679
-0.086956523	2135.8311
0.043478262	2136.5933
0.2	2137.3552
0	2138.1189
-0.02631579	2138.8811
0.15000001	2139.6436
-0.05882353	2140.4075
-0.023255814	2141.1699
0.24390244	2141.9338
-0.05882353	2142.6968
0.25806451	2143.4607
0	2144.2236
-0.027027028	2144.988
0.078947365	2145.751
-0.12903225	2146.5154
-0.21875	2147.28
-0.085714288	2148.0432
-0.048780486	2148.8079
-0.030303031	2149.5728
0.088888891	2150.3362
0.17073171	2151.1011
0.25641027	2151.866
0.057142857	2152.6311
0.081081077	2153.3962
0	2154.1602
-0.035714287	2154.9255
0	2155.6909
0.0625	2156.4563
0.32258064	2157.2219
-0.15625	2157.9875
0.34615386	2158.7534
-0.13636364	2159.519
-0.10714286	2160.2849
0.16666667	2161.051
0	2161.8169
-0.21428572	2162.583
0.19354838	2163.3506
0.13333334	2164.1169
0.096774191	2164.8833
0	2165.6497
-0.09375	2166.4163
0.2	2167.1841
0.23076923	2167.9507
-0.041666668	2168.7175
-0.033333335	2169.4856
0.1	2170.2524
0.14285715	2171.0195
0.037037037	2171.7878
0.2173913	2172.5552
0.039999999	2173.3237
-0.16666667	2174.0911
-0.045454547	2174.8596
0.13636364	2175.6272
0.18181819	2176.396
-0.071428575	2177.1636
0.19047619	2177.9326
-0.11111111	2178.7019
0.17391305	2179.4697
0	2180.239
-0.15789473	2181.0083
-0.19047619	2181.7764
0	2182.5459
0.23529412	2183.3157
-0.074074075	2184.0852
0.079999998	2184.855
-0.25	2185.6248
0.2	2186.3936
0.11111111	2187.1636
0.045454547	2187.9336
0.51999998	2188.7036
-0.15000001	2189.4739
0.3888889	2190.2444
-0.05882353	2191.0146
0.21052632	2191.7852
0.2	2192.5557
-0.15384616	2193.3264
0.41176471	2194.0984
0.33333334	2194.8691
0.2857143	2195.6401
0.2	2196.4111
0.30000001	2197.1821
-0.055555556	2197.9546
0.25	2198.7258
-0.2	2199.4971
0.045454547	2200.2686
0.41176471	2201.0413
0.052631579	2201.8127
-0.05882353	2202.5857
-0.055555556	2203.3574
0.13636364	2204.1294
0	2204.9026
0.23529412	2205.6743
0	2206.4478
0.086956523	2207.22
0.052631579	2207.9934
-0.11764706	2208.7671
-0.22222222	2209.5393
0.30769232	2210.313
0.11111111	2211.0857
-0.2631579	2211.8596
0.06666667	2212.6335
0.0625	2213.4077
0	2214.1804
0.071428575	2214.9546
-0.2857143	2215.729
-0.13043478	2216.5034
0.40000001	2217.2778
-0.10526316	2218.0525
-5.8823528	2218.8259
-96.5625	2219.6006
-9.9230766	2220.3752
-0.40000001	2221.1501
0.095238097	2221.9253
0.625	2222.7002
0.1875	2223.4753
0.27777779	2224.2507
-0.11764706	2225.0273
0.052631579	2225.8027
0	2226.5781
0.11111111	2227.3538
-0.21428572	2228.1294
0.052631579	2228.905
0.07692308	2229.6821
-0.0625	2230.458
0.125	2231.2339
0.095238097	2232.0115
0.071428575	2232.7876
0.15384616	2233.5637
0.21052632	2234.3413
