# Supplementary material for: Fibril formation and ordering of disordered FUS LC driven by hydrophobic interactions
Source: Nat Chem. 2023 May 25;15(8):1146–54. doi: 10.1038/s41557-023-01221-1 (PMC10396963; doi:10.1038/s41557-023-01221-1)
Supplement: Source Data Fig. 3 — Homodyne and heterodyne SFG traces. [file 41557_2023_1221_MOESM4_ESM.zip › Figure3/Figure_3a/Figure_3a_SFG_CAPS_2-final.csv]

SFG (arb. unit)	IR wavenumber (cm-1)
0.002212389	1600.4861
0.000949127	1601.1704
0.002716337	1601.8547
0.002676864	1602.5392
0.00095039	1603.2236
0.000554734	1603.907
0.001797591	1604.5916
0.001046025	1605.2762
0	1605.9609
0.001947104	1606.6458
0.000821423	1607.3307
0.001444391	1608.0156
0.002096774	1608.7006
0.002801121	1609.3857
0.001183632	1610.0708
0.001385761	1610.7572
0.001569585	1611.4425
0.000705219	1612.1279
0.001573977	1612.8132
0.001529052	1613.4988
0.001328462	1614.1855
-0.00016218	1614.8711
0.000768994	1615.5568
0.001795601	1616.2438
0.00102444	1616.9296
0.001300014	1617.6167
0.001136525	1618.3026
0.001022943	1618.9886
0.001059162	1619.6759
0.001756347	1620.3633
0.001937985	1621.0494
0.000330907	1621.7369
0.002157676	1622.4233
0.001156834	1623.111
0.001469868	1623.7986
0.000316606	1624.4851
0.001198322	1625.173
0.001174743	1625.8608
-0.000141603	1626.5488
0.001535241	1627.2356
0.002206288	1627.9237
0.000697156	1628.6119
0.000701754	1629.3002
0.001716247	1629.9884
0.000883522	1630.6768
0	1631.3652
-0.00088968	1632.0537
0.000891266	1632.7423
0.000728757	1633.4309
0.000712657	1634.1196
0.001708672	1634.8083
0.001541912	1635.4972
0.00111576	1636.186
0.000274876	1636.8762
0.001226492	1637.5653
0.001359065	1638.2544
0.000957985	1638.9436
0.00097561	1639.634
0.001574578	1640.3234
0.001282417	1641.0127
0.001614324	1641.7034
0.000146671	1642.3928
-0.000294377	1643.0836
0.001448226	1643.7733
0.000987167	1644.4642
0.001125492	1645.1541
0.001248266	1645.8451
0.001523124	1646.5349
0.000693577	1647.2262
0.001617469	1647.9175
0.001210654	1648.6075
0.000959956	1649.299
0.002124646	1649.9904
0.001854758	1650.6807
0.001038884	1651.3723
0.001645721	1652.064
0.000444642	1652.7557
0.000593648	1653.4475
0.001336303	1654.1394
0.001444461	1654.8313
0.001562278	1655.5233
0.001659292	1656.2155
0.002191481	1656.9076
0.001192685	1657.5997
0.001443001	1658.292
0.001456182	1658.9844
0.002266364	1659.6768
0.001464519	1660.3693
0.00135318	1661.0619
0.001245847	1661.7545
0.00262903	1662.4484
0.002454657	1663.1411
0.003261756	1663.834
0.00294157	1664.5269
0.002189593	1665.2211
0.002510355	1665.9141
0.001234873	1666.6084
0.001834862	1667.3015
0.001879228	1667.9948
0.002778129	1668.6892
0.002036401	1669.3827
0.001793952	1670.0773
0.001587092	1670.7708
0.001857503	1671.4656
0.002654632	1672.1604
0.001899335	1672.8541
0.00293177	1673.5492
0.001834862	1674.2443
0.002336145	1674.9381
0.003221234	1675.6333
0.002910656	1676.3286
0.001632346	1677.0239
0.002329859	1677.7194
0.001769077	1678.4136
0.002870127	1679.1091
0.002609108	1679.8047
0.002317356	1680.5004
0.003070122	1681.1962
0.002847592	1681.892
0.002499063	1682.5879
0.002537749	1683.2838
0.002169751	1683.9799
0.002257903	1684.6759
0.001736326	1685.3733
0.002334152	1686.0696
0.001813566	1686.7659
0.002244536	1687.4622
0.002923293	1688.1586
0.002078042	1688.8563
0.001943746	1689.553
0.002875216	1690.2495
0.002707475	1690.9475
0.002739726	1691.6443
0.003232372	1692.3411
0.003442954	1693.0393
0.002159309	1693.7362
0.002145923	1694.4344
0.002107975	1695.1316
0.002528445	1695.8301
0.003069577	1696.5273
0.002251238	1697.2258
0.002465538	1697.9244
0.003452116	1698.6219
0.002737851	1699.3207
0.003106305	1700.0195
0.002707156	1700.7172
0.002551951	1701.4161
0.001734391	1702.1151
0.003534015	1702.8142
0.003530005	1703.5134
0.00250941	1704.2126
0.002788217	1704.9108
0.003961319	1705.6101
0.002295948	1706.3096
0.003544072	1707.0092
0.003102149	1707.7086
0.002847131	1708.4083
0.003341958	1709.108
0.002813244	1709.8091
0.003984064	1710.5089
0.003686327	1711.2089
0.002874554	1711.9088
0.002955083	1712.6089
0.002028882	1713.3091
0.002516778	1714.0105
0.002923635	1714.7108
0.002218849	1715.4111
0.002874224	1716.1128
0.003017291	1716.8132
0.002633469	1717.5138
0.002618113	1718.2157
0.002405581	1718.9164
0.003401774	1719.6183
0.002669903	1720.3191
0.002745539	1721.0212
0.00322861	1721.7223
0.001396648	1722.4246
0.002579314	1723.1268
0.002702703	1723.828
0.002217006	1724.5305
0.002179208	1725.233
0.003542958	1725.9344
0.002605136	1726.6371
0.002798394	1727.3398
0.004379562	1728.0427
0.002306385	1728.7444
0.002830769	1729.4473
0.002859274	1730.1504
0.003156167	1730.8534
0.002703051	1731.5566
0.003591381	1732.2599
0.002704165	1732.9631
0.002599535	1733.6665
0.002070108	1734.37
0.002633038	1735.0735
0.004060089	1735.7771
0.002818414	1736.4807
0.002799253	1737.1857
0.002337055	1737.8895
0.003400076	1738.5934
0.001344908	1739.2974
0.00294298	1740.0013
0.003238665	1740.7067
0.002829582	1741.4108
0.00227821	1742.115
0.002100252	1742.8206
0.002422688	1743.5249
0.002680209	1744.2305
0.001971831	1744.9351
0.002378953	1745.6409
0.002843987	1746.3455
0.003634406	1747.0514
0.002753737	1747.7562
0.003653445	1748.4623
0.002196666	1749.1671
0.001810189	1749.8734
0.002232143	1750.5797
0.002950248	1751.2848
0.003217683	1751.9912
0.002848191	1752.6978
0.00221664	1753.4043
0.002397363	1754.111
0.001640567	1754.8164
0.003014318	1755.5232
0.001741402	1756.2301
0.002047981	1756.937
0.003481288	1757.6439
0.002818886	1758.3511
0.002236824	1759.0581
0.001942825	1759.7654
0.002622136	1760.4727
0.002401469	1761.1799
0.002142551	1761.8873
0.001938852	1762.5948
0.003369582	1763.3024
0.004030383	1764.0112
0.002387395	1764.719
0.003119152	1765.4268
0.002121212	1766.1346
0.003752064	1766.8438
0.002475969	1767.5518
0.002142245	1768.2598
0.002822069	1768.9691
0.003731879	1769.6772
0.003177354	1770.3868
0.001329984	1771.0951
0.003240241	1771.8035
0.00222859	1772.5132
0.000989936	1773.223
0.002726188	1773.9316
0.003193277	1774.6415
0.002858584	1775.3503
0.002188921	1776.0603
0.002993016	1776.7705
0.001475168	1777.4795
0.002401153	1778.1897
0.003072445	1778.9
0.001880583	1779.6105
0.002204377	1780.3197
0.001434034	1781.0303
0.002770535	1781.741
0.003503504	1782.4517
0.001041848	1783.1624
0.003644568	1783.8732
0.001966393	1784.5841
0.00264457	1785.2952
0.000700525	1786.0062
0.003147954	1786.7173
0.003104519	1787.4285
0.002564541	1788.1398
0.003081664	1788.8511
0.001695203	1789.5625
0.002921464	1790.2753
0.001884207	1790.9868
0.003684857	1791.6984
0.001763357	1792.4102
0.00180538	1793.1218
0.001456399	1793.835
0.002904338	1794.5469
0.002900653	1795.26
0.002529359	1795.9722
0.003057004	1796.6842
0.002318944	1797.3977
0.002163332	1798.11
0.00286687	1798.8235
0.003575259	1799.5359
0.003692081	1800.2496
0.002593073	1800.9622
0.0025	1801.676
0.002954501	1802.39
0.002977372	1803.1028
0.002235772	1803.8168
0.003772003	1804.531
0.002043736	1805.2451
0.002062706	1805.9583
0.002827141	1806.6726
0.004494821	1807.387
0.001756098	1808.1016
0.002656546	1808.816
0.002450518	1809.5308
0.003383459	1810.2443
0.002298851	1810.959
0.002856599	1811.6738
0.00316268	1812.3888
0.004038772	1813.1038
0.00246812	1813.8201
0.000843526	1814.5353
0.001481482	1815.2505
0.001488728	1815.9658
0.000864491	1816.6812
0.002803537	1817.3966
0.002349925	1818.1121
0.003190132	1818.8289
0.001667361	1819.5446
0.00420964	1820.2603
0.003374816	1820.9773
0.001274156	1821.6932
0.001504083	1822.4092
0.002826701	1823.1263
0.001796542	1823.8424
0.000906002	1824.5598
0.002347969	1825.2761
0.003049496	1825.9937
0.002590674	1826.71
0.003875969	1827.4277
0.001829826	1828.1442
0.000669792	1828.8621
0.00248083	1829.58
0.003014143	1830.2966
0.002587018	1831.0146
0.001698205	1831.7328
0.001270003	1832.451
0.004095214	1833.1681
0.002136182	1833.8864
0.003760408	1834.6047
0.002716653	1835.3232
0.001927844	1836.0417
0.002477974	1836.7604
0.001357221	1837.4791
0.002412222	1838.1979
0.002394254	1838.9167
0.002405774	1839.6356
0.000812128	1840.3546
0.001065246	1841.0737
0.00219539	1841.7928
0.003161828	1842.5121
0.002857959	1843.2313
0.003594967	1843.9507
0.002386635	1844.67
0.00209958	1845.3909
0.005492829	1846.1104
0.002090801	1846.8301
0.003607937	1847.551
0.002408188	1848.2708
0.002416188	1848.9906
0.00058309	1849.7118
0.002351558	1850.4318
0.002077151	1851.1531
0.002984184	1851.8733
0.003663004	1852.5947
0.004438808	1853.3151
0.000953592	1854.0366
-0.000326371	1854.7571
0.002622951	1855.4789
0.002011398	1856.1995
0.000337838	1856.9213
0.004316069	1857.6433
0.001629195	1858.3641
0.000644953	1859.0862
0.000632111	1859.8083
0.003238342	1860.5306
0.002223634	1861.2531
0.000321027	1861.9741
-0.22119205	1862.6967
-0.16030271	1863.4192
-0.042955328	1864.1418
-0.00035791	1864.8646
0.001450326	1865.5874
0.001785714	1866.3102
0.004649499	1867.0331
0.002806033	1867.7561
0.001044932	1868.4791
0.002780674	1869.2023
0.005960729	1869.9255
0.003794412	1870.6501
0.002776814	1871.3734
0.003843466	1872.0969
0.002529816	1872.8204
0.003691399	1873.5439
0.004868914	1874.2689
0.00399361	1874.9926
0.001194743	1875.7164
0.002733307	1876.4415
0.001607717	1877.1655
0.002729045	1877.8907
0.000783085	1878.6149
0.005816208	1879.339
0.00152439	1880.0646
0.004750594	1880.7888
0.003507405	1881.5145
0.002822581	1882.2402
0.005780347	1882.9647
0.002541296	1883.6906
0.001278228	1884.4165
0.005492184	1885.1412
0.001703578	1885.8673
0.006402049	1886.5935
0.002225189	1887.3185
0.002631579	1888.0448
0.000890076	1888.7711
0.001796945	1889.4976
0.000866551	1890.2241
0.004428698	1890.9507
0.001796945	1891.6774
0.004959423	1892.403
0.004653327	1893.1298
0.003851709	1893.8566
0.002376426	1894.5836
0.005405406	1895.3119
0.003927344	1896.0389
0.003872217	1896.7661
0.003486056	1897.4934
0.001484414	1898.2208
-0.000492611	1898.9481
0.000486145	1899.6757
0.003438114	1900.4044
0.002938296	1901.1321
0.002941177	1901.8597
0.004977601	1902.5875
0.004142931	1903.3167
0.005768222	1904.0446
0.006047279	1904.7738
0	1905.502
0.002774695	1906.2301
0.001727116	1906.9596
0.004579279	1907.6879
0.005163511	1908.4175
0.00513992	1909.1459
0.007730536	1909.8757
0.007739082	1910.6056
0.003327787	1911.3342
0.005002779	1912.0642
0.003442341	1912.7943
0.003480278	1913.5232
0.001211387	1914.2534
-0.004353234	1914.9836
0.003694581	1915.7128
0.003766478	1916.4432
0.001921845	1917.1737
0.005870841	1917.9043
0.003205128	1918.635
0.002587322	1919.3657
0	1920.0966
0.009578544	1920.8274
0	1921.5585
0.001946788	1922.2894
-0.00331785	1923.0205
0.002621232	1923.7517
0.004158004	1924.483
0.005710207	1925.2144
0.002836879	1925.9458
0.001457726	1926.6772
0.002173913	1927.41
0.010233918	1928.1417
-0.000745156	1928.8734
0.005154639	1929.6052
-0.005043228	1930.3383
0.004494382	1931.0702
0.005886681	1931.8022
0.007278021	1932.5355
0.003885004	1933.2677
0.003974563	1934
0.006420546	1934.7335
0.005089059	1935.4659
0.00432526	1936.1996
0.004504505	1936.9321
0.002636204	1937.666
0.005385996	1938.3999
0.005847953	1939.1327
0.007023705	1939.8668
0.012323944	1940.5997
0.001806685	1941.334
0.002788104	1942.0682
0.010251631	1942.8026
0.010119596	1943.5359
0.006763285	1944.2704
0.010648596	1945.005
0.005774783	1945.7396
0.01017294	1946.4745
0.001	1947.2092
0.003058104	1947.9442
0.007049345	1948.678
0	1949.413
0.001912046	1950.1482
0.009832841	1950.8833
0.001021451	1951.6199
0.007106599	1952.3552
-0.001022495	1953.0907
0.001039501	1953.8262
0.004166667	1954.5618
0	1955.2975
0.007526882	1956.0332
0.002222222	1956.7703
0.013793103	1957.5062
0.013824885	1958.2422
0.006818182	1958.9781
0.00462963	1959.7156
0.003597122	1960.4518
0.020383693	1961.1893
0.009779952	1961.9257
0.001270648	1962.6621
0.00486618	1963.3998
0.006510417	1964.1364
0.005270092	1964.8743
0.002656043	1965.6111
-0.00269179	1966.3491
0	1967.0873
0.014144272	1967.8242
-0.001375516	1968.5625
0.012765957	1969.2996
0.012362638	1970.038
0.013024602	1970.7765
0.004411765	1971.5151
0.014326648	1972.2526
0.001451379	1972.9912
-0.004559271	1973.7301
0.006319115	1974.469
0.028846154	1975.208
0.82211536	1975.947
0.078864351	1976.6862
0.01923077	1977.4241
0.006299213	1978.1633
0.001655629	1978.9027
0	1979.6421
0.006389776	1980.3828
0.017770598	1981.1224
0.01529052	1981.8621
0.003289474	1982.6018
0.021922428	1983.3417
0.003610108	1984.0815
0.001782531	1984.8214
0.016697587	1985.5627
0.005847953	1986.3029
-0.007233273	1987.0431
-0.001941748	1987.7833
0.025390625	1988.5249
0.006036217	1989.2654
0	1990.0071
-0.006342495	1990.7477
0.012396694	1991.4883
0.008213553	1992.2303
0.012170386	1992.9711
0.010775862	1993.7133
0.017021276	1994.4542
0.004347826	1995.1964
0.013015185	1995.9388
0	1996.6801
0.007025761	1997.4225
0.009433962	1998.1652
0.016949153	1998.9065
0.002336449	1999.6493
-0.00973236	2000.3921
0.033816423	2001.1338
0.005063291	2001.8767
0.014457831	2002.6198
0.0175	2003.3629
0.002590674	2004.1061
0.018421052	2004.8494
0.005347594	2005.5928
0.005479452	2006.3362
0.005291005	2007.0785
0.007792208	2007.822
0	2008.567
0	2009.3108
0.019337017	2010.0546
0.016997168	2010.7985
0.011331445	2011.5425
0.02208202	2012.2865
0.009063444	2013.0306
0.020833334	2013.7748
0.012345679	2014.5204
0.018808777	2015.2648
0.028662421	2016.0092
0.013422819	2016.7537
0.016556291	2017.4995
0.019607844	2018.2443
0.026666667	2018.9902
0.006389776	2019.7351
0.006493507	2020.48
0.024137931	2021.2262
0	2021.9712
0.003558719	2022.7177
0.020477816	2023.4629
0.021428572	2024.2094
0.014981274	2024.9547
0.03065134	2025.7014
0.057471264	2026.4482
-0.008	2027.1938
0.043650795	2027.9408
0.043137256	2028.6879
0.016666668	2029.4349
0.015444015	2030.1808
0.023255814	2030.9281
-0.007905139	2031.6754
-0.015686275	2032.4227
0.027027028	2033.1703
0	2033.9165
-0.012048192	2034.6642
0.021459227	2035.4119
-0.00462963	2036.1597
-0.017937221	2036.9076
0	2037.6555
0.028301887	2038.4036
0.042918455	2039.1516
-0.004587156	2039.8999
0	2040.6494
-0.004761905	2041.3977
0.032558139	2042.146
0.004761905	2042.8945
0.015625	2043.6431
0.019323671	2044.3931
-0.010752688	2045.1416
-0.005263158	2045.8906
-0.005555556	2046.6394
0.005376344	2047.3896
-0.005813954	2048.1387
-0.010869565	2048.8892
0.06703911	2049.6382
0.05882353	2050.3877
0.021978023	2051.1382
-0.011764706	2051.8877
0.025157232	2052.6382
0.051136363	2053.3879
0.038709678	2054.1387
0.0125	2054.8899
0.012195121	2055.6396
-0.032051284	2056.3909
0.020689655	2057.1406
0.045454547	2057.8921
0.006410257	2058.6436
-0.006849315	2059.395
0	2060.1453
0.027586207	2060.897
0.014492754	2061.6484
0.019736841	2062.4004
0.048780486	2063.1523
0.050000001	2063.9043
0	2064.6562
0.035460994	2065.4082
-0.05982906	2066.1592
0.007042253	2066.9116
0.03846154	2067.665
0.081967212	2068.4175
0.056451611	2069.1699
0.075471699	2069.9226
0.026548672	2070.6753
-0.00862069	2071.428
0.040650405	2072.1807
0.049180329	2072.9336
0.009009009	2073.688
-0.5714286	2074.4409
-7.7241378	2075.1938
-0.56880736	2075.9473
-0.030612245	2076.7017
0.02	2077.4551
0.063157894	2078.2085
-0.01010101	2078.9634
0.010204081	2079.7168
0.03846154	2080.4719
-0.00952381	2081.2256
0.058252428	2081.9807
0.01923077	2082.7346
0.033333335	2083.4897
-0.027272727	2084.2439
0.057471264	2084.9995
0.086021505	2085.7549
-0.041237112	2086.5093
0.033707865	2087.2646
0.02	2088.0205
0.073684208	2088.7749
0.048780486	2089.5308
0.079999998	2090.2869
0	2091.043
0.010752688	2091.7979
0.064102568	2092.554
0.024096385	2093.3103
0.14102565	2094.0667
0.10606061	2094.8232
-0.060240965	2095.5796
0.013888889	2096.3362
-0.05882353	2097.0928
0.080459774	2097.8496
-0.013888889	2098.6064
0.064935066	2099.3633
0.073529415	2100.1204
0.047619049	2100.8774
0.073529415	2101.6348
0.041666668	2102.3931
0.059701491	2103.1504
0.030303031	2103.9077
0.10169491	2104.6653
0.17647059	2105.4229
0.084507041	2106.1816
0.015151516	2106.9395
0.15714286	2107.6973
0.015625	2108.4565
-0.074074075	2109.2144
-0.080645159	2109.9736
-0.032258064	2110.7319
0	2111.4912
0.10169491	2112.2495
0.016129032	2113.009
0.090909094	2113.7676
0.24137931	2114.5273
-0.039215688	2115.2859
0.13725491	2116.0459
0.14814815	2116.8059
0.13461539	2117.5647
0.023809524	2118.325
0.056603774	2119.0852
0.1	2119.8442
0.03846154	2120.6047
-0.03846154	2121.3652
0.30232558	2122.1257
0.10638298	2122.8865
0.12	2123.6458
0.13043478	2124.4067
0.097560972	2125.1675
0.14893617	2125.9285
0.15909091	2126.6895
0.095238097	2127.4507
-0.045454547	2128.2119
0.1025641	2128.9731
0.1632653	2129.7346
0.18181819	2130.4961
0.088888891	2131.2576
-0.051282052	2132.0205
0.125	2132.7822
0.01923077	2133.5439
0	2134.3059
0	2135.0679
-0.086956523	2135.8311
0.043478262	2136.5933
0.22857143	2137.3552
-0.12820514	2138.1189
0.10526316	2138.8811
0.2	2139.6436
-0.05882353	2140.4075
0	2141.1699
0.097560972	2141.9338
0.11764706	2142.6968
0.16129032	2143.4607
0.090909094	2144.2236
0.10810811	2144.988
-0.02631579	2145.751
0.064516127	2146.5154
0.25	2147.28
0.057142857	2148.0432
0.024390243	2148.8079
0	2149.5728
0.26666668	2150.3362
0.19512194	2151.1011
0.1025641	2151.866
0.2	2152.6311
0.027027028	2153.3962
0.24137931	2154.1602
0.25	2154.9255
0.24137931	2155.6909
-0.0625	2156.4563
0.16129032	2157.2219
0.03125	2157.9875
0.30769232	2158.7534
0.22727273	2159.519
0.071428575	2160.2849
-0.033333335	2161.051
0.37037036	2161.8169
-0.071428575	2162.583
0.32258064	2163.3506
0.13333334	2164.1169
0.12903225	2164.8833
0	2165.6497
0.03125	2166.4163
0.06666667	2167.1841
0.03846154	2167.9507
0.375	2168.7175
0.1	2169.4856
0.13333334	2170.2524
0.047619049	2171.0195
0.11111111	2171.7878
0.086956523	2172.5552
0.12	2173.3237
-0.083333336	2174.0911
0	2174.8596
0.31818181	2175.6272
0.54545456	2176.396
0.32142857	2177.1636
0.42857143	2177.9326
0.18518518	2178.7019
0.2173913	2179.4697
0.045454547	2180.239
0.2631579	2181.0083
-0.095238097	2181.7764
0.039999999	2182.5459
-0.17647059	2183.3157
0.037037037	2184.0852
0.44	2184.855
-0.1	2185.6248
0.1	2186.3936
0.22222222	2187.1636
-0.18181819	2187.9336
0.12	2188.7036
0.34999999	2189.4739
-0.11111111	2190.2444
-0.05882353	2191.0146
0.31578946	2191.7852
0.55000001	2192.5557
0.07692308	2193.3264
0.05882353	2194.0984
0.25	2194.8691
0.33333334	2195.6401
0.53333336	2196.4111
0.25	2197.1821
0.27777779	2197.9546
0.60000002	2198.7258
0.039999999	2199.4971
0.090909094	2200.2686
0.11764706	2201.0413
0.57894737	2201.8127
0.35294119	2202.5857
-0.055555556	2203.3574
0.27272728	2204.1294
0.17391305	2204.9026
0.17647059	2205.6743
0.095238097	2206.4478
0.13043478	2207.22
0.052631579	2207.9934
0.23529412	2208.7671
0	2209.5393
0.38461539	2210.313
0.72222221	2211.0857
0.15789473	2211.8596
0.26666668	2212.6335
0.25	2213.4077
0.40000001	2214.1804
-0.071428575	2214.9546
-0.14285715	2215.729
-0.13043478	2216.5034
0.66666669	2217.2778
0.052631579	2218.0525
-5.7058825	2218.8259
-96.75	2219.6006
-8.9230766	2220.3752
-0.1	2221.1501
0.38095239	2221.9253
0.75	2222.7002
0.0625	2223.4753
0.55555558	2224.2507
0.11764706	2225.0273
0.31578946	2225.8027
0.5	2226.5781
0.33333334	2227.3538
0.071428575	2228.1294
0.42105263	2228.905
0.46153846	2229.6821
0.4375	2230.458
0	2231.2339
0.095238097	2232.0115
-0.2857143	2232.7876
0.53846157	2233.5637
0.36842105	2234.3413
