# Supplementary material for: Fibril formation and ordering of disordered FUS LC driven by hydrophobic interactions
Source: Nat Chem. 2023 May 25;15(8):1146–54. doi: 10.1038/s41557-023-01221-1 (PMC10396963; doi:10.1038/s41557-023-01221-1)
Supplement: Source Data Fig. 3 — Homodyne and heterodyne SFG traces. [file 41557_2023_1221_MOESM4_ESM.zip › Figure3/Figure_3a/Figure_3a_SFG_FUS_CAPS_1-1.csv]

SFG (arb. unit)	IR wavenumber (cm-1)
0.000921829	1600.4861
0.001138952	1601.1704
0.001746217	1601.8547
0.000382409	1602.5392
-0.000190078	1603.2236
-0.000739645	1603.907
0.000359518	1604.5916
0.000174338	1605.2762
-0.000337211	1605.9609
0.001622586	1606.6458
0.000657138	1607.3307
0.000962927	1608.0156
0.001774194	1608.7006
0.00181249	1609.3857
0.000845451	1610.0708
0.00034644	1610.7572
0.000697593	1611.4425
0.001234133	1612.1279
0.002098636	1612.8132
0.002038736	1613.4988
0.000996347	1614.1855
0.000486539	1614.8711
0.001845586	1615.5568
-0.000149633	1616.2438
0.001902532	1616.9296
0.001588907	1617.6167
0.000852394	1618.3026
0.000584539	1618.9886
0.000756544	1619.6759
0.001916015	1620.3633
0.002422481	1621.0494
0.000661813	1621.7369
0.001659751	1622.4233
0.002478929	1623.111
0.001796505	1623.7986
0.002057939	1624.4851
0.001497903	1625.173
0.001908957	1625.8608
0.001416029	1626.5488
0.002651779	1627.2356
0.00275786	1627.9237
0.002091467	1628.6119
0.002526316	1629.3002
0.002860412	1629.9884
0.003092328	1630.6768
0.003297362	1631.3652
0.002075919	1632.0537
0.002970885	1632.7423
0.001749016	1633.4309
0.003278221	1634.1196
0.003132565	1634.8083
0.003083824	1635.4972
0.00348675	1636.186
0.002611325	1636.8762
0.003406923	1637.5653
0.002854036	1638.2544
0.003421377	1638.9436
0.00445993	1639.634
0.004866877	1640.3234
0.004274722	1641.0127
0.003815674	1641.7034
0.003666764	1642.3928
0.002060642	1643.0836
0.00333092	1643.7733
0.005358906	1644.4642
0.003517164	1645.1541
0.003190014	1645.8451
0.004015508	1646.5349
0.003884034	1647.2262
0.003100148	1647.9175
0.002824859	1648.6075
0.004525507	1649.299
0.004674221	1649.9904
0.003994864	1650.6807
0.00445236	1651.3723
0.00448833	1652.064
0.00370535	1652.7557
0.003561888	1653.4475
0.003860431	1654.1394
0.003033367	1654.8313
0.004260758	1655.5233
0.005254425	1656.2155
0.004519929	1656.9076
0.00477074	1657.5997
0.003541913	1658.292
0.003309505	1658.9844
0.003732836	1659.6768
0.002795899	1660.3693
0.003653586	1661.0619
0.003460687	1661.7545
0.00401273	1662.4484
0.004363835	1663.1411
0.003805382	1663.834
0.003342693	1664.5269
0.004379186	1665.2211
0.003263462	1665.9141
0.003457644	1666.6084
0.004036697	1667.3015
0.003132047	1667.9948
0.003156964	1668.6892
0.004836452	1669.3827
0.003716043	1670.0773
0.002380638	1670.7708
0.002520897	1671.4656
0.003318291	1672.1604
0.00298467	1672.8541
0.003864605	1673.5492
0.003407602	1674.2443
0.003244646	1674.9381
0.00206159	1675.6333
0.002277904	1676.3286
0.002260171	1677.0239
0.003556101	1677.7194
0.003420215	1678.4136
0.002870127	1679.1091
0.002253321	1679.8047
0.003171118	1680.5004
0.003561341	1681.1962
0.002104742	1681.892
0.002624016	1682.5879
0.003299074	1683.2838
0.002680281	1683.9799
0.002383342	1684.6759
0.002108396	1685.3733
0.001842752	1686.0696
0.002055374	1686.7659
0.002008269	1687.4622
0.002689429	1688.1586
0.002078042	1688.8563
0.00171507	1689.553
0.001610121	1690.2495
0.002001177	1690.9475
0.001548541	1691.6443
0.001316892	1692.3411
0.001780838	1693.0393
0.002279271	1693.7362
0.001430615	1694.4344
0.001405317	1695.1316
0.001838869	1695.8301
0.001705321	1696.5273
0.002026114	1697.2258
0.002577609	1697.9244
0.001893096	1698.6219
0.002053388	1699.3207
0.001955821	1700.0195
0.002000942	1700.7172
0.001093693	1701.4161
0.001362735	1702.1151
0.002271867	1702.8142
0.002143217	1703.5134
0.001380176	1704.2126
0.001333495	1704.9108
0.001048585	1705.6101
0.002525542	1706.3096
0.001943524	1707.0092
0.001994239	1707.7086
0.003175646	1708.4083
0.001832687	1709.108
0.00194763	1709.8091
0.002324037	1710.5089
0.002457551	1711.2089
0.001954697	1711.9088
0.001891253	1712.6089
0.000477384	1713.3091
0.002516778	1714.0105
0.001988072	1714.7108
0.002218849	1715.4111
0.003104162	1716.1128
0.002320994	1716.8132
0.001675844	1717.5138
0.002023087	1718.2157
0.001443349	1718.9164
0.003037298	1719.6183
0.002184466	1720.3191
0.001996755	1721.0212
0.002856079	1721.7223
0.001650584	1722.4246
0.002450348	1723.1268
0.001801802	1723.828
0.001304121	1724.5305
0.001666453	1725.233
0.002657219	1725.9344
0.001984865	1726.6371
0.002311717	1727.3398
0.002554745	1728.0427
0.00279194	1728.7444
0.002584616	1729.4473
0.002113377	1730.1504
0.00227244	1730.8534
0.003089201	1731.5566
0.001729183	1732.2599
0.003109789	1732.9631
0.002599535	1733.6665
0.001656086	1734.37
0.001940133	1735.0735
0.002977399	1735.7771
0.001610522	1736.4807
0.003065849	1737.1857
0.00181771	1737.8895
0.002266717	1738.5934
0.001222643	1739.2974
0.001716738	1740.0013
0.000996512	1740.7067
0.001543408	1741.4108
0.001206111	1742.115
0.001960235	1742.8206
0.002137666	1743.5249
0.0015517	1744.2305
0.001408451	1744.9351
0.001399384	1745.6409
0.002302275	1746.3455
0.002153722	1747.0514
0.002098086	1747.7562
0.002479123	1748.4623
0.001809019	1749.1671
0.000905094	1749.8734
0.001444328	1750.5797
0.002413839	1751.2848
0.001538892	1751.9912
0.001566505	1752.6978
0.001329984	1753.4043
0.001498352	1754.111
0.001043997	1754.8164
0.002411455	1755.5232
0.000580467	1756.2301
0.001609128	1756.937
0.001160429	1757.6439
0.001268499	1758.3511
-0.000559206	1759.0581
0.000277547	1759.7654
0.000276014	1760.4727
0.001553892	1761.1799
0.00085702	1761.8873
0.000745712	1762.5948
0.001378465	1763.3024
0.001240118	1764.0112
0.000954958	1764.719
0.001247661	1765.4268
0.000454545	1766.1346
0.00120066	1766.8438
0.000873871	1767.5518
0.000428449	1768.2598
0.001834345	1768.9691
0.001435338	1769.6772
0.001444252	1770.3868
0	1771.0951
0.001388675	1771.8035
0.000795925	1772.5132
0.001484904	1773.223
0.00051116	1773.9316
0.001176471	1774.6415
0.001008912	1775.3503
0.001010271	1776.0603
0.001496508	1776.7705
0.000983445	1777.4795
0.000640307	1778.1897
0.001940492	1778.9
0.000156715	1779.6105
0.002204377	1780.3197
0.000956023	1781.0303
0.001792699	1781.741
0.001835169	1782.4517
-0.000173641	1783.1624
0.000694203	1783.8732
0.000178763	1784.5841
0.001234133	1785.2952
0.000525394	1786.0062
0.000349773	1786.7173
0.001207313	1787.4285
0.001538725	1788.1398
0.001369629	1788.8511
-0.00016952	1789.5625
0.001031105	1790.2753
0.001027749	1790.9868
0.002281102	1791.6984
-0.000352671	1792.4102
0.000180538	1793.1218
-0.00018205	1793.835
0.000726085	1794.5469
0.001087745	1795.26
0.000542005	1795.9722
0.000719295	1796.6842
0.000891902	1797.3977
-0.000180278	1798.11
0.001254256	1798.8235
-0.000178763	1799.5359
0.001661436	1800.2496
0.001852195	1800.9622
0	1801.676
0.000393933	1802.39
0.001786423	1803.1028
0.000203252	1803.8168
0.001257335	1804.531
-0.001021868	1805.2451
0.000618812	1805.9583
-0.000201939	1806.6726
0.001172562	1807.387
-0.000195122	1808.1016
0.000759013	1808.816
0.000942507	1809.5308
0.001691729	1810.2443
-0.000766284	1810.959
0.00076176	1811.6738
0.001779008	1812.3888
0.001211632	1813.1038
0.00123406	1813.8201
-0.001054407	1814.5353
-0.00021164	1815.2505
0.000638026	1815.9658
-0.000864491	1816.6812
0.00064697	1817.3966
-0.00021363	1818.1121
0.001276053	1818.8289
0.00020842	1819.5446
0.000841928	1820.2603
0.001265556	1820.9773
-0.001274156	1821.6932
0.000214869	1822.4092
0.001087193	1823.1263
-0.000224568	1823.8424
-0.000679502	1824.5598
0.000939188	1825.2761
0.000234577	1825.9937
0.000235516	1826.71
0.001139991	1827.4277
-0.000228728	1828.1442
-0.000223264	1828.8621
0.00135318	1829.58
0.000231857	1830.2966
-0.000470367	1831.0146
0.001698205	1831.7328
0.002032004	1832.451
0.000255951	1833.1681
0.000267023	1833.8864
0.001074402	1834.6047
0.000271665	1835.3232
0	1836.0417
0.00027533	1836.7604
0.000271444	1837.4791
0.000804074	1838.1979
0.000798085	1838.9167
-0.000267308	1839.6356
0	1840.3546
0.000266312	1841.0737
0.001097695	1841.7928
0.001437195	1842.5121
0.001714776	1843.2313
-0.001198322	1843.9507
0.000596659	1844.67
0.0014997	1845.3909
0.001830943	1846.1104
0	1846.8301
0.001803969	1847.551
-0.000602047	1848.2708
0.000302024	1848.9906
0	1849.7118
0.001469724	1850.4318
0.000890208	1851.1531
0.000298418	1851.8733
0.00030525	1852.5947
0.002853519	1853.3151
-0.002860776	1854.0366
-0.000652742	1854.7571
-0.000327869	1855.4789
-0.001005699	1856.1995
-0.000675676	1856.9213
0.001328021	1857.6433
-0.000651678	1858.3641
-0.000322477	1859.0862
-0.001896334	1859.8083
0.003562176	1860.5306
-0.000635324	1861.2531
0	1861.9741
-0.2231788	1862.6967
-0.16408668	1863.4192
-0.046048108	1864.1418
0.00035791	1864.8646
0.002538071	1865.5874
0.001428571	1866.3102
0.002145923	1867.0331
0.000701508	1867.7561
-0.001044932	1868.4791
0.000347584	1869.2023
0.002103787	1869.9255
0.002069679	1870.6501
0.001735509	1871.3734
-0.000349406	1872.0969
0.000722804	1872.8204
0.00110742	1873.5439
0.000749064	1874.2689
0.000798722	1874.9926
0.002787734	1875.7164
-0.00156189	1876.4415
-0.001205788	1877.1655
-0.002339181	1877.8907
-0.001174628	1878.6149
-0.001163242	1879.339
-0.000381098	1880.0646
-0.000791766	1880.7888
0.001558846	1881.5145
0.000403226	1882.2402
0.001238646	1882.9647
0.000847099	1883.6906
0.000426076	1884.4165
0.000844951	1885.1412
0	1885.8673
0.002134016	1886.5935
0	1887.3185
0.003947368	1888.0448
0.002670227	1888.7711
0.000449236	1889.4976
-0.000433276	1890.2241
0.002657219	1890.9507
-0.003593891	1891.6774
0.002254283	1892.403
-0.000930665	1893.1298
0.002407318	1893.8566
-0.000475285	1894.5836
0	1895.3119
0.00245459	1896.0389
0.002904163	1896.7661
-0.001494024	1897.4934
-0.001979218	1898.2208
0.003940887	1898.9481
0.000486145	1899.6757
0	1900.4044
0.001958864	1901.1321
-0.000490196	1901.8597
0.002986561	1902.5875
0.002589332	1903.3167
0.001573152	1904.0446
0.002748763	1904.7738
-0.002831257	1905.502
-0.000554939	1906.2301
0.001727116	1906.9596
0.002862049	1907.6879
0	1908.4175
-0.001142205	1909.1459
0.005521811	1909.8757
0.002211166	1910.6056
0.002773156	1911.3342
0.000555864	1912.0642
0.00172117	1912.7943
0.002900232	1913.5232
-0.001817081	1914.2534
-0.006840796	1914.9836
0.001231527	1915.7128
0.003766478	1916.4432
-0.004484305	1917.1737
0.002609263	1917.9043
0.000641026	1918.635
0.000646831	1919.3657
-0.001897533	1920.0966
0.003831418	1920.8274
-0.001921845	1921.5585
0.000648929	1922.2894
-0.00199071	1923.0205
0.000655308	1923.7517
0.002079002	1924.483
-0.002141328	1925.2144
-0.003546099	1925.9458
0.000728863	1926.6772
0.003623189	1927.41
0.007309942	1928.1417
-0.003725783	1928.8734
0	1929.6052
-0.003602305	1930.3383
0.001498127	1931.0702
0.005886681	1931.8022
0.001455604	1932.5355
0.000777001	1933.2677
0.001589825	1934
0.005617978	1934.7335
0.006785411	1935.4659
0.002595156	1936.1996
0.000900901	1936.9321
0	1937.666
-0.000897666	1938.3999
0.003341688	1939.1327
0	1939.8668
0.003521127	1940.5997
0.001806685	1941.334
-0.002788104	1942.0682
0.004659833	1942.8026
0.008279669	1943.5359
0.001932367	1944.2704
0.000968054	1945.005
0.000962464	1945.7396
0.009155646	1946.4745
0.002	1947.2092
0.004077472	1947.9442
0.009063444	1948.678
-0.00877193	1949.413
0	1950.1482
0.003933137	1950.8833
-0.009193054	1951.6199
0	1952.3552
-0.00204499	1953.0907
-0.006237006	1953.8262
0	1954.5618
0.003278689	1955.2975
0.001075269	1956.0332
-0.001111111	1956.7703
0	1957.5062
0	1958.2422
0	1958.9781
-0.00462963	1959.7156
0.004796163	1960.4518
0.013189448	1961.1893
0.006112469	1961.9257
0	1962.6621
-0.00243309	1963.3998
-0.00390625	1964.1364
-0.001317523	1964.8743
-0.001328021	1965.6111
-0.00538358	1966.3491
0.002781641	1967.0873
0.005657709	1967.8242
-0.002751032	1968.5625
0.007092198	1969.2996
0	1970.038
0.008683068	1970.7765
0	1971.5151
0.005730659	1972.2526
-0.007256894	1972.9912
-0.016717326	1973.7301
-0.001579779	1974.469
0.004807693	1975.208
0	1975.947
-0.009463723	1976.6862
0	1977.4241
-0.001574803	1978.1633
-0.009933775	1978.9027
-0.006349206	1979.6421
0.001597444	1980.3828
0.004846527	1981.1224
0.001529052	1981.8621
0.003289474	1982.6018
-0.001686341	1983.3417
-0.003610108	1984.0815
0.003565062	1984.8214
0.003710575	1985.5627
0.003898636	1986.3029
0.005424955	1987.0431
0.003883495	1987.7833
0.0078125	1988.5249
0.004024145	1989.2654
0	1990.0071
0.010570824	1990.7477
0.006198347	1991.4883
0.006160164	1992.2303
0	1992.9711
0.00862069	1993.7133
0.004255319	1994.4542
-0.010869565	1995.1964
0.002169197	1995.9388
0	1996.6801
-0.007025761	1997.4225
0	1998.1652
0.00968523	1998.9065
0.007009346	1999.6493
-0.00729927	2000.3921
0.007246377	2001.1338
0.002531646	2001.8767
0.004819277	2002.6198
0.0025	2003.3629
0.010362694	2004.1061
0.002631579	2004.8494
0.00802139	2005.5928
0.010958904	2006.3362
-0.007936508	2007.0785
0.005194805	2007.822
-0.002949853	2008.567
0.002816901	2009.3108
0	2010.0546
0.008498584	2010.7985
0.002832861	2011.5425
0	2012.2865
-0.006042296	2013.0306
0.005952381	2013.7748
-0.00308642	2014.5204
0.006269592	2015.2648
0.019108281	2016.0092
0	2016.7537
0.026490066	2017.4995
0.013071896	2018.2443
-0.003333333	2018.9902
-0.006389776	2019.7351
0.006493507	2020.48
0.010344828	2021.2262
0.007092198	2021.9712
0.017793594	2022.7177
-0.003412969	2023.4629
0.007142857	2024.2094
0.003745318	2024.9547
-0.019157087	2025.7014
0.034482758	2026.4482
-0.004	2027.1938
0.003968254	2027.9408
0.015686275	2028.6879
0.004166667	2029.4349
0	2030.1808
-0.003875969	2030.9281
0.007905139	2031.6754
0.003921569	2032.4227
0.011583012	2033.1703
-0.008849558	2033.9165
0.004016064	2034.6642
0.012875536	2035.4119
0.00462963	2036.1597
-0.026905829	2036.9076
-0.00862069	2037.6555
-0.004716981	2038.4036
0.012875536	2039.1516
-0.027522936	2039.8999
-0.009174312	2040.6494
0	2041.3977
0.013953488	2042.146
-0.01904762	2042.8945
-0.020833334	2043.6431
-0.004830918	2044.3931
-0.016129032	2045.1416
-0.005263158	2045.8906
-0.022222223	2046.6394
0.010752688	2047.3896
-0.005813954	2048.1387
-0.021739131	2048.8892
0.016759777	2049.6382
0.01604278	2050.3877
0.010989011	2051.1382
-0.005882353	2051.8877
-0.006289308	2052.6382
0	2053.3879
0.019354839	2054.1387
0.00625	2054.8899
-0.006097561	2055.6396
-0.044871796	2056.3909
0.020689655	2057.1406
-0.012987013	2057.8921
-0.01923077	2058.6436
-0.020547945	2059.395
-0.032258064	2060.1453
0.020689655	2060.897
0.028985508	2061.6484
0.006578947	2062.4004
-0.048780486	2063.1523
0.035714287	2063.9043
-0.020408163	2064.6562
0	2065.4082
-0.025641026	2066.1592
-0.007042253	2066.9116
0	2067.665
0.032786883	2068.4175
0.024193548	2069.1699
0	2069.9226
0.026548672	2070.6753
0.017241379	2071.428
0.024390243	2072.1807
0.040983606	2072.9336
-0.018018018	2073.688
-0.5625	2074.4409
-7.7758622	2075.1938
-0.55963302	2075.9473
-0.081632651	2076.7017
0.059999999	2077.4551
0.052631579	2078.2085
0.04040404	2078.9634
-0.010204081	2079.7168
0.01923077	2080.4719
-0.03809524	2081.2256
0.048543688	2081.9807
0.009615385	2082.7346
0.011111111	2083.4897
-0.027272727	2084.2439
0	2084.9995
0.07526882	2085.7549
-0.030927835	2086.5093
0	2087.2646
0.050000001	2088.0205
0.10526316	2088.7749
-0.036585364	2089.5308
0.02	2090.2869
-0.074074075	2091.043
-0.053763442	2091.7979
-0.012820513	2092.554
0.036144577	2093.3103
-0.025641026	2094.0667
0	2094.8232
0.036144577	2095.5796
-0.027777778	2096.3362
-0.029411765	2097.0928
0.034482758	2097.8496
-0.11111111	2098.6064
-0.012987013	2099.3633
0	2100.1204
0.047619049	2100.8774
0.10294118	2101.6348
0.013888889	2102.3931
0.059701491	2103.1504
-0.030303031	2103.9077
0.050847456	2104.6653
0.10294118	2105.4229
0.070422538	2106.1816
-0.015151516	2106.9395
0.014285714	2107.6973
0.03125	2108.4565
-0.12962963	2109.2144
-0.080645159	2109.9736
-0.11290322	2110.7319
0	2111.4912
0	2112.2495
0	2113.009
0.036363635	2113.7676
0.10344828	2114.5273
0	2115.2859
0.098039217	2116.0459
0.12962963	2116.8059
0.057692308	2117.5647
-0.047619049	2118.325
0.018867925	2119.0852
0.1	2119.8442
0.01923077	2120.6047
0	2121.3652
0.093023255	2122.1257
-0.04255319	2122.8865
0.2	2123.6458
0.10869565	2124.4067
0.024390243	2125.1675
-0.04255319	2125.9285
0.090909094	2126.6895
-0.071428575	2127.4507
-0.06818182	2128.2119
0.051282052	2128.9731
0	2129.7346
0.06818182	2130.4961
-0.022222223	2131.2576
-0.07692308	2132.0205
0.025	2132.7822
-0.01923077	2133.5439
-0.025	2134.3059
-0.1025641	2135.0679
-0.13043478	2135.8311
0	2136.5933
0.11428571	2137.3552
-0.051282052	2138.1189
-0.10526316	2138.8811
0.1	2139.6436
0.11764706	2140.4075
-0.093023255	2141.1699
0.14634146	2141.9338
-0.088235296	2142.6968
0.25806451	2143.4607
0	2144.2236
0.054054055	2144.988
-0.02631579	2145.751
-0.064516127	2146.5154
0	2147.28
-0.028571429	2148.0432
-0.073170729	2148.8079
-0.18181819	2149.5728
0.15555556	2150.3362
0.14634146	2151.1011
0.07692308	2151.866
0.14285715	2152.6311
0	2153.3962
0	2154.1602
-0.10714286	2154.9255
0.1724138	2155.6909
-0.1875	2156.4563
0.032258064	2157.2219
-0.15625	2157.9875
0.15384616	2158.7534
0.18181819	2159.519
-0.10714286	2160.2849
-0.1	2161.051
0.11111111	2161.8169
-0.035714287	2162.583
0.064516127	2163.3506
-0.06666667	2164.1169
-0.12903225	2164.8833
0.2173913	2165.6497
-0.09375	2166.4163
0.1	2167.1841
0.07692308	2167.9507
0	2168.7175
-0.13333334	2169.4856
-0.033333335	2170.2524
-0.14285715	2171.0195
0.14814815	2171.7878
0.086956523	2172.5552
-0.039999999	2173.3237
0	2174.0911
-0.045454547	2174.8596
0.22727273	2175.6272
0.45454547	2176.396
0	2177.1636
-0.19047619	2177.9326
0.2962963	2178.7019
0.39130434	2179.4697
0.27272728	2180.239
0.31578946	2181.0083
-0.14285715	2181.7764
-0.2	2182.5459
0.05882353	2183.3157
0.14814815	2184.0852
0.31999999	2184.855
-0.2	2185.6248
0	2186.3936
0.18518518	2187.1636
-0.090909094	2187.9336
0.31999999	2188.7036
-0.15000001	2189.4739
0.055555556	2190.2444
-0.05882353	2191.0146
0.10526316	2191.7852
0.15000001	2192.5557
-0.07692308	2193.3264
0.05882353	2194.0984
-0.16666667	2194.8691
-0.047619049	2195.6401
0.60000002	2196.4111
0.30000001	2197.1821
0.11111111	2197.9546
0.1	2198.7258
0.039999999	2199.4971
0.18181819	2200.2686
0.17647059	2201.0413
0.31578946	2201.8127
-0.17647059	2202.5857
-0.22222222	2203.3574
0.045454547	2204.1294
-0.34782609	2204.9026
0.29411766	2205.6743
-0.33333334	2206.4478
-0.043478262	2207.22
-0.2631579	2207.9934
-0.05882353	2208.7671
0.055555556	2209.5393
0.23076923	2210.313
0.3888889	2211.0857
0.10526316	2211.8596
0	2212.6335
0.0625	2213.4077
-0.13333334	2214.1804
-0.42857143	2214.9546
0	2215.729
0.13043478	2216.5034
0	2217.2778
-0.052631579	2218.0525
-6.0588236	2218.8259
-96.8125	2219.6006
-9.6153851	2220.3752
-0.25	2221.1501
0	2221.9253
0.25	2222.7002
-0.3125	2223.4753
-0.11111111	2224.2507
0.11764706	2225.0273
-0.10526316	2225.8027
0	2226.5781
0.055555556	2227.3538
-0.071428575	2228.1294
0	2228.905
0	2229.6821
-0.125	2230.458
0.3125	2231.2339
0.095238097	2232.0115
-0.2857143	2232.7876
-0.15384616	2233.5637
0.21052632	2234.3413
