# Supplementary material for: Fibril formation and ordering of disordered FUS LC driven by hydrophobic interactions
Source: Nat Chem. 2023 May 25;15(8):1146–54. doi: 10.1038/s41557-023-01221-1 (PMC10396963; doi:10.1038/s41557-023-01221-1)
Supplement: Source Data Fig. 3 — Homodyne and heterodyne SFG traces. [file 41557_2023_1221_MOESM4_ESM.zip › Figure3/Figure_3a/Figure_3a_SFG_FUS_CAPS_1-2.csv]

SFG (arb. unit)	IR wavenumber (cm-1)
0.001474926	1600.4861
0.000949127	1601.1704
0.003104385	1601.8547
0.001720841	1602.5392
0.000380156	1603.2236
0	1603.907
0.001617832	1604.5916
0.000871688	1605.2762
0.000843028	1605.9609
0.000973552	1606.6458
0.00180713	1607.3307
0.001283903	1608.0156
0.003064516	1608.7006
0.001482946	1609.3857
0.002367264	1610.0708
0.001905422	1610.7572
0.002615975	1611.4425
0.00229196	1612.1279
0.002973068	1612.8132
0.002208631	1613.4988
0.002324809	1614.1855
0.001946156	1614.8711
0.002768379	1615.5568
0.002843035	1616.2438
0.001756183	1616.9296
0.002888921	1617.6167
0.001704788	1618.3026
0.002338156	1618.9886
0.00257225	1619.6759
0.003193358	1620.3633
0.003068476	1621.0494
0.0024818	1621.7369
0.003817427	1622.4233
0.004131549	1623.111
0.003103054	1623.7986
0.003324363	1624.4851
0.004194128	1625.173
0.003524229	1625.8608
0.003681677	1626.5488
0.004326588	1627.2356
0.003723111	1627.9237
0.00501952	1628.6119
0.003368421	1629.3002
0.006721968	1629.9884
0.004712119	1630.6768
0.003297362	1631.3652
0.003558719	1632.0537
0.006090315	1632.7423
0.003498033	1633.4309
0.005131129	1634.1196
0.005695572	1634.8083
0.005466779	1635.4972
0.006276151	1636.186
0.00522265	1636.8762
0.005042246	1637.5653
0.006251699	1638.2544
0.004789928	1638.9436
0.005993031	1639.634
0.006584598	1640.3234
0.007409519	1641.0127
0.007484591	1641.7034
0.0049868	1642.3928
0.006034737	1643.0836
0.006661839	1643.7733
0.006769144	1644.4642
0.007034327	1645.1541
0.006241331	1645.8451
0.00692329	1646.5349
0.006519628	1647.2262
0.005526351	1647.9175
0.007263923	1648.6075
0.007131103	1649.299
0.006657224	1649.9904
0.006705664	1650.6807
0.006381716	1651.3723
0.00598444	1652.064
0.006669631	1652.7557
0.006826952	1653.4475
0.005790646	1654.1394
0.004622274	1654.8313
0.005965062	1655.5233
0.005945797	1656.2155
0.005478702	1656.9076
0.005433342	1657.5997
0.006296733	1658.292
0.005295208	1658.9844
0.004932676	1659.6768
0.004526694	1660.3693
0.004871448	1661.0619
0.004983389	1661.7545
0.00470458	1662.4484
0.005182054	1663.1411
0.005300353	1663.834
0.003743816	1664.5269
0.004894384	1665.2211
0.005146228	1665.9141
0.003581131	1666.6084
0.003425076	1667.3015
0.004259584	1667.9948
0.004672307	1668.6892
0.005727377	1669.3827
0.004869298	1670.0773
0.003306441	1670.7708
0.003715006	1671.4656
0.003716485	1672.1604
0.00339167	1672.8541
0.005863539	1673.5492
0.002752294	1674.2443
0.003374432	1674.9381
0.004380879	1675.6333
0.004682359	1676.3286
0.004018081	1677.0239
0.003678725	1677.7194
0.003891968	1678.4136
0.004185602	1679.1091
0.003202087	1679.8047
0.004024881	1680.5004
0.004175365	1681.1962
0.003219017	1681.892
0.00237411	1682.5879
0.003299074	1683.2838
0.003573708	1683.9799
0.003135976	1684.6759
0.001612303	1685.3733
0.002334152	1686.0696
0.002297183	1686.7659
0.001772002	1687.4622
0.002689429	1688.1586
0.001962595	1688.8563
0.001829408	1689.553
0.003220242	1690.2495
0.002825191	1690.9475
0.0032162	1691.6443
0.001915479	1692.3411
0.002137006	1693.0393
0.002759117	1693.7362
0.00286123	1694.4344
0.002693524	1695.1316
0.002528445	1695.8301
0.002955889	1696.5273
0.001913552	1697.2258
0.001456909	1697.9244
0.002004454	1698.6219
0.002737851	1699.3207
0.00276116	1700.0195
0.001883239	1700.7172
0.002187386	1701.4161
0.001734391	1702.1151
0.002145652	1702.8142
0.002899647	1703.5134
0.002258469	1704.2126
0.002424536	1704.9108
0.002330188	1705.6101
0.001951556	1706.3096
0.002743798	1707.0092
0.00210503	1707.7086
0.002299606	1708.4083
0.002695127	1709.108
0.002596841	1709.8091
0.0021027	1710.5089
0.002345844	1711.2089
0.002414626	1711.9088
0.002245863	1712.6089
0.002028882	1713.3091
0.002636625	1714.0105
0.003157525	1714.7108
0.002452412	1715.4111
0.001954472	1716.1128
0.00359754	1716.8132
0.002872875	1717.5138
0.002142092	1718.2157
0.002285302	1718.9164
0.002794314	1719.6183
0.002669903	1720.3191
0.001996755	1721.0212
0.003352788	1721.7223
0.0031742	1722.4246
0.001676554	1723.1268
0.003346203	1723.828
0.002086594	1724.5305
0.00294834	1725.233
0.004428698	1725.9344
0.003225406	1726.6371
0.00182504	1727.3398
0.002554745	1728.0427
0.002549162	1728.7444
0.002338462	1729.4473
0.003232223	1730.1504
0.00302992	1730.8534
0.002831767	1731.5566
0.00292631	1732.2599
0.002704165	1732.9631
0.002189082	1733.6665
0.002622136	1734.37
0.003464523	1735.0735
0.002706726	1735.7771
0.002952624	1736.4807
0.003332445	1737.1857
0.002207219	1737.8895
0.002770432	1738.5934
0.002200758	1739.2974
0.003065604	1740.0013
0.002740409	1740.7067
0.002572347	1741.4108
0.002948271	1742.115
0.001960235	1742.8206
0.002280177	1743.5249
0.001833827	1744.2305
0.001549296	1744.9351
0.001539323	1745.6409
0.002166847	1746.3455
0.001884507	1747.0514
0.002098086	1747.7562
0.001957203	1748.4623
0.002196666	1749.1671
0.001292992	1749.8734
0.00210084	1750.5797
0.001609226	1751.2848
0.001818691	1751.9912
0.002278553	1752.6978
0.002512191	1753.4043
0.001348517	1754.111
0.001043997	1754.8164
0.001205727	1755.5232
0.001160935	1756.2301
0.001755413	1756.937
0.002030751	1757.6439
0.002114165	1758.3511
0.000419404	1759.0581
0.001110186	1759.7654
-0.000414022	1760.4727
0.001412629	1761.1799
0.001285531	1761.8873
0.001043997	1762.5948
0.001531628	1763.3024
0.001860177	1764.0112
0.001114117	1764.719
0.001871491	1765.4268
0.00030303	1766.1346
0.001500825	1766.8438
0.001893388	1767.5518
0.000714082	1768.2598
0.000705517	1768.9691
0.002153007	1769.6772
0.002166378	1770.3868
0	1771.0951
0.001697269	1771.8035
0.000795925	1772.5132
0.000659957	1773.223
0.000851934	1773.9316
0.002184874	1774.6415
0.002017824	1775.3503
0.002188921	1776.0603
0.000997672	1776.7705
0.001147353	1777.4795
0.001440692	1778.1897
0.002102199	1778.9
0.001567152	1779.6105
0.001574555	1780.3197
0.000956023	1781.0303
0.001955672	1781.741
0.001501502	1782.4517
0.000694565	1783.1624
0.001561958	1783.8732
0.001072578	1784.5841
0.001586742	1785.2952
-0.000350263	1786.0062
0.001399091	1786.7173
0.00103484	1787.4285
0.000170969	1788.1398
0.001369629	1788.8511
0.000847601	1789.5625
0.001031105	1790.2753
0.000342583	1790.9868
0.001403755	1791.6984
0.000352671	1792.4102
0.000180538	1793.1218
-0.00018205	1793.835
0.000726085	1794.5469
0.001087745	1795.26
0.000542005	1795.9722
0.000179824	1796.6842
0.001605423	1797.3977
0.000721111	1798.11
0.000179179	1798.8235
0.000715052	1799.5359
0.002030644	1800.2496
0.000740878	1800.9622
-0.000192308	1801.676
0.000787867	1802.39
0.001786423	1803.1028
0.001422764	1803.8168
0.001257335	1804.531
-0.000408747	1805.2451
0.001443894	1805.9583
0.000605816	1806.6726
0.001563416	1807.387
0.000585366	1808.1016
0.001897533	1808.816
0.001131009	1809.5308
0.00075188	1810.2443
0.000191571	1810.959
0.00057132	1811.6738
0.00079067	1812.3888
0.002221325	1813.1038
-0.000411353	1813.8201
0.000843526	1814.5353
-0.00042328	1815.2505
0.000850702	1815.9658
0.000432246	1816.6812
0.000215657	1817.3966
0.000640889	1818.1121
0.000212675	1818.8289
0.00020842	1819.5446
0.001262892	1820.2603
0.001476482	1820.9773
0	1821.6932
0.000214869	1822.4092
0.001304632	1823.1263
0.000449135	1823.8424
0.000226501	1824.5598
0.001173985	1825.2761
0.002814919	1825.9937
0.001648611	1826.71
0.001367989	1827.4277
-0.000457457	1828.1442
-0.000446528	1828.8621
0.00180424	1829.58
0.000463714	1830.2966
0.00070555	1831.0146
-0.000242601	1831.7328
0.002794006	1832.451
0.001535705	1833.1681
0	1833.8864
0.000537201	1834.6047
-0.001086661	1835.3232
0.001377031	1836.0417
0.00027533	1836.7604
-0.000271444	1837.4791
0.001608148	1838.1979
-0.000532056	1838.9167
0.000267308	1839.6356
0.000812128	1840.3546
-0.000266312	1841.0737
0	1841.7928
0.000862317	1842.5121
-0.000285796	1843.2313
0.002696225	1843.9507
0.000894988	1844.67
0.0014997	1845.3909
0.0021361	1846.1104
0.000597372	1846.8301
0	1847.551
0	1848.2708
-0.000302024	1848.9906
0.00058309	1849.7118
0.001469724	1850.4318
0.000890208	1851.1531
0.000298418	1851.8733
0	1852.5947
0.000951173	1853.3151
0.000317864	1854.0366
0.000652742	1854.7571
0.002295082	1855.4789
-0.000670466	1856.1995
0.000337838	1856.9213
0.001328021	1857.6433
0.000977517	1858.3641
0.000322477	1859.0862
-0.001264223	1859.8083
0.002914508	1860.5306
-0.000952986	1861.2531
-0.001284109	1861.9741
-0.22350994	1862.6967
-0.16202271	1863.4192
-0.045704469	1864.1418
-0.001789549	1864.8646
0.002175489	1865.5874
0.000714286	1866.3102
0.001072961	1867.0331
-0.000350754	1867.7561
-0.002786486	1868.4791
0.003823427	1869.2023
0.002805049	1869.9255
0.000689893	1870.6501
0.00208261	1871.3734
-0.000698812	1872.0969
0.002529816	1872.8204
0.002214839	1873.5439
0.001498127	1874.2689
-0.000399361	1874.9926
0.000398248	1875.7164
0.001171417	1876.4415
-0.001205788	1877.1655
-0.001169591	1877.8907
-0.001174628	1878.6149
-0.001163242	1879.339
-0.00152439	1880.0646
0.001583531	1880.7888
0.000389712	1881.5145
-0.000806452	1882.2402
0.003303055	1882.9647
0.001270648	1883.6906
0	1884.4165
0.001267427	1885.1412
-0.002129472	1885.8673
0.00128041	1886.5935
0.001780151	1887.3185
0.001754386	1888.0448
0.001335114	1888.7711
0.001796945	1889.4976
-0.001733102	1890.2241
0.004428698	1890.9507
-0.003144654	1891.6774
0.000450857	1892.403
-0.001395998	1893.1298
0.001444391	1893.8566
-0.001425856	1894.5836
0.002457002	1895.3119
0.003436426	1896.0389
0.002904163	1896.7661
-0.000996016	1897.4934
-0.000494805	1898.2208
0.000492611	1898.9481
-0.00194458	1899.6757
-0.002455796	1900.4044
0.001958864	1901.1321
-0.000980392	1901.8597
-0.00099552	1902.5875
0.001553599	1903.3167
0.003146303	1904.0446
0.003298516	1904.7738
-0.001132503	1905.502
0.003329634	1906.2301
-0.000575705	1906.9596
0.003434459	1907.6879
0.002868617	1908.4175
0.00513992	1909.1459
0.005521811	1909.8757
0.002211166	1910.6056
0.001663894	1911.3342
0.003335186	1912.0642
0.00172117	1912.7943
0.002900232	1913.5232
-0.003028468	1914.2534
-0.004975124	1914.9836
0.000615764	1915.7128
0.001255493	1916.4432
0	1917.1737
0.001956947	1917.9043
0.001282051	1918.635
0	1919.3657
-0.001265022	1920.0966
0.005108557	1920.8274
0.001921845	1921.5585
-0.000648929	1922.2894
-0.00530856	1923.0205
0.000655308	1923.7517
-0.000693001	1924.483
-0.001427552	1925.2144
0.00141844	1925.9458
0.000728863	1926.6772
0.000724638	1927.41
0.006578947	1928.1417
0.000745156	1928.8734
-0.000736377	1929.6052
-0.007204611	1930.3383
0.004494382	1931.0702
0.003679176	1931.8022
-0.001455604	1932.5355
-0.002331002	1933.2677
0	1934
0.004815409	1934.7335
-0.002544529	1935.4659
0.005190312	1936.1996
0	1936.9321
0.003514939	1937.666
0.00448833	1938.3999
-0.002506266	1939.1327
0.003511853	1939.8668
0.002640845	1940.5997
0.002710027	1941.334
0.003717472	1942.0682
0.007455732	1942.8026
-0.000919963	1943.5359
-0.000966184	1944.2704
0.000968054	1945.005
0.001924928	1945.7396
0.006103764	1946.4745
-0.001	1947.2092
0.001019368	1947.9442
0.007049345	1948.678
-0.005847953	1949.413
0.00669216	1950.1482
0.004916421	1950.8833
-0.008171604	1951.6199
0.006091371	1952.3552
-0.007157464	1953.0907
-0.008316008	1953.8262
0.005208334	1954.5618
0	1955.2975
0.002150538	1956.0332
-0.002222222	1956.7703
-0.001149425	1957.5062
0.002304148	1958.2422
0.005681818	1958.9781
0	1959.7156
0	1960.4518
0.01558753	1961.1893
0.004889976	1961.9257
0	1962.6621
-0.001216545	1963.3998
0	1964.1364
0.005270092	1964.8743
0.006640106	1965.6111
-0.001345895	1966.3491
0.001390821	1967.0873
0	1967.8242
0	1968.5625
0	1969.2996
-0.001373626	1970.038
0.011577424	1970.7765
0	1971.5151
0	1972.2526
-0.007256894	1972.9912
-0.010638298	1973.7301
0	1974.469
0.011217949	1975.208
-0.014423077	1975.947
-0.007886435	1976.6862
0.003205128	1977.4241
-0.004724409	1978.1633
-0.008278146	1978.9027
-0.006349206	1979.6421
0.007987221	1980.3828
0.008077544	1981.1224
0.004587156	1981.8621
0.003289474	1982.6018
0.003372681	1983.3417
-0.005415163	1984.0815
0.007130125	1984.8214
0.001855288	1985.5627
0.001949318	1986.3029
0.005424955	1987.0431
-0.011650485	1987.7833
-0.001953125	1988.5249
0.004024145	1989.2654
-0.013565891	1990.0071
0	1990.7477
-0.004132231	1991.4883
0.006160164	1992.2303
0.010141988	1992.9711
-0.002155172	1993.7133
0	1994.4542
0.004347826	1995.1964
0.006507592	1995.9388
-0.010845987	1996.6801
0	1997.4225
-0.002358491	1998.1652
0.019370461	1998.9065
0.002336449	1999.6493
0	2000.3921
0.009661836	2001.1338
0	2001.8767
-0.004819277	2002.6198
-0.0075	2003.3629
0.005181347	2004.1061
0.010526316	2004.8494
0	2005.5928
-0.002739726	2006.3362
-0.005291005	2007.0785
0.007792208	2007.822
0.008849558	2008.567
-0.002816901	2009.3108
-0.013812155	2010.0546
0.011331445	2010.7985
0.019830028	2011.5425
0.012618297	2012.2865
-0.003021148	2013.0306
0.005952381	2013.7748
-0.00308642	2014.5204
0.006269592	2015.2648
0.012738854	2016.0092
0.016778523	2016.7537
0.006622517	2017.4995
0.009803922	2018.2443
0.003333333	2018.9902
0.006389776	2019.7351
0.003246753	2020.48
0	2021.2262
0.007092198	2021.9712
0.010676157	2022.7177
0	2023.4629
0	2024.2094
0	2024.9547
0	2025.7014
0.03065134	2026.4482
-0.008	2027.1938
0.023809524	2027.9408
0.015686275	2028.6879
-0.004166667	2029.4349
-0.003861004	2030.1808
-0.007751938	2030.9281
0.015810277	2031.6754
-0.019607844	2032.4227
0.007722008	2033.1703
-0.022123894	2033.9165
0.008032128	2034.6642
0.025751073	2035.4119
-0.032407407	2036.1597
-0.031390134	2036.9076
-0.034482758	2037.6555
0	2038.4036
0	2039.1516
0	2039.8999
-0.027522936	2040.6494
-0.023809524	2041.3977
-0.004651163	2042.146
-0.00952381	2042.8945
-0.03125	2043.6431
0.004830918	2044.3931
-0.021505376	2045.1416
-0.042105265	2045.8906
-0.005555556	2046.6394
0.021505376	2047.3896
-0.005813954	2048.1387
0.016304348	2048.8892
0.05027933	2049.6382
0.021390375	2050.3877
0	2051.1382
-0.047058824	2051.8877
-0.025157232	2052.6382
0.028409092	2053.3879
0.012903226	2054.1387
0.018750001	2054.8899
0.018292682	2055.6396
-0.012820513	2056.3909
0.034482758	2057.1406
-0.012987013	2057.8921
-0.012820513	2058.6436
0.01369863	2059.395
0.012903226	2060.1453
-0.006896552	2060.897
0.043478262	2061.6484
-0.006578947	2062.4004
0	2063.1523
0.050000001	2063.9043
0	2064.6562
0.021276595	2065.4082
-0.094017096	2066.1592
-0.007042253	2066.9116
-0.046153847	2067.665
0.008196721	2068.4175
0.032258064	2069.1699
-0.028301887	2069.9226
0.026548672	2070.6753
-0.02586207	2071.428
-0.008130081	2072.1807
0.049180329	2072.9336
0	2073.688
-0.5714286	2074.4409
-7.698276	2075.1938
-0.56880736	2075.9473
-0.081632651	2076.7017
0.039999999	2077.4551
-0.031578947	2078.2085
0.02020202	2078.9634
-0.030612245	2079.7168
0	2080.4719
0.03809524	2081.2256
0.058252428	2081.9807
0.028846154	2082.7346
0.044444446	2083.4897
0.018181818	2084.2439
0.011494253	2084.9995
0.053763442	2085.7549
-0.051546391	2086.5093
0.011235955	2087.2646
0.039999999	2088.0205
0.052631579	2088.7749
0.012195121	2089.5308
0.039999999	2090.2869
-0.037037037	2091.043
-0.021505376	2091.7979
0.064102568	2092.554
-0.024096385	2093.3103
0.051282052	2094.0667
0.045454547	2094.8232
-0.012048192	2095.5796
-0.11111111	2096.3362
-0.14705883	2097.0928
0.034482758	2097.8496
0.083333336	2098.6064
0.012987013	2099.3633
-0.029411765	2100.1204
-0.011904762	2100.8774
0.05882353	2101.6348
-0.027777778	2102.3931
0.11940298	2103.1504
0.030303031	2103.9077
0.050847456	2104.6653
0.044117648	2105.4229
0.070422538	2106.1816
-0.045454547	2106.9395
0.014285714	2107.6973
-0.03125	2108.4565
0.09259259	2109.2144
-0.080645159	2109.9736
-0.016129032	2110.7319
0	2111.4912
-0.050847456	2112.2495
-0.032258064	2113.009
0.18181819	2113.7676
0.10344828	2114.5273
-0.019607844	2115.2859
0.05882353	2116.0459
0.12962963	2116.8059
0.01923077	2117.5647
0.095238097	2118.325
0.11320755	2119.0852
0.039999999	2119.8442
0.03846154	2120.6047
-0.07692308	2121.3652
0.18604651	2122.1257
0.10638298	2122.8865
0.059999999	2123.6458
0.13043478	2124.4067
0.073170729	2125.1675
-0.021276595	2125.9285
-0.022727273	2126.6895
-0.023809524	2127.4507
0.022727273	2128.2119
0.1025641	2128.9731
-0.040816326	2129.7346
0.022727273	2130.4961
0.13333334	2131.2576
0.1025641	2132.0205
0.69999999	2132.7822
10.942307	2133.5439
1.8	2134.3059
0.025641026	2135.0679
-0.086956523	2135.8311
-0.043478262	2136.5933
0.057142857	2137.3552
-0.07692308	2138.1189
-0.13157895	2138.8811
0.125	2139.6436
0	2140.4075
0.046511628	2141.1699
0.12195122	2141.9338
0.029411765	2142.6968
0.096774191	2143.4607
0.030303031	2144.2236
0.054054055	2144.988
-0.078947365	2145.751
0	2146.5154
0	2147.28
0	2148.0432
-0.048780486	2148.8079
-0.060606062	2149.5728
0.22222222	2150.3362
0.073170729	2151.1011
0.025641026	2151.866
0.22857143	2152.6311
-0.054054055	2153.3962
0.1724138	2154.1602
-0.071428575	2154.9255
0.034482758	2155.6909
-0.28125	2156.4563
0.064516127	2157.2219
-0.25	2157.9875
0.1923077	2158.7534
-0.045454547	2159.519
0	2160.2849
-0.16666667	2161.051
0.037037037	2161.8169
-0.17857143	2162.583
0.12903225	2163.3506
0.1	2164.1169
-0.032258064	2164.8833
0.26086956	2165.6497
-0.21875	2166.4163
0.033333335	2167.1841
0.07692308	2167.9507
0.041666668	2168.7175
-0.2	2169.4856
0.06666667	2170.2524
-0.047619049	2171.0195
0.074074075	2171.7878
0.086956523	2172.5552
0.2	2173.3237
0.041666668	2174.0911
-0.27272728	2174.8596
-0.090909094	2175.6272
0.18181819	2176.396
0.21428572	2177.1636
-0.14285715	2177.9326
0.11111111	2178.7019
0.13043478	2179.4697
0	2180.239
0.15789473	2181.0083
-0.14285715	2181.7764
-0.23999999	2182.5459
-0.11764706	2183.3157
-0.037037037	2184.0852
0.31999999	2184.855
-0.15000001	2185.6248
0.2	2186.3936
0.037037037	2187.1636
-0.36363637	2187.9336
0.079999998	2188.7036
0	2189.4739
0.16666667	2190.2444
0	2191.0146
0	2191.7852
0.25	2192.5557
0.03846154	2193.3264
0.11764706	2194.0984
-0.125	2194.8691
0.14285715	2195.6401
0.33333334	2196.4111
0.1	2197.1821
0.33333334	2197.9546
-0.2	2198.7258
-0.23999999	2199.4971
0.045454547	2200.2686
0.11764706	2201.0413
0.42105263	2201.8127
0.47058824	2202.5857
-0.11111111	2203.3574
0.36363637	2204.1294
0.086956523	2204.9026
0	2205.6743
-0.047619049	2206.4478
-0.086956523	2207.22
0.052631579	2207.9934
-0.11764706	2208.7671
-0.44444445	2209.5393
0.23076923	2210.313
0.16666667	2211.0857
-0.42105263	2211.8596
0.06666667	2212.6335
0.25	2213.4077
-0.06666667	2214.1804
-0.2857143	2214.9546
-0.42857143	2215.729
-0.086956523	2216.5034
0.33333334	2217.2778
-0.31578946	2218.0525
-5.9411764	2218.8259
-96.625	2219.6006
-9.8461542	2220.3752
-0.5	2221.1501
0.047619049	2221.9253
0.125	2222.7002
0.25	2223.4753
0.11111111	2224.2507
0.17647059	2225.0273
0	2225.8027
0.2857143	2226.5781
0.3888889	2227.3538
-0.071428575	2228.1294
-0.21052632	2228.905
-0.23076923	2229.6821
0.125	2230.458
0.3125	2231.2339
0.23809524	2232.0115
-0.5	2232.7876
0	2233.5637
0.10526316	2234.3413
