# Supplementary material for: Fibril formation and ordering of disordered FUS LC driven by hydrophobic interactions
Source: Nat Chem. 2023 May 25;15(8):1146–54. doi: 10.1038/s41557-023-01221-1 (PMC10396963; doi:10.1038/s41557-023-01221-1)
Supplement: Source Data Fig. 3 — Homodyne and heterodyne SFG traces. [file 41557_2023_1221_MOESM4_ESM.zip › Figure3/Figure_3a/Figure_3a_SFG_FUS_CAPS_1-3.csv]

SFG (arb. unit)	IR wavenumber (cm-1)
0.003318584	1600.4861
0.001328778	1601.1704
0.003880481	1601.8547
0.000191205	1602.5392
0.001140468	1603.2236
0.000924556	1603.907
0.003055905	1604.5916
0.001917713	1605.2762
0.000674423	1605.9609
0.002109362	1606.6458
0.002464268	1607.3307
0.001444391	1608.0156
0.002903226	1608.7006
0.002636349	1609.3857
0.002874535	1610.0708
0.002598302	1610.7572
0.002964772	1611.4425
0.002468265	1612.1279
0.002973068	1612.8132
0.002888209	1613.4988
0.003819329	1614.1855
0.002432695	1614.8711
0.003844971	1615.5568
0.002543768	1616.2438
0.002634275	1616.9296
0.004477827	1617.6167
0.003693707	1618.3026
0.003214964	1618.9886
0.003631412	1619.6759
0.003672361	1620.3633
0.004521964	1621.0494
0.003639974	1621.7369
0.005643154	1622.4233
0.00512312	1623.111
0.004899559	1623.7986
0.004115878	1624.4851
0.003145596	1625.173
0.004552129	1625.8608
0.005239309	1626.5488
0.00474529	1627.2356
0.005791506	1627.9237
0.004182934	1628.6119
0.005333333	1629.3002
0.006435927	1629.9884
0.004712119	1630.6768
0.004796163	1631.3652
0.004448399	1632.0537
0.005199049	1632.7423
0.005538551	1633.4309
0.005843786	1634.1196
0.006549907	1634.8083
0.006588169	1635.4972
0.006555091	1636.186
0.006047279	1636.8762
0.006405015	1637.5653
0.006795325	1638.2544
0.006432188	1638.9436
0.007526132	1639.634
0.007157172	1640.3234
0.007409519	1641.0127
0.008218374	1641.7034
0.006453505	1642.3928
0.00794819	1643.0836
0.00782042	1643.7733
0.00733324	1644.4642
0.00773776	1645.1541
0.007350902	1645.8451
0.007615619	1646.5349
0.007213206	1647.2262
0.008761289	1647.9175
0.008071025	1648.6075
0.007131103	1649.299
0.008215297	1649.9904
0.00770438	1650.6807
0.007865836	1651.3723
0.007630162	1652.064
0.005780347	1652.7557
0.007123776	1653.4475
0.007275427	1654.1394
0.005344504	1654.8313
0.006533163	1655.5233
0.006775443	1656.2155
0.005752637	1656.9076
0.006360986	1657.5997
0.005116096	1658.292
0.004368546	1658.9844
0.005332622	1659.6768
0.004526694	1660.3693
0.005142084	1661.0619
0.004429679	1661.7545
0.00608828	1662.4484
0.005863903	1663.1411
0.006115792	1663.834
0.003743816	1664.5269
0.003863988	1665.2211
0.004142086	1665.9141
0.003951593	1666.6084
0.004525994	1667.3015
0.004384866	1667.9948
0.005808814	1668.6892
0.005981927	1669.3827
0.004228601	1670.0773
0.004099987	1670.7708
0.004511079	1671.4656
0.006238386	1672.1604
0.005291005	1672.8541
0.005597015	1673.5492
0.003931848	1674.2443
0.004542505	1674.9381
0.003865481	1675.6333
0.003290306	1676.3286
0.004018081	1677.0239
0.004537094	1677.7194
0.003420215	1678.4136
0.004066013	1679.1091
0.003913662	1679.8047
0.003902915	1680.5004
0.00429817	1681.1962
0.004085675	1681.892
0.004123454	1682.5879
0.004441061	1683.2838
0.004467135	1683.9799
0.004014049	1684.6759
0.00334863	1685.3733
0.002948403	1686.0696
0.003385322	1686.7659
0.004134672	1687.4622
0.003507951	1688.1586
0.002770723	1688.8563
0.003087126	1689.553
0.003795285	1690.2495
0.003413773	1690.9475
0.002263252	1691.6443
0.003711242	1692.3411
0.002611896	1693.0393
0.003598848	1693.7362
0.002384359	1694.4344
0.003279073	1695.1316
0.003103092	1695.8301
0.002501137	1696.5273
0.002476362	1697.2258
0.002689679	1697.9244
0.002227172	1698.6219
0.002053388	1699.3207
0.002876208	1700.0195
0.001177024	1700.7172
0.002187386	1701.4161
0.003840436	1702.1151
0.003029156	1702.8142
0.003277862	1703.5134
0.003011292	1704.2126
0.002909444	1704.9108
0.003029244	1705.6101
0.002984732	1706.3096
0.002972448	1707.0092
0.002991358	1707.7086
0.003066141	1708.4083
0.003234153	1709.108
0.003029647	1709.8091
0.002877379	1710.5089
0.002904379	1711.2089
0.003219501	1711.9088
0.003191489	1712.6089
0.002744958	1713.3091
0.003835091	1714.0105
0.00304058	1714.7108
0.003269882	1715.4111
0.004483789	1716.1128
0.003017291	1716.8132
0.002753172	1717.5138
0.001904082	1718.2157
0.002285302	1718.9164
0.002915806	1719.6183
0.003398058	1720.3191
0.002995133	1721.0212
0.003973675	1721.7223
0.0031742	1722.4246
0.003740005	1723.1268
0.002059202	1723.828
0.003521127	1724.5305
0.003076529	1725.233
0.00417563	1725.9344
0.003597569	1726.6371
0.002920063	1727.3398
0.004014599	1728.0427
0.003156106	1728.7444
0.002707692	1729.4473
0.003729488	1730.1504
0.004166141	1730.8534
0.004376368	1731.5566
0.004788508	1732.2599
0.003515414	1732.9631
0.0023259	1733.6665
0.002070108	1734.37
0.003880266	1735.0735
0.00365408	1735.7771
0.003086834	1736.4807
0.002932551	1737.1857
0.002207219	1737.8895
0.002770432	1738.5934
0.002445287	1739.2974
0.003801349	1740.0013
0.002366717	1740.7067
0.00192926	1741.4108
0.002412222	1742.115
0.002380286	1742.8206
0.001852644	1743.5249
0.001692763	1744.2305
0.001830986	1744.9351
0.001679261	1745.6409
0.002708559	1746.3455
0.002422937	1747.0514
0.003540519	1747.7562
0.002348643	1748.4623
0.002584313	1749.1671
0.001034394	1749.8734
0.001838235	1750.5797
0.002413839	1751.2848
0.002098489	1751.9912
0.002990601	1752.6978
0.002068864	1753.4043
0.001648187	1754.111
0.001043997	1754.8164
0.002260739	1755.5232
0.000870701	1756.2301
0.001755413	1756.937
0.002030751	1757.6439
0.001550388	1758.3511
0.000279603	1759.0581
0.001248959	1759.7654
0.000552029	1760.4727
0.002542732	1761.1799
0.000999857	1761.8873
0.000894855	1762.5948
0.001837954	1763.3024
0.001550147	1764.0112
0.000954958	1764.719
0.002807237	1765.4268
0.00030303	1766.1346
0.001650908	1766.8438
0.001893388	1767.5518
0.000571265	1768.2598
0.001693241	1768.9691
0.001578872	1769.6772
0.001588677	1770.3868
0.00073888	1771.0951
0.001234377	1771.8035
0.00127348	1772.5132
0.001154925	1773.223
0.000340774	1773.9316
0.001680672	1774.6415
0.001513368	1775.3503
0.002188921	1776.0603
0.000997672	1776.7705
0.00065563	1777.4795
0.000320154	1778.1897
0.001293661	1778.9
0.000940292	1779.6105
0.000629822	1780.3197
0.000318674	1781.0303
0.001303781	1781.741
0.001668335	1782.4517
-0.000173641	1783.1624
0.003297466	1783.8732
0.000178763	1784.5841
0.001586742	1785.2952
-0.000175131	1786.0062
0.001224204	1786.7173
0.001207313	1787.4285
0.001709694	1788.1398
0.001540832	1788.8511
0.00016952	1789.5625
0.000859254	1790.2753
0.001027749	1790.9868
0.001930163	1791.6984
0.000881679	1792.4102
0.000541614	1793.1218
-0.001456399	1793.835
0.001996733	1794.5469
0.000725163	1795.26
0.000722674	1795.9722
0.00143859	1796.6842
0.001962183	1797.3977
0.001081666	1798.11
0.000537538	1798.8235
0.001072578	1799.5359
0.001292228	1800.2496
0.001111317	1800.9622
0.000192308	1801.676
0.001575734	1802.39
0.000992457	1803.1028
0.000813008	1803.8168
0.00146689	1804.531
0	1805.2451
0.001650165	1805.9583
0.000807754	1806.6726
0.00195427	1807.387
0.00097561	1808.1016
0.001328273	1808.816
0.001131009	1809.5308
0.002631579	1810.2443
0.001340996	1810.959
0.00019044	1811.6738
0.000593003	1812.3888
0.000403877	1813.1038
0.000822707	1813.8201
0.001265289	1814.5353
0.00042328	1815.2505
0.000212675	1815.9658
0.001296737	1816.6812
0.00129394	1817.3966
0.000854518	1818.1121
0.001914079	1818.8289
0.000625261	1819.5446
0.000420964	1820.2603
0.001476482	1820.9773
0.000849437	1821.6932
-0.000644607	1822.4092
0.000217439	1823.1263
0	1823.8424
-0.000226501	1824.5598
0.001408781	1825.2761
0.000234577	1825.9937
0.002590674	1826.71
0.001367989	1827.4277
0.000457457	1828.1442
0.001116321	1828.8621
0.00180424	1829.58
-0.000463714	1830.2966
0.000940734	1831.0146
0.000727802	1831.7328
0.002540005	1832.451
0.001023803	1833.1681
0.000534045	1833.8864
0.001611604	1834.6047
-0.000814996	1835.3232
0.002478656	1836.0417
0.001101322	1836.7604
-0.000271444	1837.4791
0.001876173	1838.1979
0.000532056	1838.9167
0.000801925	1839.6356
-0.002436383	1840.3546
0.002130493	1841.0737
0	1841.7928
0.001149756	1842.5121
-0.000285796	1843.2313
0.000599161	1843.9507
0.001193318	1844.67
-0.00059988	1845.3909
0.001830943	1846.1104
0.001792115	1846.8301
0	1847.551
0	1848.2708
-0.000302024	1848.9906
0.00058309	1849.7118
0.002057613	1850.4318
0.001780415	1851.1531
0	1851.8733
0.002442003	1852.5947
0.000634115	1853.3151
0	1854.0366
-0.000326371	1854.7571
0.000327869	1855.4789
-0.000670466	1856.1995
0.001013514	1856.9213
0.001992032	1857.6433
0.000325839	1858.3641
0	1859.0862
-0.000316056	1859.8083
0.00388601	1860.5306
0.000317662	1861.2531
-0.001605136	1861.9741
-0.22384106	1862.6967
-0.1633987	1863.4192
-0.04467354	1864.1418
-0.00071582	1864.8646
0.001087745	1865.5874
0	1866.3102
0.00286123	1867.0331
0.001052262	1867.7561
-0.000348311	1868.4791
0.000695169	1869.2023
0.004558205	1869.9255
0.001724733	1870.6501
0.002776814	1871.3734
-0.000349406	1872.0969
0	1872.8204
0.003322259	1873.5439
0.001872659	1874.2689
-0.001198083	1874.9926
0.001592991	1875.7164
-0.001171417	1876.4415
0.003617363	1877.1655
-0.001949318	1877.8907
0.000391543	1878.6149
-0.001550989	1879.339
0.001143293	1880.0646
0.001187649	1880.7888
0.001948558	1881.5145
0.000403226	1882.2402
0.004954583	1882.9647
0.002964845	1883.6906
0.000852152	1884.4165
0.000844951	1885.1412
-0.001703578	1885.8673
0.003414426	1886.5935
0.000445038	1887.3185
-0.000438597	1888.0448
0.002670227	1888.7711
0.002695418	1889.4976
-0.001733102	1890.2241
0.001771479	1890.9507
0.000449236	1891.6774
0.000901713	1892.403
0.002326664	1893.1298
0.001925855	1893.8566
-0.00095057	1894.5836
0.001965602	1895.3119
0.000981836	1896.0389
0.000484027	1896.7661
0	1897.4934
-0.002474023	1898.2208
0.001477833	1898.9481
-0.000486145	1899.6757
-0.000491159	1900.4044
0.000489716	1901.1321
0	1901.8597
0.00049776	1902.5875
0.005178664	1903.3167
0.004719455	1904.0446
0.001099505	1904.7738
-0.000566251	1905.502
-0.001109878	1906.2301
0.002302821	1906.9596
0.002289639	1907.6879
0.002868617	1908.4175
0	1909.1459
0.007178355	1909.8757
0.006080708	1910.6056
0	1911.3342
-0.000555864	1912.0642
0.004589788	1912.7943
0.001740139	1913.5232
0	1914.2534
-0.004975124	1914.9836
0.000615764	1915.7128
0.001883239	1916.4432
-0.001921845	1917.1737
0.005218526	1917.9043
-0.001282051	1918.635
0.002587322	1919.3657
0.000632511	1920.0966
0.002554278	1920.8274
-0.000640615	1921.5585
-0.000648929	1922.2894
-0.00132714	1923.0205
0.000655308	1923.7517
0.016632017	1924.483
0.26980728	1925.2144
0.025531914	1925.9458
0.002186589	1926.6772
-0.001449275	1927.41
0.00877193	1928.1417
-0.002235469	1928.8734
0	1929.6052
-0.005043228	1930.3383
-0.001498127	1931.0702
0.004415011	1931.8022
0.000727802	1932.5355
0.000777001	1933.2677
0.001589825	1934
0.004012841	1934.7335
0.002544529	1935.4659
0.002595156	1936.1996
0	1936.9321
0.000878735	1937.666
0.003590664	1938.3999
0.001670844	1939.1327
0.004389816	1939.8668
0.006161972	1940.5997
-0.000903342	1941.334
0.001858736	1942.0682
0.010251631	1942.8026
0.005519779	1943.5359
0.002898551	1944.2704
0.001936109	1945.005
-0.003849856	1945.7396
0.006103764	1946.4745
0.001	1947.2092
-0.001019368	1947.9442
0.008056395	1948.678
0.000974659	1949.413
-0.000956023	1950.1482
-0.000983284	1950.8833
0.001021451	1951.6199
0.001015229	1952.3552
0.005112474	1953.0907
-0.004158004	1953.8262
0.001041667	1954.5618
0.003278689	1955.2975
0.007526882	1956.0332
0.004444445	1956.7703
-0.001149425	1957.5062
0.001152074	1958.2422
0.005681818	1958.9781
-0.00462963	1959.7156
0.003597122	1960.4518
0.004796163	1961.1893
0.003667482	1961.9257
-0.003811944	1962.6621
-0.008515815	1963.3998
-0.001302083	1964.1364
-0.002635046	1964.8743
0.001328021	1965.6111
0.001345895	1966.3491
0.005563282	1967.0873
0.005657709	1967.8242
-0.004126547	1968.5625
0	1969.2996
0.004120879	1970.038
0.004341534	1970.7765
0.002941177	1971.5151
0.004297994	1972.2526
-0.01161103	1972.9912
-0.013677811	1973.7301
-0.001579779	1974.469
0.003205128	1975.208
0	1975.947
-0.006309148	1976.6862
-0.006410257	1977.4241
-0.001574803	1978.1633
-0.003311258	1978.9027
-0.007936508	1979.6421
0.006389776	1980.3828
0.01453958	1981.1224
0.010703363	1981.8621
-0.006578947	1982.6018
0.003372681	1983.3417
0	1984.0815
0.001782531	1984.8214
0.005565863	1985.5627
0.005847953	1986.3029
-0.001808318	1987.0431
-0.001941748	1987.7833
-0.00390625	1988.5249
0.016096579	1989.2654
-0.001937985	1990.0071
0.006342495	1990.7477
0.006198347	1991.4883
-0.002053388	1992.2303
0.004056795	1992.9711
0.015086207	1993.7133
0.008510638	1994.4542
0	1995.1964
0.006507592	1995.9388
-0.004338395	1996.6801
-0.00234192	1997.4225
0.014150944	1998.1652
-0.007263923	1998.9065
0.002336449	1999.6493
0	2000.3921
0.014492754	2001.1338
-0.005063291	2001.8767
0.007228916	2002.6198
-0.005	2003.3629
0.002590674	2004.1061
0.005263158	2004.8494
0.00802139	2005.5928
0	2006.3362
-0.002645503	2007.0785
0.015584416	2007.822
-0.020648967	2008.567
0.011267605	2009.3108
0.005524862	2010.0546
-0.005665722	2010.7985
-0.002832861	2011.5425
-0.009463723	2012.2865
0.006042296	2013.0306
0.014880952	2013.7748
0.00617284	2014.5204
0.006269592	2015.2648
0.012738854	2016.0092
0.003355705	2016.7537
0.016556291	2017.4995
0	2018.2443
0.016666668	2018.9902
0.015974442	2019.7351
-0.00974026	2020.48
-0.006896552	2021.2262
0.003546099	2021.9712
0.017793594	2022.7177
0.003412969	2023.4629
0.007142857	2024.2094
0.007490637	2024.9547
0.003831418	2025.7014
0.045977011	2026.4482
0.004	2027.1938
0.003968254	2027.9408
0.011764706	2028.6879
-0.025	2029.4349
0.007722008	2030.1808
-0.023255814	2030.9281
0	2031.6754
0.015686275	2032.4227
0.015444015	2033.1703
0	2033.9165
-0.008032128	2034.6642
0.008583691	2035.4119
-0.013888889	2036.1597
-0.017937221	2036.9076
-0.021551725	2037.6555
-0.014150944	2038.4036
0.004291846	2039.1516
0.018348623	2039.8999
-0.018348623	2040.6494
0	2041.3977
-0.013953488	2042.146
-0.01904762	2042.8945
-0.03125	2043.6431
0.009661836	2044.3931
0	2045.1416
-0.031578947	2045.8906
-0.005555556	2046.6394
0.048387095	2047.3896
-0.017441861	2048.1387
0.021739131	2048.8892
0.044692736	2049.6382
0.005347594	2050.3877
-0.016483517	2051.1382
-0.035294119	2051.8877
0.012578616	2052.6382
-0.005681818	2053.3879
0.045161292	2054.1387
-0.0125	2054.8899
-0.012195121	2055.6396
-0.01923077	2056.3909
0	2057.1406
0.006493507	2057.8921
0	2058.6436
0.01369863	2059.395
0.019354839	2060.1453
-0.062068965	2060.897
0.014492754	2061.6484
0.019736841	2062.4004
0.008130081	2063.1523
0.028571429	2063.9043
-0.054421768	2064.6562
0.021276595	2065.4082
-0.085470088	2066.1592
0.007042253	2066.9116
0.015384615	2067.665
0.016393442	2068.4175
0.040322579	2069.1699
0.03773585	2069.9226
0.008849558	2070.6753
0.02586207	2071.428
0.056910571	2072.1807
0.032786883	2072.9336
-0.027027028	2073.688
-0.5535714	2074.4409
-7.75	2075.1938
-0.59633029	2075.9473
-0.030612245	2076.7017
0.039999999	2077.4551
-0.042105265	2078.2085
-0.030303031	2078.9634
-0.020408163	2079.7168
0.009615385	2080.4719
0.15238096	2081.2256
0.98058254	2081.9807
6.1634617	2082.7346
0.37777779	2083.4897
-0.045454547	2084.2439
-0.022988506	2084.9995
0.07526882	2085.7549
-0.06185567	2086.5093
0.056179777	2087.2646
0.039999999	2088.0205
0.052631579	2088.7749
0.024390243	2089.5308
-0.01	2090.2869
-0.074074075	2091.043
0.043010753	2091.7979
0.051282052	2092.554
0	2093.3103
0.07692308	2094.0667
-0.090909094	2094.8232
-0.012048192	2095.5796
-0.027777778	2096.3362
-0.073529415	2097.0928
0.045977011	2097.8496
0.027777778	2098.6064
0.038961038	2099.3633
0.014705882	2100.1204
0.047619049	2100.8774
0.088235296	2101.6348
0.041666668	2102.3931
0.10447761	2103.1504
0	2103.9077
0.16949153	2104.6653
0.11764706	2105.4229
0.04225352	2106.1816
-0.045454547	2106.9395
0.071428575	2107.6973
-0.015625	2108.4565
-0.055555556	2109.2144
-0.048387095	2109.9736
-0.064516127	2110.7319
-0.081967212	2111.4912
-0.033898305	2112.2495
0.080645159	2113.009
0.054545455	2113.7676
0.12068965	2114.5273
-0.05882353	2115.2859
0.05882353	2116.0459
0.11111111	2116.8059
0.057692308	2117.5647
-0.047619049	2118.325
0.094339624	2119.0852
-0.02	2119.8442
-0.057692308	2120.6047
-0.096153848	2121.3652
0.11627907	2122.1257
0.021276595	2122.8865
0.02	2123.6458
0.17391305	2124.4067
-0.097560972	2125.1675
0	2125.9285
-0.06818182	2126.6895
-0.11904762	2127.4507
-0.11363637	2128.2119
0.025641026	2128.9731
-0.020408163	2129.7346
0.15909091	2130.4961
0.044444446	2131.2576
-0.025641026	2132.0205
0.1	2132.7822
-0.01923077	2133.5439
0.025	2134.3059
-0.20512821	2135.0679
0.043478262	2135.8311
0.043478262	2136.5933
0.057142857	2137.3552
-0.1025641	2138.1189
0	2138.8811
0.1	2139.6436
0	2140.4075
0.069767445	2141.1699
0	2141.9338
-0.14705883	2142.6968
0.032258064	2143.4607
-0.060606062	2144.2236
0.054054055	2144.988
-0.052631579	2145.751
0.19354838	2146.5154
-0.03125	2147.28
0.057142857	2148.0432
-0.073170729	2148.8079
-0.060606062	2149.5728
0.11111111	2150.3362
0.14634146	2151.1011
0.2820513	2151.866
0	2152.6311
-0.027027028	2153.3962
0.10344828	2154.1602
0.14285715	2154.9255
0.068965517	2155.6909
-0.09375	2156.4563
-0.12903225	2157.2219
-0.1875	2157.9875
0.15384616	2158.7534
-0.045454547	2159.519
0.071428575	2160.2849
-0.16666667	2161.051
0.2962963	2161.8169
-0.35714287	2162.583
0.16129032	2163.3506
0.06666667	2164.1169
-0.032258064	2164.8833
0.13043478	2165.6497
-0.09375	2166.4163
0.30000001	2167.1841
0.03846154	2167.9507
0	2168.7175
-0.23333333	2169.4856
0.13333334	2170.2524
-0.14285715	2171.0195
0.22222222	2171.7878
-0.043478262	2172.5552
0.12	2173.3237
0	2174.0911
-0.31818181	2174.8596
0.090909094	2175.6272
0.59090906	2176.396
0.14285715	2177.1636
0.095238097	2177.9326
-0.074074075	2178.7019
0.2173913	2179.4697
0	2180.239
-0.052631579	2181.0083
0.19047619	2181.7764
-0.12	2182.5459
0	2183.3157
-0.037037037	2184.0852
0.44	2184.855
-0.1	2185.6248
0	2186.3936
-0.037037037	2187.1636
-0.22727273	2187.9336
0.2	2188.7036
0.1	2189.4739
0.055555556	2190.2444
-0.05882353	2191.0146
0.36842105	2191.7852
0.30000001	2192.5557
-0.15384616	2193.3264
0.23529412	2194.0984
-0.041666668	2194.8691
0	2195.6401
0.33333334	2196.4111
-0.050000001	2197.1821
0.11111111	2197.9546
0.1	2198.7258
0.079999998	2199.4971
0.090909094	2200.2686
0.23529412	2201.0413
0.31578946	2201.8127
0.23529412	2202.5857
0.22222222	2203.3574
0.31818181	2204.1294
0	2204.9026
0.23529412	2205.6743
-0.23809524	2206.4478
0.086956523	2207.22
0.052631579	2207.9934
0.11764706	2208.7671
0	2209.5393
0.38461539	2210.313
-0.055555556	2211.0857
0.10526316	2211.8596
0.60000002	2212.6335
-0.0625	2213.4077
-0.2	2214.1804
-0.42857143	2214.9546
-0.5714286	2215.729
-0.086956523	2216.5034
0.40000001	2217.2778
-0.31578946	2218.0525
-5.9411764	2218.8259
-96.9375	2219.6006
-9.8461542	2220.3752
-0.25	2221.1501
0	2221.9253
0.1875	2222.7002
0.0625	2223.4753
0.11111111	2224.2507
0.29411766	2225.0273
0.052631579	2225.8027
0.071428575	2226.5781
0.16666667	2227.3538
-0.42857143	2228.1294
-0.15789473	2228.905
0.07692308	2229.6821
-0.0625	2230.458
0.125	2231.2339
0.047619049	2232.0115
-0.14285715	2232.7876
-0.23076923	2233.5637
0.21052632	2234.3413
