# Supplementary material for: Fibril formation and ordering of disordered FUS LC driven by hydrophobic interactions
Source: Nat Chem. 2023 May 25;15(8):1146–54. doi: 10.1038/s41557-023-01221-1 (PMC10396963; doi:10.1038/s41557-023-01221-1)
Supplement: Source Data Fig. 3 — Homodyne and heterodyne SFG traces. [file 41557_2023_1221_MOESM4_ESM.zip › Figure3/Figure_3a/Figure_3a_SFG_FUS_CAPS_2-1.csv]

SFG (arb. unit)	IR wavenumber (cm-1)
0.001106195	1600.4861
0	1601.1704
0.001940241	1601.8547
0.000573614	1602.5392
0.000570234	1603.2236
-0.000924556	1603.907
0.000539277	1604.5916
-0.000174338	1605.2762
-0.000674423	1605.9609
0.000811293	1606.6458
0.000985707	1607.3307
0.000962927	1608.0156
0.001451613	1608.7006
-0.000329544	1609.3857
0.000676361	1610.0708
0.00017322	1610.7572
0.000697593	1611.4425
-0.000528914	1612.1279
0.000699545	1612.8132
0.000509684	1613.4988
0.000166058	1614.1855
-0.000973078	1614.8711
0.000461397	1615.5568
0.000748167	1616.2438
0	1616.9296
0.000433338	1617.6167
0.000426197	1618.3026
0.000584539	1618.9886
-0.000151309	1619.6759
-0.000479004	1620.3633
0.000968992	1621.0494
-0.000165453	1621.7369
0.000995851	1622.4233
0.000661048	1623.111
0.000489956	1623.7986
0	1624.4851
0.000599161	1625.173
0	1625.8608
-0.000424809	1626.5488
0.001395673	1627.2356
0.000965251	1627.9237
0.000418293	1628.6119
0	1629.3002
0.002145309	1629.9884
0.00117803	1630.6768
0.0007494	1631.3652
-0.00044484	1632.0537
0.000891266	1632.7423
-0.000145751	1633.4309
0	1634.1196
0.002135839	1634.8083
0.000700869	1635.4972
0	1636.186
0.000549753	1636.8762
0.000681385	1637.5653
0.001359065	1638.2544
0.000684275	1638.9436
0.000836237	1639.634
0.000858861	1640.3234
0.000854944	1641.0127
0.001174053	1641.7034
0.000146671	1642.3928
0.000735944	1643.0836
0.00057929	1643.7733
0.002115357	1644.4642
0.001828925	1645.1541
0.001386963	1645.8451
0.002215453	1646.5349
0.001387155	1647.2262
0.00148268	1647.9175
0.001748722	1648.6075
0.001508503	1649.299
0.001699717	1649.9904
0.001997432	1650.6807
0.001632532	1651.3723
0.001196888	1652.064
0.001185712	1652.7557
0.00148412	1653.4475
0.001781737	1654.1394
0.00072223	1654.8313
0.001846329	1655.5233
0.001521018	1656.2155
0.002191481	1656.9076
0.001325205	1657.5997
0.001443001	1658.292
0.001191422	1658.9844
0.002666311	1659.6768
0.001065105	1660.3693
0.00202977	1661.0619
0.002353267	1661.7545
0.00249066	1662.4484
0.001500068	1663.1411
0.002582223	1663.834
0.002139323	1664.5269
0.002189593	1665.2211
0.002133802	1665.9141
0.002346258	1666.6084
0.002446483	1667.3015
0.00263092	1667.9948
0.003156964	1668.6892
0.003054601	1669.3827
0.00230651	1670.0773
0.000529031	1670.7708
0.002255539	1671.4656
0.002521901	1672.1604
0.001763668	1672.8541
0.003065032	1673.5492
0.001310616	1674.2443
0.001687216	1674.9381
0.002705837	1675.6333
0.001392053	1676.3286
0.002260171	1677.0239
0.001961987	1677.7194
0.001769077	1678.4136
0.002511361	1679.1091
0.002490512	1679.8047
0.00219539	1680.5004
0.001596463	1681.1962
0.003095209	1681.892
0.00199925	1682.5879
0.002157087	1683.2838
0.002807913	1683.9799
0.002132464	1684.6759
0.001736326	1685.3733
0.002211302	1686.0696
0.002176279	1686.7659
0.002953337	1687.4622
0.003624883	1688.1586
0.001616255	1688.8563
0.002058084	1689.553
0.002300173	1690.2495
0.002589759	1690.9475
0.001905896	1691.6443
0.001915479	1692.3411
0.002137006	1693.0393
0.002159309	1693.7362
0.001549833	1694.4344
0.003279073	1695.1316
0.002643374	1695.8301
0.002501137	1696.5273
0.002588924	1697.2258
0.001905189	1697.9244
0.002227172	1698.6219
0.001825234	1699.3207
0.00207087	1700.0195
0.001765537	1700.7172
0.001579779	1701.4161
0.002477701	1702.1151
0.002524296	1702.8142
0.002773576	1703.5134
0.002132999	1704.2126
0.002060856	1704.9108
0.00198066	1705.6101
0.001951556	1706.3096
0.002400823	1707.0092
0.00210503	1707.7086
0.001533071	1708.4083
0.003018542	1709.108
0.00129842	1709.8091
0.002656043	1710.5089
0.002457551	1711.2089
0.002414626	1711.9088
0.003309693	1712.6089
0.002028882	1713.3091
0.002157239	1714.0105
0.002923635	1714.7108
0.001985285	1715.4111
0.002529317	1716.1128
0.002669142	1716.8132
0.001795547	1717.5138
0.001785077	1718.2157
0.002285302	1718.9164
0.002065363	1719.6183
0.002184466	1720.3191
0.001996755	1721.0212
0.002856079	1721.7223
0.00190452	1722.4246
0.002192417	1723.1268
0.002316602	1723.828
0.001695357	1724.5305
0.002307396	1725.233
0.00328989	1725.9344
0.002357028	1726.6371
0.00170337	1727.3398
0.002554745	1728.0427
0.001578053	1728.7444
0.002461538	1729.4473
0.002486325	1730.1504
0.00227244	1730.8534
0.002831767	1731.5566
0.00226124	1732.2599
0.002028123	1732.9631
0.001778629	1733.6665
0.001104057	1734.37
0.003325942	1735.0735
0.00365408	1735.7771
0.001744732	1736.4807
0.002665956	1737.1857
0.001428201	1737.8895
0.003148218	1738.5934
0.002445287	1739.2974
0.001839362	1740.0013
0.002366717	1740.7067
0.002057878	1741.4108
0.001474136	1742.115
0.002100252	1742.8206
0.002422688	1743.5249
0.001692763	1744.2305
0.001408451	1744.9351
0.001539323	1745.6409
0.00135428	1746.3455
0.003095975	1747.0514
0.003147128	1747.7562
0.002218163	1748.4623
0.002842745	1749.1671
0.001034394	1749.8734
0.001838235	1750.5797
0.002950248	1751.2848
0.00195859	1751.9912
0.001139277	1752.6978
0.002364415	1753.4043
0.002846869	1754.111
0.001640567	1754.8164
0.002110023	1755.5232
0.001451168	1756.2301
0.002194266	1756.937
0.001885698	1757.6439
0.002396054	1758.3511
0.000419404	1759.0581
0.002359145	1759.7654
0.001242065	1760.4727
0.002118943	1761.1799
0.001142694	1761.8873
0.001938852	1762.5948
0.002144279	1763.3024
0.001240118	1764.0112
0.001591596	1764.719
0.002651279	1765.4268
0.001212121	1766.1346
0.002701486	1766.8438
0.002912904	1767.5518
0.001999429	1768.2598
0.002257655	1768.9691
0.002440075	1769.6772
0.002744079	1770.3868
0.001034432	1771.0951
0.001851566	1771.8035
0.00191022	1772.5132
0.002144861	1773.223
0.001363094	1773.9316
0.00184874	1774.6415
0.002858584	1775.3503
0.002525678	1776.0603
0.002327902	1776.7705
0.002294706	1777.4795
0.001120538	1778.1897
0.002263907	1778.9
0.002194013	1779.6105
0.002046922	1780.3197
0.00111536	1781.0303
0.001955672	1781.741
0.001835169	1782.4517
0.001215489	1783.1624
0.002776814	1783.8732
0.000536289	1784.5841
0.001586742	1785.2952
0.001050788	1786.0062
0.001399091	1786.7173
0.001724733	1787.4285
0.001025816	1788.1398
0.002225646	1788.8511
0.001864723	1789.5625
0.001890359	1790.2753
0.000856458	1790.9868
0.00280751	1791.6984
0.000705343	1792.4102
0.000722152	1793.1218
0.0003641	1793.835
0.001996733	1794.5469
0.001087745	1795.26
0.001264679	1795.9722
0.001618414	1796.6842
0.001248662	1797.3977
0.00306472	1798.11
0.001433435	1798.8235
0.002145156	1799.5359
0.001476832	1800.2496
0.002778292	1800.9622
0.000576923	1801.676
0.000984834	1802.39
0.001587932	1803.1028
0.001219512	1803.8168
0.003352892	1804.531
0.000204374	1805.2451
0.002268977	1805.9583
0.00141357	1806.6726
0.003517686	1807.387
0.000780488	1808.1016
0.001897533	1808.816
0.001885014	1809.5308
0.002819549	1810.2443
0.000766284	1810.959
0.0009522	1811.6738
0.001186005	1812.3888
0.002827141	1813.1038
0.001439737	1813.8201
0.000632644	1814.5353
0.001904762	1815.2505
0.002764781	1815.9658
0.000648368	1816.6812
0.002156567	1817.3966
0.000854518	1818.1121
0.00233943	1818.8289
0.002292622	1819.5446
0.001894338	1820.2603
0.002742038	1820.9773
0.000212359	1821.6932
0.001074345	1822.4092
0.002391824	1823.1263
0.000898271	1823.8424
0.000679502	1824.5598
0.001643578	1825.2761
0.001172883	1825.9937
0.001648611	1826.71
0.002279982	1827.4277
0.000457457	1828.1442
0.000893057	1828.8621
0.00338295	1829.58
0.003014143	1830.2966
0.001411101	1831.0146
0.001455604	1831.7328
0.003048006	1832.451
0.002047607	1833.1681
0.000801068	1833.8864
0.001611604	1834.6047
0.000814996	1835.3232
0.001927844	1836.0417
0.001651982	1836.7604
0	1837.4791
0.002680247	1838.1979
0.001064113	1838.9167
0.001336541	1839.6356
-0.000270709	1840.3546
0.000532623	1841.0737
0.003018661	1841.7928
0.002299511	1842.5121
0.001714776	1843.2313
0.001198322	1843.9507
0.001789976	1844.67
0.00059988	1845.3909
0.002746414	1846.1104
0.003285544	1846.8301
0.00210463	1847.551
0.000301023	1848.2708
0.001510118	1848.9906
-0.00058309	1849.7118
0.001469724	1850.4318
-0.000296736	1851.1531
0.002984184	1851.8733
0.002136752	1852.5947
0.00412175	1853.3151
-0.000317864	1854.0366
0.000652742	1854.7571
0.001967213	1855.4789
0.002346631	1856.1995
-0.000675676	1856.9213
0.001328021	1857.6433
0.001629195	1858.3641
0.000322477	1859.0862
-0.000316056	1859.8083
0.001295337	1860.5306
0.002223634	1861.2531
-0.000642055	1861.9741
-0.22218543	1862.6967
-0.16202271	1863.4192
-0.04467354	1864.1418
-0.001073729	1864.8646
0.002538071	1865.5874
0.000357143	1866.3102
0.003934192	1867.0331
0.001052262	1867.7561
0.001044932	1868.4791
0.001737922	1869.2023
0.005259467	1869.9255
0.00103484	1870.6501
0.003818119	1871.3734
0.025157232	1872.0969
0.26707625	1872.8204
0.10963455	1873.5439
0.011610487	1874.2689
0.001198083	1874.9926
0.002389486	1875.7164
0	1876.4415
0	1877.1655
0.000779727	1877.8907
-0.000783085	1878.6149
0.002326483	1879.339
-0.001143293	1880.0646
0.001187649	1880.7888
0.003507405	1881.5145
-0.001209677	1882.2402
0.003715937	1882.9647
0.003811944	1883.6906
0.000426076	1884.4165
0.003802281	1885.1412
-0.000425894	1885.8673
0.003841229	1886.5935
-0.001780151	1887.3185
0.00131579	1888.0448
0.001780151	1888.7711
0.000449236	1889.4976
0.000433276	1890.2241
0.003100089	1890.9507
0.000898473	1891.6774
0.000450857	1892.403
0.000930665	1893.1298
0.002407318	1893.8566
0.001901141	1894.5836
0.001474201	1895.3119
0.00245459	1896.0389
0.004840271	1896.7661
-0.000498008	1897.4934
0.000494805	1898.2208
0.000985222	1898.9481
0.001458435	1899.6757
0.000491159	1900.4044
0.006366307	1901.1321
-0.000490196	1901.8597
0.00149328	1902.5875
0.005178664	1903.3167
0.002097535	1904.0446
0	1904.7738
-0.002265006	1905.502
0.002774695	1906.2301
0.001727116	1906.9596
0.007441328	1907.6879
0.002868617	1908.4175
0.002284409	1909.1459
0.003313087	1909.8757
0.006080708	1910.6056
0.005546312	1911.3342
0.003335186	1912.0642
0.005163511	1912.7943
0.001740139	1913.5232
0.000605693	1914.2534
-0.004975124	1914.9836
0.000615764	1915.7128
-0.001883239	1916.4432
0.000640615	1917.1737
0.003261579	1917.9043
0	1918.635
0	1919.3657
0	1920.0966
0.005108557	1920.8274
0.00128123	1921.5585
0.002595717	1922.2894
0.00199071	1923.0205
0.001310616	1923.7517
0.002772003	1924.483
0.004282655	1925.2144
0.006382979	1925.9458
0.001457726	1926.6772
0.001449275	1927.41
0.005847953	1928.1417
-0.002980626	1928.8734
0.005891016	1929.6052
-0.002161383	1930.3383
0.001498127	1931.0702
0.006622517	1931.8022
0.00363901	1932.5355
0.002331002	1933.2677
0	1934
0.003210273	1934.7335
0.005937235	1935.4659
0.000865052	1936.1996
0.004504505	1936.9321
0.005272408	1937.666
0.002692998	1938.3999
0.003341688	1939.1327
-0.000877963	1939.8668
0.009683099	1940.5997
0.002710027	1941.334
-0.000929368	1942.0682
0.007455732	1942.8026
0.006439743	1943.5359
0.003864734	1944.2704
-0.001936109	1945.005
0.007699711	1945.7396
0.004069176	1946.4745
0.005	1947.2092
0.004077472	1947.9442
0.007049345	1948.678
-0.002923977	1949.413
0.004780115	1950.1482
0.006882989	1950.8833
-0.011235955	1951.6199
0.004060914	1952.3552
0	1953.0907
-0.002079002	1953.8262
0.007291667	1954.5618
-0.002185792	1955.2975
0.005376344	1956.0332
0.004444445	1956.7703
0.002298851	1957.5062
0.005760369	1958.2422
0.007954545	1958.9781
0.002314815	1959.7156
-0.003597122	1960.4518
0.01438849	1961.1893
0.004889976	1961.9257
-0.008894537	1962.6621
0.006082725	1963.3998
0.001302083	1964.1364
0.006587615	1964.8743
0	1965.6111
-0.004037685	1966.3491
0.004172462	1967.0873
0.007072136	1967.8242
-0.004126547	1968.5625
0.002836879	1969.2996
0.006868132	1970.038
0.002894356	1970.7765
-0.001470588	1971.5151
0.004297994	1972.2526
-0.013062409	1972.9912
-0.012158055	1973.7301
-0.004739337	1974.469
0.008012821	1975.208
-0.001602564	1975.947
-0.007886435	1976.6862
0.001602564	1977.4241
-0.004724409	1978.1633
-0.001655629	1978.9027
0.001587302	1979.6421
0.004792332	1980.3828
0.01453958	1981.1224
0.006116208	1981.8621
-0.001644737	1982.6018
0.013490725	1983.3417
-0.007220217	1984.0815
0.007130125	1984.8214
0.009276438	1985.5627
0.001949318	1986.3029
-0.005424955	1987.0431
0	1987.7833
0	1988.5249
0.00804829	1989.2654
-0.001937985	1990.0071
0.006342495	1990.7477
0.010330578	1991.4883
0.008213553	1992.2303
0.012170386	1992.9711
-0.004310345	1993.7133
0.004255319	1994.4542
0.010869565	1995.1964
0.004338395	1995.9388
0.002169197	1996.6801
-0.009367681	1997.4225
-0.002358491	1998.1652
0.016949153	1998.9065
0.004672897	1999.6493
0.00486618	2000.3921
0.007246377	2001.1338
0.007594937	2001.8767
0.002409639	2002.6198
0.005	2003.3629
0.007772021	2004.1061
0.015789473	2004.8494
0.02406417	2005.5928
0.005479452	2006.3362
-0.01058201	2007.0785
0.007792208	2007.822
0.002949853	2008.567
0.005633803	2009.3108
-0.002762431	2010.0546
-0.002832861	2010.7985
0.039660055	2011.5425
-0.009463723	2012.2865
-0.006042296	2013.0306
0.020833334	2013.7748
0.009259259	2014.5204
0	2015.2648
0.012738854	2016.0092
0.003355705	2016.7537
0.019867551	2017.4995
0.013071896	2018.2443
0.016666668	2018.9902
0.003194888	2019.7351
-0.016233766	2020.48
0.006896552	2021.2262
-0.003546099	2021.9712
0	2022.7177
0.017064847	2023.4629
-0.007142857	2024.2094
-0.003745318	2024.9547
-0.019157087	2025.7014
0.034482758	2026.4482
-0.004	2027.1938
0.019841271	2027.9408
0.015686275	2028.6879
0.016666668	2029.4349
-0.003861004	2030.1808
0.019379845	2030.9281
0.003952569	2031.6754
-0.007843138	2032.4227
0.023166023	2033.1703
-0.013274336	2033.9165
0	2034.6642
0.017167382	2035.4119
-0.023148147	2036.1597
0	2036.9076
-0.038793102	2037.6555
0.004716981	2038.4036
0.004291846	2039.1516
0.004587156	2039.8999
0.013761468	2040.6494
0	2041.3977
0.009302326	2042.146
0	2042.8945
-0.03125	2043.6431
-0.004830918	2044.3931
0	2045.1416
-0.010526316	2045.8906
0	2046.6394
0.03763441	2047.3896
0.005813954	2048.1387
-0.027173912	2048.8892
-0.005586592	2049.6382
0.010695187	2050.3877
0.021978023	2051.1382
-0.01764706	2051.8877
-0.012578616	2052.6382
0.028409092	2053.3879
0	2054.1387
0.00625	2054.8899
-0.006097561	2055.6396
-0.025641026	2056.3909
-0.006896552	2057.1406
0.019480519	2057.8921
-0.012820513	2058.6436
0.01369863	2059.395
0.038709678	2060.1453
-0.006896552	2060.897
0.021739131	2061.6484
0	2062.4004
0.024390243	2063.1523
0.021428572	2063.9043
0	2064.6562
0.021276595	2065.4082
-0.042735044	2066.1592
0.02112676	2066.9116
-0.015384615	2067.665
0.032786883	2068.4175
0.040322579	2069.1699
0.028301887	2069.9226
0.03539823	2070.6753
-0.05172414	2071.428
0.065040648	2072.1807
0.057377048	2072.9336
-0.018018018	2073.688
-0.5714286	2074.4409
-7.784483	2075.1938
-0.56880736	2075.9473
-0.06122449	2076.7017
0.050000001	2077.4551
-0.010526316	2078.2085
-0.02020202	2078.9634
0.030612245	2079.7168
-0.03846154	2080.4719
-0.00952381	2081.2256
0.067961164	2081.9807
-0.009615385	2082.7346
0	2083.4897
0.027272727	2084.2439
-0.022988506	2084.9995
0.021505376	2085.7549
-0.072164945	2086.5093
0.011235955	2087.2646
0	2088.0205
0.073684208	2088.7749
0.024390243	2089.5308
-0.01	2090.2869
-0.024691358	2091.043
0	2091.7979
-0.025641026	2092.554
-0.048192769	2093.3103
0.064102568	2094.0667
0.090909094	2094.8232
-0.036144577	2095.5796
0	2096.3362
-0.014705882	2097.0928
0.068965517	2097.8496
0.013888889	2098.6064
0	2099.3633
-0.10294118	2100.1204
0.05952381	2100.8774
0.05882353	2101.6348
0.055555556	2102.3931
0.074626863	2103.1504
0.015151516	2103.9077
0.016949153	2104.6653
0.029411765	2105.4229
0.014084507	2106.1816
-0.015151516	2106.9395
0.1	2107.6973
-0.03125	2108.4565
-0.037037037	2109.2144
-0.12903225	2109.9736
-0.048387095	2110.7319
-0.049180329	2111.4912
-0.06779661	2112.2495
-0.016129032	2113.009
0.036363635	2113.7676
0.15517241	2114.5273
-0.039215688	2115.2859
0.039215688	2116.0459
0.09259259	2116.8059
0.13461539	2117.5647
0	2118.325
0.075471699	2119.0852
0.18000001	2119.8442
0.096153848	2120.6047
-0.096153848	2121.3652
0.1627907	2122.1257
0.04255319	2122.8865
0.18000001	2123.6458
0.15217391	2124.4067
0	2125.1675
0.04255319	2125.9285
0.090909094	2126.6895
0.071428575	2127.4507
0.022727273	2128.2119
0.025641026	2128.9731
0.06122449	2129.7346
0.11363637	2130.4961
-0.022222223	2131.2576
-0.051282052	2132.0205
-0.025	2132.7822
-0.057692308	2133.5439
0.025	2134.3059
0.051282052	2135.0679
-0.10869565	2135.8311
0.021739131	2136.5933
0.14285715	2137.3552
-0.025641026	2138.1189
-0.02631579	2138.8811
0.1	2139.6436
-0.11764706	2140.4075
0.046511628	2141.1699
0.097560972	2141.9338
-0.05882353	2142.6968
0.12903225	2143.4607
0	2144.2236
0	2144.988
0.052631579	2145.751
0.096774191	2146.5154
-0.0625	2147.28
0.11428571	2148.0432
-0.12195122	2148.8079
-0.030303031	2149.5728
0.044444446	2150.3362
0.17073171	2151.1011
0.23076923	2151.866
0.14285715	2152.6311
-0.10810811	2153.3962
0.24137931	2154.1602
0.071428575	2154.9255
0.31034482	2155.6909
-0.1875	2156.4563
0.096774191	2157.2219
-0.1875	2157.9875
0.26923078	2158.7534
0.27272728	2159.519
-0.14285715	2160.2849
0.033333335	2161.051
0.2962963	2161.8169
-0.2857143	2162.583
0.16129032	2163.3506
0.033333335	2164.1169
0	2164.8833
0.26086956	2165.6497
0	2166.4163
-0.06666667	2167.1841
0.11538462	2167.9507
-0.041666668	2168.7175
-0.13333334	2169.4856
0.06666667	2170.2524
-0.2857143	2171.0195
0.074074075	2171.7878
-0.26086956	2172.5552
0.079999998	2173.3237
0.041666668	2174.0911
0	2174.8596
0.13636364	2175.6272
0.45454547	2176.396
0.17857143	2177.1636
-0.14285715	2177.9326
-0.14814815	2178.7019
0.26086956	2179.4697
-0.22727273	2180.239
0.2631579	2181.0083
0.19047619	2181.7764
0	2182.5459
0.05882353	2183.3157
0.18518518	2184.0852
0.31999999	2184.855
0	2185.6248
0	2186.3936
0.18518518	2187.1636
-0.31818181	2187.9336
0.12	2188.7036
-0.050000001	2189.4739
-0.22222222	2190.2444
0.29411766	2191.0146
0.21052632	2191.7852
0.25	2192.5557
-0.23076923	2193.3264
0.23529412	2194.0984
0.083333336	2194.8691
0.2857143	2195.6401
0.13333334	2196.4111
0.1	2197.1821
0.055555556	2197.9546
0.34999999	2198.7258
-0.039999999	2199.4971
-0.045454547	2200.2686
-0.11764706	2201.0413
0.31578946	2201.8127
-0.11764706	2202.5857
-0.33333334	2203.3574
0.31818181	2204.1294
0.17391305	2204.9026
-0.23529412	2205.6743
-0.19047619	2206.4478
0.043478262	2207.22
0.2631579	2207.9934
0.29411766	2208.7671
0	2209.5393
0.30769232	2210.313
0.055555556	2211.0857
-0.21052632	2211.8596
0.33333334	2212.6335
0.0625	2213.4077
0.13333334	2214.1804
-0.21428572	2214.9546
-0.35714287	2215.729
0.13043478	2216.5034
0.13333334	2217.2778
-0.31578946	2218.0525
-5.647059	2218.8259
-96.5625	2219.6006
-9.6923075	2220.3752
-0.34999999	2221.1501
0	2221.9253
0.375	2222.7002
0.125	2223.4753
0.55555558	2224.2507
0.29411766	2225.0273
0.2631579	2225.8027
0.35714287	2226.5781
0.33333334	2227.3538
0.14285715	2228.1294
0.10526316	2228.905
0.38461539	2229.6821
-0.125	2230.458
0	2231.2339
0	2232.0115
-0.14285715	2232.7876
0.07692308	2233.5637
0.21052632	2234.3413
