# Supplementary material for: Fibril formation and ordering of disordered FUS LC driven by hydrophobic interactions
Source: Nat Chem. 2023 May 25;15(8):1146–54. doi: 10.1038/s41557-023-01221-1 (PMC10396963; doi:10.1038/s41557-023-01221-1)
Supplement: Source Data Fig. 3 — Homodyne and heterodyne SFG traces. [file 41557_2023_1221_MOESM4_ESM.zip › Figure3/Figure_3a/Figure_3a_SFG_FUS_CAPS_2-2.csv]

SFG (arb. unit)	IR wavenumber (cm-1)
0.002028024	1600.4861
-0.000569476	1601.1704
0.001358168	1601.8547
0	1602.5392
-0.000190078	1603.2236
-0.00147929	1603.907
-0.000179759	1604.5916
0.000174338	1605.2762
-0.000337211	1605.9609
0.001784845	1606.6458
0.001149992	1607.3307
0.000802439	1608.0156
0.001451613	1608.7006
0.000823859	1609.3857
0.000845451	1610.0708
0	1610.7572
0.000348797	1611.4425
0.000705219	1612.1279
0.001399091	1612.8132
0.001529052	1613.4988
0.00149452	1614.1855
0.000973078	1614.8711
0.000461397	1615.5568
0.0008978	1616.2438
0.001756183	1616.9296
0.001444461	1617.6167
0.000852394	1618.3026
0.001607482	1618.9886
0.001815706	1619.6759
0.001117675	1620.3633
0.001614987	1621.0494
0.00099272	1621.7369
0.002157676	1622.4233
0.001487357	1623.111
0.001469868	1623.7986
0.001424727	1624.4851
0.001497903	1625.173
0.001468429	1625.8608
0.00240725	1626.5488
0.003349616	1627.2356
0.003585218	1627.9237
0.001115449	1628.6119
0.001824561	1629.3002
0.003718535	1629.9884
0.002650567	1630.6768
0.002398082	1631.3652
0.002669039	1632.0537
0.003862151	1632.7423
0.002915027	1633.4309
0.002993159	1634.1196
0.003274954	1634.8083
0.003784693	1635.4972
0.00306834	1636.186
0.003985706	1636.8762
0.002044154	1637.5653
0.003533569	1638.2544
0.004105652	1638.9436
0.003205575	1639.634
0.004723733	1640.3234
0.003562269	1641.0127
0.006017024	1641.7034
0.002933412	1642.3928
0.003826906	1643.0836
0.00333092	1643.7733
0.005217882	1644.4642
0.005346089	1645.1541
0.004022191	1645.8451
0.006230961	1646.5349
0.004716327	1647.2262
0.005391562	1647.9175
0.005380684	1648.6075
0.005074054	1649.299
0.005807365	1649.9904
0.006277643	1650.6807
0.004897596	1651.3723
0.004338719	1652.064
0.004001779	1652.7557
0.004897596	1653.4475
0.00549369	1654.1394
0.003900043	1654.8313
0.004260758	1655.5233
0.005392699	1656.2155
0.005341734	1656.9076
0.00477074	1657.5997
0.003804277	1658.292
0.004103786	1658.9844
0.005199307	1659.6768
0.003994142	1660.3693
0.003924222	1661.0619
0.005121816	1661.7545
0.00511969	1662.4484
0.003954725	1663.1411
0.004484914	1663.834
0.004011232	1664.5269
0.005667182	1665.2211
0.003765533	1665.9141
0.003704618	1666.6084
0.004281346	1667.3015
0.004384866	1667.9948
0.00441975	1668.6892
0.004709177	1669.3827
0.004228601	1670.0773
0.003306441	1670.7708
0.003051612	1671.4656
0.003849217	1672.1604
0.003120336	1672.8541
0.005463753	1673.5492
0.00327654	1674.2443
0.004412719	1674.9381
0.003478933	1675.6333
0.002910656	1676.3286
0.003515821	1677.0239
0.004046597	1677.7194
0.003891968	1678.4136
0.003946425	1679.1091
0.002727704	1679.8047
0.002927186	1680.5004
0.002947317	1681.1962
0.002723784	1681.892
0.002748969	1682.5879
0.003806624	1683.2838
0.003190811	1683.9799
0.002759659	1684.6759
0.003100583	1685.3733
0.002948403	1686.0696
0.002901705	1686.7659
0.003307738	1687.4622
0.00339102	1688.1586
0.002193489	1688.8563
0.002172422	1689.553
0.002875216	1690.2495
0.002354326	1690.9475
0.003097082	1691.6443
0.001676045	1692.3411
0.002611896	1693.0393
0.002039347	1693.7362
0.002503577	1694.4344
0.002459304	1695.1316
0.002068728	1695.8301
0.002046385	1696.5273
0.001800991	1697.2258
0.002465538	1697.9244
0.002672606	1698.6219
0.002053388	1699.3207
0.002991256	1700.0195
0.001530132	1700.7172
0.002430429	1701.4161
0.001982161	1702.1151
0.002145652	1702.8142
0.001891074	1703.5134
0.002760351	1704.2126
0.00230331	1704.9108
0.001631131	1705.6101
0.00264034	1706.3096
0.001943524	1707.0092
0.002326612	1707.7086
0.002299606	1708.4083
0.002371712	1709.108
0.001623025	1709.8091
0.002324037	1710.5089
0.002234138	1711.2089
0.002989537	1711.9088
0.002364066	1712.6089
0.001551498	1713.3091
0.003116012	1714.0105
0.002689744	1714.7108
0.001051034	1715.4111
0.002299379	1716.1128
0.002437043	1716.8132
0.00227436	1717.5138
0.002023087	1718.2157
0.001683907	1718.9164
0.002308347	1719.6183
0.003519418	1720.3191
0.00224635	1721.0212
0.003476965	1721.7223
0.002920264	1722.4246
0.001934485	1723.1268
0.002445302	1723.828
0.002347418	1724.5305
0.00294834	1725.233
0.003416424	1725.9344
0.00272919	1726.6371
0.001460032	1727.3398
0.002798053	1728.0427
0.001942219	1728.7444
0.002092308	1729.4473
0.00198906	1730.1504
0.000883727	1730.8534
0.003089201	1731.5566
0.003192338	1732.2599
0.002568956	1732.9631
0.001368176	1733.6665
0.001932101	1734.37
0.002494457	1735.0735
0.002706726	1735.7771
0.002013153	1736.4807
0.003065849	1737.1857
0.002337055	1737.8895
0.002266717	1738.5934
0.002200758	1739.2974
0.002084611	1740.0013
0.001743896	1740.7067
0.002186495	1741.4108
0.000938086	1742.115
0.001260151	1742.8206
0.002280177	1743.5249
0.001974891	1744.2305
0.001971831	1744.9351
0.001959138	1745.6409
0.002302275	1746.3455
0.002153722	1747.0514
0.002884868	1747.7562
0.002218163	1748.4623
0.001938235	1749.1671
0.00168089	1749.8734
0.001181723	1750.5797
0.002547942	1751.2848
0.001818691	1751.9912
0.001993734	1752.6978
0.00221664	1753.4043
0.001798022	1754.111
0.00119314	1754.8164
0.001959307	1755.5232
0.001451168	1756.2301
0.00234055	1756.937
0.000870322	1757.6439
0.003100775	1758.3511
0.000699007	1759.0581
0.000971413	1759.7654
0.000552029	1760.4727
0.002401469	1761.1799
0.001428367	1761.8873
0.00059657	1762.5948
0.002450605	1763.3024
0.002015191	1764.0112
0.002705714	1764.719
0.002183406	1765.4268
0.001363636	1766.1346
0.001951073	1766.8438
0.002621614	1767.5518
0.001428163	1768.2598
0.002398758	1768.9691
0.000861203	1769.6772
0.002599653	1770.3868
0.000591104	1771.0951
0.001388675	1771.8035
0.00127348	1772.5132
0.00230985	1773.223
0.001022321	1773.9316
0.002521009	1774.6415
0.00168152	1775.3503
0.002188921	1776.0603
0.002660459	1776.7705
0.00131126	1777.4795
0.001120538	1778.1897
0.001617076	1778.9
0.001410437	1779.6105
0.001732011	1780.3197
0.001752709	1781.0303
0.002118644	1781.741
0.001501502	1782.4517
0.00138913	1783.1624
0.001909059	1783.8732
0.002323919	1784.5841
0.00229196	1785.2952
0.00122592	1786.0062
0.001224204	1786.7173
0.001207313	1787.4285
0.001880663	1788.1398
0.000684814	1788.8511
0.000678081	1789.5625
0.000859254	1790.2753
0.000171292	1790.9868
0.002105633	1791.6984
0.002645036	1792.4102
0.001444304	1793.1218
0.00018205	1793.835
0.000181521	1794.5469
0.000906454	1795.26
0.000542005	1795.9722
0.000539471	1796.6842
0.001783803	1797.3977
0.001802776	1798.11
0.000716717	1798.8235
0.000893815	1799.5359
0.00184604	1800.2496
0.002037414	1800.9622
0.001346154	1801.676
0.0011818	1802.39
0.000793966	1803.1028
0.00101626	1803.8168
0.00146689	1804.531
0.000204374	1805.2451
0.001443894	1805.9583
0.000403877	1806.6726
0.00195427	1807.387
0.002146341	1808.1016
0.001518027	1808.816
0.001885014	1809.5308
0.002443609	1810.2443
0.000766284	1810.959
0.001523519	1811.6738
0.00158134	1812.3888
0.002625202	1813.1038
0.001028383	1813.8201
0	1814.5353
-0.000846561	1815.2505
0.002126755	1815.9658
-0.000864491	1816.6812
0.00129394	1817.3966
0.002349925	1818.1121
0.001063377	1818.8289
-0.000625261	1819.5446
0.00210482	1820.2603
0.002742038	1820.9773
-0.000849437	1821.6932
0.000429738	1822.4092
0.000652316	1823.1263
0.000898271	1823.8424
0	1824.5598
0.001643578	1825.2761
0.001642036	1825.9937
0.000706547	1826.71
0.001823985	1827.4277
-0.000228728	1828.1442
-0.000446528	1828.8621
0.00157871	1829.58
0.003477858	1830.2966
0.002116651	1831.0146
-0.000485201	1831.7328
0.002032004	1832.451
0.000511902	1833.1681
0.001335114	1833.8864
0.000805802	1834.6047
0.000543331	1835.3232
0.001101625	1836.0417
0.001376652	1836.7604
0.001085776	1837.4791
0.001608148	1838.1979
0.000266028	1838.9167
0.001336541	1839.6356
-0.000541419	1840.3546
0	1841.0737
0.000823271	1841.7928
0.002012072	1842.5121
0.002286368	1843.2313
0.001797484	1843.9507
0.000298329	1844.67
0.00089982	1845.3909
0.004577357	1846.1104
0.000298686	1846.8301
0.001803969	1847.551
0	1848.2708
-0.001208094	1848.9906
0.000291545	1849.7118
0.002057613	1850.4318
0.000890208	1851.1531
0.000298418	1851.8733
0.002442003	1852.5947
0.002536462	1853.3151
0	1854.0366
0	1854.7571
0	1855.4789
-0.000670466	1856.1995
-0.001013514	1856.9213
-0.000664011	1857.6433
0.000977517	1858.3641
0.00193486	1859.0862
-0.001580278	1859.8083
0.003562176	1860.5306
0.000952986	1861.2531
-0.000642055	1861.9741
-0.22384106	1862.6967
-0.16443068	1863.4192
-0.043986253	1864.1418
-0.003221188	1864.8646
0.001087745	1865.5874
0.001785714	1866.3102
0.001788269	1867.0331
0.001403017	1867.7561
0.001393243	1868.4791
0.001042753	1869.2023
0.00315568	1869.9255
-0.000344947	1870.6501
0.000347102	1871.3734
-0.000698812	1872.0969
0.00325262	1872.8204
0.00147656	1873.5439
0.001498127	1874.2689
-0.001996805	1874.9926
0.001991238	1875.7164
-0.00156189	1876.4415
-0.000401929	1877.1655
0.000389864	1877.8907
0.001174628	1878.6149
0.001163242	1879.339
0.000381098	1880.0646
-0.001187649	1880.7888
0.00233827	1881.5145
0.000403226	1882.2402
0.002890173	1882.9647
0.000423549	1883.6906
0.002982531	1884.4165
0.001267427	1885.1412
-0.002129472	1885.8673
0.000853607	1886.5935
0.001335114	1887.3185
0.000877193	1888.0448
0.001335114	1888.7711
-0.000449236	1889.4976
-0.000866551	1890.2241
0.003542958	1890.9507
0.000898473	1891.6774
0.00135257	1892.403
-0.002326664	1893.1298
0.002888782	1893.8566
0.001901141	1894.5836
0.0004914	1895.3119
0.000490918	1896.0389
0.002904163	1896.7661
0.001494024	1897.4934
-0.001979218	1898.2208
-0.000985222	1898.9481
0.002430724	1899.6757
0.000491159	1900.4044
0.001469148	1901.1321
0.000490196	1901.8597
0.00099552	1902.5875
0.004660797	1903.3167
0.002621919	1904.0446
0.004398021	1904.7738
-0.002831257	1905.502
-0.001109878	1906.2301
-0.002302821	1906.9596
0.00171723	1907.6879
0.00172117	1908.4175
0.001142205	1909.1459
0.006073992	1909.8757
0.00331675	1910.6056
0.002773156	1911.3342
0.001111729	1912.0642
0.000573723	1912.7943
0.002900232	1913.5232
-0.000605693	1914.2534
-0.001865672	1914.9836
0.001847291	1915.7128
0.003138732	1916.4432
0.000640615	1917.1737
0.005870841	1917.9043
0.001282051	1918.635
0.003880983	1919.3657
-0.003795066	1920.0966
0.002554278	1920.8274
-0.000640615	1921.5585
0.000648929	1922.2894
-0.00530856	1923.0205
0.003931848	1923.7517
-0.000693001	1924.483
0.000713776	1925.2144
0.00070922	1925.9458
-0.000728863	1926.6772
0.003623189	1927.41
0.004385965	1928.1417
-0.003725783	1928.8734
0.002945508	1929.6052
-0.005043228	1930.3383
0.003745318	1931.0702
0.004415011	1931.8022
0.00363901	1932.5355
-0.000777001	1933.2677
0.000794913	1934
0.006420546	1934.7335
0.001696353	1935.4659
0	1936.1996
0.002702703	1936.9321
0	1937.666
0	1938.3999
0.000835422	1939.1327
0.006145742	1939.8668
0.00528169	1940.5997
0.00361337	1941.334
0.005576208	1942.0682
0.005591799	1942.8026
0.003679853	1943.5359
0	1944.2704
0.001936109	1945.005
0.001924928	1945.7396
0.011190234	1946.4745
0.001	1947.2092
0.003058104	1947.9442
0.004028197	1948.678
-0.001949318	1949.413
0.004780115	1950.1482
0.004916421	1950.8833
-0.007150153	1951.6199
0.005076142	1952.3552
0.00408998	1953.0907
-0.006237006	1953.8262
-0.001041667	1954.5618
0.010928961	1955.2975
0.005376344	1956.0332
-0.005555556	1956.7703
0.002298851	1957.5062
0.004608295	1958.2422
0.004545454	1958.9781
-0.001157407	1959.7156
0.003597122	1960.4518
0.011990407	1961.1893
0.002444988	1961.9257
-0.002541296	1962.6621
-0.003649635	1963.3998
-0.001302083	1964.1364
-0.002635046	1964.8743
0.003984064	1965.6111
0	1966.3491
0.004172462	1967.0873
0.002828854	1967.8242
0.005502063	1968.5625
0.009929078	1969.2996
-0.004120879	1970.038
0.00723589	1970.7765
0.001470588	1971.5151
0.00286533	1972.2526
-0.005805515	1972.9912
-0.006079027	1973.7301
0.001579779	1974.469
0.008012821	1975.208
0.004807693	1975.947
-0.004731861	1976.6862
0.001602564	1977.4241
-0.001574803	1978.1633
-0.009933775	1978.9027
-0.003174603	1979.6421
0.004792332	1980.3828
0.011308562	1981.1224
0.006116208	1981.8621
0	1982.6018
0.006745363	1983.3417
-0.010830325	1984.0815
-0.001782531	1984.8214
-0.005565863	1985.5627
0.009746589	1986.3029
0	1987.0431
-0.009708738	1987.7833
0.009765625	1988.5249
0.014084507	1989.2654
0.009689922	1990.0071
0.002114165	1990.7477
0.010330578	1991.4883
0.004106776	1992.2303
0.00811359	1992.9711
0	1993.7133
0.004255319	1994.4542
-0.004347826	1995.1964
0.023861172	1995.9388
-0.00867679	1996.6801
-0.009367681	1997.4225
-0.009433962	1998.1652
0.007263923	1998.9065
0.002336449	1999.6493
-0.00729927	2000.3921
0.004830918	2001.1338
-0.007594937	2001.8767
0.019277109	2002.6198
0.005	2003.3629
0.005181347	2004.1061
0.013157895	2004.8494
0.002673797	2005.5928
0.005479452	2006.3362
-0.007936508	2007.0785
0.007792208	2007.822
-0.01179941	2008.567
0.005633803	2009.3108
0.005524862	2010.0546
-0.005665722	2010.7985
0.022662889	2011.5425
0.012618297	2012.2865
-0.003021148	2013.0306
0	2013.7748
0.00617284	2014.5204
0.012539185	2015.2648
-0.00955414	2016.0092
0.016778523	2016.7537
0.033112582	2017.4995
0	2018.2443
0.003333333	2018.9902
0.012779552	2019.7351
0	2020.48
0.006896552	2021.2262
-0.010638298	2021.9712
0.010676157	2022.7177
0	2023.4629
-0.003571429	2024.2094
0.014981274	2024.9547
-0.01532567	2025.7014
0.022988506	2026.4482
0	2027.1938
-0.003968254	2027.9408
-0.003921569	2028.6879
-0.016666668	2029.4349
0.003861004	2030.1808
0.007751938	2030.9281
0.031620555	2031.6754
0	2032.4227
0.003861004	2033.1703
0.004424779	2033.9165
-0.024096385	2034.6642
0	2035.4119
-0.032407407	2036.1597
-0.022421524	2036.9076
-0.012931035	2037.6555
0.014150944	2038.4036
0.004291846	2039.1516
-0.004587156	2039.8999
-0.013761468	2040.6494
-0.00952381	2041.3977
0	2042.146
-0.00952381	2042.8945
-0.015625	2043.6431
-0.004830918	2044.3931
-0.005376344	2045.1416
-0.021052632	2045.8906
-0.005555556	2046.6394
0.026881721	2047.3896
0	2048.1387
-0.021739131	2048.8892
0.022346368	2049.6382
0	2050.3877
0.027472528	2051.1382
-0.005882353	2051.8877
-0.025157232	2052.6382
0.005681818	2053.3879
0.051612902	2054.1387
0	2054.8899
-0.006097561	2055.6396
-0.01923077	2056.3909
0.020689655	2057.1406
0.025974026	2057.8921
-0.006410257	2058.6436
-0.01369863	2059.395
0.025806451	2060.1453
-0.034482758	2060.897
0.043478262	2061.6484
0.019736841	2062.4004
0	2063.1523
0	2063.9043
-0.013605442	2064.6562
0.014184397	2065.4082
-0.025641026	2066.1592
-0.007042253	2066.9116
-0.030769231	2067.665
0.016393442	2068.4175
0.008064516	2069.1699
-0.018867925	2069.9226
0.07079646	2070.6753
-0.043103449	2071.428
0.040650405	2072.1807
0.057377048	2072.9336
0	2073.688
-0.52678573	2074.4409
-7.75	2075.1938
-0.55045873	2075.9473
-0.030612245	2076.7017
0	2077.4551
-0.042105265	2078.2085
0.01010101	2078.9634
-0.081632651	2079.7168
0.057692308	2080.4719
-0.028571429	2081.2256
0.048543688	2081.9807
-0.01923077	2082.7346
0.022222223	2083.4897
-0.027272727	2084.2439
-0.022988506	2084.9995
0.11827957	2085.7549
-0.020618556	2086.5093
0.02247191	2087.2646
0.039999999	2088.0205
0.042105265	2088.7749
0.024390243	2089.5308
0.039999999	2090.2869
-0.037037037	2091.043
-0.053763442	2091.7979
-0.012820513	2092.554
-0.036144577	2093.3103
0	2094.0667
0.045454547	2094.8232
-0.060240965	2095.5796
-0.013888889	2096.3362
0.029411765	2097.0928
0.057471264	2097.8496
0	2098.6064
0.051948052	2099.3633
0.014705882	2100.1204
0.095238097	2100.8774
0	2101.6348
0.027777778	2102.3931
0.044776119	2103.1504
-0.075757578	2103.9077
0.016949153	2104.6653
0.13235295	2105.4229
0.028169014	2106.1816
0.030303031	2106.9395
0.014285714	2107.6973
-0.171875	2108.4565
-0.037037037	2109.2144
-0.064516127	2109.9736
-0.080645159	2110.7319
0	2111.4912
0.050847456	2112.2495
0.048387095	2113.009
0.036363635	2113.7676
0.086206898	2114.5273
-0.019607844	2115.2859
0.078431375	2116.0459
0.09259259	2116.8059
0	2117.5647
-0.095238097	2118.325
-0.018867925	2119.0852
0.14	2119.8442
0.1923077	2120.6047
-0.03846154	2121.3652
0.13953489	2122.1257
0.08510638	2122.8865
0.059999999	2123.6458
0.021739131	2124.4067
0.19512194	2125.1675
0.063829787	2125.9285
0.06818182	2126.6895
-0.095238097	2127.4507
-0.11363637	2128.2119
0.12820514	2128.9731
0.040816326	2129.7346
0.045454547	2130.4961
0.088888891	2131.2576
0	2132.0205
0.075000003	2132.7822
-0.03846154	2133.5439
-0.1	2134.3059
-0.1025641	2135.0679
-0.043478262	2135.8311
-0.021739131	2136.5933
0	2137.3552
0.025641026	2138.1189
0.078947365	2138.8811
0.22499999	2139.6436
-0.17647059	2140.4075
0	2141.1699
0.097560972	2141.9338
-0.11764706	2142.6968
0.19354838	2143.4607
0.15151516	2144.2236
0.081081077	2144.988
-0.02631579	2145.751
0	2146.5154
0.09375	2147.28
0.11428571	2148.0432
-0.073170729	2148.8079
-0.060606062	2149.5728
0.17777778	2150.3362
0.14634146	2151.1011
0.17948718	2151.866
0.085714288	2152.6311
0	2153.3962
0	2154.1602
0.10714286	2154.9255
0.10344828	2155.6909
-0.1875	2156.4563
-0.032258064	2157.2219
-0.0625	2157.9875
0.26923078	2158.7534
0.090909094	2159.519
-0.25	2160.2849
-0.1	2161.051
0.25925925	2161.8169
-0.17857143	2162.583
0.16129032	2163.3506
0.1	2164.1169
-0.032258064	2164.8833
0.043478262	2165.6497
-0.125	2166.4163
0.13333334	2167.1841
-0.07692308	2167.9507
0.083333336	2168.7175
-0.13333334	2169.4856
0	2170.2524
-0.2857143	2171.0195
0.074074075	2171.7878
0.086956523	2172.5552
0.12	2173.3237
-0.083333336	2174.0911
-0.045454547	2174.8596
0.045454547	2175.6272
0.40909091	2176.396
0.10714286	2177.1636
-0.095238097	2177.9326
0.074074075	2178.7019
0.086956523	2179.4697
0	2180.239
0.10526316	2181.0083
0	2181.7764
-0.16	2182.5459
0.17647059	2183.3157
0.11111111	2184.0852
0.23999999	2184.855
-0.2	2185.6248
0.15000001	2186.3936
0.074074075	2187.1636
-0.18181819	2187.9336
0.40000001	2188.7036
-0.2	2189.4739
0.055555556	2190.2444
-0.29411766	2191.0146
0.21052632	2191.7852
0.30000001	2192.5557
-0.11538462	2193.3264
-0.17647059	2194.0984
0.16666667	2194.8691
0.047619049	2195.6401
0.13333334	2196.4111
0.2	2197.1821
0.3888889	2197.9546
0.30000001	2198.7258
-0.079999998	2199.4971
0.22727273	2200.2686
0.41176471	2201.0413
0.21052632	2201.8127
0.11764706	2202.5857
-0.22222222	2203.3574
0.27272728	2204.1294
0	2204.9026
0.11764706	2205.6743
-0.095238097	2206.4478
0.086956523	2207.22
-0.15789473	2207.9934
0.23529412	2208.7671
0	2209.5393
0.07692308	2210.313
0.055555556	2211.0857
-0.15789473	2211.8596
0.33333334	2212.6335
-0.1875	2213.4077
0	2214.1804
-0.35714287	2214.9546
-0.35714287	2215.729
0.043478262	2216.5034
0.13333334	2217.2778
-0.15789473	2218.0525
-6.0588236	2218.8259
-97.0625	2219.6006
-9.5384617	2220.3752
-0.55000001	2221.1501
-0.095238097	2221.9253
0	2222.7002
-0.3125	2223.4753
0.5	2224.2507
0.35294119	2225.0273
0.10526316	2225.8027
-0.071428575	2226.5781
0.5	2227.3538
0	2228.1294
0	2228.905
0.23076923	2229.6821
-0.125	2230.458
0.25	2231.2339
-0.33333334	2232.0115
-0.64285713	2232.7876
-0.23076923	2233.5637
-0.052631579	2234.3413
