# Supplementary material for: Fibril formation and ordering of disordered FUS LC driven by hydrophobic interactions
Source: Nat Chem. 2023 May 25;15(8):1146–54. doi: 10.1038/s41557-023-01221-1 (PMC10396963; doi:10.1038/s41557-023-01221-1)
Supplement: Source Data Fig. 3 — Homodyne and heterodyne SFG traces. [file 41557_2023_1221_MOESM4_ESM.zip › Figure3/Figure_3a/Figure_3a_SFG_FUS_CAPS_2-3.csv]

SFG (arb. unit)	IR wavenumber (cm-1)
0.001474926	1600.4861
0.000189825	1601.1704
0.001746217	1601.8547
0.001529637	1602.5392
0.000380156	1603.2236
0	1603.907
0.001258314	1604.5916
0.000348675	1605.2762
0	1605.9609
0.001622586	1606.6458
0.001314276	1607.3307
0.000641952	1608.0156
0.002580645	1608.7006
0.001153403	1609.3857
0.001521813	1610.0708
0.001212541	1610.7572
0.001918382	1611.4425
0.002115656	1612.1279
0.002448409	1612.8132
0.000849473	1613.4988
0.002490867	1614.1855
0.002108336	1614.8711
0.002460781	1615.5568
0.002394134	1616.2438
0.002780624	1616.9296
0.003033367	1617.6167
0.002557182	1618.3026
0.002192021	1618.9886
0.004085338	1619.6759
0.002874022	1620.3633
0.004521964	1621.0494
0.002812707	1621.7369
0.003817427	1622.4233
0.003635763	1623.111
0.002286461	1623.7986
0.003640969	1624.4851
0.003445177	1625.173
0.003230543	1625.8608
0.004672897	1626.5488
0.004605722	1627.2356
0.004964148	1627.9237
0.004322365	1628.6119
0.003929825	1629.3002
0.006149886	1629.9884
0.004859373	1630.6768
0.004496403	1631.3652
0.005041518	1632.0537
0.005644682	1632.7423
0.004809795	1633.4309
0.006698974	1634.1196
0.006834686	1634.8083
0.005606953	1635.4972
0.007810321	1636.186
0.006459593	1636.8762
0.0070864	1637.5653
0.008562109	1638.2544
0.007390174	1638.9436
0.007665505	1639.634
0.007729745	1640.3234
0.008549444	1641.0127
0.008511887	1641.7034
0.006746847	1642.3928
0.007653812	1643.0836
0.007675597	1643.7733
0.01029474	1644.4642
0.006893641	1645.1541
0.008321775	1645.8451
0.008723346	1646.5349
0.007490637	1647.2262
0.009435234	1647.9175
0.008340059	1648.6075
0.007953922	1649.299
0.008923513	1649.9904
0.00770438	1650.6807
0.008607895	1651.3723
0.009126272	1652.064
0.008448199	1652.7557
0.007272188	1653.4475
0.006978471	1654.1394
0.005777842	1654.8313
0.005965062	1655.5233
0.008711283	1656.2155
0.00835502	1656.9076
0.00742115	1657.5997
0.005772006	1658.292
0.007413291	1658.9844
0.006799093	1659.6768
0.004926108	1660.3693
0.005953992	1661.0619
0.006367663	1661.7545
0.00705687	1662.4484
0.006409382	1663.1411
0.006387605	1663.834
0.00641797	1664.5269
0.004379186	1665.2211
0.005271746	1665.9141
0.005680415	1666.6084
0.00587156	1667.3015
0.005136557	1667.9948
0.005935093	1668.6892
0.005727377	1669.3827
0.006150692	1670.0773
0.004761275	1670.7708
0.005174473	1671.4656
0.006105654	1672.1604
0.005291005	1672.8541
0.005996802	1673.5492
0.004980341	1674.2443
0.005710578	1674.9381
0.004509728	1675.6333
0.005441661	1676.3286
0.004394777	1677.0239
0.006008584	1677.7194
0.004599599	1678.4136
0.005979431	1679.1091
0.004743833	1679.8047
0.00500061	1680.5004
0.005035	1681.1962
0.004209484	1681.892
0.003748594	1682.5879
0.004694836	1683.2838
0.003318443	1683.9799
0.003261415	1684.6759
0.003596676	1685.3733
0.003808354	1686.0696
0.002780801	1686.7659
0.004370939	1687.4622
0.003741815	1688.1586
0.003117063	1688.8563
0.003201464	1689.553
0.003105233	1690.2495
0.00223661	1690.9475
0.003811793	1691.6443
0.002394349	1692.3411
0.002255729	1693.0393
0.003358925	1693.7362
0.00286123	1694.4344
0.003044853	1695.1316
0.002298586	1695.8301
0.002501137	1696.5273
0.002588924	1697.2258
0.002913818	1697.9244
0.00233853	1698.6219
0.002281542	1699.3207
0.00276116	1700.0195
0.002000942	1700.7172
0.001336736	1701.4161
0.002229931	1702.1151
0.002776726	1702.8142
0.003025719	1703.5134
0.003011292	1704.2126
0.001939629	1704.9108
0.002679716	1705.6101
0.001951556	1706.3096
0.002515148	1707.0092
0.002991358	1707.7086
0.002737626	1708.4083
0.002371712	1709.108
0.002380437	1709.8091
0.0021027	1710.5089
0.003127793	1711.2089
0.002414626	1711.9088
0.002718676	1712.6089
0.002267574	1713.3091
0.002756472	1714.0105
0.003391416	1714.7108
0.00233563	1715.4111
0.003449069	1716.1128
0.003017291	1716.8132
0.003231985	1717.5138
0.002856123	1718.2157
0.002165023	1718.9164
0.003280282	1719.6183
0.001334952	1720.3191
0.002371147	1721.0212
0.003601142	1721.7223
0.0031742	1722.4246
0.00270828	1723.1268
0.002445302	1723.828
0.002869066	1724.5305
0.002820151	1725.233
0.004049095	1725.9344
0.002357028	1726.6371
0.003163402	1727.3398
0.003041363	1728.0427
0.002913329	1728.7444
0.003692308	1729.4473
0.002610642	1730.1504
0.00302992	1730.8534
0.002445617	1731.5566
0.00226124	1732.2599
0.002163332	1732.9631
0.00287317	1733.6665
0.002070108	1734.37
0.003603104	1735.0735
0.00365408	1735.7771
0.002549993	1736.4807
0.003998934	1737.1857
0.002207219	1737.8895
0.003400076	1738.5934
0.001222643	1739.2974
0.002697731	1740.0013
0.002615845	1740.7067
0.002572347	1741.4108
0.00174216	1742.115
0.001960235	1742.8206
0.003562776	1743.5249
0.002539145	1744.2305
0.002676056	1744.9351
0.0018192	1745.6409
0.002437703	1746.3455
0.002288329	1747.0514
0.003278259	1747.7562
0.002870564	1748.4623
0.003230392	1749.1671
0.001163693	1749.8734
0.002232143	1750.5797
0.002547942	1751.2848
0.00195859	1751.9912
0.002420963	1752.6978
0.002659967	1753.4043
0.001798022	1754.111
0.001789709	1754.8164
0.002110023	1755.5232
0.000870701	1756.2301
0.001755413	1756.937
0.002320859	1757.6439
0.002255109	1758.3511
0.001537816	1759.0581
0.001248959	1759.7654
0.001794093	1760.4727
0.001695155	1761.1799
0.001285531	1761.8873
0.001342282	1762.5948
0.002144279	1763.3024
0.001240118	1764.0112
0.000636639	1764.719
0.003431067	1765.4268
0.000151515	1766.1346
0.001650908	1766.8438
0.002330323	1767.5518
0.002285061	1768.2598
0.001411034	1768.9691
0.00186594	1769.6772
0.002455228	1770.3868
0.001625536	1771.0951
0.001234377	1771.8035
0.00095511	1772.5132
0.001154925	1773.223
0.000681547	1773.9316
0.002689076	1774.6415
0.001177064	1775.3503
0.001347028	1776.0603
0.001662787	1776.7705
0.000819538	1777.4795
0.002401153	1778.1897
0.001455369	1778.9
0.002037298	1779.6105
0.001102189	1780.3197
0.000478011	1781.0303
0.001140808	1781.741
0.001334668	1782.4517
0.000520924	1783.1624
0.001214856	1783.8732
0.001072578	1784.5841
0.000528914	1785.2952
0	1786.0062
0.000699545	1786.7173
0.001897206	1787.4285
0.001538725	1788.1398
0.000856018	1788.8511
0.001017122	1789.5625
0.001718508	1790.2753
0.001370332	1790.9868
0.001403755	1791.6984
0.000705343	1792.4102
0.001083228	1793.1218
0.0003641	1793.835
0.001270648	1794.5469
0.002175489	1795.26
0.001626016	1795.9722
0.00143859	1796.6842
0.002675705	1797.3977
0.001622499	1798.11
0.000716717	1798.8235
0.001608867	1799.5359
0.001292228	1800.2496
0.000740878	1800.9622
0.001346154	1801.676
0.001378767	1802.39
0.001786423	1803.1028
0.000813008	1803.8168
0.001676446	1804.531
0.000204374	1805.2451
0.001443894	1805.9583
0.001009693	1806.6726
0.002149697	1807.387
0.00097561	1808.1016
0.000759013	1808.816
0.000942507	1809.5308
0.00093985	1810.2443
0.000383142	1810.959
0.001523519	1811.6738
0.001779008	1812.3888
0.000605816	1813.1038
0.001645414	1813.8201
-0.000210881	1814.5353
-0.00021164	1815.2505
0.001276053	1815.9658
-0.001080614	1816.6812
0.00129394	1817.3966
0.000854518	1818.1121
0.000850702	1818.8289
0.001042101	1819.5446
0.00105241	1820.2603
0.00105463	1820.9773
-0.001274156	1821.6932
0.000859476	1822.4092
0.001304632	1823.1263
0.000898271	1823.8424
-0.000226501	1824.5598
0.001173985	1825.2761
0.000234577	1825.9937
-0.000235516	1826.71
0.000911993	1827.4277
0.000686185	1828.1442
0.000223264	1828.8621
0.00202977	1829.58
0.001623	1830.2966
0.000940734	1831.0146
0.000727802	1831.7328
0.003810008	1832.451
0.002303558	1833.1681
0.001335114	1833.8864
0.002417405	1834.6047
0.001629992	1835.3232
0.000275406	1836.0417
0.00027533	1836.7604
-0.001085776	1837.4791
0.001608148	1838.1979
-0.000266028	1838.9167
0	1839.6356
-0.001082837	1840.3546
0.000266312	1841.0737
0.003293084	1841.7928
-0.000574878	1842.5121
0.000285796	1843.2313
0.000599161	1843.9507
0.002088306	1844.67
0.00209958	1845.3909
0.002746414	1846.1104
0.000896057	1846.8301
0.002405292	1847.551
0.00090307	1848.2708
0.000302024	1848.9906
0.001166181	1849.7118
0.004997061	1850.4318
0.10890207	1851.1531
0.23515369	1851.8733
0.00976801	1852.5947
0.002536462	1853.3151
-0.000317864	1854.0366
-0.000326371	1854.7571
0.001639344	1855.4789
0.001676165	1856.1995
-0.001013514	1856.9213
0.001992032	1857.6433
0.001303356	1858.3641
0.000322477	1859.0862
0	1859.8083
0.002590674	1860.5306
0.000317662	1861.2531
-0.000321027	1861.9741
-0.2231788	1862.6967
-0.1623667	1863.4192
-0.045360826	1864.1418
-0.003221188	1864.8646
0.001087745	1865.5874
0.001428571	1866.3102
0.002145923	1867.0331
0.001403017	1867.7561
-0.000348311	1868.4791
0.000695169	1869.2023
0.002805049	1869.9255
0.002069679	1870.6501
0.002429712	1871.3734
-0.001397624	1872.0969
0.003614022	1872.8204
0.002583979	1873.5439
0	1874.2689
0.000399361	1874.9926
-0.000398248	1875.7164
-0.000390472	1876.4415
0.000803859	1877.1655
0.000389864	1877.8907
-0.001566171	1878.6149
0	1879.339
-0.000381098	1880.0646
-0.002375297	1880.7888
-0.000389712	1881.5145
0	1882.2402
0.000825764	1882.9647
0.002541296	1883.6906
-0.000426076	1884.4165
0.000422476	1885.1412
0.000425894	1885.8673
0.00128041	1886.5935
0	1887.3185
0.000877193	1888.0448
0.000890076	1888.7711
-0.000449236	1889.4976
-0.000866551	1890.2241
0.002657219	1890.9507
0.000449236	1891.6774
0.000450857	1892.403
-0.000930665	1893.1298
0	1893.8566
-0.00095057	1894.5836
0.001965602	1895.3119
0.001963672	1896.0389
0.000968054	1896.7661
0.000498008	1897.4934
-0.001484414	1898.2208
0.002955665	1898.9481
0.00097229	1899.6757
0.000982318	1900.4044
0	1901.1321
-0.000980392	1901.8597
0.00049776	1902.5875
-0.000517866	1903.3167
0.003670687	1904.0446
0.004947774	1904.7738
0.000566251	1905.502
0.002774695	1906.2301
0.000575705	1906.9596
0.003434459	1907.6879
0.003442341	1908.4175
-0.001713307	1909.1459
0.004417449	1909.8757
0.004422333	1910.6056
0.002218525	1911.3342
0.002223457	1912.0642
0.00172117	1912.7943
0.002900232	1913.5232
-0.004239854	1914.2534
-0.008706467	1914.9836
0.001231527	1915.7128
0.003766478	1916.4432
0.000640615	1917.1737
0.002609263	1917.9043
0.003205128	1918.635
0.002587322	1919.3657
-0.001265022	1920.0966
0.003831418	1920.8274
0.00256246	1921.5585
-0.003893576	1922.2894
0	1923.0205
-0.000655308	1923.7517
0.001386001	1924.483
-0.002141328	1925.2144
-0.00141844	1925.9458
-0.002186589	1926.6772
0.001449275	1927.41
0.006578947	1928.1417
-0.002980626	1928.8734
0.000736377	1929.6052
-0.005763689	1930.3383
0	1931.0702
0.002943341	1931.8022
0.002911208	1932.5355
-0.000777001	1933.2677
0.000794913	1934
0.002407705	1934.7335
0.000848176	1935.4659
-0.003460208	1936.1996
0.002702703	1936.9321
-0.001757469	1937.666
0.005385996	1938.3999
0.002506266	1939.1327
0.002633889	1939.8668
0.00528169	1940.5997
0.000903342	1941.334
0	1942.0682
0.002795899	1942.8026
0.001839926	1943.5359
0.000966184	1944.2704
0	1945.005
0.003849856	1945.7396
0.009155646	1946.4745
0.002	1947.2092
0.007135576	1947.9442
0.010070493	1948.678
-0.001949318	1949.413
0.000956023	1950.1482
0.002949853	1950.8833
-0.008171604	1951.6199
0.003045685	1952.3552
0.00204499	1953.0907
-0.004158004	1953.8262
0	1954.5618
-0.003278689	1955.2975
0	1956.0332
-0.003333333	1956.7703
0.009195402	1957.5062
0	1958.2422
0	1958.9781
0.00462963	1959.7156
0.004796163	1960.4518
0.007194245	1961.1893
0.002444988	1961.9257
0	1962.6621
-0.001216545	1963.3998
0.001302083	1964.1364
0.005270092	1964.8743
0.001328021	1965.6111
-0.00538358	1966.3491
0	1967.0873
0	1967.8242
-0.004126547	1968.5625
0.002836879	1969.2996
-0.001373626	1970.038
0.002894356	1970.7765
0	1971.5151
0.007163324	1972.2526
-0.002902758	1972.9912
-0.010638298	1973.7301
0.006319115	1974.469
0.012820513	1975.208
0.001602564	1975.947
-0.006309148	1976.6862
0	1977.4241
0	1978.1633
-0.006622517	1978.9027
-0.007936508	1979.6421
0.001597444	1980.3828
0.006462036	1981.1224
0.006116208	1981.8621
-0.001644737	1982.6018
0.005059022	1983.3417
0.001805054	1984.0815
-0.001782531	1984.8214
0	1985.5627
0.005847953	1986.3029
-0.003616637	1987.0431
-0.001941748	1987.7833
0	1988.5249
0.010060363	1989.2654
-0.007751938	1990.0071
0.002114165	1990.7477
0.008264463	1991.4883
0.008213553	1992.2303
-0.002028398	1992.9711
-0.004310345	1993.7133
0.004255319	1994.4542
-0.002173913	1995.1964
0.010845987	1995.9388
-0.015184382	1996.6801
-0.016393442	1997.4225
-0.011792453	1998.1652
0.007263923	1998.9065
0	1999.6493
-0.00729927	2000.3921
0.002415459	2001.1338
0.015189873	2001.8767
0.002409639	2002.6198
-0.0075	2003.3629
0.002590674	2004.1061
-0.002631579	2004.8494
0.013368984	2005.5928
0	2006.3362
-0.002645503	2007.0785
0.005194805	2007.822
-0.002949853	2008.567
0.01971831	2009.3108
0.022099448	2010.0546
-0.011331445	2010.7985
0.022662889	2011.5425
0.012618297	2012.2865
0.006042296	2013.0306
0	2013.7748
-0.00308642	2014.5204
0.003134796	2015.2648
0.00955414	2016.0092
0.003355705	2016.7537
0.016556291	2017.4995
-0.003267974	2018.2443
0.016666668	2018.9902
0.006389776	2019.7351
-0.00974026	2020.48
0.010344828	2021.2262
0	2021.9712
0.017793594	2022.7177
0.010238908	2023.4629
-0.010714286	2024.2094
0.007490637	2024.9547
-0.011494253	2025.7014
0.03065134	2026.4482
0.004	2027.1938
0.015873017	2027.9408
0.031372551	2028.6879
-0.008333334	2029.4349
0.011583012	2030.1808
0.003875969	2030.9281
-0.019762846	2031.6754
-0.003921569	2032.4227
-0.007722008	2033.1703
-0.013274336	2033.9165
0.004016064	2034.6642
0	2035.4119
-0.013888889	2036.1597
-0.022421524	2036.9076
-0.021551725	2037.6555
0.028301887	2038.4036
0	2039.1516
-0.004587156	2039.8999
-0.004587156	2040.6494
0.004761905	2041.3977
-0.004651163	2042.146
0	2042.8945
-0.020833334	2043.6431
0.009661836	2044.3931
0.021505376	2045.1416
-0.010526316	2045.8906
0.011111111	2046.6394
0.021505376	2047.3896
-0.017441861	2048.1387
-0.005434783	2048.8892
0.011173184	2049.6382
-0.005347594	2050.3877
0.021978023	2051.1382
-0.005882353	2051.8877
-0.025157232	2052.6382
-0.005681818	2053.3879
-0.006451613	2054.1387
0.00625	2054.8899
-0.012195121	2055.6396
-0.032051284	2056.3909
0.089655176	2057.1406
-0.012987013	2057.8921
-0.01923077	2058.6436
-0.006849315	2059.395
0.025806451	2060.1453
-0.020689655	2060.897
0	2061.6484
0	2062.4004
-0.048780486	2063.1523
0.042857144	2063.9043
-0.027210884	2064.6562
0.063829787	2065.4082
-0.017094018	2066.1592
0.007042253	2066.9116
0.015384615	2067.665
0.040983606	2068.4175
0.016129032	2069.1699
0.03773585	2069.9226
-0.026548672	2070.6753
0.00862069	2071.428
0.024390243	2072.1807
0.049180329	2072.9336
-0.009009009	2073.688
-0.625	2074.4409
-7.7758622	2075.1938
-0.60550457	2075.9473
-0.06122449	2076.7017
-0.01	2077.4551
0.021052632	2078.2085
-0.04040404	2078.9634
-0.020408163	2079.7168
0.01923077	2080.4719
-0.057142857	2081.2256
0.038834952	2081.9807
-0.03846154	2082.7346
0	2083.4897
0	2084.2439
-0.022988506	2084.9995
0.11827957	2085.7549
-0.092783503	2086.5093
0	2087.2646
0.039999999	2088.0205
0.063157894	2088.7749
-0.073170729	2089.5308
0.039999999	2090.2869
-0.012345679	2091.043
-0.07526882	2091.7979
-0.03846154	2092.554
0.024096385	2093.3103
0.012820513	2094.0667
0.060606062	2094.8232
-0.036144577	2095.5796
-0.027777778	2096.3362
-0.10294118	2097.0928
0.080459774	2097.8496
-0.083333336	2098.6064
-0.012987013	2099.3633
0.044117648	2100.1204
0.023809524	2100.8774
0.073529415	2101.6348
0.041666668	2102.3931
0.074626863	2103.1504
-0.075757578	2103.9077
0.033898305	2104.6653
0.014705882	2105.4229
0.056338027	2106.1816
-0.090909094	2106.9395
0.042857144	2107.6973
-0.046875	2108.4565
-0.037037037	2109.2144
0.032258064	2109.9736
-0.016129032	2110.7319
-0.065573767	2111.4912
0.016949153	2112.2495
-0.016129032	2113.009
0.14545454	2113.7676
0.068965517	2114.5273
-0.019607844	2115.2859
0.078431375	2116.0459
0.12962963	2116.8059
0.096153848	2117.5647
-0.19047619	2118.325
0.094339624	2119.0852
0.14	2119.8442
0	2120.6047
-0.01923077	2121.3652
0.11627907	2122.1257
-0.10638298	2122.8865
0.02	2123.6458
-0.021739131	2124.4067
0.048780486	2125.1675
0.063829787	2125.9285
0.045454547	2126.6895
-0.047619049	2127.4507
0.090909094	2128.2119
0.051282052	2128.9731
-0.06122449	2129.7346
0.15909091	2130.4961
-0.06666667	2131.2576
-0.025641026	2132.0205
-0.025	2132.7822
-0.096153848	2133.5439
0.050000001	2134.3059
-0.15384616	2135.0679
-0.2173913	2135.8311
-0.15217391	2136.5933
0	2137.3552
0	2138.1189
0.078947365	2138.8811
0.075000003	2139.6436
-0.088235296	2140.4075
-0.046511628	2141.1699
0	2141.9338
-0.029411765	2142.6968
0.096774191	2143.4607
-0.090909094	2144.2236
0.027027028	2144.988
0.052631579	2145.751
-0.096774191	2146.5154
0	2147.28
-0.085714288	2148.0432
-0.097560972	2148.8079
-0.15151516	2149.5728
0.13333334	2150.3362
0.12195122	2151.1011
0.07692308	2151.866
0.085714288	2152.6311
0	2153.3962
0	2154.1602
-0.035714287	2154.9255
0.068965517	2155.6909
-0.03125	2156.4563
0.096774191	2157.2219
-0.21875	2157.9875
0	2158.7534
0.13636364	2159.519
-0.35714287	2160.2849
-0.06666667	2161.051
0.11111111	2161.8169
-0.071428575	2162.583
0.19354838	2163.3506
-0.06666667	2164.1169
0	2164.8833
0.086956523	2165.6497
-0.15625	2166.4163
0.033333335	2167.1841
0.03846154	2167.9507
0.125	2168.7175
-0.26666668	2169.4856
-0.033333335	2170.2524
-0.14285715	2171.0195
0.18518518	2171.7878
-0.043478262	2172.5552
-0.23999999	2173.3237
0	2174.0911
-0.22727273	2174.8596
0.22727273	2175.6272
0.090909094	2176.396
0.14285715	2177.1636
-0.047619049	2177.9326
-0.037037037	2178.7019
0.043478262	2179.4697
0.13636364	2180.239
0.052631579	2181.0083
0	2181.7764
-0.079999998	2182.5459
0.23529412	2183.3157
0.11111111	2184.0852
0.31999999	2184.855
0.15000001	2185.6248
0.15000001	2186.3936
0	2187.1636
-0.27272728	2187.9336
0.23999999	2188.7036
-0.050000001	2189.4739
0.22222222	2190.2444
-0.41176471	2191.0146
0.10526316	2191.7852
0.050000001	2192.5557
-0.30769232	2193.3264
0.29411766	2194.0984
0.20833333	2194.8691
-0.047619049	2195.6401
-0.13333334	2196.4111
-0.1	2197.1821
0.22222222	2197.9546
0	2198.7258
0.12	2199.4971
0.090909094	2200.2686
0.23529412	2201.0413
0.21052632	2201.8127
0.17647059	2202.5857
-0.44444445	2203.3574
0.27272728	2204.1294
0	2204.9026
0.11764706	2205.6743
0	2206.4478
0.086956523	2207.22
-0.052631579	2207.9934
0.41176471	2208.7671
0.11111111	2209.5393
0.23076923	2210.313
0.16666667	2211.0857
0.2631579	2211.8596
0.2	2212.6335
0.4375	2213.4077
-0.2	2214.1804
-0.5	2214.9546
-0.35714287	2215.729
-0.043478262	2216.5034
0	2217.2778
-0.31578946	2218.0525
-5.7647057	2218.8259
-96.6875	2219.6006
-9.5384617	2220.3752
-0.44999999	2221.1501
0.19047619	2221.9253
0.1875	2222.7002
-0.1875	2223.4753
0.27777779	2224.2507
-0.23529412	2225.0273
0.21052632	2225.8027
0.071428575	2226.5781
0.16666667	2227.3538
-0.2857143	2228.1294
0.052631579	2228.905
-0.07692308	2229.6821
0.3125	2230.458
0.375	2231.2339
-0.19047619	2232.0115
-0.14285715	2232.7876
0.15384616	2233.5637
0.42105263	2234.3413
