# Supplementary material for: Fibril formation and ordering of disordered FUS LC driven by hydrophobic interactions
Source: Nat Chem. 2023 May 25;15(8):1146–54. doi: 10.1038/s41557-023-01221-1 (PMC10396963; doi:10.1038/s41557-023-01221-1)
Supplement: Source Data Fig. 3 — Homodyne and heterodyne SFG traces. [file 41557_2023_1221_MOESM4_ESM.zip › Figure3/Figure_3a/Figure_3a_SFG_FUS_CAPS_2-final.csv]

SFG (arb. unit)	IR wavenumber (cm-1)
0.001290561	1600.4861
0.000379651	1601.1704
0.002522313	1601.8547
0.000956023	1602.5392
0.000760312	1603.2236
-0.000369822	1603.907
0.00197735	1604.5916
0.000523013	1605.2762
0.000674423	1605.9609
0.002109362	1606.6458
0.001314276	1607.3307
0.000962927	1608.0156
0.003064516	1608.7006
0.00181249	1609.3857
0.002198174	1610.0708
0.002251862	1610.7572
0.000871992	1611.4425
0.002115656	1612.1279
0.003672613	1612.8132
0.001868841	1613.4988
0.002490867	1614.1855
0.001135258	1614.8711
0.003537373	1615.5568
0.003890468	1616.2438
0.002487926	1616.9296
0.002888921	1617.6167
0.00326751	1618.3026
0.002922695	1618.9886
0.002118324	1619.6759
0.00303369	1620.3633
0.003229974	1621.0494
0.002812707	1621.7369
0.003983403	1622.4233
0.00512312	1623.111
0.005062878	1623.7986
0.003957575	1624.4851
0.00524266	1625.173
0.005286343	1625.8608
0.005522515	1626.5488
0.006001396	1627.2356
0.006205185	1627.9237
0.005158952	1628.6119
0.00477193	1629.3002
0.006292906	1629.9884
0.005890149	1630.6768
0.006444844	1631.3652
0.005782918	1632.0537
0.007427213	1632.7423
0.006704562	1633.4309
0.007981756	1634.1196
0.008828136	1634.8083
0.007008691	1635.4972
0.007112971	1636.186
0.00824629	1636.8762
0.006813846	1637.5653
0.008562109	1638.2544
0.007800739	1638.9436
0.007804878	1639.634
0.008588606	1640.3234
0.009404388	1641.0127
0.010419725	1641.7034
0.009386917	1642.3928
0.008095378	1643.0836
0.009413469	1643.7733
0.010576787	1644.4642
0.011676984	1645.1541
0.010679612	1645.8451
0.011354196	1646.5349
0.008877792	1647.2262
0.009839601	1647.9175
0.00968523	1648.6075
0.009873834	1649.299
0.008923513	1649.9904
0.00998716	1650.6807
0.009498367	1651.3723
0.009126272	1652.064
0.009485697	1652.7557
0.009201543	1653.4475
0.010393467	1654.1394
0.008233425	1654.8313
0.008521517	1655.5233
0.009264381	1656.2155
0.009313793	1656.9076
0.00728863	1657.5997
0.005772006	1658.292
0.007148531	1658.9844
0.008932143	1659.6768
0.005858075	1660.3693
0.007171854	1661.0619
0.006782946	1661.7545
0.00484295	1662.4484
0.006954862	1663.1411
0.008154389	1663.834
0.006551678	1664.5269
0.004894384	1665.2211
0.006401406	1665.9141
0.004816004	1666.6084
0.007094801	1667.3015
0.004384866	1667.9948
0.006819043	1668.6892
0.006745577	1669.3827
0.005509995	1670.0773
0.005422563	1670.7708
0.004113042	1671.4656
0.005176533	1672.1604
0.005698006	1672.8541
0.005597015	1673.5492
0.005897772	1674.2443
0.006229721	1674.9381
0.005411674	1675.6333
0.005821311	1676.3286
0.004018081	1677.0239
0.004659718	1677.7194
0.00601486	1678.4136
0.005501076	1679.1091
0.004150854	1679.8047
0.005244542	1680.5004
0.004420975	1681.1962
0.003838059	1681.892
0.003998501	1682.5879
0.004314174	1683.2838
0.00421187	1683.9799
0.00388861	1684.6759
0.003844723	1685.3733
0.003685504	1686.0696
0.003627131	1686.7659
0.003662138	1687.4622
0.004911132	1688.1586
0.003463403	1688.8563
0.002401098	1689.553
0.002875216	1690.2495
0.003296057	1690.9475
0.003454437	1691.6443
0.003112654	1692.3411
0.003324231	1693.0393
0.003478887	1693.7362
0.002742013	1694.4344
0.002927743	1695.1316
0.002873233	1695.8301
0.003638017	1696.5273
0.003151733	1697.2258
0.002465538	1697.9244
0.003340757	1698.6219
0.003308236	1699.3207
0.00276116	1700.0195
0.002118644	1700.7172
0.002673472	1701.4161
0.002849356	1702.1151
0.002650511	1702.8142
0.003277862	1703.5134
0.00238394	1704.2126
0.002424536	1704.9108
0.002446697	1705.6101
0.002295948	1706.3096
0.003086773	1707.0092
0.003102149	1707.7086
0.003175646	1708.4083
0.002587322	1709.108
0.002596841	1709.8091
0.003320053	1710.5089
0.002569258	1711.2089
0.003104519	1711.9088
0.002600473	1712.6089
0.002028882	1713.3091
0.003475551	1714.0105
0.003625307	1714.7108
0.003269882	1715.4111
0.0033341	1716.1128
0.003945689	1716.8132
0.003112281	1717.5138
0.002261097	1718.2157
0.002165023	1718.9164
0.00315879	1719.6183
0.002669903	1720.3191
0.003619119	1721.0212
0.002980256	1721.7223
0.003301168	1722.4246
0.003740005	1723.1268
0.003346203	1723.828
0.002869066	1724.5305
0.003717472	1725.233
0.004428698	1725.9344
0.002605136	1726.6371
0.003041733	1727.3398
0.004014599	1728.0427
0.003763049	1728.7444
0.004061538	1729.4473
0.004102437	1730.1504
0.003534907	1730.8534
0.003604068	1731.5566
0.003192338	1732.2599
0.004191455	1732.9631
0.00287317	1733.6665
0.002208115	1734.37
0.003187361	1735.0735
0.004466098	1735.7771
0.003489465	1736.4807
0.003199147	1737.1857
0.002077383	1737.8895
0.003148218	1738.5934
0.002323022	1739.2974
0.003310852	1740.0013
0.002740409	1740.7067
0.002572347	1741.4108
0.002010185	1742.115
0.001540185	1742.8206
0.003277754	1743.5249
0.0031034	1744.2305
0.002253521	1744.9351
0.002378953	1745.6409
0.002843987	1746.3455
0.003499798	1747.0514
0.003015998	1747.7562
0.002870564	1748.4623
0.002713529	1749.1671
0.001810189	1749.8734
0.001313025	1750.5797
0.002682044	1751.2848
0.001818691	1751.9912
0.002136144	1752.6978
0.002807743	1753.4043
0.002397363	1754.111
0.002087994	1754.8164
0.00331575	1755.5232
0.001306051	1756.2301
0.001755413	1756.937
0.002030751	1757.6439
0.002536998	1758.3511
0.001398015	1759.0581
0.001942825	1759.7654
0.001242065	1760.4727
0.002683995	1761.1799
0.001428367	1761.8873
0.00119314	1762.5948
0.002756931	1763.3024
0.00263525	1764.0112
0.003024033	1764.719
0.002339364	1765.4268
0.000757576	1766.1346
0.002701486	1766.8438
0.001747743	1767.5518
0.001999429	1768.2598
0.002116551	1768.9691
0.000574135	1769.6772
0.001733102	1770.3868
0.00147776	1771.0951
0.001851566	1771.8035
0.003183699	1772.5132
0.001319914	1773.223
0.001703868	1773.9316
0.001512605	1774.6415
0.002690432	1775.3503
0.001852164	1776.0603
0.003159295	1776.7705
0.00131126	1777.4795
0.001760845	1778.1897
0.000808538	1778.9
0.002350729	1779.6105
0.000944733	1780.3197
0.002390057	1781.0303
0.002118644	1781.741
0.003	1782.4517
0.001	1783.1624
0.003	1783.8732
0.002	1784.5841
0.001763047	1785.2952
0.000700525	1786.0062
0.002273522	1786.7173
0.002587099	1787.4285
0.001367755	1788.1398
0.00239685	1788.8511
0.000678081	1789.5625
0.001374807	1790.2753
0.000685166	1790.9868
0.003684857	1791.6984
0.000176336	1792.4102
0.00090269	1793.1218
-0.001092299	1793.835
0.001452169	1794.5469
0.001269036	1795.26
0.001084011	1795.9722
0.000899119	1796.6842
0.000891902	1797.3977
0.001622499	1798.11
0.001612614	1798.8235
0.000536289	1799.5359
0.00092302	1800.2496
0.001852195	1800.9622
0.000769231	1801.676
0.001969667	1802.39
0.00138944	1803.1028
0.000813008	1803.8168
0.001886002	1804.531
0.001839362	1805.2451
0.001856436	1805.9583
0.001009693	1806.6726
0.001758843	1807.387
0.000390244	1808.1016
0.00113852	1808.816
0.001131009	1809.5308
0.00131579	1810.2443
0.001915709	1810.959
0.001904399	1811.6738
0.000988338	1812.3888
0.002827141	1813.1038
-0.000205677	1813.8201
0.000632644	1814.5353
0	1815.2505
0.000212675	1815.9658
0.000216123	1816.6812
0.00064697	1817.3966
0.001709037	1818.1121
0.001701404	1818.8289
0.000625261	1819.5446
0.001894338	1820.2603
0.001898334	1820.9773
0	1821.6932
0.002148689	1822.4092
0.001304632	1823.1263
0.000673703	1823.8424
0	1824.5598
0.000704391	1825.2761
0.001876613	1825.9937
0.000706547	1826.71
0.003191975	1827.4277
0.000914913	1828.1442
0.000223264	1828.8621
0.00135318	1829.58
0.001159286	1830.2966
0.000940734	1831.0146
0.000242601	1831.7328
0.001016002	1832.451
0.001791656	1833.1681
-0.000534045	1833.8864
0	1834.6047
0	1835.3232
0.001927844	1836.0417
-0.001651982	1836.7604
0.001085776	1837.4791
0.001340123	1838.1979
0.001330141	1838.9167
-0.000534616	1839.6356
-0.000812128	1840.3546
0.001331558	1841.0737
0.001097695	1841.7928
0.001724634	1842.5121
0	1843.2313
0.001797484	1843.9507
0.001193318	1844.67
0.00209958	1845.3909
0.0021361	1846.1104
0.000896057	1846.8301
0.001202646	1847.551
0	1848.2708
0	1848.9906
0.000291545	1849.7118
0.002351558	1850.4318
0.000890208	1851.1531
0.002685766	1851.8733
0.000915751	1852.5947
0.003170577	1853.3151
-0.000635728	1854.0366
0.000652742	1854.7571
0.000655738	1855.4789
0.000670466	1856.1995
-0.000337838	1856.9213
0.001328021	1857.6433
0.000977517	1858.3641
0.001289906	1859.0862
-0.001264223	1859.8083
0.002266839	1860.5306
-0.000952986	1861.2531
-0.001284109	1861.9741
-0.22417219	1862.6967
-0.16477469	1863.4192
-0.044329897	1864.1418
-0.003937008	1864.8646
0.001450326	1865.5874
-0.001428571	1866.3102
0.002503577	1867.0331
0.000701508	1867.7561
0.000348311	1868.4791
0.001390337	1869.2023
0.002103787	1869.9255
0.002759572	1870.6501
0.001388407	1871.3734
-0.000349406	1872.0969
0.000722804	1872.8204
0.00147656	1873.5439
0.001498127	1874.2689
0.000399361	1874.9926
0.001592991	1875.7164
0.000390472	1876.4415
-0.000803859	1877.1655
0	1877.8907
-0.000783085	1878.6149
0.000387747	1879.339
0.001143293	1880.0646
0.001187649	1880.7888
0.001169135	1881.5145
0.000403226	1882.2402
0.002477292	1882.9647
0.002117747	1883.6906
0.001704303	1884.4165
-0.001267427	1885.1412
0.000425894	1885.8673
0.003414426	1886.5935
-0.000890076	1887.3185
0.002192983	1888.0448
0.002225189	1888.7711
0	1889.4976
-0.000433276	1890.2241
0.00044287	1890.9507
-0.001347709	1891.6774
0.00135257	1892.403
0.003257329	1893.1298
0.002407318	1893.8566
0.001425856	1894.5836
0.004914005	1895.3119
0.001472754	1896.0389
0.002904163	1896.7661
0.000498008	1897.4934
-0.000989609	1898.2208
0.002955665	1898.9481
0.001458435	1899.6757
0	1900.4044
0.000979432	1901.1321
-0.001960784	1901.8597
0.00149328	1902.5875
0.005696531	1903.3167
0.002621919	1904.0446
0.002199011	1904.7738
0.000566251	1905.502
0.003884573	1906.2301
0.000575705	1906.9596
0.002289639	1907.6879
0.004016064	1908.4175
0.002284409	1909.1459
0.002760906	1909.8757
0.001658375	1910.6056
0	1911.3342
0.003335186	1912.0642
0.004589788	1912.7943
0.001740139	1913.5232
-0.000605693	1914.2534
-0.006840796	1914.9836
0.001231527	1915.7128
0.002510986	1916.4432
-0.00128123	1917.1737
0.005218526	1917.9043
0.003846154	1918.635
0.001940492	1919.3657
-0.001897533	1920.0966
0.003831418	1920.8274
-0.003203075	1921.5585
-0.000648929	1922.2894
-0.00132714	1923.0205
-0.001310616	1923.7517
0	1924.483
0	1925.2144
-0.00070922	1925.9458
-0.002186589	1926.6772
0.001449275	1927.41
0.003654971	1928.1417
-0.002980626	1928.8734
0	1929.6052
-0.001440922	1930.3383
-0.002996255	1931.0702
0.004415011	1931.8022
-0.000727802	1932.5355
-0.002331002	1933.2677
-0.000794913	1934
0.001605136	1934.7335
0.004240882	1935.4659
-0.003460208	1936.1996
0.002702703	1936.9321
0.002636204	1937.666
0.000897666	1938.3999
0	1939.1327
0.002633889	1939.8668
0.008802817	1940.5997
0.000903342	1941.334
0.000929368	1942.0682
0.006523765	1942.8026
0.004599816	1943.5359
0.005797102	1944.2704
0.005808326	1945.005
-0.002887392	1945.7396
0.004069176	1946.4745
-0.004	1947.2092
0.002038736	1947.9442
0.006042296	1948.678
-0.007797271	1949.413
0	1950.1482
0.002949853	1950.8833
-0.002042901	1951.6199
0	1952.3552
-0.00204499	1953.0907
-0.007276507	1953.8262
0.009375	1954.5618
-0.002185792	1955.2975
0.004301075	1956.0332
0.001111111	1956.7703
0.001149425	1957.5062
-0.001152074	1958.2422
0.007954545	1958.9781
-0.003472222	1959.7156
-0.003597122	1960.4518
0.004796163	1961.1893
0.003667482	1961.9257
0.002541296	1962.6621
-0.006082725	1963.3998
-0.005208334	1964.1364
0.003952569	1964.8743
0.003984064	1965.6111
-0.008075371	1966.3491
0.005563282	1967.0873
0.001414427	1967.8242
-0.002751032	1968.5625
0	1969.2996
-0.004120879	1970.038
0.005788712	1970.7765
0	1971.5151
0.001432665	1972.2526
-0.015965167	1972.9912
-0.015197569	1973.7301
0	1974.469
-0.001602564	1975.208
-0.001602564	1975.947
-0.01104101	1976.6862
0.001602564	1977.4241
-0.006299213	1978.1633
-0.001655629	1978.9027
-0.007936508	1979.6421
0.003194888	1980.3828
0	1981.1224
0.009174312	1981.8621
0.008223685	1982.6018
-0.001686341	1983.3417
-0.001805054	1984.0815
0	1984.8214
-0.003710575	1985.5627
0.005847953	1986.3029
-0.007233273	1987.0431
-0.007766991	1987.7833
0.00390625	1988.5249
0.00804829	1989.2654
0.005813954	1990.0071
0.00845666	1990.7477
0	1991.4883
0.008213553	1992.2303
0	1992.9711
-0.012931035	1993.7133
0	1994.4542
0.008695652	1995.1964
-0.004338395	1995.9388
-0.010845987	1996.6801
0	1997.4225
-0.007075472	1998.1652
0.002421308	1998.9065
0.011682243	1999.6493
0.00243309	2000.3921
0.007246377	2001.1338
-0.005063291	2001.8767
-0.012048192	2002.6198
0.0075	2003.3629
-0.010362694	2004.1061
0.010526316	2004.8494
-0.005347594	2005.5928
0	2006.3362
-0.007936508	2007.0785
0.01038961	2007.822
-0.002949853	2008.567
0.005633803	2009.3108
0	2010.0546
-0.002832861	2010.7985
0.011331445	2011.5425
-0.003154574	2012.2865
-0.003021148	2013.0306
0.008928572	2013.7748
-0.009259259	2014.5204
0	2015.2648
0.012738854	2016.0092
-0.006711409	2016.7537
0.006622517	2017.4995
-0.006535948	2018.2443
0.02	2018.9902
0.015974442	2019.7351
-0.006493507	2020.48
-0.017241379	2021.2262
0.014184397	2021.9712
0.007117438	2022.7177
0.010238908	2023.4629
0	2024.2094
0.003745318	2024.9547
0.011494253	2025.7014
0.038314175	2026.4482
-0.004	2027.1938
0	2027.9408
0.007843138	2028.6879
-0.004166667	2029.4349
0	2030.1808
0	2030.9281
-0.011857707	2031.6754
-0.007843138	2032.4227
0	2033.1703
0	2033.9165
-0.012048192	2034.6642
0	2035.4119
-0.00462963	2036.1597
-0.004484305	2036.9076
-0.00862069	2037.6555
0.004716981	2038.4036
0	2039.1516
-0.013761468	2039.8999
-0.009174312	2040.6494
-0.01904762	2041.3977
-0.009302326	2042.146
-0.004761905	2042.8945
-0.03125	2043.6431
-0.009661836	2044.3931
-0.032258064	2045.1416
-0.031578947	2045.8906
-0.03888889	2046.6394
0.021505376	2047.3896
-0.023255814	2048.1387
-0.038043477	2048.8892
0.011173184	2049.6382
0.026737968	2050.3877
-0.016483517	2051.1382
-0.035294119	2051.8877
0.018867925	2052.6382
-0.022727273	2053.3879
0.012903226	2054.1387
0	2054.8899
-0.006097561	2055.6396
-0.012820513	2056.3909
-0.006896552	2057.1406
0.045454547	2057.8921
-0.006410257	2058.6436
0.01369863	2059.395
0.006451613	2060.1453
-0.034482758	2060.897
-0.021739131	2061.6484
0.006578947	2062.4004
-0.040650405	2063.1523
0	2063.9043
-0.027210884	2064.6562
0.021276595	2065.4082
-0.068376072	2066.1592
-0.014084507	2066.9116
-0.061538462	2067.665
0.032786883	2068.4175
-0.016129032	2069.1699
0.028301887	2069.9226
0.03539823	2070.6753
0.00862069	2071.428
0.032520324	2072.1807
0.016393442	2072.9336
-0.018018018	2073.688
-0.59821427	2074.4409
-7.784483	2075.1938
-0.5321101	2075.9473
-0.040816326	2076.7017
0.01	2077.4551
-0.021052632	2078.2085
-0.080808081	2078.9634
-0.030612245	2079.7168
0.009615385	2080.4719
-0.00952381	2081.2256
0.029126214	2081.9807
-0.009615385	2082.7346
0.011111111	2083.4897
0	2084.2439
0.011494253	2084.9995
0.010752688	2085.7549
-0.030927835	2086.5093
0.033707865	2087.2646
0.02	2088.0205
-0.021052632	2088.7749
-0.073170729	2089.5308
0.039999999	2090.2869
-0.074074075	2091.043
-0.07526882	2091.7979
0.051282052	2092.554
0	2093.3103
0.012820513	2094.0667
0.030303031	2094.8232
0	2095.5796
-0.125	2096.3362
-0.044117648	2097.0928
0.14942528	2097.8496
-0.041666668	2098.6064
0.038961038	2099.3633
-0.014705882	2100.1204
0.011904762	2100.8774
0.014705882	2101.6348
0.041666668	2102.3931
0.089552239	2103.1504
0	2103.9077
0.10169491	2104.6653
0.088235296	2105.4229
0.084507041	2106.1816
-0.10606061	2106.9395
0.028571429	2107.6973
-0.0625	2108.4565
-0.018518519	2109.2144
-0.064516127	2109.9736
-0.11290322	2110.7319
-0.081967212	2111.4912
-0.084745765	2112.2495
0	2113.009
0.07272727	2113.7676
-0.017241379	2114.5273
-0.078431375	2115.2859
0.17647059	2116.0459
0.055555556	2116.8059
0.057692308	2117.5647
-0.071428575	2118.325
0.018867925	2119.0852
0.079999998	2119.8442
0	2120.6047
-0.03846154	2121.3652
0.093023255	2122.1257
0	2122.8865
-0.059999999	2123.6458
0.021739131	2124.4067
-0.073170729	2125.1675
0.04255319	2125.9285
0.06818182	2126.6895
-0.11904762	2127.4507
-0.13636364	2128.2119
0.17948718	2128.9731
0.040816326	2129.7346
-0.045454547	2130.4961
-0.06666667	2131.2576
-0.051282052	2132.0205
0.050000001	2132.7822
-0.13461539	2133.5439
-0.050000001	2134.3059
-0.15384616	2135.0679
-0.043478262	2135.8311
-0.021739131	2136.5933
0.11428571	2137.3552
-0.051282052	2138.1189
-0.02631579	2138.8811
0.025	2139.6436
-0.029411765	2140.4075
-0.046511628	2141.1699
0.14634146	2141.9338
-0.14705883	2142.6968
0.096774191	2143.4607
-0.15151516	2144.2236
-0.054054055	2144.988
-0.10526316	2145.751
0.032258064	2146.5154
0.15625	2147.28
-0.11428571	2148.0432
-0.097560972	2148.8079
0	2149.5728
0.13333334	2150.3362
0.097560972	2151.1011
0.23076923	2151.866
0.11428571	2152.6311
-0.054054055	2153.3962
0	2154.1602
0	2154.9255
0.10344828	2155.6909
-0.375	2156.4563
-0.032258064	2157.2219
-0.21875	2157.9875
0	2158.7534
-0.13636364	2159.519
-0.035714287	2160.2849
0.06666667	2161.051
-0.074074075	2161.8169
-0.4642857	2162.583
0.16129032	2163.3506
-0.033333335	2164.1169
-0.16129032	2164.8833
0.13043478	2165.6497
-0.0625	2166.4163
0.06666667	2167.1841
0.03846154	2167.9507
-0.125	2168.7175
-0.06666667	2169.4856
0	2170.2524
-0.2857143	2171.0195
0.037037037	2171.7878
0.086956523	2172.5552
-0.039999999	2173.3237
-0.041666668	2174.0911
-0.18181819	2174.8596
0.090909094	2175.6272
0.36363637	2176.396
-0.035714287	2177.1636
0.19047619	2177.9326
0.037037037	2178.7019
0.043478262	2179.4697
0.090909094	2180.239
-0.10526316	2181.0083
-0.14285715	2181.7764
-0.16	2182.5459
0.17647059	2183.3157
-0.037037037	2184.0852
0.039999999	2184.855
-0.2	2185.6248
0	2186.3936
0.037037037	2187.1636
-0.40909091	2187.9336
0.12	2188.7036
0.2	2189.4739
0.055555556	2190.2444
-0.11764706	2191.0146
0.052631579	2191.7852
0.15000001	2192.5557
-0.26923078	2193.3264
0.17647059	2194.0984
0.083333336	2194.8691
0.095238097	2195.6401
0.33333334	2196.4111
0.1	2197.1821
0.27777779	2197.9546
0.1	2198.7258
-0.31999999	2199.4971
-0.045454547	2200.2686
0.05882353	2201.0413
0.36842105	2201.8127
0.17647059	2202.5857
0.055555556	2203.3574
0	2204.1294
-0.13043478	2204.9026
0	2205.6743
-0.38095239	2206.4478
0.2173913	2207.22
-0.10526316	2207.9934
0.11764706	2208.7671
-0.3888889	2209.5393
0.38461539	2210.313
0.055555556	2211.0857
-0.052631579	2211.8596
0.2	2212.6335
0.0625	2213.4077
-0.06666667	2214.1804
-0.35714287	2214.9546
-0.14285715	2215.729
-0.26086956	2216.5034
0.06666667	2217.2778
-0.31578946	2218.0525
-5.9411764	2218.8259
-96.6875	2219.6006
-9.6923075	2220.3752
-0.44999999	2221.1501
0.14285715	2221.9253
0	2222.7002
-0.375	2223.4753
0.27777779	2224.2507
0.05882353	2225.0273
0.052631579	2225.8027
0	2226.5781
0.11111111	2227.3538
-0.14285715	2228.1294
-0.21052632	2228.905
0.23076923	2229.6821
-0.125	2230.458
-0.0625	2231.2339
-0.047619049	2232.0115
-0.2857143	2232.7876
0.38461539	2233.5637
-0.10526316	2234.3413
