# Supplementary material for: Fibril formation and ordering of disordered FUS LC driven by hydrophobic interactions
Source: Nat Chem. 2023 May 25;15(8):1146–54. doi: 10.1038/s41557-023-01221-1 (PMC10396963; doi:10.1038/s41557-023-01221-1)
Supplement: Source Data Fig. 3 — Homodyne and heterodyne SFG traces. [file 41557_2023_1221_MOESM4_ESM.zip › Figure3/Figure_3a/Figure_3a_SFG_FUS_PBS_1-1.csv]

SFG (arb. unit)	IR wavenumber (cm-1)
65	1146.7892
59.5	1147.4033
124	1148.0176
19.333334	1148.6318
-60	1149.2463
-22.25	1149.8606
-13.4	1150.4763
33	1151.0908
95	1151.7053
-49	1152.3212
84	1152.9358
12.857142	1153.5505
-53.5	1154.1665
-46	1154.7814
-54	1155.3975
-46	1156.0125
45.5	1156.6285
-24.75	1157.2437
inf	1157.8599
104	1158.4762
38	1159.0914
-14.166667	1159.7079
-42.5	1160.3243
-17.799999	1160.9397
98	1161.5564
-53	1162.1731
-35.5	1162.7898
12.333333	1163.4065
39	1164.0233
-33.5	1164.6401
-11.6	1165.2571
-28	1165.8741
32	1166.4912
45	1167.1083
-33.333332	1167.7255
inf	1168.3427
33.666668	1168.96
45.5	1169.5773
inf	1170.1958
-96	1170.8132
21	1171.4307
-83	1172.0483
-100	1172.667
20.75	1173.2847
-21	1173.9036
40.5	1174.5212
51	1175.1403
37	1175.7582
-19.25	1176.3772
inf	1176.9952
-40.5	1177.6145
-68	1178.2325
inf	1178.8518
22.666666	1179.4712
inf	1180.0895
15.666667	1180.709
24.5	1181.3285
-16.5	1181.948
15.666667	1182.5676
-33.5	1183.1874
-78	1183.806
37	1184.4258
11	1185.0457
-13.75	1185.6655
39	1186.2856
-45.5	1186.9067
-26.333334	1187.5269
25	1188.147
34.666668	1188.7671
-24	1189.3875
-131	1190.0078
inf	1190.6293
inf	1191.2498
-15.285714	1191.8701
-42.333332	1192.4918
-35	1193.1124
-33	1193.7332
-37.333332	1194.355
86	1194.9757
-116	1195.5977
124	1196.2185
-42.666668	1196.8406
46.666668	1197.4617
inf	1198.0837
-34.333332	1198.7061
16.666666	1199.3271
13.8	1199.9495
28.4	1200.572
-23.25	1201.1945
inf	1201.8169
49	1202.4385
22.666666	1203.061
-29.75	1203.6837
26.799999	1204.3065
23.799999	1204.9293
-49	1205.5522
62.5	1206.175
-29.75	1206.7981
-107	1207.4211
-23.6	1208.0442
-22.799999	1208.6685
-29	1209.2917
-14.75	1209.915
-154	1210.5383
58.333332	1211.1616
-25.166666	1211.7863
-99.5	1212.4097
28.833334	1213.0332
27.5	1213.658
24.666666	1214.2817
-33	1214.9065
-6	1215.5303
11.5	1216.1553
5.625	1216.7792
30.333334	1217.4043
14.833333	1218.0294
-24	1218.6536
31	1219.2788
78	1219.9041
54	1220.5283
-40	1221.1538
inf	1221.7793
-84	1222.4048
88	1223.0303
inf	1223.6548
inf	1224.2805
-7.3333335	1224.9064
#NAME?	1225.5322
-9	1226.1581
17	1226.7841
-38.5	1227.41
10.25	1228.0372
inf	1228.6633
44.5	1229.2896
20.75	1229.9158
22	1230.542
41.5	1231.1696
101	1231.7959
-61	1232.4224
33	1233.05
-38.333332	1233.6766
inf	1234.3032
13.75	1234.9312
12.333333	1235.5579
inf	1236.1858
10	1236.8126
inf	1237.4407
-17.25	1238.0688
3.8	1238.6959
11.75	1239.3241
inf	1239.9513
-39	1240.5796
inf	1241.208
-21	1241.8365
inf	1242.465
-12.75	1243.0924
-11	1243.7211
-6.75	1244.3499
12.666667	1244.9785
-21	1245.6074
-19.5	1246.2362
-12.333333	1246.8651
inf	1247.4941
-8.3999996	1248.1232
-32	1248.7523
43	1249.3826
10	1250.0118
10	1250.6411
14.666667	1251.2704
-17	1251.8998
-10.25	1252.5304
24.666666	1253.1599
19	1253.7896
-16.333334	1254.4203
inf	1255.0499
14	1255.6808
13	1256.3107
11.25	1256.9417
-16	1257.5715
9.3999996	1258.2026
inf	1258.8339
inf	1259.4639
1.5	1260.0952
inf	1260.7266
-61	1261.3568
-12.5	1261.9883
15.75	1262.6198
-10.25	1263.2513
-58	1263.8831
74	1264.5135
-16.333334	1265.1454
3.6666667	1265.7771
-1.20E+01	1266.4091
4.75	1267.0409
1	1267.673
9	1268.3049
-1.5	1268.9371
2.00E+01	1269.5704
1.25	1270.2026
-2	1270.8348
-14	1271.4673
0	1272.0996
-1	1272.7333
22	1273.3657
7	1273.9983
1.3333334	1274.6321
-26	1275.2648
inf	1275.8987
2.2	1276.5315
inf	1277.1655
10	1277.7985
5.5999999	1278.4325
-44	1279.0656
inf	1279.6998
23	1280.333
inf	1280.9674
14.5	1281.6018
14	1282.2362
14.5	1282.8696
-7.6666665	1283.5043
39	1284.1389
7.5	1284.7736
10	1285.4084
4.5	1286.0432
9	1286.6781
0.5714286	1287.3131
11.5	1287.9481
-2.6666667	1288.5831
16	1289.2183
1.1666666	1289.8534
9.5	1290.4886
15	1291.124
-18	1291.7594
9.333333	1292.3948
11.25	1293.0314
23.5	1293.667
13	1294.3025
5.5	1294.9393
20	1295.5751
6.4000001	1296.2108
7.1999998	1296.8478
inf	1297.4838
inf	1298.1208
15	1298.7568
9.333333	1299.394
4.1666665	1300.0314
2.8	1300.6675
-28	1301.3049
-15	1301.9412
12.25	1302.5787
10.25	1303.2163
-9	1303.8539
41	1304.4905
8	1305.1282
1.2222222	1305.766
25	1306.4039
6.75	1307.0419
4.25	1307.6798
5.6666665	1308.3179
5.8571429	1308.9559
5.1999998	1309.5941
7	1310.2324
5.5	1310.8706
5.1666665	1311.509
5.1999998	1312.1475
3	1312.787
5.1666665	1313.4255
7.5	1314.0641
6	1314.7028
2.8571429	1315.3427
2.1428571	1315.9813
3	1316.6202
4.6666665	1317.2603
2.125	1317.8992
2.625	1318.5393
2.25	1319.1783
1.9	1319.8186
0.2857143	1320.4578
1	1321.0983
1	1321.7375
1.25	1322.3781
1.4444444	1323.0186
0.92307693	1323.6581
1.8888888	1324.2987
0.66666669	1324.9395
1.7272727	1325.5803
1.1818181	1326.2212
1.2142857	1326.861
-0.22222222	1327.502
-0.66666669	1328.1429
0.21428572	1328.7841
0.66666669	1329.4253
-0.23076923	1330.0664
1.6875	1330.7078
0.071428575	1331.3491
0	1331.9905
-0.071428575	1332.632
0.23529412	1333.2747
-0.125	1333.9163
0.80000001	1334.5579
0.3125	1335.1996
-0.11538462	1335.8413
0.11764706	1336.4843
0.90476191	1337.1262
0.47368422	1337.7682
-0.5625	1338.4113
0.60869563	1339.0533
0.13333334	1339.6967
0.21428572	1340.3389
-0.27272728	1340.9822
0.21052632	1341.6245
0.66666669	1342.2681
0.034482758	1342.9104
0.30000001	1343.5541
0.07692308	1344.1978
0.2857143	1344.8405
0.2173913	1345.4843
0.10714286	1346.1281
0.36000001	1346.7721
0.78571427	1347.416
0.4074074	1348.059
0.61904764	1348.7031
0.34615386	1349.3473
0.05882353	1349.9915
0.24137931	1350.6357
0.06666667	1351.2802
0.064516127	1351.9246
-0.027777778	1352.5691
0.29411766	1353.2136
0.33333334	1353.8582
0.22499999	1354.5029
0.029411765	1355.1488
-0.025641026	1355.7936
0.13636364	1356.4384
-0.051282052	1357.0833
0.15555556	1357.7294
0	1358.3744
0.25581396	1359.0195
0.12765957	1359.6658
0.065217391	1360.311
0.16666667	1360.9563
0.13157895	1361.6028
0.081632651	1362.2482
0.095238097	1362.8948
-0.025	1363.5403
0.083333336	1364.187
0.032786883	1364.8339
0.18867925	1365.4795
0.079999998	1366.1265
0.084745765	1366.7734
0.078125	1367.4193
-0.06666667	1368.0664
0.25862068	1368.7135
0.046153847	1369.3607
0.21428572	1370.0081
0.083333336	1370.6554
0.064516127	1371.3027
0.14754099	1371.9491
0.12698413	1372.5966
0.083333336	1373.2441
-0.092105262	1373.8917
0.015384615	1374.5406
0.057142857	1375.1884
0	1375.8362
0.089743592	1376.4841
0.052631579	1377.1321
0.037974682	1377.78
0.09589041	1378.4293
0.027777778	1379.0774
0.039999999	1379.7256
0.058139537	1380.3739
0.06329114	1381.0233
0.086419754	1381.6718
0.021052632	1382.3213
0.019417476	1382.9698
0.067307696	1383.6195
-0.053571429	1384.2681
-0.00862069	1384.918
-0.042735044	1385.5667
-0.10810811	1386.2167
0.051282052	1386.8655
0.07692308	1387.5156
0.067307696	1388.1658
0.11428571	1388.8148
0.070175439	1389.4651
-0.029126214	1390.1154
0.027522936	1390.7657
0.041322313	1391.4163
0.087378643	1392.0656
0.048780486	1392.7162
-0.007462686	1393.3668
-0.031007752	1394.0175
0.055944055	1394.6682
-0.007142857	1395.3191
0	1395.97
-0.04109589	1396.6208
0.057692308	1397.2719
0	1397.9241
0.007042253	1398.5752
0.083916083	1399.2264
0.075342469	1399.8777
0.025974026	1400.5291
0.047297299	1401.1815
0.006944445	1401.833
0.041176472	1402.4845
-0.050632913	1403.1372
0.079268292	1403.7888
0.022222223	1404.4404
0.021164021	1405.0934
0.021164021	1405.7452
0.005263158	1406.3982
0.059999999	1407.0502
0.053398058	1407.7032
0.018691588	1408.3566
0	1409.0087
0.071748883	1409.662
0.040909089	1410.3153
0.033175357	1410.9677
0.03125	1411.6212
0.029045643	1412.2748
0.064102568	1412.9285
0.008163265	1413.5822
0.021834061	1414.2347
0.050583657	1414.8885
0.039145909	1415.5425
0.043795619	1416.1964
0.018248174	1416.8505
0.055555556	1417.5045
0.018656716	1418.1587
0.021008404	1418.8129
0.045833334	1419.4672
0	1420.1226
0.02	1420.777
0.026923077	1421.4314
0.015151516	1422.0859
0.036900368	1422.7405
0.055970151	1423.3964
0.023809524	1424.051
0.045602605	1424.7058
0.033112582	1425.3618
-0.015243903	1426.0167
0.036036037	1426.6716
0.052117262	1427.3278
0.03267974	1427.9829
0.050335571	1428.6392
0.05629139	1429.2943
0.012820513	1429.9508
0.006060606	1430.6073
0.034482758	1431.2627
0.011904762	1431.9193
0.023460411	1432.5759
0.02586207	1433.2316
0.011080332	1433.8883
0.018666666	1434.5452
0.037037037	1435.2021
0.024038462	1435.8591
0.033096928	1436.515
0.041769043	1437.1721
0.02905569	1437.8292
0.014150944	1438.4865
0.023809524	1439.1438
0.006880734	1439.8011
0.002173913	1440.4586
0.033707865	1441.1161
0.006578947	1441.7737
0.004576659	1442.4324
0.00443459	1443.0901
0.002212389	1443.7478
0.025440313	1444.4056
0.015968064	1445.0635
0.023121387	1445.7225
0.007366483	1446.3806
0.030710172	1447.0386
0.021032505	1447.6979
0.025742574	1448.3561
0.028629856	1449.0143
0.038854804	1449.6738
0.021526419	1450.3322
0.007633588	1450.9917
0.011257036	1451.6503
0.011173184	1452.3099
0.01754386	1452.9697
0.009505703	1453.6284
0.015384615	1454.2883
0.011804384	1454.9482
0.028192371	1455.6072
0.034865294	1456.2672
0.009302326	1456.9274
0.015600624	1457.5876
0.018604651	1458.2467
0.01674277	1458.9071
0.023076924	1459.5675
0.015151516	1460.228
0.028213166	1460.8885
0.01843318	1461.5491
0.012012012	1462.2098
0.031609196	1462.8705
0.014347202	1463.5312
0.004424779	1464.1921
0.00131579	1464.853
0.008	1465.514
0.022666667	1466.1763
0.011406844	1466.8374
0.020242915	1467.4985
0.023160763	1468.1598
0.010752688	1468.8223
0.006648936	1469.4836
0.011157601	1470.145
0.005502063	1470.8077
0.017426273	1471.4692
0.012362638	1472.1321
0.010610079	1472.7937
0.005161291	1473.4567
0.008423586	1474.1184
0	1474.7815
0.010227272	1475.4434
0.014874142	1476.1066
0.005910166	1476.7686
0.012401353	1477.4319
0.006651885	1478.0952
0.014115092	1478.7587
0.012671595	1479.421
0.009846827	1480.0845
0.006430868	1480.7482
0.016286645	1481.4117
0.01330377	1482.0756
0.005411256	1482.7394
0.007526882	1483.402
0.007650273	1484.0659
0.009240246	1484.73
0.00203252	1485.3939
0.004803074	1486.0581
0.015252622	1486.7235
0.011516315	1487.3877
0.014940239	1488.052
0.001974334	1488.7164
0.003033367	1489.3809
0.00308642	1490.0453
0.009699321	1490.7111
0.011505273	1491.3757
-0.000987167	1492.0404
0.005725191	1492.7063
0.005660377	1493.3711
0.011775362	1494.036
0.006255585	1494.7021
0.006076389	1495.3671
0.010517091	1496.0333
-0.008888889	1496.6985
0.011235955	1497.3649
0.005300353	1498.0302
0.013032146	1498.6967
0.009017132	1499.3633
0.006529851	1500.0287
0.008779631	1500.6954
0.010919018	1501.3622
0	1502.0278
0.005240175	1502.6947
0.003436426	1503.3616
0	1504.0287
0.01244168	1504.6957
0.004720693	1505.3629
0.003252032	1506.0289
0.002431118	1506.6962
0.015236568	1507.3635
-0.000840336	1508.0309
0.009892828	1508.6984
0.002398082	1509.3658
0.002394254	1510.0347
0.005833333	1510.7023
0.005640612	1511.37
0.002423263	1512.0378
0.003790751	1512.7057
0.003174603	1513.3737
0.005255255	1514.0427
0.008641006	1514.7108
0.009049774	1515.3789
0.005299016	1516.0482
0.006907138	1516.7166
0.003720238	1517.3848
0.010148321	1518.0543
-0.000754717	1518.7228
-0.000737463	1519.3925
0.001456664	1520.061
0.005780347	1520.7308
0.003687316	1521.3995
0.00348675	1522.0695
0.002881844	1522.7394
0.014654571	1523.4083
0.008350731	1524.0784
0	1524.7487
0.009803922	1525.4177
0.005890052	1526.088
0.006480882	1526.7584
0.01207883	1527.4288
0.009210526	1528.0994
0.006975269	1528.7699
0.0075	1529.4406
0.004972032	1530.1112
0.003694581	1530.782
0.001173021	1531.4529
0.010284332	1532.1238
0.005555556	1532.7947
0.00788835	1533.4658
0.002536462	1534.1368
0.007894737	1534.808
0.001908397	1535.4792
0.002492212	1536.1505
0.005728835	1536.8231
0.009101942	1537.4945
0.002986858	1538.166
0.007380074	1538.8387
0.004863222	1539.5103
0.006150062	1540.182
0.006428989	1540.8549
0.004124926	1541.5267
0.008551882	1542.1998
0.007415859	1542.8717
0.005205321	1543.5449
0.005882353	1544.2169
0.001760563	1544.8903
0.005266238	1545.5625
0.006896552	1546.236
0.006063947	1546.9094
0.006791172	1547.5818
0.007616975	1548.2555
0.008465012	1548.9292
0.004065041	1549.6029
0.009603841	1550.2756
0.006674757	1550.9495
0.00414692	1551.6234
0.005977287	1552.2975
0.006474397	1552.9716
0.004626952	1553.6458
0.002970885	1554.3199
0.002371073	1554.9943
0.004770423	1555.6686
0.008761683	1556.343
0.005278593	1557.0176
0.004602992	1557.6921
0.001131862	1558.3667
0.005382131	1559.0414
0.00264131	1559.7173
0.004856989	1560.3922
-0.001631321	1561.067
0.007023231	1561.7419
0.00530504	1562.4182
0.003262643	1563.0933
0.000565611	1563.7684
0.005193307	1564.4448
0.004115226	1565.1201
0.004046243	1565.7966
0.005145798	1566.472
0.004640371	1567.1487
0.006128134	1567.8242
0.005025126	1568.501
0.003970505	1569.1779
0.002724796	1569.8535
0.003500583	1570.5305
0.004901961	1571.2076
0.00224341	1571.8835
0.00273523	1572.5607
0.003812636	1573.2379
0.003800217	1573.9153
-0.001075269	1574.5914
0.005277045	1575.2689
0.000504032	1575.9464
0.000988142	1576.624
0.001395998	1577.3016
0.002754821	1577.9794
-0.001821494	1578.6571
0.002221235	1579.335
-0.000452899	1580.0128
0.002770083	1580.6908
0.000911162	1581.3689
0.001401869	1582.047
0.003881611	1582.7263
0.000978474	1583.4045
-0.001482213	1584.0829
0.001452785	1584.7612
0.001466276	1585.4409
0.001906578	1586.1194
0.000455373	1586.798
0.000437637	1587.4778
0.002474227	1588.1565
0.00169348	1588.8352
0.003729797	1589.5153
0.000865052	1590.1941
0.000897666	1590.8743
0.001358081	1591.5533
0.001339286	1592.2336
0.002237137	1592.9139
0.002590674	1593.5931
0.001730852	1594.2737
-0.000862069	1594.953
-0.000436872	1595.6337
0.001299827	1596.3143
0.00168492	1596.9951
0	1597.6747
-0.000420345	1598.3556
0.00463353	1599.0365
0.002864157	1599.7175
0.004166667	1600.3986
0.001967729	1601.0797
0.003100775	1601.761
0.000773096	1602.4423
0.001935734	1603.1235
-0.002766799	1603.8051
0.002696456	1604.4865
0.003871467	1605.168
0.003117693	1605.8496
0.004512975	1606.5312
0.002592593	1607.2142
0.003302752	1607.8961
0.005162242	1608.5779
0.004080119	1609.2599
0.003049943	1609.9431
0.003167063	1610.6251
0.003697617	1611.3073
0.004449838	1611.9907
0.004587156	1612.673
-0.000414594	1613.3553
0.004128819	1614.0389
0.006587073	1614.7214
0.007946466	1615.4052
0.008022463	1616.089
0.008257639	1616.7716
0.011020408	1617.4556
0.010752688	1618.1384
0.008252063	1618.8225
0.011814024	1619.5066
0.012307692	1620.1896
0.014795144	1620.8739
0.011764706	1621.5582
0.016349809	1622.2427
0.015360983	1622.9271
0.020825299	1623.6105
0.014241724	1624.295
0.022344179	1624.9797
0.024342364	1625.6644
0.022594469	1626.3492
0.025306748	1627.0342
0.027537372	1627.7191
0.032450579	1628.4041
0.028824834	1629.0891
0.031400073	1629.7743
0.034534536	1630.4607
0.03597679	1631.146
0.037925698	1631.8313
0.042637188	1632.5167
0.041941747	1633.2023
0.045472365	1633.8889
0.04675534	1634.5746
0.044907779	1635.2603
0.056926753	1635.9473
0.063516654	1636.6331
0.057186428	1637.3201
0.060629025	1638.0061
0.065623805	1638.692
0.064577036	1639.3794
0.06494493	1640.0667
0.069095008	1640.7529
0.076294281	1641.4404
0.073038071	1642.1267
0.078544058	1642.8143
0.072217837	1643.5021
0.07528577	1644.1886
0.084698364	1644.8765
0.086530611	1645.5643
0.086263284	1646.2523
0.094679512	1646.9391
0.09589041	1647.6272
0.08660461	1648.3153
0.089093089	1649.0035
0.088520616	1649.6919
0.09726195	1650.3802
0.10426148	1651.0687
0.10188989	1651.7572
0.10507099	1652.4457
0.10672574	1653.1344
0.10189573	1653.823
0.11359867	1654.5118
0.11706512	1655.2007
0.11801501	1655.8895
0.12235587	1656.5797
0.12560582	1657.2688
0.12779553	1657.9579
0.12534273	1658.6471
0.12086659	1659.3375
0.13390425	1660.0269
0.12616301	1660.7162
0.12345679	1661.4069
0.1322314	1662.0963
0.13199195	1662.7871
0.13173418	1663.4768
0.13333334	1664.1677
0.12962963	1664.8574
0.13323124	1665.5485
0.13607237	1666.2384
0.13414635	1666.9297
0.14009316	1667.6208
0.14502165	1668.311
0.13291797	1669.0024
0.13823426	1669.6938
0.13925873	1670.3842
0.13562323	1671.0758
0.14126927	1671.7675
0.13386397	1672.4592
0.14116339	1673.151
0.13377193	1673.8429
0.13139746	1674.5348
0.14239943	1675.2268
0.12225818	1675.9189
0.1284599	1676.6111
0.12388433	1677.3032
0.11537083	1677.9955
0.11410347	1678.6879
0.11209649	1679.3802
0.11313999	1680.0728
0.10546737	1680.7654
0.1131189	1681.4579
0.11168259	1682.1519
0.10693642	1682.8446
0.096667886	1683.5375
0.097253159	1684.2303
0.09060403	1684.9244
0.085501857	1685.6176
0.082002901	1686.3118
0.083655536	1687.005
0.078734621	1687.6982
0.072008111	1688.3927
0.071526825	1689.0861
0.061286002	1689.7808
0.060377359	1690.4742
0.059365403	1691.1691
0.061999302	1691.8639
0.053203039	1692.5576
0.05111111	1693.2526
0.051301397	1693.9476
0.047691721	1694.6416
0.040462427	1695.3368
0.039892595	1696.0321
0.038638104	1696.7274
0.036517888	1697.4229
0.029540481	1698.1171
0.027697843	1698.8126
0.036867976	1699.5082
0.030114226	1700.2039
0.025462156	1700.8997
0.026434783	1701.5955
0.027208481	1702.2914
0.023198593	1702.9873
0.027065026	1703.6833
0.021942446	1704.3794
0.024240231	1705.0768
0.025459688	1705.7729
0.024464833	1706.4694
0.022178087	1707.1656
0.023887435	1707.8621
0.022149837	1708.5598
0.022585925	1709.2563
0.022593319	1709.953
0.024711696	1710.651
0.024707846	1711.3478
0.027045075	1712.0446
0.021895314	1712.7427
0.02503526	1713.4397
0.022839073	1714.1379
0.023674911	1714.8351
0.026462395	1715.5334
0.02431611	1716.2307
0.02487725	1716.9293
0.020933978	1717.6279
0.025421036	1718.3254
0.025664812	1719.0242
0.023529412	1719.723
0.028186658	1720.4207
0.026612399	1721.1196
0.022485945	1721.8186
0.030485868	1722.5177
0.026823683	1723.2169
0.026095685	1723.9161
0.023921832	1724.6143
0.0241661	1725.3136
0.026154891	1726.0131
0.025719119	1726.7125
0.029799029	1727.4121
0.025044091	1728.1118
0.027516544	1728.8115
0.022367515	1729.5126
0.029153494	1730.2124
0.031174229	1730.9124
0.027749229	1731.6123
0.025120441	1732.3124
0.026024956	1733.0126
0.025009062	1733.714
0.025823353	1734.4142
0.02519084	1735.1146
0.02576923	1735.8163
0.030057803	1736.5167
0.026985938	1737.2173
0.025414364	1737.9191
0.023281597	1738.6198
0.024515186	1739.3218
0.022037573	1740.0226
0.024616482	1740.7247
0.021307861	1741.4257
0.026141385	1742.1279
0.023818526	1742.8303
0.023693118	1743.5315
0.024296181	1744.234
0.020320438	1744.9365
0.026009317	1745.6379
0.020792468	1746.3406
0.023139222	1747.0433
0.020194465	1747.7461
0.024190679	1748.4479
0.024691358	1749.1508
0.024340075	1749.8538
0.025632262	1750.5569
0.021746755	1751.2601
0.021023126	1751.9633
0.023642408	1752.6666
0.022710068	1753.37
0.020470053	1754.0735
0.023975251	1754.777
0.019399012	1755.4806
0.022359291	1756.1842
0.021550095	1756.8892
0.023229674	1757.593
0.021603808	1758.2969
0.021260997	1759.0007
0.020968908	1759.7048
0.016924739	1760.4102
0.018057059	1761.1143
0.018786127	1761.8185
0.018011257	1762.5239
0.021629972	1763.2284
0.015885316	1763.934
0.017121892	1764.6385
0.015157722	1765.3442
0.018971331	1766.049
0.01992528	1766.7549
0.0200902	1767.4596
0.019851116	1768.1658
0.017052375	1768.8706
0.015797788	1769.5769
0.017047657	1770.2832
0.020824989	1770.9883
0.018429488	1771.6947
0.01489533	1772.4012
0.017135862	1773.1078
0.022652389	1773.8145
0.016038144	1774.5199
0.012597742	1775.2267
0.017186793	1775.9335
0.012786596	1776.6404
0.013857845	1777.3474
0.013728964	1778.0544
0.02225131	1778.7616
0.01593454	1779.4689
0.015138772	1780.1761
0.013124471	1780.8834
0.017154811	1781.5908
0.015359742	1782.2983
0.015261044	1783.0059
0.015189873	1783.7147
0.017864738	1784.4225
0.013299013	1785.1302
0.012758469	1785.838
0.016378928	1786.5472
0.020741394	1787.2551
0.013550135	1787.9633
0.015232975	1788.6726
0.011664423	1789.3807
0.020325202	1790.0902
0.01880342	1790.7986
0.014991182	1791.507
0.016963897	1792.2167
0.011994669	1792.9265
0.01622624	1793.6351
0.013982642	1794.345
0.011517276	1795.0537
0.012072435	1795.7638
0.013527054	1796.474
0.012118274	1797.1829
0.013969172	1797.8932
0.017061612	1798.6035
0.013526119	1799.314
0.015496809	1800.0232
0.016504854	1800.7338
0.011892963	1801.4443
0.011494253	1802.155
0.010204081	1802.8658
0.011105236	1803.5767
0.013194063	1804.2876
0.010497238	1804.9985
0.01459854	1805.7096
0.015160022	1806.4208
0.015712682	1807.132
0.013943112	1807.8433
0.017070485	1808.5546
0.014084507	1809.266
0.014210526	1809.9788
0.00987526	1810.6903
0.015739769	1811.4019
0.016401846	1812.1135
0.01048218	1812.8253
0.014623172	1813.5385
0.01324122	1814.2504
0.012418687	1814.9635
0.014285714	1815.6755
0.015556938	1816.3877
0.010391198	1817.1011
0.014925373	1817.8134
0.011336516	1818.527
0.011242604	1819.2394
0.039835971	1819.9531
0.33938295	1820.6656
0.093692593	1821.3795
0.018115941	1822.0934
0.011180124	1822.8062
0.012682308	1823.5203
0.010897436	1824.2344
0.01446281	1824.9486
0.009582478	1825.6617
0.015838733	1826.3761
0.013937282	1827.0905
0.00353857	1827.8049
0.008742434	1828.5195
0.009383378	1829.2343
0.015646258	1829.9476
0.015477792	1830.6625
0.011176857	1831.3773
0.019880716	1832.0923
0.011548913	1832.8073
0.013605442	1833.5236
0.01203966	1834.2388
0.017985612	1834.954
0.01373825	1835.6692
0.013157895	1836.3846
0.007374631	1837.1001
0.01300578	1837.8156
0.013669065	1838.5323
0.013523132	1839.248
0.011118833	1839.9637
0.009352518	1840.6808
0.009078212	1841.3966
0.015827337	1842.1125
0.01421092	1842.8298
0.014040561	1843.5459
0.013481364	1844.2633
0.015650742	1844.9795
0.005067567	1845.6971
0.016393442	1846.4135
0.005818787	1847.1311
0.010084034	1847.8477
0.016447369	1848.5656
0.013456686	1849.2834
0.011372868	1850.0001
0.016548464	1850.7181
0.015447155	1851.4363
0.006573542	1852.1545
0.004823151	1852.8715
0.011784512	1853.5898
0.013032146	1854.3082
0.015503876	1855.0267
0.007359705	1855.7452
0.00703606	1856.4639
0.01194853	1857.1826
0.017905103	1857.9014
0.011850501	1858.6202
0.007725322	1859.3391
0.01238938	1860.0581
0.013032146	1860.7772
0.00947459	1861.4963
0.011648745	1862.2155
0.006499536	1862.9348
0.007540057	1863.6542
0.016569201	1864.3735
0.010162601	1865.0942
0.007322176	1865.8138
0.007407407	1866.5334
0.004314994	1867.2544
0.007454739	1867.9742
0.009605123	1868.6941
0.012208657	1869.4153
0.011689692	1870.1353
0.007446809	1870.8566
0.016684046	1871.5768
0.016913319	1872.2982
0.010764263	1873.0184
0.019562716	1873.7401
0.011574074	1874.4606
0.007092198	1875.1823
0.007109005	1875.9028
0.018028846	1876.6248
0.00495663	1877.3468
0.013189448	1878.0675
0.003550296	1878.7897
0.013237064	1879.5118
0.024110219	1880.2341
0.005910166	1880.9565
0.016853932	1881.6776
0.010714286	1882.4001
0.016129032	1883.1227
0.015	1883.8453
0.010165184	1884.568
0.01923077	1885.2908
0.01923077	1886.0137
-0.001396648	1886.7366
0.017639078	1887.4596
0.012605042	1888.1826
0.01623816	1888.9058
0.006640106	1889.629
0.001340483	1890.3535
0.008207934	1891.0769
0.012587412	1891.8004
0.008010681	1892.5239
0.017711172	1893.2474
0.01010101	1893.9724
0.007473842	1894.696
0.010752688	1895.4199
0.015923567	1896.145
-0.004846527	1896.869
0.011804384	1897.5942
0.017628206	1898.3184
0.01775148	1899.0425
0.012480499	1899.7679
0.013719512	1900.4923
0.00887574	1901.2179
0.017054264	1901.9436
0.010638298	1902.6682
0.00952381	1903.394
-0.00317965	1904.12
0.018518519	1904.8447
0.013179571	1905.5708
0	1906.297
0.007079646	1907.022
0.021201413	1907.7483
0	1908.4746
0.005110733	1909.201
0.001605136	1909.9276
0.011686143	1910.6542
0.004958678	1911.3809
0	1912.1063
0.018965518	1912.8331
0.003527337	1913.5601
-0.012411348	1914.287
0.015296367	1915.0154
0.008	1915.7424
0.018255578	1916.4696
0.002028398	1917.1969
0.016032064	1917.9242
0	1918.6516
0.003960396	1919.3792
0.003809524	1920.1079
0.011131725	1920.8356
0.007858547	1921.5632
0	1922.291
0.006024096	1923.0201
0.012931035	1923.748
0.021367522	1924.4773
0.004366812	1925.2054
0.018604651	1925.9336
0.007109005	1926.6631
0.025700934	1927.3914
0.004494382	1928.121
0.01923077	1928.8494
0.006928407	1929.5792
0.002267574	1930.309
0.033254158	1931.0377
0	1931.7677
0.002358491	1932.4978
0	1933.2267
-0.010152284	1933.9569
0.009756098	1934.6871
0.002590674	1935.4163
0.014619883	1936.1467
-0.002898551	1936.8772
0.008130081	1937.6078
0.022346368	1938.3385
0.008746356	1939.0692
0.011299435	1939.8
0.018461538	1940.5309
0.008130081	1941.2618
0.008403362	1941.9929
0.027247956	1942.724
0	1943.4552
0.02586207	1944.1865
0.014880952	1944.9178
0.006802721	1945.6492
0.025270758	1946.3807
0	1947.1135
0	1947.8452
-0.006993007	1948.5769
0.007017544	1949.3086
0.019011406	1950.0417
-0.010989011	1950.7737
0.050541516	1951.5057
0.060283687	1952.239
-0.006993007	1952.9712
0.011029412	1953.7034
0.014084507	1954.437
0.012244898	1955.1694
-0.024590164	1955.9031
0.013392857	1956.6356
0.022321429	1957.3695
-0.030172413	1958.1034
0.013452915	1958.8362
-0.004219409	1959.5703
0.02991453	1960.3032
0	1961.0374
-0.009049774	1961.7717
0.038022812	1962.5061
0.045833334	1963.2393
-0.018604651	1963.9739
-0.024038462	1964.7085
0.005154639	1965.4431
-0.004739337	1966.178
0.033492822	1966.9127
0.060913704	1967.6477
-0.039548021	1968.3813
0.022988506	1969.1165
0.034285713	1969.8516
0.019900497	1970.5868
0.015789473	1971.3234
0.056818184	1972.0587
-0.011235955	1972.7942
0.056603774	1973.5297
-0.006097561	1974.2653
0	1975.001
-0.006622517	1975.7367
0.012738854	1976.4738
0.006756757	1977.2097
-0.007194245	1977.9457
0.044444446	1978.6816
0.060606062	1979.4191
0.006896552	1980.1553
-0.045454547	1980.8928
-0.072463766	1981.6292
0.047619049	1982.3656
0.007194245	1983.1033
0.072463766	1983.8398
0.074380167	1984.5778
0.014184397	1985.3145
0.056000002	1986.0526
-0.05102041	1986.7906
0.034782607	1987.5277
0.035714287	1988.266
0.053435113	1989.0031
0.042372882	1989.7415
0.008196721	1990.48
0.008	1991.2186
-0.04587156	1991.9559
0.03809524	1992.6947
0.057142857	1993.4336
-0.01010101	1994.1725
0.067961164	1994.9114
0.029702971	1995.6505
0.010526316	1996.3896
0.07692308	1997.1276
-0.011764706	1997.8668
0	1998.6062
-0.011235955	1999.3456
0.10752688	2000.0863
0.055555556	2000.8259
0	2001.5656
0.08510638	2002.3053
0.021739131	2003.045
0.024390243	2003.785
0.034883723	2004.5249
-0.072289154	2005.2662
0	2006.0063
0.075757578	2006.7466
0.092307694	2007.4868
-0.028985508	2008.2284
0.014925373	2008.9689
0.09375	2009.7106
0.027777778	2010.4512
0.040540539	2011.1918
0.043478262	2011.9337
0.046153847	2012.6746
0.03125	2013.4167
-0.029850746	2014.1576
0.046875	2014.8999
0.016129032	2015.6423
0.13114753	2016.3834
-0.074074075	2017.126
-0.047619049	2017.8687
0.017241379	2018.61
0.03773585	2019.3528
-0.12962963	2020.0956
0.078431375	2020.8372
-0.045454547	2021.5802
0.1	2022.3232
-0.055555556	2023.0664
0.15384616	2023.8096
0	2024.5529
0.17307693	2025.2963
0.07272727	2026.0397
0.041666668	2026.782
0.025641026	2027.5255
0.065217391	2028.2705
-0.097560972	2029.0142
0.085714288	2029.7581
0.027027028	2030.502
-0.044444446	2031.2458
0.25	2031.99
0	2032.7341
0.022222223	2033.4783
0.1	2034.2239
0.19512194	2034.9683
-0.22857143	2035.7126
-1.6470588	2036.4572
-6.25	2037.203
0	2037.9476
0.048780486	2038.6937
0	2039.4385
0.028571429	2040.1835
-0.14705883	2040.9297
-0.027777778	2041.6747
0.20930232	2042.4211
0	2043.1663
0.2631579	2043.9128
0.07692308	2044.6582
0.25714287	2045.4048
0.21212122	2046.1519
0.071428575	2046.8975
0.19354838	2047.6443
0.11428571	2048.3911
0.12903225	2049.1384
0.13793103	2049.8843
-0.079999998	2050.6313
0	2051.3789
0.1	2052.1262
0.32258064	2052.8738
0	2053.6201
0.2857143	2054.3677
0.11111111	2055.1152
-0.13333334	2055.8633
0.25925925	2056.6111
-0.047619049	2057.3589
0.068965517	2058.1069
0.2	2058.855
0.035714287	2059.6033
0.11538462	2060.3528
0.1	2061.1011
0.34615386	2061.8496
0.2173913	2062.5981
-0.07692308	2063.3467
0.2	2064.0967
0.23076923	2064.8452
-0.15384616	2065.594
0	2066.3428
0.090909094	2067.0933
0.17391305	2067.8423
-0.033333335	2068.5925
-0.045454547	2069.3418
0.07692308	2070.0911
-0.2857143	2070.8418
0.125	2071.5911
0.12	2072.3418
0.055555556	2073.0913
0.35294119	2073.8423
0.037037037	2074.5933
0.64999998	2075.3433
0.047619049	2076.0942
0.13043478	2076.8442
0.55555558	2077.5957
0.15384616	2078.3469
-0.090909094	2079.0986
0	2079.8486
0.16666667	2080.6003
-0.055555556	2081.3521
0.05882353	2082.104
-0.14285715	2082.8557
0.25	2083.6077
0.64705884	2084.3599
0.15000001	2085.1118
-0.10526316	2085.8628
0.47999999	2086.615
0.27272728	2087.3687
0.66666669	2088.1211
0.13333334	2088.8735
0.1	2089.626
0.34782609	2090.3787
-0.13636364	2091.1313
0.13043478	2091.8843
-0.33333334	2092.6372
0.2962963	2093.3914
0.10526316	2094.1445
0.1	2094.8975
0.050000001	2095.6506
-0.07692308	2096.4053
-0.26666668	2097.1587
0	2097.9121
-0.35714287	2098.6667
-0.1	2099.4204
0.11111111	2100.1753
0.23529412	2100.9292
0.34999999	2101.6841
0.23809524	2102.438
-0.33333334	2103.1934
-0.53333336	2103.9473
0.27777779	2104.7026
-0.21052632	2105.4585
0.14285715	2106.2126
0	2106.9683
-0.125	2107.7241
-0.2	2108.4785
-0.21428572	2109.2344
-0.23809524	2109.9902
0.33333334	2110.7466
0.27777779	2111.5012
0.2631579	2112.2573
-0.33333334	2113.0137
0.36842105	2113.77
0	2114.5266
0.38461539	2115.2832
0.16666667	2116.0396
0.46666667	2116.7964
-0.07692308	2117.5532
-0.125	2118.3101
0	2119.0669
-0.14285715	2119.8237
0.45454547	2120.5811
-0.125	2121.3381
0.06666667	2122.0967
0.14285715	2122.854
-0.0625	2123.6113
0.64285713	2124.3687
0.14285715	2125.1265
0.26666668	2125.8853
0	2126.6431
-0.071428575	2127.4009
-0.16666667	2128.1599
-0.30000001	2128.918
-0.5	2129.6772
0	2130.4353
-0.33333334	2131.1948
-0.22222222	2131.9531
0.25	2132.7126
0.64285713	2133.4712
-0.21428572	2134.231
0	2134.9893
-0.5	2135.7493
0	2136.5093
-0.06666667	2137.2681
0.61538464	2138.0283
-0.16666667	2138.7886
0.30769232	2139.5476
-0.54545456	2140.3081
0.16666667	2141.0686
0.90909094	2141.8291
0	2142.5898
0.38461539	2143.3491
0.63636363	2144.1101
0.17647059	2144.8711
0.38461539	2145.6318
0.33333334	2146.3931
-0.38461539	2147.1543
-0.76923078	2147.9155
0.63636363	2148.6768
0	2149.438
-0.055555556	2150.1995
0	2150.9609
0.13333334	2151.7241
-1.3636364	2152.4858
-25.857143	2153.2476
-41.75	2154.0093
-3.8333333	2154.7712
0	2155.5347
0.41666666	2156.2966
0.81818181	2157.0588
-0.125	2157.8223
-0.25	2158.5847
0.23076923	2159.3472
0	2160.1108
-0.23076923	2160.8735
0.33333334	2161.6375
0.66666669	2162.4001
-0.06666667	2163.1641
0.78571427	2163.9272
0.63636363	2164.6914
-0.33333334	2165.4546
0.30000001	2166.2188
-0.40000001	2166.9834
-1	2167.7466
-0.40000001	2168.5112
0.45454547	2169.2761
-0.375	2170.0396
0.5714286	2170.8047
0.30000001	2171.5696
-1.4	2172.3345
0	2173.0996
0.5	2173.8638
-0.27272728	2174.6289
1	2175.3945
0	2176.1599
-0.22222222	2176.9253
-0.125	2177.6909
-0.27272728	2178.4568
-0.80000001	2179.2227
0.83333331	2179.9883
-0.5	2180.7544
0.66666669	2181.5205
0.40000001	2182.2866
-0.2	2183.0542
0.66666669	2183.8203
-0.2	2184.5867
-1.6	2185.353
-1	2186.1196
1.1666666	2186.8877
-0.77777779	2187.6543
1.2	2188.4209
0.25	2189.189
0	2189.9561
0.2857143	2190.7231
0.125	2191.4915
-0.2857143	2192.2585
0.14285715	2193.0271
0.625	2193.7944
0.14285715	2194.563
1.2	2195.3306
1.1666666	2196.0996
0.80000001	2196.8672
0.80000001	2197.6362
0.83333331	2198.4053
0.80000001	2199.1733
0.80000001	2199.9424
0	2200.7119
1.1666666	2201.48
-1	2202.2495
1	2203.019
10	2203.7886
-0.5	2204.5586
0.2	2205.3284
-0.2	2206.0969
-1.5	2206.8669
-0.16666667	2207.637
3	2208.4072
0	2209.1775
72	2209.9478
-240	2210.7183
-2.4000001	2211.4888
1	2212.2593
-0.75	2213.0298
-0.16666667	2213.8018
0.33333334	2214.5728
-1.5	2215.3438
1.6	2216.1147
-3	2216.8857
-1.5	2217.6582
0.75	2218.4292
3	2219.2007
0.5	2219.9722
-1.5	2220.7446
-2.5	2221.5164
1	2222.2893
1	2223.061
4	2223.8328
0	2224.606
2.4000001	2225.3779
-1	2226.1514
0.33333334	2226.9233
-1.3333334	2227.6968
-1	2228.4705
-0.40000001	2229.2427
0.2857143	2230.0166
0.2	2230.7891
-6	2231.563
0.2	2232.3369
3	2233.1111
0.33333334	2233.8838
7	2234.6582
-2.3333333	2235.4326
0	2236.207
1.6	2236.9814
0.85714287	2237.7559
-1.5	2238.5293
4	2239.304
-1.25	2240.0789
0.77777779	2240.8538
0.33333334	2241.6287
0.40000001	2242.4038
5	2243.179
1	2243.9541
6	2244.7307
-2	2245.5061
0	2246.2817
4	2247.0571
-1	2247.8328
1.3333334	2248.6084
-0.33333334	2249.3857
0.5	2250.1616
-3	2250.9375
1.3333334	2251.7148
-1	2252.491
-1	2253.2671
0	2254.0447
