# Supplementary material for: Fibril formation and ordering of disordered FUS LC driven by hydrophobic interactions
Source: Nat Chem. 2023 May 25;15(8):1146–54. doi: 10.1038/s41557-023-01221-1 (PMC10396963; doi:10.1038/s41557-023-01221-1)
Supplement: Source Data Fig. 3 — Homodyne and heterodyne SFG traces. [file 41557_2023_1221_MOESM4_ESM.zip › Figure3/Figure_3a/Figure_3a_SFG_FUS_PBS_1-2.csv]

SFG (arb. unit)	IR wavenumber (cm-1)
56.5	1146.7892
54.5	1147.4033
130	1148.0176
15.166667	1148.6318
-39	1149.2463
-16.75	1149.8606
-12.4	1150.4763
27	1151.0908
55	1151.7053
-35	1152.3212
76	1152.9358
8.4285717	1153.5505
-41	1154.1665
-39.5	1154.7814
-41.5	1155.3975
-54	1156.0125
46	1156.6285
-25	1157.2437
inf	1157.8599
80	1158.4762
44	1159.0914
-11.5	1159.7079
-39.5	1160.3243
-17.799999	1160.9397
81	1161.5564
-40.5	1162.1731
-24.5	1162.7898
10.5	1163.4065
33.5	1164.0233
-28	1164.6401
-7	1165.2571
-20.333334	1165.8741
24	1166.4912
30	1167.1083
-28	1167.7255
inf	1168.3427
29	1168.96
54	1169.5773
inf	1170.1958
-99	1170.8132
14.25	1171.4307
-63	1172.0483
-76	1172.667
15.5	1173.2847
-15.6	1173.9036
39	1174.5212
38	1175.1403
38.5	1175.7582
-18.75	1176.3772
inf	1176.9952
-18	1177.6145
-47	1178.2325
inf	1178.8518
13.333333	1179.4712
inf	1180.0895
12.666667	1180.709
21	1181.3285
-10.75	1181.948
7.6666665	1182.5676
-13.5	1183.1874
-31	1183.806
40	1184.4258
10.8	1185.0457
-7.5	1185.6655
12	1186.2856
-22.5	1186.9067
-20.333334	1187.5269
21.25	1188.147
34.333332	1188.7671
-18.200001	1189.3875
-108	1190.0078
inf	1190.6293
inf	1191.2498
-11.428572	1191.8701
-30.666666	1192.4918
-35	1193.1124
-18.666666	1193.7332
-20.666666	1194.355
67	1194.9757
-87	1195.5977
98	1196.2185
-33.333332	1196.8406
32.333332	1197.4617
inf	1198.0837
-8.666667	1198.7061
9	1199.3271
2	1199.9495
15.8	1200.572
-8	1201.1945
inf	1201.8169
24.666666	1202.4385
10	1203.061
-14	1203.6837
4.1999998	1204.3065
6.8000002	1204.9293
-9	1205.5522
25.5	1206.175
-6.75	1206.7981
-29	1207.4211
-3.2	1208.0442
-3.2	1208.6685
-3.25	1209.2917
-2.75	1209.915
-24	1210.5383
12	1211.1616
-7.3333335	1211.7863
-38	1212.4097
7.6666665	1213.0332
0.5	1213.658
-20	1214.2817
104	1214.9065
59.5	1215.5303
-23.75	1216.1553
-12.25	1216.7792
-29.666666	1217.4043
-17.333334	1218.0294
33	1218.6536
-32.666668	1219.2788
-114	1219.9041
-46	1220.5283
68.5	1221.1538
#NAME?	1221.7793
84	1222.4048
-80	1223.0303
#NAME?	1223.6548
#NAME?	1224.2805
-41.333332	1224.9064
#NAME?	1225.5322
58.5	1226.1581
-32.5	1226.7841
22	1227.41
0.25	1228.0372
#NAME?	1228.6633
20	1229.2896
6.75	1229.9158
9	1230.542
20.5	1231.1696
56	1231.7959
-26	1232.4224
22.666666	1233.05
-21.333334	1233.6766
inf	1234.3032
7.5	1234.9312
3	1235.5579
inf	1236.1858
4.4000001	1236.8126
inf	1237.4407
1	1238.0688
-6.4000001	1238.6959
1.5	1239.3241
inf	1239.9513
36	1240.5796
#NAME?	1241.208
-6	1241.8365
inf	1242.465
-3.25	1243.0924
-0.33333334	1243.7211
1.25	1244.3499
2.6666667	1244.9785
-2.5	1245.6074
4	1246.2362
5.6666665	1246.8651
inf	1247.4941
-6	1248.1232
21	1248.7523
27	1249.3826
1.75	1250.0118
1.25	1250.6411
-4.3333335	1251.2704
-3.5	1251.8998
1.5	1252.5304
5.3333335	1253.1599
0.33333334	1253.7896
-6.3333335	1254.4203
inf	1255.0499
1	1255.6808
-1	1256.3107
-3.5	1256.9417
22	1257.5715
-8.1999998	1258.2026
#NAME?	1258.8339
#NAME?	1259.4639
-3	1260.0952
#NAME?	1260.7266
-5	1261.3568
15	1261.9883
-2.25	1262.6198
2	1263.2513
2	1263.8831
16	1264.5135
5	1265.1454
-5.3333335	1265.7771
1.80E+01	1266.4091
-7	1267.0409
26.5	1267.673
-36	1268.3049
-7.5	1268.9371
-2.50E+01	1269.5704
-2.5	1270.2026
-20.5	1270.8348
27	1271.4673
-9.666667	1272.0996
26	1272.7333
35	1273.3657
12	1273.9983
-3.6666667	1274.6321
16	1275.2648
#NAME?	1275.8987
-0.2	1276.5315
inf	1277.1655
16	1277.7985
2.2	1278.4325
-14	1279.0656
inf	1279.6998
26	1280.333
inf	1280.9674
1.5	1281.6018
3.3333333	1282.2362
1.5	1282.8696
0	1283.5043
6	1284.1389
2.25	1284.7736
8.5	1285.4084
0.5	1286.0432
0	1286.6781
-0.2857143	1287.3131
4.5	1287.9481
-0.66666669	1288.5831
2	1289.2183
-2.1666667	1289.8534
-8.5	1290.4886
-3	1291.124
4	1291.7594
4.3333335	1292.3948
4	1293.0314
7	1293.667
6.6666665	1294.3025
0.75	1294.9393
14	1295.5751
0.2	1296.2108
3.8	1296.8478
inf	1297.4838
inf	1298.1208
5.5	1298.7568
4.3333335	1299.394
3.5	1300.0314
-0.40000001	1300.6675
-17	1301.3049
-11.5	1301.9412
2.5	1302.5787
8	1303.2163
-4.6666665	1303.8539
22	1304.4905
3	1305.1282
-1	1305.766
7	1306.4039
-1.5	1307.0419
3.25	1307.6798
2.6666667	1308.3179
1.1428572	1308.9559
2.2	1309.5941
2.8571429	1310.2324
3.75	1310.8706
1.6666666	1311.509
1.6	1312.1475
1.75	1312.787
3.1666667	1313.4255
2	1314.0641
2	1314.7028
1.2857143	1315.3427
0.85714287	1315.9813
0.27272728	1316.6202
0.33333334	1317.2603
0.125	1317.8992
0.125	1318.5393
0	1319.1783
0.60000002	1319.8186
-0.5714286	1320.4578
0.875	1321.0983
1.6666666	1321.7375
-0.625	1322.3781
0	1323.0186
0.53846157	1323.6581
1.1111112	1324.2987
-1.0666667	1324.9395
0.18181819	1325.5803
0.63636363	1326.2212
0.35714287	1326.861
-1.1111112	1327.502
-0.60000002	1328.1429
-0.64285713	1328.7841
-1.1111112	1329.4253
0.38461539	1330.0664
-0.125	1330.7078
0.35714287	1331.3491
-0.40000001	1331.9905
-0.64285713	1332.632
-0.11764706	1333.2747
-0.4375	1333.9163
0.13333334	1334.5579
-0.1875	1335.1996
0.23076923	1335.8413
-0.35294119	1336.4843
0.14285715	1337.1262
-0.57894737	1337.7682
-0.1875	1338.4113
-0.56521738	1339.0533
-0.2	1339.6967
0	1340.3389
-0.36363637	1340.9822
0.15789473	1341.6245
-0.60000002	1342.2681
-0.10344828	1342.9104
-0.30000001	1343.5541
0.34615386	1344.1978
0.2857143	1344.8405
0	1345.4843
-0.17857143	1346.1281
-0.039999999	1346.7721
0.32142857	1347.416
0.14814815	1348.059
0.33333334	1348.7031
-0.11538462	1349.3473
-0.17647059	1349.9915
-0.1724138	1350.6357
-0.13333334	1351.2802
0.19354838	1351.9246
-0.11111111	1352.5691
0.2647059	1353.2136
0.060606062	1353.8582
-0.050000001	1354.5029
-0.17647059	1355.1488
-0.051282052	1355.7936
0.36363637	1356.4384
-0.20512821	1357.0833
0.022222223	1357.7294
0.073170729	1358.3744
0	1359.0195
-0.021276595	1359.6658
-0.17391305	1360.311
0.083333336	1360.9563
-0.13157895	1361.6028
-0.18367347	1362.2482
0.071428575	1362.8948
0.025	1363.5403
0.10416666	1364.187
-0.13114753	1364.8339
0.056603774	1365.4795
-0.14	1366.1265
-0.084745765	1366.7734
-0.015625	1367.4193
-0.050000001	1368.0664
0.05172414	1368.7135
-0.07692308	1369.3607
0.14285715	1370.0081
0.083333336	1370.6554
-0.032258064	1371.3027
0.16393442	1371.9491
-0.015873017	1372.5966
0	1373.2441
-0.039473683	1373.8917
0	1374.5406
0.014285714	1375.1884
-0.028169014	1375.8362
0.025641026	1376.4841
0.039473683	1377.1321
-0.12658228	1377.78
0.08219178	1378.4293
0.097222224	1379.0774
-0.053333335	1379.7256
0.034883723	1380.3739
-0.1392405	1381.0233
0.037037037	1381.6718
-0.010526316	1382.3213
0.048543688	1382.9698
-0.009615385	1383.6195
-0.053571429	1384.2681
-0.060344826	1384.918
-0.11965812	1385.5667
-0.11711711	1386.2167
0.068376072	1386.8655
-0.009615385	1387.5156
-0.048076924	1388.1658
0.06666667	1388.8148
0.00877193	1389.4651
-0.009708738	1390.1154
-0.055045873	1390.7657
0.008264463	1391.4163
0.029126214	1392.0656
0.024390243	1392.7162
0	1393.3668
-0.069767445	1394.0175
0.048951048	1394.6682
-0.050000001	1395.3191
0.013986014	1395.97
-0.10958904	1396.6208
0.051282052	1397.2719
0.033557046	1397.9241
0.04225352	1398.5752
0.034965035	1399.2264
0.05479452	1399.8777
0.006493507	1400.5291
0.020270269	1401.1815
-0.020833334	1401.833
0.01764706	1402.4845
-0.025316456	1403.1372
0.024390243	1403.7888
-0.011111111	1404.4404
0.021164021	1405.0934
0.031746034	1405.7452
0.005263158	1406.3982
0.02	1407.0502
0	1407.7032
0	1408.3566
-0.004784689	1409.0087
0.049327355	1409.662
0.054545455	1410.3153
0.014218009	1410.9677
0.026785715	1411.6212
0.029045643	1412.2748
0.047008548	1412.9285
0	1413.5822
0.034934498	1414.2347
0.015564202	1414.8885
0.028469751	1415.5425
0.025547445	1416.1964
0.02189781	1416.8505
0.022222223	1417.5045
0.01119403	1418.1587
0.054621849	1418.8129
0.020833334	1419.4672
-0.021459227	1420.1226
0.02	1420.777
0.015384615	1421.4314
0.037878789	1422.0859
0.022140222	1422.7405
0.02238806	1423.3964
0.027777778	1424.051
-0.003257329	1424.7058
0.03642384	1425.3618
0.012195121	1426.0167
0.036036037	1426.6716
0.039087947	1427.3278
0.039215688	1427.9829
0.043624163	1428.6392
0.026490066	1429.2943
0.009615385	1429.9508
0.024242423	1430.6073
0.018808777	1431.2627
0.011904762	1431.9193
0.02052786	1432.5759
0.002873563	1433.2316
0.044321328	1433.8883
0.021333333	1434.5452
0.01058201	1435.2021
0.012019231	1435.8591
0.030732861	1436.515
0.004914005	1437.1721
0.00968523	1437.8292
0.035377357	1438.4865
0.00952381	1439.1438
0.006880734	1439.8011
0.010869565	1440.4586
0.011235955	1441.1161
-0.00877193	1441.7737
0	1442.4324
-0.006651885	1443.0901
-0.011061947	1443.7478
0.017612524	1444.4056
-0.005988024	1445.0635
0.011560693	1445.7225
0.012891345	1446.3806
0.040307101	1447.0386
0.005736138	1447.6979
0.01980198	1448.3561
0.018404908	1449.0143
0.018404908	1449.6738
0.015655577	1450.3322
0.017175572	1450.9917
-0.001876173	1451.6503
0.003724395	1452.3099
0.025341131	1452.9697
0.011406844	1453.6284
0.022222223	1454.2883
0.010118044	1454.9482
0.026533997	1455.6072
0.01584786	1456.2672
0.003100775	1456.9274
0.026521061	1457.5876
0.015503876	1458.2467
0.01369863	1458.9071
0.032307692	1459.5675
0.007575758	1460.228
0.017241379	1460.8885
0.003072197	1461.5491
0.012012012	1462.2098
0.012931035	1462.8705
0.011477762	1463.5312
0.004424779	1464.1921
0.006578947	1464.853
0.005333333	1465.514
0.025333334	1466.1763
-0.010139417	1466.8374
0.013495277	1467.4985
0.017711172	1468.1598
0.010752688	1468.8223
0.017287234	1469.4836
0.008368201	1470.145
0.008253095	1470.8077
0.022788204	1471.4692
0.012362638	1472.1321
0.0066313	1472.7937
0.002580645	1473.4567
-0.007220217	1474.1184
0.002355713	1474.7815
0.002272727	1475.4434
0.014874142	1476.1066
0.005910166	1476.7686
0.010146561	1477.4319
0.016629713	1478.0952
0.010857764	1478.7587
0.006335797	1479.421
0.001094092	1480.0845
0.00750268	1480.7482
0.017372422	1481.4117
0.002217295	1482.0756
0.012987013	1482.7394
0.010752688	1483.402
0.006557377	1484.0659
0.012320329	1484.73
-0.00304878	1485.3939
0.000960615	1486.0581
0.005719733	1486.7235
0.003838772	1487.3877
0.013944224	1488.052
0.000987167	1488.7164
0.010111224	1489.3809
0.001028807	1490.0453
0.010669253	1490.7111
0.005752637	1491.3757
0.007897335	1492.0404
0.003816794	1492.7063
0.008490566	1493.3711
0.009963769	1494.036
0.005361931	1494.7021
0.005208334	1495.3671
0.005258545	1496.0333
-0.001777778	1496.6985
0.007778738	1497.3649
0.008833922	1498.0302
0.006950478	1498.6967
0.009017132	1499.3633
0.004664179	1500.0287
0.01141352	1500.6954
0.002729754	1501.3622
-0.001784121	1502.0278
0.004366812	1502.6947
0.004295533	1503.3616
0.006535948	1504.0287
0.008553655	1504.6957
0.007867821	1505.3629
0.006504065	1506.0289
0.003241491	1506.6962
0.01042502	1507.3635
0.006722689	1508.0309
0.008244023	1508.6984
-0.003197442	1509.3658
0.001596169	1510.0347
0.005	1510.7023
0.005640612	1511.37
0.001615509	1512.0378
0.00227445	1512.7057
0.00952381	1513.3737
0.006006006	1514.0427
0.005498822	1514.7108
0.008295626	1515.3789
0.004542014	1516.0482
0.006139678	1516.7166
0.003720238	1517.3848
0.013270882	1518.0543
0.001509434	1518.7228
0.001474926	1519.3925
0.003641661	1520.061
0.009393063	1520.7308
0.005162242	1521.3995
0.0041841	1522.0695
-0.002161383	1522.7394
0.013258898	1523.4083
0.010438413	1524.0784
0.004651163	1524.7487
0.007189543	1525.4177
0.003272251	1526.088
0.009721322	1526.7584
0.007628735	1527.4288
0.008552631	1528.0994
0.006341154	1528.7699
0.006875	1529.4406
-0.000621504	1530.1112
0.004926108	1530.782
0.00058651	1531.4529
0.004839685	1532.1238
0.010493827	1532.7947
0.010315534	1533.4658
0.0082435	1534.1368
0.011842106	1534.808
0.007633588	1535.4792
0.006230529	1536.1505
0.003819224	1536.8231
0.007281554	1537.4945
0.002389486	1538.166
0.006150062	1538.8387
0.005471125	1539.5103
0.006150062	1540.182
0.008766803	1540.8549
0.005303477	1541.5267
0.007981756	1542.1998
0.002852253	1542.8717
0.004048583	1543.5449
0.01	1544.2169
0.002934272	1544.8903
0.00234055	1545.5625
0.002873563	1546.236
0.006615215	1546.9094
0.002829655	1547.5818
0.006528836	1548.2555
0.012415349	1548.9292
0.00232288	1549.6029
0.006602641	1550.2756
0.009708738	1550.9495
0.00414692	1551.6234
0.001195457	1552.2975
0.004120071	1552.9716
0.002313476	1553.6458
0.002970885	1554.3199
0.002371073	1554.9943
0.005963029	1555.6686
0.008761683	1556.343
0.009970674	1557.0176
0.006904488	1557.6921
0	1558.3667
0.004843918	1559.0414
0.005810882	1559.7173
0.003777658	1560.3922
0.004893964	1561.067
0.005942734	1561.7419
0.006366048	1562.4182
0.002175095	1563.0933
0.001131222	1563.7684
0.004616272	1564.4448
0.005291005	1565.1201
0.004046243	1565.7966
0.001143511	1566.472
0.002320186	1567.1487
0.003342619	1567.8242
0.003350084	1568.501
0.00340329	1569.1779
0.004904632	1569.8535
0.002333722	1570.5305
0.005446623	1571.2076
0.001682558	1571.8835
-0.000547046	1572.5607
0.006535948	1573.2379
0.006514658	1573.9153
0.001075269	1574.5914
0.004221636	1575.2689
0	1575.9464
0.005434783	1576.624
0.001861331	1577.3016
0.001377411	1577.9794
-0.00136612	1578.6571
0.001332741	1579.335
0.002717391	1580.0128
0	1580.6908
0	1581.3689
0.00046729	1582.047
0.000485201	1582.7263
0.004892368	1583.4045
-0.000988142	1584.0829
0.004358354	1584.7612
-0.001466276	1585.4409
0.000476644	1586.1194
0	1586.798
0.002188184	1587.4778
0.002474227	1588.1565
-0.00211685	1588.8352
0.004973063	1589.5153
0.003027682	1590.1941
0.002692998	1590.8743
-0.001810774	1591.5533
-0.000892857	1592.2336
-0.001789709	1592.9139
0.001295337	1593.5931
0.001298139	1594.2737
-0.001724138	1594.953
0.001747488	1595.6337
0.000866551	1596.3143
0.00379107	1596.9951
0.001668057	1597.6747
0.000420345	1598.3556
-0.00168492	1599.0365
0.002454992	1599.7175
0.000833333	1600.3986
0.001574183	1601.0797
-0.001937985	1601.761
0	1602.4423
0.000774293	1603.1235
-0.001976285	1603.8051
0.002311248	1604.4865
-0.000387147	1605.168
-0.000779423	1605.8496
0.001880406	1606.5312
0	1607.2142
0.002568808	1607.8961
0.00479351	1608.5779
0.003709199	1609.2599
0.000762486	1609.9431
0.002375297	1610.6251
0.003286771	1611.3073
0.00566343	1611.9907
0.002085071	1612.673
0.002902156	1613.3553
0.005367465	1614.0389
0.006175381	1614.7214
0.009201171	1615.4052
0.007220217	1616.089
0.009083402	1616.7716
0.010612245	1617.4556
0.010368664	1618.1384
0.010502625	1618.8225
0.01257622	1619.5066
0.012307692	1620.1896
0.00986343	1620.8739
0.017836813	1621.5582
0.014828897	1622.2427
0.013824885	1622.9271
0.017354416	1623.6105
0.024634333	1624.295
0.020384163	1624.9797
0.029839026	1625.6644
0.022594469	1626.3492
0.02607362	1627.0342
0.03029111	1627.7191
0.029839613	1628.4041
0.032889873	1629.0891
0.032138899	1629.7743
0.039414413	1630.4607
0.034816246	1631.146
0.039086688	1631.8313
0.038294513	1632.5167
0.040388349	1633.2023
0.050568406	1633.8889
0.055219669	1634.5746
0.05172414	1635.2603
0.065684713	1635.9473
0.060030982	1636.6331
0.05985513	1637.3201
0.068207651	1638.0061
0.065623805	1638.692
0.071752265	1639.3794
0.068363085	1640.0667
0.070972584	1640.7529
0.083300896	1641.4404
0.080808081	1642.1267
0.07662835	1642.8143
0.078137331	1643.5021
0.088687427	1644.1886
0.093487814	1644.8765
0.10285714	1645.5643
0.095666394	1646.2523
0.095098451	1646.9391
0.10585305	1647.6272
0.096721977	1648.3153
0.10627247	1649.0035
0.10711399	1649.6919
0.10993053	1650.3802
0.11874224	1651.0687
0.12037798	1651.7572
0.12170386	1652.4457
0.12525171	1653.1344
0.12085308	1653.823
0.1318408	1654.5118
0.13932399	1655.2007
0.13719766	1655.8895
0.13396931	1656.5797
0.13327949	1657.2688
0.13578275	1657.9579
0.14414415	1658.6471
0.13530977	1659.3375
0.14441417	1660.0269
0.13770004	1660.7162
0.13804714	1661.4069
0.14364423	1662.0963
0.15090543	1662.7871
0.14471097	1663.4768
0.14920636	1664.1677
0.14699075	1664.8574
0.14586523	1665.5485
0.14964192	1666.2384
0.15351507	1666.9297
0.15335006	1667.6208
0.15620491	1668.311
0.14122534	1669.0024
0.1445656	1669.6938
0.1554516	1670.3842
0.15191218	1671.0758
0.15202582	1671.7675
0.15412445	1672.4592
0.15227862	1673.151
0.15277778	1673.8429
0.13756806	1674.5348
0.15023141	1675.2268
0.14023733	1675.9189
0.14265436	1676.6111
0.13423777	1677.3032
0.13543533	1677.9955
0.12437987	1678.6879
0.12309329	1679.3802
0.12209094	1680.0728
0.11181658	1680.7654
0.12468378	1681.4579
0.12270389	1682.1519
0.11199422	1682.8446
0.1149762	1683.5375
0.099109128	1684.2303
0.10216256	1684.9244
0.091078065	1685.6176
0.089259796	1686.3118
0.082249559	1687.005
0.091739893	1687.6982
0.081135906	1688.3927
0.077028885	1689.0861
0.073342264	1689.7808
0.06723842	1690.4742
0.067212552	1691.1691
0.057471264	1691.8639
0.066232353	1692.5576
0.050740741	1693.2526
0.049792532	1693.9476
0.043113317	1694.6416
0.047784202	1695.3368
0.042194095	1696.0321
0.038255546	1696.7274
0.033198081	1697.4229
0.034281548	1698.1171
0.033453237	1698.8126
0.03125	1699.5082
0.028037382	1700.2039
0.025810951	1700.8997
0.023304347	1701.5955
0.029328622	1702.2914
0.021792619	1702.9873
0.023550088	1703.6833
0.021942446	1704.3794
0.02243126	1705.0768
0.020155586	1705.7729
0.021746518	1706.4694
0.022178087	1707.1656
0.021924084	1707.8621
0.02801303	1708.5598
0.021931261	1709.2563
0.024885396	1709.953
0.024052719	1710.651
0.022036728	1711.3478
0.025375625	1712.0446
0.024974341	1712.7427
0.02538787	1713.4397
0.025650036	1714.1379
0.025795054	1714.8351
0.026810585	1715.5334
0.026004728	1716.2307
0.02487725	1716.9293
0.0215781	1717.6279
0.030505244	1718.3254
0.02690167	1719.0242
0.024801271	1719.723
0.028186658	1720.4207
0.022855354	1721.1196
0.02529669	1721.8186
0.025722452	1722.5177
0.025188092	1723.2169
0.028103044	1723.9161
0.027291104	1724.6143
0.028590878	1725.3136
0.025475543	1726.0131
0.027749578	1726.7125
0.026334027	1727.4121
0.025044091	1728.1118
0.027516544	1728.8115
0.027873365	1729.5126
0.026694767	1730.2124
0.029442327	1730.9124
0.026378896	1731.6123
0.027873365	1732.3124
0.022459893	1733.0126
0.02210946	1733.714
0.024700599	1734.4142
0.026335878	1735.1146
0.024615385	1735.8163
0.024662813	1736.5167
0.0231851	1737.2173
0.031307552	1737.9191
0.024759794	1738.6198
0.024881084	1739.3218
0.025650289	1740.0226
0.027113806	1740.7247
0.024981631	1741.4257
0.025405006	1742.1279
0.025330814	1742.8303
0.026701767	1743.5315
0.02506749	1744.234
0.02149277	1744.9365
0.022903727	1745.6379
0.023538643	1746.3406
0.022753567	1747.0433
0.026925953	1747.7461
0.021344718	1748.4479
0.024005488	1749.1508
0.018512171	1749.8538
0.019480519	1750.5569
0.019992985	1751.2601
0.021723896	1751.9633
0.023272997	1752.6666
0.024224073	1753.37
0.021607278	1754.0735
0.021655066	1754.777
0.019779384	1755.4806
0.021588281	1756.1842
0.022306237	1756.8892
0.019482952	1757.593
0.018308312	1758.2969
0.022360703	1759.0007
0.02241504	1759.7048
0.02196615	1760.4102
0.020223908	1761.1143
0.015534682	1761.8185
0.018386491	1762.5239
0.022788722	1763.2284
0.01898489	1763.934
0.018752547	1764.6385
0.017206063	1765.3442
0.019814502	1766.049
0.01867995	1766.7549
0.018860189	1767.4596
0.022746071	1768.1658
0.017864393	1768.8706
0.016192732	1769.5769
0.01898489	1770.2832
0.021225471	1770.9883
0.016826924	1771.6947
0.022946861	1772.4012
0.01754386	1773.1078
0.020593081	1773.8145
0.016905071	1774.5199
0.019113814	1775.2267
0.016282225	1775.9335
0.014109347	1776.6404
0.019222172	1777.3474
0.014614703	1778.0544
0.015706806	1778.7616
0.017226528	1779.4689
0.015559293	1780.1761
0.016934801	1780.8834
0.016317992	1781.5908
0.014955537	1782.2983
0.015261044	1783.0059
0.014767933	1783.7147
0.017439388	1784.4225
0.012441012	1785.1302
0.013638363	1785.838
0.01416556	1786.5472
0.014563107	1787.2551
0.012646793	1787.9633
0.015232975	1788.6726
0.014804846	1789.3807
0.01897019	1790.0902
0.015384615	1790.7986
0.016313933	1791.507
0.019573728	1792.2167
0.011550422	1792.9265
0.018544275	1793.6351
0.018322082	1794.345
0.010515774	1795.0537
0.017102616	1795.7638
0.018036073	1796.474
0.017450316	1797.1829
0.014450867	1797.8932
0.014218009	1798.6035
0.014925373	1799.314
0.010938925	1800.0232
0.016504854	1800.7338
0.011397423	1801.4443
0.014492754	1802.155
0.012244898	1802.8658
0.013749339	1803.5767
0.01264431	1804.2876
0.014917127	1804.9985
0.013475575	1805.7096
0.015160022	1806.4208
0.019640854	1807.132
0.016174011	1807.8433
0.015418503	1808.5546
0.014084507	1809.266
0.015789473	1809.9788
0.015072765	1810.6903
0.016264427	1811.4019
0.014864172	1812.1135
0.011006289	1812.8253
0.011811024	1813.5385
0.01324122	1814.2504
0.014192785	1814.9635
0.013043478	1815.6755
0.013690106	1816.3877
0.010391198	1817.1011
0.014328358	1817.8134
0.011933174	1818.527
0.013017751	1819.2394
0.01698887	1819.9531
0.011494253	1820.6656
0.011022658	1821.3795
0.013888889	1822.0934
0.008695652	1822.8062
0.012048192	1823.5203
0.010256411	1824.2344
0.012396694	1824.9486
0.015058179	1825.6617
0.012239021	1826.3761
0.013240418	1827.0905
0.007077141	1827.8049
0.012104909	1828.5195
0.009383378	1829.2343
0.011564625	1829.9476
0.014804846	1830.6625
0.011176857	1831.3773
0.013253811	1832.0923
0.006793478	1832.8073
0.007482993	1833.5236
0.01203966	1834.2388
0.01438849	1834.954
0.014461316	1835.6692
0.013888889	1836.3846
0.009587021	1837.1001
0.012283237	1837.8156
0.011510791	1838.5323
0.013523132	1839.248
0.007644197	1839.9637
0.00647482	1840.6808
0.012569833	1841.3966
0.015107914	1842.1125
0.009723261	1842.8298
0.010920437	1843.5459
0.01665345	1844.2633
0.02306425	1844.9795
0.005067567	1845.6971
0.011216566	1846.4135
0.004156276	1847.1311
0.013445378	1847.8477
0.009868421	1848.5656
0.013456686	1849.2834
0.009748172	1850.0001
0.013396375	1850.7181
0.014634146	1851.4363
0.005751849	1852.1545
0.007234727	1852.8715
0.016835017	1853.5898
0.015638575	1854.3082
0.018087855	1855.0267
0.011039559	1855.7452
0.009674583	1856.4639
0.011029412	1857.1826
0.008952552	1857.9014
0.012762078	1858.6202
0.013733906	1859.3391
0.00619469	1860.0581
0.018245004	1860.7772
0.006890612	1861.4963
0.014336918	1862.2155
0.005571031	1862.9348
0.005655042	1863.6542
0.00877193	1864.3735
0.00101626	1865.0942
0.006276151	1865.8138
0.005291005	1866.5334
0.019417476	1867.2544
0.010649627	1867.9742
0.003201708	1868.6941
0.013318535	1869.4153
0.011689692	1870.1353
0.009574468	1870.8566
0.013555788	1871.5768
0.013742072	1872.2982
0.015069968	1873.0184
0.011507479	1873.7401
0.013888889	1874.4606
0.002364066	1875.1823
0.001184834	1875.9028
0.013221154	1876.6248
0.009913259	1877.3468
0	1878.0675
0.003550296	1878.7897
0.008423586	1879.5118
0.016073478	1880.2341
0.005910166	1880.9565
0.01235955	1881.6776
0.013095238	1882.4001
0.013647643	1883.1227
0.005	1883.8453
0.00635324	1884.568
0.015384615	1885.2908
0.012362638	1886.0137
0.005586592	1886.7366
0.016282225	1887.4596
0.007002801	1888.1826
0.014884979	1888.9058
0.015936255	1889.629
0.009383378	1890.3535
-0.001367989	1891.0769
0.008391609	1891.8004
0.009345794	1892.5239
0.014986376	1893.2474
0.007215007	1893.9724
-0.00896861	1894.696
0.013824885	1895.4199
0.012738854	1896.145
0	1896.869
0.010118044	1897.5942
0	1898.3184
0.0147929	1899.0425
0.012480499	1899.7679
0.013719512	1900.4923
0.00443787	1901.2179
0.015503876	1901.9436
0.010638298	1902.6682
0.00952381	1903.394
0	1904.12
0.018518519	1904.8447
0.004942339	1905.5708
-0.008547009	1906.297
0.015929203	1907.022
0.010600707	1907.7483
-0.003521127	1908.4746
-0.001703578	1909.201
0.009630819	1909.9276
0.010016695	1910.6542
0.00661157	1911.3809
-0.008333334	1912.1063
0.012068965	1912.8331
0.017636685	1913.5601
-0.019503547	1914.287
0.013384321	1915.0154
-0.002	1915.7424
0.014198783	1916.4696
0.006085193	1917.1969
0.012024048	1917.9242
0.005952381	1918.6516
0.005940594	1919.3792
0.00952381	1920.1079
0.001855288	1920.8356
0	1921.5632
0.00804829	1922.291
0.008032128	1923.0201
0.017241379	1923.748
0.012820513	1924.4773
-0.006550218	1925.2054
0	1925.9336
0.004739337	1926.6631
0.01635514	1927.3914
0.017977528	1928.121
0	1928.8494
0.016166281	1929.5792
0.002267574	1930.309
0.009501188	1931.0377
0	1931.7677
0.011792453	1932.4978
0.028915662	1933.2267
0.002538071	1933.9569
0.021951219	1934.6871
0.005181347	1935.4163
0.011695907	1936.1467
0.005797102	1936.8772
0.005420054	1937.6078
0.019553073	1938.3385
0.023323616	1939.0692
-0.002824859	1939.8
0.012307692	1940.5309
0.005420054	1941.2618
0.025210084	1941.9929
0.01907357	1942.724
0.027855154	1943.4552
0.002873563	1944.1865
0.020833334	1944.9178
-0.013605442	1945.6492
0.010830325	1946.3807
0	1947.1135
-0.017921148	1947.8452
0.01048951	1948.5769
-0.003508772	1949.3086
0.02661597	1950.0417
-0.007326007	1950.7737
0.028880866	1951.5057
0.010638298	1952.239
-0.013986014	1952.9712
0	1953.7034
-0.017605634	1954.437
-0.004081633	1955.1694
-0.00409836	1955.9031
0	1956.6356
0	1957.3695
-0.004310345	1958.1034
-0.00896861	1958.8362
0.008438818	1959.5703
0	1960.3032
0.004048583	1961.0374
-0.004524887	1961.7717
0.02661597	1962.5061
-0.008333334	1963.2393
0.037209302	1963.9739
-0.009615385	1964.7085
0.015463918	1965.4431
0	1966.178
0.028708134	1966.9127
0.02538071	1967.6477
-0.033898305	1968.3813
0.017241379	1969.1165
0.005714286	1969.8516
0.004975124	1970.5868
0	1971.3234
0.017045455	1972.0587
0	1972.7942
0.044025157	1973.5297
0.006097561	1974.2653
-0.014084507	1975.001
-0.039735101	1975.7367
0.006369427	1976.4738
-0.027027028	1977.2097
-0.01438849	1977.9457
0	1978.6816
0.015151516	1979.4191
0.020689655	1980.1553
-0.015151516	1980.8928
-0.057971016	1981.6292
0.034013607	1982.3656
0.021582734	1983.1033
0.021739131	1983.8398
0.041322313	1984.5778
-0.021276595	1985.3145
-0.064000003	1986.0526
-0.030612245	1986.7906
-0.008695652	1987.5277
-0.026785715	1988.266
0.083969466	1989.0031
0	1989.7415
0.057377048	1990.48
0.008	1991.2186
0.04587156	1991.9559
0	1992.6947
0.01904762	1993.4336
-0.05050505	1994.1725
-0.009708738	1994.9114
-0.01980198	1995.6505
-0.031578947	1996.3896
-0.021978023	1997.1276
0.011764706	1997.8668
-0.03846154	1998.6062
0.011235955	1999.3456
0.032258064	2000.0863
0.077777781	2000.8259
0.096385539	2001.5656
0.05319149	2002.3053
-0.010869565	2003.045
0.048780486	2003.785
0.093023255	2004.5249
-0.012048192	2005.2662
0.026666667	2006.0063
0.030303031	2006.7466
0.046153847	2007.4868
-0.043478262	2008.2284
-0.044776119	2008.9689
-0.03125	2009.7106
0	2010.4512
0	2011.1918
-0.072463766	2011.9337
-0.030769231	2012.6746
0.046875	2013.4167
0.029850746	2014.1576
0.015625	2014.8999
-0.016129032	2015.6423
0.14754099	2016.3834
-0.16666667	2017.126
-0.14285715	2017.8687
-0.10344828	2018.61
-0.075471699	2019.3528
-0.09259259	2020.0956
0.039215688	2020.8372
-0.090909094	2021.5802
-0.059999999	2022.3232
-0.09259259	2023.0664
0.07692308	2023.8096
-0.075000003	2024.5529
0.057692308	2025.2963
0	2026.0397
-0.041666668	2026.782
-0.051282052	2027.5255
0.065217391	2028.2705
-0.073170729	2029.0142
0.37142858	2029.7581
-0.16216215	2030.502
0.088888891	2031.2458
0.15625	2031.99
-0.051282052	2032.7341
0.022222223	2033.4783
0.075000003	2034.2239
-0.048780486	2034.9683
-0.11428571	2035.7126
-1.8235294	2036.4572
-6.4285712	2037.203
-0.09375	2037.9476
0.073170729	2038.6937
-0.050000001	2039.4385
0.2	2040.1835
-0.029411765	2040.9297
0	2041.6747
0.1627907	2042.4211
-0.064516127	2043.1663
0.052631579	2043.9128
-0.17948718	2044.6582
0.028571429	2045.4048
0.12121212	2046.1519
-0.25	2046.8975
-0.032258064	2047.6443
0.057142857	2048.3911
0.064516127	2049.1384
-0.068965517	2049.8843
-0.16	2050.6313
0.068965517	2051.3789
-0.06666667	2052.1262
0.096774191	2052.8738
0.074074075	2053.6201
0.25	2054.3677
0.037037037	2055.1152
-0.1	2055.8633
-0.037037037	2056.6111
0.095238097	2057.3589
0.13793103	2058.1069
0.2	2058.855
-0.071428575	2059.6033
0.1923077	2060.3528
0.16666667	2061.1011
0	2061.8496
0.47826087	2062.5981
-0.11538462	2063.3467
0.16	2064.0967
0.1923077	2064.8452
0.42307693	2065.594
7.090909	2066.3428
22.772728	2067.0933
17.956522	2067.8423
0.033333335	2068.5925
-0.22727273	2069.3418
-0.07692308	2070.0911
0.19047619	2070.8418
0.1875	2071.5911
0.12	2072.3418
0.11111111	2073.0913
0.23529412	2073.8423
0.037037037	2074.5933
0.5	2075.3433
-0.19047619	2076.0942
-0.043478262	2076.8442
0.11111111	2077.5957
-0.15384616	2078.3469
-0.13636364	2079.0986
-0.47368422	2079.8486
0	2080.6003
-0.055555556	2081.3521
0.23529412	2082.104
-0.047619049	2082.8557
0	2083.6077
0.05882353	2084.3599
0.5	2085.1118
-0.21052632	2085.8628
0.40000001	2086.615
0.63636363	2087.3687
0.06666667	2088.1211
-0.06666667	2088.8735
0	2089.626
0.13043478	2090.3787
-0.045454547	2091.1313
-0.086956523	2091.8843
-0.23809524	2092.6372
0.22222222	2093.3914
0.10526316	2094.1445
0.050000001	2094.8975
-0.1	2095.6506
0.15384616	2096.4053
0.40000001	2097.1587
0.050000001	2097.9121
-0.071428575	2098.6667
0.44999999	2099.4204
2.8333333	2100.1753
28.117647	2100.9292
7	2101.6841
0.38095239	2102.438
-0.16666667	2103.1934
-0.46666667	2103.9473
0.055555556	2104.7026
-0.31578946	2105.4585
0.21428572	2106.2126
0.25	2106.9683
-0.125	2107.7241
-0.2	2108.4785
-0.21428572	2109.2344
-0.047619049	2109.9902
0.06666667	2110.7466
0.27777779	2111.5012
0.052631579	2112.2573
-0.75	2113.0137
0.42105263	2113.77
-0.33333334	2114.5266
0.07692308	2115.2832
-0.33333334	2116.0396
-0.60000002	2116.7964
-0.46153846	2117.5532
-0.375	2118.3101
-0.66666669	2119.0669
0.071428575	2119.8237
0.45454547	2120.5811
0	2121.3381
0.26666668	2122.0967
0.35714287	2122.854
0.125	2123.6113
0	2124.3687
0.21428572	2125.1265
0.06666667	2125.8853
0.13333334	2126.6431
0	2127.4009
-0.33333334	2128.1599
-0.30000001	2128.918
-0.5	2129.6772
-0.35714287	2130.4353
-0.33333334	2131.1948
-0.33333334	2131.9531
-0.125	2132.7126
0.64285713	2133.4712
-0.35714287	2134.231
-0.06666667	2134.9893
-0.35714287	2135.7493
0.1875	2136.5093
0.2	2137.2681
0	2138.0283
-0.25	2138.7886
-0.07692308	2139.5476
0	2140.3081
-0.91666669	2141.0686
0.18181819	2141.8291
0.11111111	2142.5898
-0.46153846	2143.3491
0.45454547	2144.1101
0.17647059	2144.8711
0.46153846	2145.6318
0.25	2146.3931
-0.30769232	2147.1543
-0.53846157	2147.9155
-0.27272728	2148.6768
-0.16666667	2149.438
-0.11111111	2150.1995
-0.42857143	2150.9609
-0.2	2151.7241
-1.2727273	2152.4858
-26.285715	2153.2476
-41.375	2154.0093
-2.8333333	2154.7712
0.36363637	2155.5347
0.16666667	2156.2966
0.18181819	2157.0588
-1.25	2157.8223
0	2158.5847
0.15384616	2159.3472
-0.11111111	2160.1108
0.46153846	2160.8735
0.77777779	2161.6375
0.55555558	2162.4001
-0.33333334	2163.1641
0.42857143	2163.9272
0.54545456	2164.6914
-0.33333334	2165.4546
-0.1	2166.2188
-1.4	2166.9834
-0.625	2167.7466
-1	2168.5112
0.27272728	2169.2761
0.25	2170.0396
0.2857143	2170.8047
-0.2	2171.5696
-1	2172.3345
-0.77777779	2173.0996
1	2173.8638
-0.90909094	2174.6289
0.80000001	2175.3945
-0.33333334	2176.1599
-0.55555558	2176.9253
-0.375	2177.6909
-0.27272728	2178.4568
-1.2	2179.2227
0	2179.9883
-0.58333331	2180.7544
-1.6666666	2181.5205
-0.30000001	2182.2866
-0.2	2183.0542
0.66666669	2183.8203
-0.2	2184.5867
-1	2185.353
1.5	2186.1196
0.83333331	2186.8877
-1.1111112	2187.6543
1.2	2188.4209
0.125	2189.189
-0.5	2189.9561
-0.42857143	2190.7231
0	2191.4915
-0.2857143	2192.2585
0	2193.0271
0.625	2193.7944
0.42857143	2194.563
0.2	2195.3306
-0.16666667	2196.0996
-1	2196.8672
0	2197.6362
1	2198.4053
1	2199.1733
1.8	2199.9424
0.80000001	2200.7119
0.66666669	2201.48
-0.25	2202.2495
0.33333334	2203.019
10	2203.7886
-0.16666667	2204.5586
0.1	2205.3284
-1	2206.0969
0	2206.8669
0.66666669	2207.637
0.5	2208.4072
7	2209.1775
70	2209.9478
-250	2210.7183
-3	2211.4888
1	2212.2593
0.75	2213.0298
1	2213.8018
0	2214.5728
-1.25	2215.3438
0.60000002	2216.1147
-1	2216.8857
-0.83333331	2217.6582
0.875	2218.4292
-5	2219.2007
-0.25	2219.9722
-2.5	2220.7446
-1.5	2221.5164
-0.40000001	2222.2893
3	2223.061
4	2223.8328
1.6666666	2224.606
0.2	2225.3779
-1.75	2226.1514
-1.6666666	2226.9233
-1.6666666	2227.6968
-2.5	2228.4705
-1.4	2229.2427
0	2230.0166
-0.60000002	2230.7891
-3	2231.563
0.60000002	2232.3369
-1	2233.1111
-1.6666666	2233.8838
5	2234.6582
-1	2235.4326
-2	2236.207
0.80000001	2236.9814
0.71428573	2237.7559
-1.5	2238.5293
4	2239.304
-2	2240.0789
1.2222222	2240.8538
1.3333334	2241.6287
0.2	2242.4038
0	2243.179
0.25	2243.9541
5	2244.7307
0.5	2245.5061
1	2246.2817
3	2247.0571
-0.16666667	2247.8328
1	2248.6084
0.33333334	2249.3857
-2	2250.1616
3	2250.9375
-1	2251.7148
-2	2252.491
-0.2	2253.2671
-1	2254.0447
