# Supplementary material for: Fibril formation and ordering of disordered FUS LC driven by hydrophobic interactions
Source: Nat Chem. 2023 May 25;15(8):1146–54. doi: 10.1038/s41557-023-01221-1 (PMC10396963; doi:10.1038/s41557-023-01221-1)
Supplement: Source Data Fig. 3 — Homodyne and heterodyne SFG traces. [file 41557_2023_1221_MOESM4_ESM.zip › Figure3/Figure_3a/Figure_3a_SFG_FUS_PBS_1-3.csv]

SFG (arb. unit)	IR wavenumber (cm-1)
59.5	1146.7892
54	1147.4033
102	1148.0176
15.166667	1148.6318
-48.5	1149.2463
-19.5	1149.8606
-15	1150.4763
29.5	1151.0908
63	1151.7053
-37.5	1152.3212
81	1152.9358
10.142858	1153.5505
-29.5	1154.1665
-40	1154.7814
-44	1155.3975
-42	1156.0125
40.5	1156.6285
-19.5	1157.2437
inf	1157.8599
69	1158.4762
35	1159.0914
-10.666667	1159.7079
-40.5	1160.3243
-13.2	1160.9397
89	1161.5564
-38	1162.1731
-22	1162.7898
10.333333	1163.4065
25.5	1164.0233
-18.5	1164.6401
-6.1999998	1165.2571
-20.666666	1165.8741
23.666666	1166.4912
44	1167.1083
-27.666666	1167.7255
inf	1168.3427
25	1168.96
43	1169.5773
inf	1170.1958
-88	1170.8132
15.25	1171.4307
-65	1172.0483
-71	1172.667
13.5	1173.2847
-20.799999	1173.9036
38.5	1174.5212
37.5	1175.1403
38	1175.7582
-16.25	1176.3772
inf	1176.9952
-27.5	1177.6145
-66	1178.2325
inf	1178.8518
16.666666	1179.4712
inf	1180.0895
11.333333	1180.709
22	1181.3285
-14	1181.948
13	1182.5676
-16	1183.1874
-50	1183.806
38	1184.4258
6	1185.0457
-14.25	1185.6655
22	1186.2856
-30.5	1186.9067
-17.333334	1187.5269
19.5	1188.147
34.666668	1188.7671
-21.799999	1189.3875
-107	1190.0078
inf	1190.6293
inf	1191.2498
-15.142858	1191.8701
-36.666668	1192.4918
-39	1193.1124
-26.666666	1193.7332
-26.333334	1194.355
88	1194.9757
-138	1195.5977
99	1196.2185
-39.333332	1196.8406
45.666668	1197.4617
inf	1198.0837
-28.666666	1198.7061
20.666666	1199.3271
17.6	1199.9495
23.4	1200.572
-30.75	1201.1945
inf	1201.8169
54.333332	1202.4385
22.166666	1203.061
-31.25	1203.6837
26.4	1204.3065
22.799999	1204.9293
-59.5	1205.5522
53.5	1206.175
-23	1206.7981
-80	1207.4211
-20.799999	1208.0442
-19.200001	1208.6685
-24.5	1209.2917
-13.625	1209.915
-116	1210.5383
47	1211.1616
-20	1211.7863
-77	1212.4097
24	1213.0332
22.833334	1213.658
23.666666	1214.2817
-12	1214.9065
8.5	1215.5303
5.5	1216.1553
1.125	1216.7792
4.6666665	1217.4043
-1.6666666	1218.0294
-18.333334	1218.6536
14.666667	1219.2788
6	1219.9041
-5.5	1220.5283
8.5	1221.1538
inf	1221.7793
-31	1222.4048
25	1223.0303
inf	1223.6548
#NAME?	1224.2805
-15.333333	1224.9064
#NAME?	1225.5322
20	1226.1581
-5	1226.7841
5	1227.41
3.75	1228.0372
inf	1228.6633
37.5	1229.2896
16.5	1229.9158
20	1230.542
22	1231.1696
73	1231.7959
-36	1232.4224
36.333332	1233.05
-24.666666	1233.6766
inf	1234.3032
11.25	1234.9312
9.333333	1235.5579
inf	1236.1858
6.1999998	1236.8126
inf	1237.4407
-7.5	1238.0688
-2.2	1238.6959
3	1239.3241
inf	1239.9513
12	1240.5796
inf	1241.208
-1.5	1241.8365
inf	1242.465
-4.75	1243.0924
-3.6666667	1243.7211
-6	1244.3499
5	1244.9785
-11.5	1245.6074
-10	1246.2362
-3	1246.8651
inf	1247.4941
-7.4000001	1248.1232
-6	1248.7523
33	1249.3826
4.5	1250.0118
4.25	1250.6411
2.3333333	1251.2704
-21.5	1251.8998
-2	1252.5304
12.666667	1253.1599
9.333333	1253.7896
-7	1254.4203
inf	1255.0499
13.666667	1255.6808
4.6666665	1256.3107
3	1256.9417
0.5	1257.5715
-4.5999999	1258.2026
#NAME?	1258.8339
#NAME?	1259.4639
-3.1666667	1260.0952
#NAME?	1260.7266
-35	1261.3568
-0.5	1261.9883
-0.5	1262.6198
-1	1263.2513
3	1263.8831
34	1264.5135
3	1265.1454
-5.6666665	1265.7771
1.50E+01	1266.4091
0	1267.0409
13.5	1267.673
6	1268.3049
-4.6666665	1268.9371
-2.00E+01	1269.5704
-4.25	1270.2026
-7	1270.8348
11	1271.4673
-8.666667	1272.0996
6	1272.7333
39	1273.3657
16	1273.9983
-2.6666667	1274.6321
1	1275.2648
inf	1275.8987
0.60000002	1276.5315
inf	1277.1655
1	1277.7985
1.4	1278.4325
-15	1279.0656
inf	1279.6998
22	1280.333
inf	1280.9674
6	1281.6018
8.333333	1282.2362
12	1282.8696
-4	1283.5043
18	1284.1389
6.75	1284.7736
8.5	1285.4084
12	1286.0432
2.5	1286.6781
0.14285715	1287.3131
4.5	1287.9481
0	1288.5831
2	1289.2183
0.16666667	1289.8534
-0.5	1290.4886
1	1291.124
-8	1291.7594
4.3333335	1292.3948
5.75	1293.0314
8.5	1293.667
10	1294.3025
3	1294.9393
16	1295.5751
1	1296.2108
5.1999998	1296.8478
inf	1297.4838
inf	1298.1208
6	1298.7568
10.666667	1299.394
3.3333333	1300.0314
2	1300.6675
-7	1301.3049
-10	1301.9412
6	1302.5787
5.25	1303.2163
-3	1303.8539
22	1304.4905
3.25	1305.1282
1.2222222	1305.766
15	1306.4039
1.5	1307.0419
2.25	1307.6798
5.5	1308.3179
3.5714285	1308.9559
4	1309.5941
3.1428571	1310.2324
6.5	1310.8706
5.3333335	1311.509
2.4000001	1312.1475
2.875	1312.787
3.1666667	1313.4255
6	1314.0641
4.75	1314.7028
2.7142856	1315.3427
2	1315.9813
2.090909	1316.6202
3.3333333	1317.2603
1.25	1317.8992
1.875	1318.5393
0.25	1319.1783
0.69999999	1319.8186
-0.14285715	1320.4578
1.625	1321.0983
1	1321.7375
-0.75	1322.3781
-0.11111111	1323.0186
1.6923077	1323.6581
1.5555556	1324.2987
0.46666667	1324.9395
0.36363637	1325.5803
1.8181819	1326.2212
0.9285714	1326.861
-0.11111111	1327.502
-0.26666668	1328.1429
-0.5714286	1328.7841
0.11111111	1329.4253
-0.61538464	1330.0664
0	1330.7078
-0.2857143	1331.3491
0.13333334	1331.9905
-0.14285715	1332.632
0.23529412	1333.2747
-0.4375	1333.9163
-0.2	1334.5579
0.8125	1335.1996
0.42307693	1335.8413
-0.05882353	1336.4843
1.1428572	1337.1262
-0.2631579	1337.7682
0.3125	1338.4113
-0.043478262	1339.0533
0.06666667	1339.6967
-0.14285715	1340.3389
-0.40909091	1340.9822
0.21052632	1341.6245
-0.33333334	1342.2681
-0.1724138	1342.9104
-0.15000001	1343.5541
-0.11538462	1344.1978
0.47619048	1344.8405
-0.043478262	1345.4843
-0.035714287	1346.1281
0.23999999	1346.7721
0.21428572	1347.416
0.37037036	1348.059
0.38095239	1348.7031
0.1923077	1349.3473
0.029411765	1349.9915
0.13793103	1350.6357
-0.2	1351.2802
0.16129032	1351.9246
-0.11111111	1352.5691
0.23529412	1353.2136
0.30303031	1353.8582
-0.125	1354.5029
0	1355.1488
-0.051282052	1355.7936
0.36363637	1356.4384
0.1025641	1357.0833
-0.11111111	1357.7294
0.17073171	1358.3744
0.046511628	1359.0195
-0.063829787	1359.6658
0.065217391	1360.311
0.083333336	1360.9563
0.15789473	1361.6028
-0.06122449	1362.2482
0.095238097	1362.8948
0.075000003	1363.5403
0.083333336	1364.187
-0.1147541	1364.8339
0	1365.4795
0.1	1366.1265
-0.10169491	1366.7734
0.1875	1367.4193
0.06666667	1368.0664
0.017241379	1368.7135
-0.030769231	1369.3607
0.125	1370.0081
-0.020833334	1370.6554
0.064516127	1371.3027
0.049180329	1371.9491
0.063492067	1372.5966
0.027777778	1373.2441
-0.013157895	1373.8917
0.061538462	1374.5406
-0.071428575	1375.1884
-0.014084507	1375.8362
0.1025641	1376.4841
-0.013157895	1377.1321
-0.037974682	1377.78
0.10958904	1378.4293
0.11111111	1379.0774
0	1379.7256
0.058139537	1380.3739
-0.10126583	1381.0233
-0.024691358	1381.6718
0	1382.3213
0.048543688	1382.9698
-0.028846154	1383.6195
-0.071428575	1384.2681
-0.05172414	1384.918
0	1385.5667
-0.045045044	1386.2167
0.034188036	1386.8655
0.028846154	1387.5156
0.01923077	1388.1658
0.057142857	1388.8148
-0.00877193	1389.4651
0.077669904	1390.1154
0.027522936	1390.7657
0.0661157	1391.4163
0.1262136	1392.0656
0.065040648	1392.7162
0.014925373	1393.3668
-0.046511628	1394.0175
0.062937066	1394.6682
0.035714287	1395.3191
0.027972028	1395.97
-0.04109589	1396.6208
0.044871796	1397.2719
0.026845638	1397.9241
0	1398.5752
0.062937066	1399.2264
0.02739726	1399.8777
0.045454547	1400.5291
0.074324325	1401.1815
0.020833334	1401.833
0.070588239	1402.4845
-0.012658228	1403.1372
0.030487806	1403.7888
0.033333335	1404.4404
0.042328041	1405.0934
0.047619049	1405.7452
0.005263158	1406.3982
0.059999999	1407.0502
0.029126214	1407.7032
0.07009346	1408.3566
0	1409.0087
0.053811658	1409.662
0.045454547	1410.3153
0.04265403	1410.9677
0.026785715	1411.6212
0.016597511	1412.2748
0.0982906	1412.9285
0.06122449	1413.5822
0.043668121	1414.2347
0.038910504	1414.8885
0.067615658	1415.5425
0.018248174	1416.1964
0.036496349	1416.8505
0.037037037	1417.5045
0.003731343	1418.1587
0.025210084	1418.8129
0.016666668	1419.4672
0.030042918	1420.1226
0.044	1420.777
0.023076924	1421.4314
0.011363637	1422.0859
0.029520296	1422.7405
0.033582091	1423.3964
0.051587302	1424.051
0.019543974	1424.7058
0.046357617	1425.3618
-0.012195121	1426.0167
0.018018018	1426.6716
0.052117262	1427.3278
0.009803922	1427.9829
0.067114092	1428.6392
0.046357617	1429.2943
0.012820513	1429.9508
0.009090909	1430.6073
0.009404388	1431.2627
0.011904762	1431.9193
0.04105572	1432.5759
0.045977011	1433.2316
0.033240996	1433.8883
0.039999999	1434.5452
0.01058201	1435.2021
0.016826924	1435.8591
0.035460994	1436.515
0.022113021	1437.1721
0.038740922	1437.8292
0.016509434	1438.4865
0.021428572	1439.1438
0.029816514	1439.8011
0.004347826	1440.4586
0.033707865	1441.1161
0.00877193	1441.7737
0.009153318	1442.4324
0.00886918	1443.0901
-0.017699115	1443.7478
0.039138943	1444.4056
0.011976048	1445.0635
0.023121387	1445.7225
0.009208103	1446.3806
0.053742804	1447.0386
0.009560229	1447.6979
0.035643563	1448.3561
0.024539877	1449.0143
0.008179959	1449.6738
0.023483366	1450.3322
0.022900764	1450.9917
0.020637898	1451.6503
0	1452.3099
0.01754386	1452.9697
0.022813689	1453.6284
0.035897437	1454.2883
0.021922428	1454.9482
0.024875622	1455.6072
0.02852615	1456.2672
0.00620155	1456.9274
0.017160686	1457.5876
0.015503876	1458.2467
0.0152207	1458.9071
0.041538462	1459.5675
0.003030303	1460.228
0.026645768	1460.8885
0.00921659	1461.5491
0.016516516	1462.2098
0.011494253	1462.8705
0.005738881	1463.5312
0.007374631	1464.1921
0.005263158	1464.853
0.010666667	1465.514
0.021333333	1466.1763
0	1466.8374
0.028340081	1467.4985
0.017711172	1468.1598
0.018817205	1468.8223
0.006648936	1469.4836
0.0041841	1470.145
0.023383768	1470.8077
0.030831099	1471.4692
0.008241759	1472.1321
0.0132626	1472.7937
0.005161291	1473.4567
0	1474.1184
0.009422851	1474.7815
0.003409091	1475.4434
0.018306635	1476.1066
0.017730497	1476.7686
0.006764374	1477.4319
0.022172948	1478.0952
0.008686211	1478.7587
0.00844773	1479.421
0.010940919	1480.0845
0.01607717	1480.7482
0.014115092	1481.4117
0.006651885	1482.0756
0.010822511	1482.7394
0.010752688	1483.402
0.003278689	1484.0659
0.011293635	1484.73
0.005081301	1485.3939
0.003842459	1486.0581
0.013346043	1486.7235
0.013435701	1487.3877
0.008964144	1488.052
0.003948668	1488.7164
0.009100101	1489.3809
0	1490.0453
0.009699321	1490.7111
0.015340365	1491.3757
0.010858835	1492.0404
0.003816794	1492.7063
0.006603774	1493.3711
0.013586956	1494.036
0.01251117	1494.7021
0.011284722	1495.3671
0.009640666	1496.0333
0.006222222	1496.6985
0.009507347	1497.3649
0.012367492	1498.0302
0.015638575	1498.6967
0.009918846	1499.3633
0.008395523	1500.0287
0.008779631	1500.6954
0.009099181	1501.3622
0.005352364	1502.0278
0.005240175	1502.6947
0.006013746	1503.3616
0.006535948	1504.0287
0.00777605	1504.6957
0.006294257	1505.3629
0.004878049	1506.0289
-0.000810373	1506.6962
0.012028869	1507.3635
0	1508.0309
0.012366035	1508.6984
0.000799361	1509.3658
0.002394254	1510.0347
0.005833333	1510.7023
0.007252216	1511.37
0.002423263	1512.0378
0.005307051	1512.7057
0.006349206	1513.3737
0.005255255	1514.0427
0.005498822	1514.7108
0.009049774	1515.3789
0.006056018	1516.0482
0.009209517	1516.7166
0.005952381	1517.3848
0.013270882	1518.0543
0.006037736	1518.7228
0.008112094	1519.3925
0.001456664	1520.061
0.009393063	1520.7308
0.004424779	1521.3995
0.005578801	1522.0695
0.005763689	1522.7394
0.013956734	1523.4083
0.006263048	1524.0784
0.005315614	1524.7487
0.004575164	1525.4177
0.003272251	1526.088
0.013609851	1526.7584
0.006357279	1527.4288
0.006578947	1528.0994
0.006341154	1528.7699
0.0075	1529.4406
0.008701056	1530.1112
0.008004926	1530.782
0.004105572	1531.4529
0.010284332	1532.1238
0.00617284	1532.7947
0.011529126	1533.4658
0.007609385	1534.1368
0.011184211	1534.808
0.013994911	1535.4792
0.004361371	1536.1505
0.005728835	1536.8231
0.01092233	1537.4945
0.010155316	1538.166
0.00799508	1538.8387
0.003647416	1539.5103
0.011070111	1540.182
0.00993571	1540.8549
0.010606954	1541.5267
0.010262257	1542.1998
0.005134056	1542.8717
0.010410642	1543.5449
0.00882353	1544.2169
0.001760563	1544.8903
0.006436513	1545.5625
0.006321839	1546.236
0.006615215	1546.9094
0.010752688	1547.5818
0.007072906	1548.2555
0.011286682	1548.9292
0.007549361	1549.6029
0.006602641	1550.2756
0.009101942	1550.9495
0.01007109	1551.6234
0.0041841	1552.2975
0.006474397	1552.9716
0.002313476	1553.6458
0.006535948	1554.3199
0.004149378	1554.9943
0.008348241	1555.6686
0.009929907	1556.343
0.006451613	1557.0176
0.008055236	1557.6921
0.00565931	1558.3667
0.003767492	1559.0414
0.006867406	1559.7173
0.002158662	1560.3922
0.005437738	1561.067
0.008103727	1561.7419
0.002122016	1562.4182
0.002175095	1563.0933
0.001131222	1563.7684
0.006347375	1564.4448
0.009406231	1565.1201
0.005780347	1565.7966
0.005145798	1566.472
0.004060325	1567.1487
0.000557103	1567.8242
0.003350084	1568.501
0.000567215	1569.1779
0.004359673	1569.8535
0.004084014	1570.5305
0.005446623	1571.2076
0.001682558	1571.8835
0.006017506	1572.5607
0.00708061	1573.2379
0.002171553	1573.9153
0.003225806	1574.5914
0.004749341	1575.2689
0.001512097	1575.9464
0.001976285	1576.624
0.000930665	1577.3016
0.000459137	1577.9794
-0.000910747	1578.6571
0.003553976	1579.335
0.001811594	1580.0128
0.002770083	1580.6908
0	1581.3689
-0.000934579	1582.047
0.000970403	1582.7263
0.004892368	1583.4045
-0.001482213	1584.0829
0.000968523	1584.7612
0.006353861	1585.4409
0.000476644	1586.1194
0.003187614	1586.798
0.002188184	1587.4778
0.001649485	1588.1565
0.00211685	1588.8352
0.002900953	1589.5153
0.003027682	1590.1941
0.001795332	1590.8743
0.002263468	1591.5533
0.000446429	1592.2336
0.000447427	1592.9139
-0.002158895	1593.5931
-0.000432713	1594.2737
0.001293103	1594.953
0.00218436	1595.6337
0.001299827	1596.3143
0.00168492	1596.9951
0.001668057	1597.6747
-0.001681379	1598.3556
0.00084246	1599.0365
-0.000818331	1599.7175
0.003333333	1600.3986
0.002361275	1601.0797
0	1601.761
0.002705837	1602.4423
-0.000774293	1603.1235
-0.001581028	1603.8051
0.00385208	1604.4865
-0.001548587	1605.168
-0.001169135	1605.8496
0.002256488	1606.5312
0.001851852	1607.2142
0.004036697	1607.8961
0.001106195	1608.5779
0.003338279	1609.2599
0.001143729	1609.9431
0.005146476	1610.6251
0.003697617	1611.3073
0.003640777	1611.9907
0.002502085	1612.673
0.004145937	1613.3553
0.002890173	1614.0389
0.008233842	1614.7214
0.006273526	1615.4052
0.007220217	1616.089
0.007018993	1616.7716
0.014285714	1617.4556
0.009600614	1618.1384
0.008252063	1618.8225
0.013338415	1619.5066
0.013076923	1620.1896
0.013657056	1620.8739
0.016698292	1621.5582
0.016349809	1622.2427
0.017281106	1622.9271
0.019282684	1623.6105
0.025019245	1624.295
0.020384163	1624.9797
0.022771889	1625.6644
0.021815348	1626.3492
0.026457055	1627.0342
0.031077892	1627.7191
0.028720627	1628.4041
0.023281597	1629.0891
0.031400073	1629.7743
0.033783782	1630.4607
0.03597679	1631.146
0.04256966	1631.8313
0.045005921	1632.5167
0.04660194	1633.2023
0.048608389	1633.8889
0.055219669	1634.5746
0.053327989	1635.2603
0.0625	1635.9473
0.057707205	1636.6331
0.063667558	1637.3201
0.070102312	1638.0061
0.065623805	1638.692
0.071752265	1639.3794
0.071021646	1640.0667
0.077356368	1640.7529
0.076683536	1641.4404
0.076534577	1642.1267
0.081226051	1642.8143
0.087213889	1643.5021
0.092234924	1644.1886
0.091889732	1644.8765
0.089387752	1645.5643
0.099754699	1646.2523
0.098030999	1646.9391
0.10045662	1647.6272
0.10602995	1648.3153
0.10147823	1649.0035
0.10792239	1649.6919
0.10747854	1650.3802
0.11377741	1651.0687
0.11750206	1651.7572
0.11845842	1652.4457
0.1220298	1653.1344
0.12756714	1653.823
0.11898839	1654.5118
0.13643858	1655.2007
0.13219349	1655.8895
0.14267939	1656.5797
0.14822294	1657.2688
0.14416933	1657.9579
0.14649431	1658.6471
0.13530977	1659.3375
0.13818607	1660.0269
0.13918869	1660.7162
0.13655069	1661.4069
0.15426998	1662.0963
0.15452716	1662.7871
0.15218246	1663.4768
0.14960317	1664.1677
0.14699075	1664.8574
0.15007657	1665.5485
0.15755749	1666.2384
0.14634146	1666.9297
0.14224292	1667.6208
0.15945166	1668.311
0.15749395	1669.0024
0.15371087	1669.6938
0.15509176	1670.3842
0.15368272	1671.0758
0.15381858	1671.7675
0.15086831	1672.4592
0.15301964	1673.151
0.15204678	1673.8429
0.15027224	1674.5348
0.14204343	1675.2268
0.14635023	1675.9189
0.13342796	1676.6111
0.13637987	1677.3032
0.13471875	1677.9955
0.12544295	1678.6879
0.12593119	1679.3802
0.11922663	1680.0728
0.11499118	1680.7654
0.11853994	1681.4579
0.1146216	1682.1519
0.10693642	1682.8446
0.10655437	1683.5375
0.10467706	1684.2303
0.10738255	1684.9244
0.092565052	1685.6176
0.09107402	1686.3118
0.080140598	1687.005
0.082952552	1687.6982
0.07674104	1688.3927
0.080811553	1689.0861
0.072672471	1689.7808
0.06723842	1690.4742
0.066530198	1691.1691
0.063740857	1691.8639
0.06188925	1692.5576
0.047777779	1693.2526
0.049038097	1693.9476
0.045784052	1694.6416
0.048940271	1695.3368
0.038741849	1696.0321
0.037107881	1696.7274
0.032829214	1697.4229
0.030634573	1698.1171
0.032733813	1698.8126
0.036516853	1699.5082
0.029075805	1700.2039
0.026508546	1700.8997
0.025391305	1701.5955
0.030388692	1702.2914
0.023901582	1702.9873
0.024253076	1703.6833
0.021223022	1704.3794
0.021707671	1705.0768
0.024398869	1705.7729
0.01970778	1706.4694
0.024495201	1707.1656
0.02290576	1707.8621
0.020521173	1708.5598
0.023240589	1709.2563
0.023903077	1709.953
0.022734761	1710.651
0.023372287	1711.3478
0.027045075	1712.0446
0.023605885	1712.7427
0.023624824	1713.4397
0.027758257	1714.1379
0.022968197	1714.8351
0.025766017	1715.5334
0.026680175	1716.2307
0.027495908	1716.9293
0.023832528	1717.6279
0.024785509	1718.3254
0.028756958	1719.0242
0.025755167	1719.723
0.025681177	1720.4207
0.025673138	1721.1196
0.023735166	1721.8186
0.029850746	1722.5177
0.027805038	1723.2169
0.025426565	1723.9161
0.030997304	1724.6143
0.02825051	1725.3136
0.027173912	1726.0131
0.027411168	1726.7125
0.024601525	1727.4121
0.028571429	1728.1118
0.02542668	1728.8115
0.028217481	1729.5126
0.02739726	1730.2124
0.026671285	1730.9124
0.026378896	1731.6123
0.029938059	1732.3124
0.027807487	1733.0126
0.027546212	1733.714
0.026197605	1734.4142
0.033206105	1735.1146
0.029615385	1735.8163
0.023506744	1736.5167
0.031166857	1737.2173
0.030202579	1737.9191
0.025498891	1738.6198
0.029271862	1739.3218
0.025650289	1740.0226
0.024973243	1740.7247
0.020573108	1741.4257
0.023932254	1742.1279
0.022306237	1742.8303
0.025573524	1743.5315
0.026610104	1744.234
0.022665104	1744.9365
0.024068324	1745.6379
0.025107885	1746.3406
0.023524875	1747.0433
0.029543756	1747.7461
0.025969407	1748.4479
0.024691358	1749.1508
0.026054164	1749.8538
0.025974026	1750.5569
0.023851281	1751.2601
0.019271199	1751.9633
0.02105652	1752.6666
0.021953065	1753.37
0.019332828	1754.0735
0.023201857	1754.777
0.02472423	1755.4806
0.022744795	1756.1842
0.02041588	1756.8892
0.020981641	1757.593
0.019772977	1758.2969
0.019428153	1759.0007
0.02133044	1759.7048
0.019085344	1760.4102
0.019140484	1761.1143
0.019147398	1761.8185
0.017636022	1762.5239
0.024333719	1763.2284
0.019759784	1763.934
0.017529557	1764.6385
0.019664072	1765.3442
0.020657673	1766.049
0.01951017	1766.7549
0.019270193	1767.4596
0.016956162	1768.1658
0.01908242	1768.8706
0.016982622	1769.5769
0.016272763	1770.2832
0.019223068	1770.9883
0.020432692	1771.6947
0.021336554	1772.4012
0.01876785	1773.1078
0.021004943	1773.8145
0.016038144	1774.5199
0.017376194	1775.2267
0.022614202	1775.9335
0.011904762	1776.6404
0.016092982	1777.3474
0.013728964	1778.0544
0.020942409	1778.7616
0.015073213	1779.4689
0.015559293	1780.1761
0.016511431	1780.8834
0.019246861	1781.5908
0.013742927	1782.2983
0.01686747	1783.0059
0.016033756	1783.7147
0.022118248	1784.4225
0.013299013	1785.1302
0.016717995	1785.838
0.019034971	1786.5472
0.016769638	1787.2551
0.01535682	1787.9633
0.014336918	1788.6726
0.015253477	1789.3807
0.017615177	1790.0902
0.017094018	1790.7986
0.017636685	1791.507
0.014354067	1792.2167
0.015548645	1792.9265
0.015762633	1793.6351
0.019286403	1794.345
0.015022534	1795.0537
0.017605634	1795.7638
0.01753507	1796.474
0.011633543	1797.1829
0.012524085	1797.8932
0.018957347	1798.6035
0.014925373	1799.314
0.015952598	1800.0232
0.01407767	1800.7338
0.014866204	1801.4443
0.015492254	1802.155
0.01122449	1802.8658
0.010576415	1803.5767
0.009895547	1804.2876
0.015469613	1804.9985
0.01684447	1805.7096
0.013475575	1806.4208
0.018518519	1807.132
0.013943112	1807.8433
0.017070485	1808.5546
0.009209101	1809.266
0.018421052	1809.9788
0.008316008	1810.6903
0.014165793	1811.4019
0.0133265	1812.1135
0.012578616	1812.8253
0.013498313	1813.5385
0.020149684	1814.2504
0.015375517	1814.9635
0.016149068	1815.6755
0.015556938	1816.3877
0.012836186	1817.1011
0.018507462	1817.8134
0.007756563	1818.527
0.014201184	1819.2394
0.016403046	1819.9531
0.016938899	1820.6656
0.014084507	1821.3795
0.013285024	1822.0934
0.009937888	1822.8062
0.011414077	1823.5203
0.010256411	1824.2344
0.020661157	1824.9486
0.011635866	1825.6617
0.017278617	1826.3761
0.013240418	1827.0905
0.008492569	1827.8049
0.010087424	1828.5195
0.013404826	1829.2343
0.008163265	1829.9476
0.012786003	1830.6625
0.013149244	1831.3773
0.016567264	1832.0923
0.008152174	1832.8073
0.011564625	1833.5236
0.01345609	1834.2388
0.013669065	1834.954
0.010845987	1835.6692
0.019736841	1836.3846
0.010324484	1837.1001
0.010115607	1837.8156
0.01438849	1838.5323
0.014946619	1839.248
0.009728978	1839.9637
0.005755396	1840.6808
0.00698324	1841.3966
0.010791367	1842.1125
0.006731488	1842.8298
0.007800312	1843.5459
0.015860429	1844.2633
0.018945634	1844.9795
0.01097973	1845.6971
0.012942191	1846.4135
0.004987531	1847.1311
0.014285714	1847.8477
0.016447369	1848.5656
0.014297729	1849.2834
0.012185215	1850.0001
0.01891253	1850.7181
0.013821138	1851.4363
0.005751849	1852.1545
0.010450161	1852.8715
0.014309764	1853.5898
0.015638575	1854.3082
0.013781223	1855.0267
0.012879485	1855.7452
0.007915568	1856.4639
0.01194853	1857.1826
0.014324082	1857.9014
0.006381039	1858.6202
0.012875536	1859.3391
0.007964602	1860.0581
0.014769766	1860.7772
0.015503876	1861.4963
0.009856631	1862.2155
0.006499536	1862.9348
0.007540057	1863.6542
0.007797271	1864.3735
0.015243903	1865.0942
0.008368201	1865.8138
0.012698413	1866.5334
0.015102481	1867.2544
0.010649627	1867.9742
0	1868.6941
0.008879024	1869.4153
0.010626992	1870.1353
0.011702128	1870.8566
0.015641293	1871.5768
0.01268499	1872.2982
0.013993542	1873.0184
0.012658228	1873.7401
0.010416667	1874.4606
0.004728132	1875.1823
0.011848342	1875.9028
0.009615385	1876.6248
0.014869888	1877.3468
0.010791367	1878.0675
0.008284024	1878.7897
0.010830325	1879.5118
0.019517796	1880.2341
0.005910166	1880.9565
0.008988764	1881.6776
0.010714286	1882.4001
0.017369727	1883.1227
0.00625	1883.8453
0.010165184	1884.568
0.016666668	1885.2908
0.012362638	1886.0137
0.00698324	1886.7366
0.010854817	1887.4596
-0.002801121	1888.1826
0.00541272	1888.9058
0.002656043	1889.629
0.009383378	1890.3535
0.008207934	1891.0769
0.005594406	1891.8004
0.008010681	1892.5239
0.014986376	1893.2474
0.015873017	1893.9724
-0.001494768	1894.696
0.016897082	1895.4199
0.011146497	1896.145
-0.003231018	1896.869
0.010118044	1897.5942
0.006410257	1898.3184
0.01183432	1899.0425
0.014040561	1899.7679
0.012195121	1900.4923
0.00739645	1901.2179
0.010852713	1901.9436
0.009118541	1902.6682
0.00952381	1903.394
-0.00317965	1904.12
0.02020202	1904.8447
0.004942339	1905.5708
0.003418803	1906.297
0.003539823	1907.022
0.001766785	1907.7483
-0.00528169	1908.4746
0.010221465	1909.201
0.011235955	1909.9276
0.006677796	1910.6542
0.009917355	1911.3809
-0.003333333	1912.1063
0.010344828	1912.8331
0.017636685	1913.5601
-0.007092198	1914.287
0.022944551	1915.0154
0	1915.7424
0.024340771	1916.4696
0.024340771	1917.1969
0.008016032	1917.9242
0.003968254	1918.6516
0.007920792	1919.3792
0	1920.1079
0.00742115	1920.8356
0.017681729	1921.5632
0.014084507	1922.291
0.014056225	1923.0201
0.019396551	1923.748
0.014957265	1924.4773
-0.008733625	1925.2054
0.01627907	1925.9336
0.014218009	1926.6631
0.009345794	1927.3914
0.006741573	1928.121
0	1928.8494
0.002309469	1929.5792
0.015873017	1930.309
0.009501188	1931.0377
0.004651163	1931.7677
0.009433962	1932.4978
-0.012048192	1933.2267
-0.005076142	1933.9569
0.017073171	1934.6871
0.015544041	1935.4163
-0.002923977	1936.1467
0.005797102	1936.8772
0.008130081	1937.6078
0.022346368	1938.3385
0.008746356	1939.0692
-0.002824859	1939.8
0.009230769	1940.5309
0.024390243	1941.2618
0.016806724	1941.9929
0.03814714	1942.724
-0.002785515	1943.4552
0.011494253	1944.1865
0.005952381	1944.9178
0.017006803	1945.6492
0.010830325	1946.3807
0.007092198	1947.1135
0.017921148	1947.8452
0.013986014	1948.5769
-0.010526316	1949.3086
0.011406844	1950.0417
0.003663004	1950.7737
0.018050542	1951.5057
0.028368793	1952.239
0.034965035	1952.9712
-0.022058824	1953.7034
-0.01056338	1954.437
0.008163265	1955.1694
-0.012295082	1955.9031
-0.004464286	1956.6356
0.008928572	1957.3695
-0.012931035	1958.1034
-0.004484305	1958.8362
0.021097047	1959.5703
0.008547009	1960.3032
-0.008097166	1961.0374
0.004524887	1961.7717
0.019011406	1962.5061
0.054166667	1963.2393
0	1963.9739
-0.01923077	1964.7085
-0.015463918	1965.4431
0.018957347	1966.178
-0.004784689	1966.9127
0.005076142	1967.6477
-0.050847456	1968.3813
0.028735632	1969.1165
0.039999999	1969.8516
-0.004975124	1970.5868
0.021052632	1971.3234
0.011363637	1972.0587
0.016853932	1972.7942
-0.006289308	1973.5297
0.018292682	1974.2653
0.02112676	1975.001
-0.026490066	1975.7367
0.019108281	1976.4738
-0.020270269	1977.2097
0.043165468	1977.9457
0.014814815	1978.6816
0.037878789	1979.4191
0.013793103	1980.1553
-0.037878789	1980.8928
-0.007246377	1981.6292
0.040816326	1982.3656
0.043165468	1983.1033
0.043478262	1983.8398
0.049586777	1984.5778
-0.014184397	1985.3145
-0.024	1986.0526
-0.010204081	1986.7906
0.017391304	1987.5277
0.017857144	1988.266
0.083969466	1989.0031
0.042372882	1989.7415
-0.008196721	1990.48
0.008	1991.2186
-0.027522936	1991.9559
0.10476191	1992.6947
0.028571429	1993.4336
0	1994.1725
0.038834952	1994.9114
0.00990099	1995.6505
0.042105265	1996.3896
-0.010989011	1997.1276
0	1997.8668
-0.07692308	1998.6062
-0.056179777	1999.3456
0.086021505	2000.0863
0.12222222	2000.8259
0.060240965	2001.5656
0.04255319	2002.3053
-0.032608695	2003.045
-0.085365854	2003.785
0.011627907	2004.5249
-0.036144577	2005.2662
0.026666667	2006.0063
0.10606061	2006.7466
0.046153847	2007.4868
0	2008.2284
-0.029850746	2008.9689
0.03125	2009.7106
0.041666668	2010.4512
0.027027028	2011.1918
0.057971016	2011.9337
0	2012.6746
-0.015625	2013.4167
0.029850746	2014.1576
0.0625	2014.8999
0	2015.6423
0.22950819	2016.3834
-0.12962963	2017.126
-0.079365082	2017.8687
0.017241379	2018.61
0.018867925	2019.3528
-0.16666667	2020.0956
0.039215688	2020.8372
0.11363637	2021.5802
0.079999998	2022.3232
-0.018518519	2023.0664
0.15384616	2023.8096
0.1	2024.5529
0.26923078	2025.2963
-0.018181818	2026.0397
0.0625	2026.782
0.1025641	2027.5255
0.10869565	2028.2705
0.073170729	2029.0142
0.085714288	2029.7581
0.081081077	2030.502
0.022222223	2031.2458
0.125	2031.99
-0.12820514	2032.7341
0.06666667	2033.4783
0.175	2034.2239
0.073170729	2034.9683
-0.2	2035.7126
-1.5588236	2036.4572
-6.6071429	2037.203
-0.03125	2037.9476
0.097560972	2038.6937
-0.15000001	2039.4385
0.057142857	2040.1835
-0.05882353	2040.9297
0.055555556	2041.6747
0.1627907	2042.4211
0.19354838	2043.1663
0.18421052	2043.9128
-0.1025641	2044.6582
0.028571429	2045.4048
0.24242425	2046.1519
0.035714287	2046.8975
0.12903225	2047.6443
-0.085714288	2048.3911
0.096774191	2049.1384
-0.034482758	2049.8843
-0.079999998	2050.6313
0.13793103	2051.3789
0.06666667	2052.1262
0.096774191	2052.8738
0	2053.6201
0.39285713	2054.3677
0.18518518	2055.1152
-0.13333334	2055.8633
-0.037037037	2056.6111
0.23809524	2057.3589
0	2058.1069
0.30000001	2058.855
-0.035714287	2059.6033
0.23076923	2060.3528
0.26666668	2061.1011
0.07692308	2061.8496
0.39130434	2062.5981
-0.11538462	2063.3467
0.16	2064.0967
0.03846154	2064.8452
-0.23076923	2065.594
-0.13636364	2066.3428
-0.18181819	2067.0933
0.26086956	2067.8423
0	2068.5925
-0.045454547	2069.3418
-0.11538462	2070.0911
-0.095238097	2070.8418
0.25	2071.5911
0.16	2072.3418
0.16666667	2073.0913
0.17647059	2073.8423
0.18518518	2074.5933
0.5	2075.3433
-0.14285715	2076.0942
0.043478262	2076.8442
0.3888889	2077.5957
-0.38461539	2078.3469
0.18181819	2079.0986
-0.10526316	2079.8486
0.27777779	2080.6003
-0.27777779	2081.3521
0.05882353	2082.104
0	2082.8557
0.4375	2083.6077
0.29411766	2084.3599
0.1	2085.1118
-0.15789473	2085.8628
0.31999999	2086.615
0.5	2087.3687
0.60000002	2088.1211
0.13333334	2088.8735
0.050000001	2089.626
0.086956523	2090.3787
-0.18181819	2091.1313
0.13043478	2091.8843
-0.23809524	2092.6372
0.44444445	2093.3914
-0.052631579	2094.1445
0.050000001	2094.8975
-0.2	2095.6506
-0.15384616	2096.4053
-0.33333334	2097.1587
-0.25	2097.9121
-0.21428572	2098.6667
0.15000001	2099.4204
0.33333334	2100.1753
-0.05882353	2100.9292
-0.050000001	2101.6841
0	2102.438
-0.22222222	2103.1934
-0.40000001	2103.9473
0.33333334	2104.7026
-0.36842105	2105.4585
-0.21428572	2106.2126
0.1875	2106.9683
-0.3125	2107.7241
-0.13333334	2108.4785
-0.5714286	2109.2344
-0.23809524	2109.9902
-0.26666668	2110.7466
0.055555556	2111.5012
0	2112.2573
-0.58333331	2113.0137
0.63157892	2113.77
-0.13333334	2114.5266
0.23076923	2115.2832
0.25	2116.0396
-0.33333334	2116.7964
0.07692308	2117.5532
0.5	2118.3101
-0.41666666	2119.0669
-0.071428575	2119.8237
-0.090909094	2120.5811
0.125	2121.3381
0.33333334	2122.0967
0.5	2122.854
-0.25	2123.6113
0.14285715	2124.3687
0.2857143	2125.1265
0.2	2125.8853
0.46666667	2126.6431
0	2127.4009
0.33333334	2128.1599
-0.30000001	2128.918
-0.83333331	2129.6772
0	2130.4353
-0.33333334	2131.1948
-0.055555556	2131.9531
0.0625	2132.7126
0.42857143	2133.4712
0	2134.231
-0.33333334	2134.9893
-0.35714287	2135.7493
-0.1875	2136.5093
-0.33333334	2137.2681
0.38461539	2138.0283
-0.41666666	2138.7886
-0.07692308	2139.5476
0.27272728	2140.3081
0.083333336	2141.0686
0.45454547	2141.8291
0	2142.5898
0.15384616	2143.3491
0.36363637	2144.1101
0	2144.8711
0.30769232	2145.6318
0.41666666	2146.3931
-0.38461539	2147.1543
-0.46153846	2147.9155
-0.090909094	2148.6768
0.16666667	2149.438
-0.33333334	2150.1995
-0.2857143	2150.9609
0.06666667	2151.7241
-1.3636364	2152.4858
-25.571428	2153.2476
-41.875	2154.0093
-4.5	2154.7712
0.45454547	2155.5347
0.33333334	2156.2966
0.36363637	2157.0588
-1.25	2157.8223
0.5	2158.5847
0.07692308	2159.3472
-0.33333334	2160.1108
0.23076923	2160.8735
-0.22222222	2161.6375
0.44444445	2162.4001
0.40000001	2163.1641
0.21428572	2163.9272
0.72727275	2164.6914
-0.22222222	2165.4546
0.5	2166.2188
-0.80000001	2166.9834
-0.875	2167.7466
-1	2168.5112
0.27272728	2169.2761
-0.25	2170.0396
-0.14285715	2170.8047
-0.60000002	2171.5696
-0.40000001	2172.3345
-0.33333334	2173.0996
2	2173.8638
-0.45454547	2174.6289
0.40000001	2175.3945
-0.66666669	2176.1599
-0.22222222	2176.9253
-0.125	2177.6909
-0.18181819	2178.4568
-0.40000001	2179.2227
-0.5	2179.9883
0.083333336	2180.7544
-1.3333334	2181.5205
-0.60000002	2182.2866
-0.89999998	2183.0542
-0.16666667	2183.8203
-0.1	2184.5867
-0.60000002	2185.353
-1	2186.1196
0.5	2186.8877
-1.1111112	2187.6543
2.5999999	2188.4209
-0.125	2189.189
-0.66666669	2189.9561
-0.5714286	2190.7231
-0.5	2191.4915
-0.14285715	2192.2585
0.42857143	2193.0271
0.5	2193.7944
0.5714286	2194.563
0.2	2195.3306
0	2196.0996
-0.40000001	2196.8672
-0.2	2197.6362
1.1666666	2198.4053
-0.40000001	2199.1733
1.2	2199.9424
-0.80000001	2200.7119
-0.33333334	2201.48
0.5	2202.2495
0.33333334	2203.019
9	2203.7886
-1	2204.5586
0.2	2205.3284
-1.4	2206.0969
0	2206.8669
-0.16666667	2207.637
-0.5	2208.4072
10	2209.1775
69	2209.9478
-241	2210.7183
-2.8	2211.4888
0	2212.2593
-1	2213.0298
-0.33333334	2213.8018
0.5	2214.5728
-0.75	2215.3438
0.80000001	2216.1147
-3	2216.8857
-1	2217.6582
0.75	2218.4292
-4	2219.2007
1.5	2219.9722
-2.5	2220.7446
-1	2221.5164
0	2222.2893
6	2223.061
5	2223.8328
2.6666667	2224.606
-0.40000001	2225.3779
-0.5	2226.1514
2	2226.9233
-1.3333334	2227.6968
-3.5	2228.4705
-0.80000001	2229.2427
-0.14285715	2230.0166
0.40000001	2230.7891
1	2231.563
-0.2	2232.3369
1	2233.1111
-1.3333334	2233.8838
4	2234.6582
-1.3333334	2235.4326
-4	2236.207
0.2	2236.9814
0.14285715	2237.7559
-2	2238.5293
2	2239.304
-2	2240.0789
0.33333334	2240.8538
-1.3333334	2241.6287
-0.60000002	2242.4038
1.5	2243.179
0.25	2243.9541
4	2244.7307
-1.5	2245.5061
1.25	2246.2817
-2	2247.0571
-0.33333334	2247.8328
-1	2248.6084
1.6666666	2249.3857
-0.5	2250.1616
2	2250.9375
1	2251.7148
-1	2252.491
0.80000001	2253.2671
1.5	2254.0447
