# Supplementary material for: Fibril formation and ordering of disordered FUS LC driven by hydrophobic interactions
Source: Nat Chem. 2023 May 25;15(8):1146–54. doi: 10.1038/s41557-023-01221-1 (PMC10396963; doi:10.1038/s41557-023-01221-1)
Supplement: Source Data Fig. 3 — Homodyne and heterodyne SFG traces. [file 41557_2023_1221_MOESM4_ESM.zip › Figure3/Figure_3a/Figure_3a_SFG_FUS_PBS_2-1.csv]

SFG (arb. unit)	IR wavenumber (cm-1)
0.000865052	1600.3986
-0.001256281	1601.0797
0.000401929	1601.761
0.000801925	1602.4423
-0.003225806	1603.1235
0.000802246	1603.8051
0.002859477	1604.4865
0.000807102	1605.168
0.000393701	1605.8496
0.003106796	1606.5312
0.002315708	1607.2142
0.001525553	1607.8961
0.001880406	1608.5779
0.001889645	1609.2599
0.00636436	1609.9431
0.000814996	1610.6251
0.002085941	1611.3073
0.005102041	1611.9907
0.006326444	1612.673
0.006941432	1613.3553
0.006008584	1614.0389
0.009594418	1614.7214
0.008909631	1615.4052
0.00421763	1616.089
0.010477787	1616.7716
0.01037775	1617.4556
0.012560778	1618.1384
0.010663508	1618.8225
0.010941775	1619.5066
0.014423077	1620.1896
0.012121212	1620.8739
0.011276681	1621.5582
0.016021883	1622.2427
0.013210569	1622.9271
0.013492064	1623.6105
0.020833334	1624.295
0.022149302	1624.9797
0.02639058	1625.6644
0.023150062	1626.3492
0.024222851	1627.0342
0.028067362	1627.7191
0.024106067	1628.4041
0.027713627	1629.0891
0.029768899	1629.7743
0.027122641	1630.4607
0.030032467	1631.146
0.031288095	1631.8313
0.033250209	1632.5167
0.033333335	1633.2023
0.042698547	1633.8889
0.038590603	1634.5746
0.042259414	1635.2603
0.043037973	1635.9473
0.04989605	1636.6331
0.046220135	1637.3201
0.049520768	1638.0061
0.048780486	1638.692
0.057776019	1639.3794
0.051542368	1640.0667
0.056338027	1640.7529
0.057559788	1641.4404
0.064332247	1642.1267
0.061443299	1642.8143
0.068699189	1643.5021
0.061601643	1644.1886
0.067965187	1644.8765
0.066723697	1645.5643
0.0698594	1646.2523
0.073611706	1646.9391
0.07394366	1647.6272
0.074105985	1648.3153
0.079351537	1649.0035
0.077090591	1649.6919
0.081931867	1650.3802
0.085035428	1651.0687
0.087345548	1651.7572
0.093264252	1652.4457
0.089655176	1653.1344
0.082767405	1653.823
0.10168739	1654.5118
0.096745819	1655.2007
0.095217578	1655.8895
0.096080907	1656.5797
0.097145289	1657.2688
0.097510375	1657.9579
0.097233526	1658.6471
0.10076275	1659.3375
0.096864954	1660.0269
0.10524225	1660.7162
0.096107058	1661.4069
0.098851517	1662.0963
0.10742019	1662.7871
0.10173803	1663.4768
0.10059423	1664.1677
0.10606061	1664.8574
0.099958524	1665.5485
0.10584958	1666.2384
0.10511811	1666.9297
0.10469449	1667.6208
0.10743494	1668.311
0.10819793	1669.0024
0.097289272	1669.6938
0.095684804	1670.3842
0.1013463	1671.0758
0.10168196	1671.7675
0.10631741	1672.4592
0.10094266	1673.151
0.10921766	1673.8429
0.10410959	1674.5348
0.09824159	1675.2268
0.10550284	1675.9189
0.094527364	1676.6111
0.087411284	1677.3032
0.0862462	1677.9955
0.088965252	1678.6879
0.086153843	1679.3802
0.082127497	1680.0728
0.08507286	1680.7654
0.081551857	1681.4579
0.072184429	1682.1519
0.076558799	1682.8446
0.067803331	1683.5375
0.066720255	1684.2303
0.075574115	1684.9244
0.06471061	1685.6176
0.068666138	1686.3118
0.052134492	1687.005
0.055782817	1687.6982
0.055337381	1688.3927
0.053376906	1689.0861
0.055595409	1689.7808
0.05327414	1690.4742
0.047672253	1691.1691
0.052230272	1691.8639
0.038117465	1692.5576
0.045097228	1693.2526
0.039049234	1693.9476
0.04141238	1694.6416
0.037419356	1695.3368
0.033319276	1696.0321
0.036249999	1696.7274
0.032483552	1697.4229
0.03359684	1698.1171
0.028000001	1698.8126
0.026049767	1699.5082
0.030267753	1700.2039
0.030136986	1700.8997
0.029285435	1701.5955
0.027099237	1702.2914
0.023543034	1702.9873
0.025570417	1703.6833
0.028129952	1704.3794
0.027744748	1705.0768
0.029260578	1705.7729
0.025747823	1706.4694
0.025583982	1707.1656
0.026344281	1707.8621
0.02616279	1708.5598
0.025754232	1709.2563
0.030942846	1709.953
0.028061224	1710.651
0.02539913	1711.3478
0.024208566	1712.0446
0.028437866	1712.7427
0.032423884	1713.4397
0.027435388	1714.1379
0.030110935	1714.8351
0.027681662	1715.5334
0.02976639	1716.2307
0.02741228	1716.9293
0.033707865	1717.6279
0.031929825	1718.3254
0.031437654	1719.0242
0.033521526	1719.723
0.032405775	1720.4207
0.035181236	1721.1196
0.034653466	1721.8186
0.032211881	1722.5177
0.035421327	1723.2169
0.030326296	1723.9161
0.034469403	1724.6143
0.027831465	1725.3136
0.031667303	1726.0131
0.037136294	1726.7125
0.032596041	1727.4121
0.037037037	1728.1118
0.034651447	1728.8115
0.035059761	1729.5126
0.035405193	1730.2124
0.032843895	1730.9124
0.031906616	1731.6123
0.031386573	1732.3124
0.033946831	1733.0126
0.031897265	1733.714
0.033954453	1734.4142
0.035993062	1735.1146
0.028896673	1735.8163
0.031317964	1736.5167
0.033416875	1737.2173
0.0326133	1737.9191
0.027572017	1738.6198
0.025893958	1739.3218
0.034482758	1740.0226
0.036991369	1740.7247
0.03273185	1741.4257
0.029728565	1742.1279
0.038626611	1742.8303
0.03021148	1743.5315
0.030157343	1744.234
0.031390134	1744.9365
0.029823769	1745.6379
0.029877773	1746.3406
0.029804271	1747.0433
0.025766872	1747.7461
0.028719585	1748.4479
0.027777778	1749.1508
0.028103044	1749.8538
0.030898876	1750.5569
0.022489959	1751.2601
0.023177413	1751.9633
0.02661597	1752.6666
0.022423459	1753.37
0.030276436	1754.0735
0.024036281	1754.777
0.026421854	1755.4806
0.025539409	1756.1842
0.026533276	1756.8892
0.028270042	1757.593
0.021303259	1758.2969
0.01893004	1759.0007
0.020408163	1759.7048
0.02634779	1760.4102
0.018906699	1761.1143
0.019665271	1761.8185
0.01946678	1762.5239
0.01792918	1763.2284
0.019879797	1763.934
0.021425245	1764.6385
0.023890786	1765.3442
0.017874395	1766.049
0.017779913	1766.7549
0.024697337	1767.4596
0.016877636	1768.1658
0.016901409	1768.8706
0.015675427	1769.5769
0.018509949	1770.2832
0.019123135	1770.9883
0.014625229	1771.6947
0.0174472	1772.4012
0.020949721	1773.1078
0.019436346	1773.8145
0.019402985	1774.5199
0.018295871	1775.2267
0.021693122	1775.9335
0.014871795	1776.6404
0.01888668	1777.3474
0.010891089	1778.0544
0.018609207	1778.7616
0.013533108	1779.4689
0.021536956	1780.1761
0.015632402	1780.8834
0.014104372	1781.5908
0.012820513	1782.2983
0.016536964	1783.0059
0.018215787	1783.7147
0.014677104	1784.4225
0.014222658	1785.1302
0.014384921	1785.838
0.018781725	1786.5472
0.021	1787.2551
0.017338093	1787.9633
0.0152207	1788.6726
0.020885132	1789.3807
0.016129032	1790.0902
0.011252446	1790.7986
0.014612762	1791.507
0.01223092	1792.2167
0.014602216	1792.9265
0.019691326	1793.6351
0.011583012	1794.345
0.015730336	1795.0537
0.022714682	1795.7638
0.016769145	1796.474
0.015607581	1797.1829
0.015008338	1797.8932
0.015516319	1798.6035
0.008947369	1799.314
0.010337323	1800.0232
0.01745772	1800.7338
0.016273849	1801.4443
0.011415525	1802.155
0.015697675	1802.8658
0.009720535	1803.5767
0.014067278	1804.2876
0.018319646	1804.9985
0.013470173	1805.7096
0.018770227	1806.4208
0.014221073	1807.132
0.01532567	1807.8433
0.020208206	1808.5546
0.018181818	1809.266
0.014449127	1809.9788
0.015652174	1810.6903
0.01556196	1811.4019
0.012987013	1812.1135
0.012820513	1812.8253
0.011658031	1813.5385
0.007323569	1814.2504
0.01215395	1814.9635
0.014895057	1815.6755
0.013494318	1816.3877
0.011019284	1817.1011
0.010914052	1817.8134
0.014305177	1818.527
0.017173052	1819.2394
0.003285151	1819.9531
0.01509952	1820.6656
0.006134969	1821.3795
0.010302198	1822.0934
0.015976761	1822.8062
0.015555556	1823.5203
0.011320755	1824.2344
0.010212097	1824.9486
0.018489985	1825.6617
0.017624522	1826.3761
0.018593371	1827.0905
0.011447261	1827.8049
0.005498822	1828.5195
0.01173709	1829.2343
0.00697134	1829.9476
0.007674597	1830.6625
0.00591716	1831.3773
0.00896861	1832.0923
0.015797788	1832.8073
0.010252366	1833.5236
0.006530612	1834.2388
0.00589722	1834.954
0.014178482	1835.6692
0.008340283	1836.3846
0.015189873	1837.1001
0.002437043	1837.8156
0.004084968	1838.5323
0.009592326	1839.248
0.012841091	1839.9637
0.008914101	1840.6808
0.01441153	1841.3966
0.006661116	1842.1125
0.005838199	1842.8298
0.014059754	1843.5459
0.008547009	1844.2633
0.015686275	1844.9795
0.009784736	1845.6971
0.010912699	1846.4135
0.013658537	1847.1311
0.014577259	1847.8477
0.010679612	1848.5656
0.005660377	1849.2834
0.013320647	1850.0001
0.012025902	1850.7181
0.013011153	1851.4363
0.008310249	1852.1545
0.008902078	1852.8715
0.004119465	1853.5898
0.00907258	1854.3082
0.010298661	1855.0267
0.010799136	1855.7452
0.011840689	1856.4639
0.007314525	1857.1826
0.014690451	1857.9014
0.012121212	1858.6202
0.005213765	1859.3391
0.005928854	1860.0581
0.012631579	1860.7772
0.002096436	1861.4963
0.013669821	1862.2155
0.009533898	1862.9348
0.007683864	1863.6542
0.002290951	1864.3735
0.015421115	1865.0942
0.004975124	1865.8138
0.011780105	1866.5334
0.011553274	1867.2544
-0.001297017	1867.9742
0.012437811	1868.6941
0.013563502	1869.4153
0.015286624	1870.1353
0.008928572	1870.8566
0.002541296	1871.5768
0.006596306	1872.2982
0.011450382	1873.0184
0.011795544	1873.7401
0.004048583	1874.4606
0.001398602	1875.1823
0.007072136	1875.9028
0.017241379	1876.6248
0.014265335	1877.3468
0.014044944	1878.0675
0.002797203	1878.7897
0.022566997	1879.5118
0.005242464	1880.2341
0.009536785	1880.9565
0.010709505	1881.6776
0.008438818	1882.4001
-0.002941177	1883.1227
0.001508296	1883.8453
0.016793894	1884.568
0.009600001	1885.2908
0.012841091	1886.0137
0.018425461	1886.7366
0.006420546	1887.4596
0.004680187	1888.1826
0.004672897	1888.9058
0.004724409	1889.629
0	1890.3535
0.004552352	1891.0769
0.010248902	1891.8004
0.0125	1892.5239
-0.0032	1893.2474
-0.003159558	1893.9724
0.006956522	1894.696
0.003484321	1895.4199
0.005464481	1896.145
-0.003780718	1896.869
0.014571949	1897.5942
0.012477718	1898.3184
0.010619469	1899.0425
0.023423424	1899.7679
0.003466205	1900.4923
0.013769363	1901.2179
0.012237762	1901.9436
0.006872852	1902.6682
0.008833922	1903.394
0.009225092	1904.12
0.019841271	1904.8447
0.019723866	1905.5708
0.008281574	1906.297
0.011627907	1907.022
0.003846154	1907.7483
0.015267176	1908.4746
0.003809524	1909.201
0	1909.9276
-0.001808318	1910.6542
0.003738318	1911.3809
0.015037594	1912.1063
0.011363637	1912.8331
-0.001904762	1913.5601
0.012244898	1914.287
0.00998004	1915.0154
0.002123142	1915.7424
0.011337869	1916.4696
-0.004338395	1917.1969
-0.010729614	1917.9242
-0.004444445	1918.6516
-0.002141328	1919.3792
0.017660044	1920.1079
-0.004032258	1920.8356
0.018404908	1921.5632
0.00621118	1922.291
0.013824885	1923.0201
-0.012345679	1923.748
-0.009615385	1924.4773
0.018604651	1925.2054
0.007594937	1925.9336
0	1926.6631
0	1927.3914
0.002610966	1928.121
0.008219178	1928.8494
0.015037594	1929.5792
0.007481297	1930.309
0.011961723	1931.0377
-0.005025126	1931.7677
-0.014634146	1932.4978
0.007712083	1933.2267
0.005494506	1933.9569
-0.005390836	1934.6871
0.017964073	1935.4163
-0.005952381	1936.1467
0.012012012	1936.8772
0.002890173	1937.6078
-0.018808777	1938.3385
-0.015723271	1939.0692
0.017964073	1939.8
0.006116208	1940.5309
0.00625	1941.2618
-0.011661808	1941.9929
-0.003021148	1942.724
-0.006230529	1943.4552
0.003389831	1944.1865
-0.003558719	1944.9178
-0.003571429	1945.6492
0	1946.3807
0.03088803	1947.1135
-0.027131783	1947.8452
0.020325202	1948.5769
0.015564202	1949.3086
-0.019685039	1950.0417
0.00729927	1950.7737
-0.020746889	1951.5057
-0.022813689	1952.239
-0.003584229	1952.9712
-0.019920319	1953.7034
-0.012658228	1954.437
0.017937221	1955.1694
-0.009174312	1955.9031
0.042452831	1956.6356
-0.00952381	1957.3695
0	1958.1034
-0.023923445	1958.8362
-0.023255814	1959.5703
-0.03539823	1960.3032
0	1961.0374
0.013574661	1961.7717
-0.009049774	1962.5061
-0.004608295	1963.2393
0.01904762	1963.9739
0.004926108	1964.7085
0	1965.4431
0.046153847	1966.178
-0.005714286	1966.9127
0.016574586	1967.6477
-0.011173184	1968.3813
-0.040697675	1969.1165
-0.029239766	1969.8516
0.01764706	1970.5868
0	1971.3234
-0.022346368	1972.0587
-0.034482758	1972.7942
0	1973.5297
-0.03846154	1974.2653
0.033557046	1975.001
-0.007142857	1975.7367
-0.015037594	1976.4738
0.00729927	1977.2097
0.073529415	1977.9457
-0.050724637	1978.6816
0.014705882	1979.4191
0.021739131	1980.1553
0.015037594	1980.8928
-0.007246377	1981.6292
0.023255814	1982.3656
0.028368793	1983.1033
0.051470589	1983.8398
-0.040983606	1984.5778
-0.008130081	1985.3145
0.007692308	1986.0526
-0.008928572	1986.7906
0	1987.5277
-0.056603774	1988.266
-0.00877193	1989.0031
0.032000002	1989.7415
-0.05785124	1990.48
-0.016000001	1991.2186
0.016949153	1991.9559
0	1992.6947
0.016666668	1993.4336
0.046296295	1994.1725
-0.018691588	1994.9114
0	1995.6505
-0.097826086	1996.3896
-0.023529412	1997.1276
0.024691358	1997.8668
-0.024691358	1998.6062
-0.13580246	1999.3456
0.043956045	2000.0863
-0.011494253	2000.8259
0	2001.5656
-0.063829787	2002.3053
0	2003.045
-0.03409091	2003.785
-0.044943821	2004.5249
-0.023529412	2005.2662
0.02631579	2006.0063
0.026666667	2006.7466
-0.031746034	2007.4868
0.039999999	2008.2284
-0.06779661	2008.9689
-0.02631579	2009.7106
-0.015625	2010.4512
0.070422538	2011.1918
-0.092307694	2011.9337
-0.044117648	2012.6746
0.06779661	2013.4167
-0.045454547	2014.1576
0.028985508	2014.8999
-0.015625	2015.6423
0.11290322	2016.3834
0.041666668	2017.126
-0.03846154	2017.8687
0.07272727	2018.61
-0.052631579	2019.3528
0	2020.0956
0.035714287	2020.8372
0	2021.5802
0.037037037	2022.3232
0	2023.0664
0.084745765	2023.8096
0	2024.5529
-0.14285715	2025.2963
-0.1	2026.0397
0	2026.782
0.13636364	2027.5255
-0.086956523	2028.2705
0.33333334	2029.0142
0.39473686	2029.7581
6.3913045	2030.502
9.369565	2031.2458
0.65957445	2031.99
-0.090909094	2032.7341
-0.19565217	2033.4783
-0.093023255	2034.2239
0.050000001	2034.9683
0.081081077	2035.7126
-0.14285715	2036.4572
-0.1875	2037.203
0	2037.9476
0.025641026	2038.6937
0.075000003	2039.4385
0.09375	2040.1835
-0.17142858	2040.9297
0.025641026	2041.6747
0.07692308	2042.4211
-0.39473686	2043.1663
0	2043.9128
-0.20588236	2044.6582
-0.13793103	2045.4048
0.085714288	2046.1519
-0.13793103	2046.8975
0	2047.6443
-0.17142858	2048.3911
0.1923077	2049.1384
-0.064516127	2049.8843
0.088235296	2050.6313
0.32258064	2051.3789
0.085714288	2052.1262
-0.20588236	2052.8738
-0.24137931	2053.6201
0.26666668	2054.3677
0.03846154	2055.1152
-0.23076923	2055.8633
-0.041666668	2056.6111
-0.125	2057.3589
-0.2173913	2058.1069
0.20588236	2058.855
0	2059.6033
-0.03125	2060.3528
-0.22222222	2061.1011
0.2173913	2061.8496
0.34615386	2062.5981
0.18181819	2063.3467
-0.19047619	2064.0967
0.2631579	2064.8452
-0.16129032	2065.594
-0.13333334	2066.3428
0	2067.0933
0	2067.8423
0.068965517	2068.5925
-0.16	2069.3418
-0.15384616	2070.0911
0	2070.8418
0.07692308	2071.5911
-0.27272728	2072.3418
-0.083333336	2073.0913
-0.13043478	2073.8423
-0.66666669	2074.5933
-0.10526316	2075.3433
0.33333334	2076.0942
-0.3125	2076.8442
-0.090909094	2077.5957
-0.27777779	2078.3469
-0.071428575	2079.0986
-0.10526316	2079.8486
-0.11111111	2080.6003
-0.11111111	2081.3521
-0.11111111	2082.104
-0.15000001	2082.8557
0.035714287	2083.6077
0	2084.3599
-0.06666667	2085.1118
0.23076923	2085.8628
0	2086.615
0	2087.3687
-0.25	2088.1211
-0.4375	2088.8735
0.17647059	2089.626
-0.050000001	2090.3787
-0.15789473	2091.1313
-0.10526316	2091.8843
0.125	2092.6372
0.23809524	2093.3914
0.086956523	2094.1445
-0.21052632	2094.8975
-0.11764706	2095.6506
0.26666668	2096.4053
-0.41666666	2097.1587
-0.06666667	2097.9121
0.21428572	2098.6667
-0.25	2099.4204
0.46666667	2100.1753
-0.17647059	2100.9292
-0.2	2101.6841
0.15789473	2102.438
0.21428572	2103.1934
-0.52941179	2103.9473
-0.05882353	2104.7026
-0.052631579	2105.4585
-0.58823532	2106.2126
-0.071428575	2106.9683
0.25	2107.7241
-0.33333334	2108.4785
0.58333331	2109.2344
-0.25	2109.9902
-0.61538464	2110.7466
0.05882353	2111.5012
0.53333336	2112.2573
-0.77777779	2113.0137
-0.125	2113.77
0.25	2114.5266
0.35714287	2115.2832
-0.2857143	2116.0396
-0.1875	2116.7964
-0.33333334	2117.5532
-0.375	2118.3101
-0.17647059	2119.0669
0.53333336	2119.8237
0	2120.5811
-0.06666667	2121.3381
0.27777779	2122.0967
-0.3888889	2122.854
-0.53333336	2123.6113
0.33333334	2124.3687
0	2125.1265
-0.23076923	2125.8853
0.16666667	2126.6431
-0.55555558	2127.4009
0	2128.1599
-0.66666669	2128.918
-0.21428572	2129.6772
0	2130.4353
-0.41666666	2131.1948
0	2131.9531
0.41176471	2132.7126
-0.17647059	2133.4712
0.58333331	2134.231
-0.44444445	2134.9893
0	2135.7493
-1.1818181	2136.5093
-0.11111111	2137.2681
-0.2	2138.0283
0.45454547	2138.7886
-0.27272728	2139.5476
-0.090909094	2140.3081
-0.5	2141.0686
0.40000001	2141.8291
-0.090909094	2142.5898
0.2	2143.3491
0.69230771	2144.1101
-0.25	2144.8711
0.2	2145.6318
-0.090909094	2146.3931
-0.69999999	2147.1543
0.44444445	2147.9155
-0.30769232	2148.6768
0.81818181	2149.438
0.60000002	2150.1995
0.60000002	2150.9609
0.22222222	2151.7241
-0.75	2152.4858
0.125	2153.2476
0.61538464	2154.0093
-0.75	2154.7712
0.75	2155.5347
-0.45454547	2156.2966
-0.16666667	2157.0588
0.16666667	2157.8223
0.18181819	2158.5847
-0.5	2159.3472
0.11111111	2160.1108
-0.14285715	2160.8735
0	2161.6375
0.11111111	2162.4001
-0.75	2163.1641
0	2163.9272
0.58333331	2164.6914
-0.33333334	2165.4546
0.33333334	2166.2188
-1.1111112	2166.9834
-0.42857143	2167.7466
0.54545456	2168.5112
-0.66666669	2169.2761
0.22222222	2170.0396
0	2170.8047
-0.75	2171.5696
-1	2172.3345
-0.625	2173.0996
0.69999999	2173.8638
-0.69999999	2174.6289
-1.3333334	2175.3945
1	2176.1599
-0.22222222	2176.9253
-0.090909094	2177.6909
0	2178.4568
-0.40000001	2179.2227
-1	2179.9883
0	2180.7544
-2	2181.5205
0.60000002	2182.2866
-0.125	2183.0542
-0.66666669	2183.8203
0.71428573	2184.5867
-0.75	2185.353
0.40000001	2186.1196
0.16666667	2186.8877
-0.5714286	2187.6543
-0.42857143	2188.4209
5.3333335	2189.189
-1.25	2189.9561
1.3333334	2190.7231
-0.5	2191.4915
0.33333334	2192.2585
-0.14285715	2193.0271
0.14285715	2193.7944
0	2194.563
-0.66666669	2195.3306
-0.625	2196.0996
-0.2	2196.8672
-0.83333331	2197.6362
0.33333334	2198.4053
-1.125	2199.1733
1.8	2199.9424
0.33333334	2200.7119
0	2201.48
-1.3333334	2202.2495
0.375	2203.019
-0.66666669	2203.7886
0.66666669	2204.5586
0.66666669	2205.3284
-0.60000002	2206.0969
0.16666667	2206.8669
1.1666666	2207.637
-2.75	2208.4072
-1	2209.1775
-1.5	2209.9478
0	2210.7183
0.25	2211.4888
0.2	2212.2593
-0.25	2213.0298
1.6	2213.8018
-1.5	2214.5728
-0.40000001	2215.3438
0.33333334	2216.1147
-0.33333334	2216.8857
-1.3333334	2217.6582
1	2218.4292
0.33333334	2219.2007
0	2219.9722
-0.66666669	2220.7446
-1.2	2221.5164
-1.3333334	2222.2893
1.3333334	2223.061
-1	2223.8328
-0.40000001	2224.606
-0.5	2225.3779
inf	2226.1514
-2	2226.9233
2.5	2227.6968
1	2228.4705
0	2229.2427
-1	2230.0166
6	2230.7891
-0.44444445	2231.563
-2.5	2232.3369
-0.25	2233.1111
-0.375	2233.8838
0.33333334	2234.6582
1.1666666	2235.4326
0	2236.207
-2	2236.9814
6	2237.7559
1.5	2238.5293
#NAME?	2239.304
-0.33333334	2240.0789
-2	2240.8538
-1	2241.6287
-2	2242.4038
-0.5	2243.179
-1.5	2243.9541
-0.42857143	2244.7307
#NAME?	2245.5061
0.75	2246.2817
-1.5	2247.0571
-0.5	2247.8328
2.6666667	2248.6084
1.6666666	2249.3857
4	2250.1616
-7	2250.9375
inf	2251.7148
-1.6666666	2252.491
3	2253.2671
-2	2254.0447
