# Supplementary material for: Fibril formation and ordering of disordered FUS LC driven by hydrophobic interactions
Source: Nat Chem. 2023 May 25;15(8):1146–54. doi: 10.1038/s41557-023-01221-1 (PMC10396963; doi:10.1038/s41557-023-01221-1)
Supplement: Source Data Fig. 3 — Homodyne and heterodyne SFG traces. [file 41557_2023_1221_MOESM4_ESM.zip › Figure3/Figure_3a/Figure_3a_SFG_FUS_PBS_2-2.csv]

SFG (arb. unit)	IR wavenumber (cm-1)
-0.002595156	1600.3986
0.002512563	1601.0797
-0.003215434	1601.761
0.001603849	1602.4423
-0.002016129	1603.1235
0.000802246	1603.8051
0.002042484	1604.4865
-0.001614205	1605.168
0.000393701	1605.8496
0.001941748	1606.5312
0.004245465	1607.2142
-0.001144165	1607.8961
0.00300865	1608.5779
0.003023432	1609.2599
0.003977725	1609.9431
0.002444988	1610.6251
0.002920317	1611.3073
0.004251701	1611.9907
0.002530578	1612.673
0.002169197	1613.3553
0.000429185	1614.0389
0.006977758	1614.7214
0.006364022	1615.4052
0.005904682	1616.089
0.005448449	1616.7716
0.01079286	1617.4556
0.013371151	1618.1384
0.008293839	1618.8225
0.010550996	1619.5066
0.014022436	1620.1896
0.015353535	1620.8739
0.012887636	1621.5582
0.01680344	1622.2427
0.01561249	1622.9271
0.017460318	1623.6105
0.022875817	1624.295
0.022969646	1624.9797
0.022736501	1625.6644
0.027697396	1626.3492
0.026241422	1627.0342
0.028067362	1627.7191
0.024909602	1628.4041
0.028483449	1629.0891
0.033294164	1629.7743
0.027908806	1630.4607
0.032873377	1631.146
0.03250711	1631.8313
0.036159601	1632.5167
0.036249999	1633.2023
0.050384287	1633.8889
0.038171142	1634.5746
0.053556487	1635.2603
0.048523206	1635.9473
0.044490643	1636.6331
0.052878965	1637.3201
0.052316293	1638.0061
0.051534224	1638.692
0.056193113	1639.3794
0.062475596	1640.0667
0.063983902	1640.7529
0.064856097	1641.4404
0.063110746	1642.1267
0.065979384	1642.8143
0.071544714	1643.5021
0.066940449	1644.1886
0.076253623	1644.8765
0.07827203	1645.5643
0.079525486	1646.2523
0.088678434	1646.9391
0.088468313	1647.6272
0.08530806	1648.3153
0.085324235	1649.0035
0.086236931	1649.6919
0.098318242	1650.3802
0.092955396	1651.0687
0.093736686	1651.7572
0.095854923	1652.4457
0.097413793	1653.1344
0.10950764	1653.823
0.10035524	1654.5118
0.10905892	1655.2007
0.10857389	1655.8895
0.10493047	1656.5797
0.11504047	1657.2688
0.10705394	1657.9579
0.11147274	1658.6471
0.10919309	1659.3375
0.11133441	1660.0269
0.10921367	1660.7162
0.11516626	1661.4069
0.12469237	1662.0963
0.11604832	1662.7871
0.11445528	1663.4768
0.11460102	1664.1677
0.11588862	1664.8574
0.12982166	1665.5485
0.11500199	1666.2384
0.11535433	1666.9297
0.1043219	1667.6208
0.12118959	1668.311
0.11447563	1669.0024
0.10620126	1669.6938
0.11482176	1670.3842
0.11032162	1671.0758
0.11544342	1671.7675
0.12288135	1672.4592
0.11940298	1673.151
0.11463981	1673.8429
0.11663405	1674.5348
0.10588685	1675.2268
0.11347248	1675.9189
0.10332951	1676.6111
0.096002989	1677.3032
0.098404258	1677.9955
0.093165331	1678.6879
0.090769231	1679.3802
0.094642162	1680.0728
0.095706969	1680.7654
0.092636578	1681.4579
0.080498867	1682.1519
0.088397793	1682.8446
0.077319585	1683.5375
0.078778133	1684.2303
0.076409183	1684.9244
0.065514468	1685.6176
0.064719811	1686.3118
0.066112578	1687.005
0.060989216	1687.6982
0.052838273	1688.3927
0.05882353	1689.0861
0.05954089	1689.7808
0.050684426	1690.4742
0.051396649	1691.1691
0.051086541	1691.8639
0.041618049	1692.5576
0.045510963	1693.2526
0.044142615	1693.9476
0.036617264	1694.6416
0.034408603	1695.3368
0.036693379	1696.0321
0.038333334	1696.7274
0.033305921	1697.4229
0.036758892	1698.1171
0.029999999	1698.8126
0.027604977	1699.5082
0.029879706	1700.2039
0.030136986	1700.8997
0.027333073	1701.5955
0.030534351	1702.2914
0.028946353	1702.9873
0.028717546	1703.6833
0.027337559	1704.3794
0.031311929	1705.0768
0.030446816	1705.7729
0.028776979	1706.4694
0.028550241	1707.1656
0.026344281	1707.8621
0.029433139	1708.5598
0.028697573	1709.2563
0.030214779	1709.953
0.034256559	1710.651
0.029027576	1711.3478
0.027560521	1712.0446
0.028437866	1712.7427
0.034400947	1713.4397
0.033399601	1714.1379
0.025752774	1714.8351
0.031141868	1715.5334
0.034664657	1716.2307
0.030336257	1716.9293
0.037332367	1717.6279
0.032280702	1718.3254
0.03426351	1719.0242
0.0345801	1719.723
0.032053541	1720.4207
0.036602702	1721.1196
0.038543139	1721.8186
0.033643521	1722.5177
0.03691275	1723.2169
0.039923225	1723.9161
0.037955072	1724.6143
0.038268264	1725.3136
0.040061045	1726.0131
0.040199082	1726.7125
0.035312377	1727.4121
0.044917259	1728.1118
0.039951079	1728.8115
0.041832671	1729.5126
0.040125884	1730.2124
0.034389488	1730.9124
0.031128405	1731.6123
0.036551449	1732.3124
0.033128835	1733.0126
0.035211269	1733.714
0.041821945	1734.4142
0.035993062	1735.1146
0.041155867	1735.8163
0.03566768	1736.5167
0.038011696	1737.2173
0.034731045	1737.9191
0.035390947	1738.6198
0.034525279	1739.3218
0.042791858	1740.0226
0.037813399	1740.7247
0.03692824	1741.4257
0.035329599	1742.1279
0.039914165	1742.8303
0.030643074	1743.5315
0.03409091	1744.234
0.035874441	1744.9365
0.031631269	1745.6379
0.032141242	1746.3406
0.035587188	1747.0433
0.031083845	1747.7461
0.029118469	1748.4479
0.034126986	1749.1508
0.032006245	1749.8538
0.031701446	1750.5569
0.024899598	1751.2601
0.02359882	1751.9633
0.031263202	1752.6666
0.031047866	1753.37
0.028082492	1754.0735
0.03446712	1754.777
0.032243617	1755.4806
0.023778072	1756.1842
0.021748586	1756.8892
0.024894515	1757.593
0.024227235	1758.2969
0.020164609	1759.0007
0.020408163	1759.7048
0.023915688	1760.4102
0.022605836	1761.1143
0.022175733	1761.8185
0.01946678	1762.5239
0.025100851	1763.2284
0.024040684	1763.934
0.021425245	1764.6385
0.025841054	1765.3442
0.023188407	1766.049
0.024987986	1766.7549
0.023244552	1767.4596
0.02437881	1768.1658
0.020187793	1768.8706
0.017519595	1769.5769
0.020823693	1770.2832
0.020988805	1770.9883
0.022394881	1771.6947
0.021579431	1772.4012
0.019087523	1773.1078
0.018464528	1773.8145
0.020895522	1774.5199
0.021432305	1775.2267
0.025925925	1775.9335
0.018974358	1776.6404
0.021868788	1777.3474
0.016336633	1778.0544
0.019588638	1778.7616
0.019333011	1779.4689
0.017621145	1780.1761
0.018948365	1780.8834
0.023037141	1781.5908
0.015669515	1782.2983
0.016536964	1783.0059
0.013078001	1783.7147
0.017612524	1784.4225
0.016674841	1785.1302
0.018849207	1785.838
0.021319797	1786.5472
0.0165	1787.2551
0.021417644	1787.9633
0.0152207	1788.6726
0.020885132	1789.3807
0.017595308	1790.0902
0.016634051	1790.7986
0.015099854	1791.507
0.01516634	1792.2167
0.016616315	1792.9265
0.018094731	1793.6351
0.019856591	1794.345
0.016853932	1795.0537
0.020498615	1795.7638
0.01844606	1796.474
0.014492754	1797.1829
0.016120067	1797.8932
0.01658641	1798.6035
0.014736842	1799.314
0.013057671	1800.0232
0.020185487	1800.7338
0.019640854	1801.4443
0.014840183	1802.155
0.006976744	1802.8658
0.013365735	1803.5767
0.021406727	1804.2876
0.018951358	1804.9985
0.01603592	1805.7096
0.020064725	1806.4208
0.012928248	1807.132
0.012771392	1807.8433
0.014696877	1808.5546
0.018787879	1809.266
0.014449127	1809.9788
0.012173913	1810.6903
0.018443804	1811.4019
0.017709563	1812.1135
0.015873017	1812.8253
0.014248705	1813.5385
0.008655126	1814.2504
0.015530047	1814.9635
0.014218009	1815.6755
0.022017045	1816.3877
0.009641874	1817.1011
0.010231923	1817.8134
0.015667574	1818.527
0.017173052	1819.2394
0.010512483	1819.9531
0.013040494	1820.6656
0.015678255	1821.3795
0.013049451	1822.0934
0.011619463	1822.8062
0.018518519	1823.5203
0.012075472	1824.2344
0.018067557	1824.9486
0.010785825	1825.6617
0.016091954	1826.3761
0.013742927	1827.0905
0.012264922	1827.8049
0.008641006	1828.5195
0.01486698	1829.2343
0.007745933	1829.9476
0.013046815	1830.6625
0.00887574	1831.3773
0.00896861	1832.0923
0.022116903	1832.8073
0.010252366	1833.5236
0.013061224	1834.2388
0.00505476	1834.954
0.016680567	1835.6692
0.007506255	1836.3846
0.011814346	1837.1001
0.005686434	1837.8156
0.008986929	1838.5323
0.008792966	1839.248
0.012038523	1839.9637
0.014586709	1840.6808
0.020016013	1841.3966
0.014154871	1842.1125
0.004170142	1842.8298
0.018453427	1843.5459
0.008547009	1844.2633
0.014705882	1844.9795
0.009784736	1845.6971
0.005952381	1846.4135
0.012682927	1847.1311
0.016520893	1847.8477
0.012621359	1848.5656
0.006603774	1849.2834
0.016175071	1850.0001
0.01480111	1850.7181
0.012081784	1851.4363
0.016620498	1852.1545
0.007912957	1852.8715
0.006179197	1853.5898
0.013104838	1854.3082
0.014418126	1855.0267
0.006479482	1855.7452
0.012917115	1856.4639
0.001044932	1857.1826
0.011542497	1857.9014
0.014141414	1858.6202
0.012513034	1859.3391
0.00889328	1860.0581
0.014736842	1860.7772
0.003144654	1861.4963
0.011566772	1862.2155
0.018008474	1862.9348
0.015367728	1863.6542
0.001145475	1864.3735
0.013048636	1865.0942
0.008706467	1865.8138
0.014397906	1866.5334
0.006418485	1867.2544
0.005188067	1867.9742
0.018656716	1868.6941
0.012330457	1869.4153
0.006369427	1870.1353
0.003826531	1870.8566
0.016518425	1871.5768
0.018469658	1872.2982
0.006361323	1873.0184
0.022280471	1873.7401
-0.004048583	1874.4606
0.006993007	1875.1823
0.011315417	1875.9028
0.010057472	1876.6248
0.008559201	1877.3468
0.015449438	1878.0675
0.018181818	1878.7897
0.016925247	1879.5118
0.007863696	1880.2341
0.008174387	1880.9565
0.006693441	1881.6776
0.011251758	1882.4001
0.007352941	1883.1227
-0.007541478	1883.8453
0.019847328	1884.568
0.0048	1885.2908
0.02247191	1886.0137
0.010050251	1886.7366
0.009630819	1887.4596
0.007800312	1888.1826
0.003115265	1888.9058
0.014173228	1889.629
0.004792332	1890.3535
0.006069803	1891.0769
0.008784773	1891.8004
0.0046875	1892.5239
0.008	1893.2474
-0.004739337	1893.9724
0	1894.696
0.00174216	1895.4199
0.014571949	1896.145
-0.003780718	1896.869
0.003642987	1897.5942
0.019607844	1898.3184
0.015929203	1899.0425
0.02882883	1899.7679
0.012131716	1900.4923
0.022375215	1901.2179
0.006993007	1901.9436
0.001718213	1902.6682
0.005300353	1903.394
0.011070111	1904.12
0.03373016	1904.8447
0.019723866	1905.5708
0.00621118	1906.297
0.011627907	1907.022
-0.005769231	1907.7483
0.007633588	1908.4746
0.015238095	1909.201
0	1909.9276
0.01084991	1910.6542
0.009345794	1911.3809
0.022556391	1912.1063
0.018939395	1912.8331
0.011428571	1913.5601
0.01632653	1914.287
0.005988024	1915.0154
0	1915.7424
0.011337869	1916.4696
-0.004338395	1917.1969
-0.010729614	1917.9242
0	1918.6516
-0.002141328	1919.3792
0.024282562	1920.1079
0.002016129	1920.8356
0.008179959	1921.5632
0.01242236	1922.291
0.004608295	1923.0201
0.002469136	1923.748
0.009615385	1924.4773
0.004651163	1925.2054
-0.010126582	1925.9336
0.010362694	1926.6631
0.002762431	1927.3914
-0.020887729	1928.121
0.005479452	1928.8494
0.01754386	1929.5792
0.004987531	1930.309
0.011961723	1931.0377
-0.005025126	1931.7677
-0.017073171	1932.4978
0.002570694	1933.2267
0.005494506	1933.9569
-0.016172506	1934.6871
0.005988024	1935.4163
-0.005952381	1936.1467
0.009009009	1936.8772
-0.005780347	1937.6078
-0.034482758	1938.3385
0.006289308	1939.0692
-0.002994012	1939.8
-0.003058104	1940.5309
0.0125	1941.2618
-0.002915452	1941.9929
0.018126888	1942.724
0	1943.4552
0	1944.1865
0.03202847	1944.9178
0.017857144	1945.6492
0.019607844	1946.3807
0.042471044	1947.1135
-0.011627907	1947.8452
0.048780486	1948.5769
0.038910504	1949.3086
-0.015748031	1950.0417
0.025547445	1950.7737
-0.029045643	1951.5057
-0.022813689	1952.239
0.003584229	1952.9712
-0.011952192	1953.7034
-0.008438818	1954.437
0.035874441	1955.1694
0.009174312	1955.9031
0.033018868	1956.6356
-0.00952381	1957.3695
0.004830918	1958.1034
-0.019138755	1958.8362
-0.037209302	1959.5703
-0.048672568	1960.3032
-0.004366812	1961.0374
0.013574661	1961.7717
0.013574661	1962.5061
-0.004608295	1963.2393
-0.01904762	1963.9739
0.004926108	1964.7085
0.005291005	1965.4431
0.025641026	1966.178
0	1966.9127
0.011049724	1967.6477
0.005586592	1968.3813
-0.034883723	1969.1165
-0.040935673	1969.8516
-0.011764706	1970.5868
-0.017857144	1971.3234
0	1972.0587
-0.068965517	1972.7942
-0.013245033	1973.5297
-0.032051284	1974.2653
0.046979867	1975.001
-0.014285714	1975.7367
-0.022556391	1976.4738
0.02919708	1977.2097
0.014705882	1977.9457
-0.036231883	1978.6816
0.007352941	1979.4191
0.036231883	1980.1553
0	1980.8928
-0.072463766	1981.6292
0.015503876	1982.3656
-0.021276595	1983.1033
0.022058824	1983.8398
-0.008196721	1984.5778
0.016260162	1985.3145
0.015384615	1986.0526
-0.035714287	1986.7906
0.046296295	1987.5277
0.066037737	1988.266
0	1989.0031
0.016000001	1989.7415
-0.0661157	1990.48
-0.048	1991.2186
-0.033898305	1991.9559
0.049019609	1992.6947
0.050000001	1993.4336
-0.055555556	1994.1725
-0.018691588	1994.9114
-0.037037037	1995.6505
0	1996.3896
-0.023529412	1997.1276
-0.012345679	1997.8668
0	1998.6062
-0.074074075	1999.3456
0.043956045	2000.0863
-0.091954023	2000.8259
-0.022988506	2001.5656
-0.08510638	2002.3053
0.054945055	2003.045
-0.056818184	2003.785
-0.011235955	2004.5249
-0.023529412	2005.2662
0	2006.0063
0	2006.7466
-0.063492067	2007.4868
0.013333334	2008.2284
-0.050847456	2008.9689
-0.02631579	2009.7106
-0.03125	2010.4512
0.070422538	2011.1918
-0.07692308	2011.9337
-0.16176471	2012.6746
0.13559322	2013.4167
0.030303031	2014.1576
0	2014.8999
-0.109375	2015.6423
0.080645159	2016.3834
0	2017.126
0	2017.8687
0.054545455	2018.61
0.03508772	2019.3528
-0.046153847	2020.0956
0.071428575	2020.8372
0.070175439	2021.5802
0.037037037	2022.3232
0.087719299	2023.0664
0.10169491	2023.8096
0.12765957	2024.5529
-0.081632651	2025.2963
-0.02	2026.0397
0.12820514	2026.782
-0.045454547	2027.5255
0.043478262	2028.2705
0	2029.0142
-0.2631579	2029.7581
-0.10869565	2030.502
0.021739131	2031.2458
-0.08510638	2031.99
0	2032.7341
-0.15217391	2033.4783
-0.046511628	2034.2239
-0.1	2034.9683
0.13513513	2035.7126
0.11428571	2036.4572
-0.15625	2037.203
-0.1388889	2037.9476
0.07692308	2038.6937
0.1	2039.4385
0.03125	2040.1835
-0.057142857	2040.9297
0.17948718	2041.6747
0.15384616	2042.4211
-0.2631579	2043.1663
-0.055555556	2043.9128
-0.05882353	2044.6582
0.034482758	2045.4048
-0.028571429	2046.1519
0.034482758	2046.8975
-0.16666667	2047.6443
-0.085714288	2048.3911
0.07692308	2049.1384
-0.16129032	2049.8843
-0.029411765	2050.6313
-0.032258064	2051.3789
-0.11428571	2052.1262
0.029411765	2052.8738
-0.13793103	2053.6201
0.23333333	2054.3677
-0.11538462	2055.1152
-0.03846154	2055.8633
-0.041666668	2056.6111
-0.20833333	2057.3589
0	2058.1069
-0.05882353	2058.855
0.26086956	2059.6033
0.0625	2060.3528
-0.18518518	2061.1011
-0.043478262	2061.8496
0.1923077	2062.5981
0.27272728	2063.3467
-0.095238097	2064.0967
-0.15789473	2064.8452
-0.19354838	2065.594
-0.13333334	2066.3428
-0.23999999	2067.0933
-0.16666667	2067.8423
0.13793103	2068.5925
0.16	2069.3418
-0.23076923	2070.0911
0.125	2070.8418
0.03846154	2071.5911
-0.31818181	2072.3418
-0.25	2073.0913
-0.52173913	2073.8423
-0.22222222	2074.5933
-0.36842105	2075.3433
0.055555556	2076.0942
-0.0625	2076.8442
-0.090909094	2077.5957
-0.055555556	2078.3469
0.2857143	2079.0986
-0.2631579	2079.8486
-0.33333334	2080.6003
-0.22222222	2081.3521
-0.11111111	2082.104
0.1	2082.8557
0.035714287	2083.6077
-0.17391305	2084.3599
-0.46666667	2085.1118
0.15384616	2085.8628
-0.2173913	2086.615
0.18181819	2087.3687
-0.66666669	2088.1211
-0.5	2088.8735
0.11764706	2089.626
-0.1	2090.3787
-0.21052632	2091.1313
0.2631579	2091.8843
-0.0625	2092.6372
0	2093.3914
0	2094.1445
0.052631579	2094.8975
0.11764706	2095.6506
-0.2	2096.4053
-0.75	2097.1587
-0.06666667	2097.9121
0.2857143	2098.6667
0.125	2099.4204
0.60000002	2100.1753
-0.41176471	2100.9292
0.15000001	2101.6841
0.36842105	2102.438
2.2142856	2103.1934
0.23529412	2103.9473
0.11764706	2104.7026
-0.10526316	2105.4585
-0.35294119	2106.2126
-0.64285713	2106.9683
-0.41666666	2107.7241
0.41666666	2108.4785
-0.16666667	2109.2344
-0.1875	2109.9902
-0.30769232	2110.7466
0.23529412	2111.5012
0.33333334	2112.2573
-0.66666669	2113.0137
0.0625	2113.77
0.1875	2114.5266
0.071428575	2115.2832
-0.2857143	2116.0396
-0.625	2116.7964
0.33333334	2117.5532
0	2118.3101
-0.05882353	2119.0669
0.2	2119.8237
-0.2	2120.5811
0.26666668	2121.3381
-0.055555556	2122.0967
-0.055555556	2122.854
-0.06666667	2123.6113
0.46666667	2124.3687
0.083333336	2125.1265
0	2125.8853
0.41666666	2126.6431
-0.22222222	2127.4009
-0.5	2128.1599
-0.66666669	2128.918
-0.071428575	2129.6772
0.2	2130.4353
-0.083333336	2131.1948
-0.33333334	2131.9531
0.11764706	2132.7126
-0.05882353	2133.4712
0	2134.231
-0.44444445	2134.9893
0.083333336	2135.7493
-1.4545455	2136.5093
-0.33333334	2137.2681
0.2	2138.0283
0.45454547	2138.7886
-0.36363637	2139.5476
-0.72727275	2140.3081
-0.41666666	2141.0686
0.69999999	2141.8291
0.90909094	2142.5898
0.80000001	2143.3491
0.53846157	2144.1101
-1.25	2144.8711
-0.40000001	2145.6318
0.18181819	2146.3931
-0.1	2147.1543
-0.33333334	2147.9155
-0.07692308	2148.6768
-0.27272728	2149.438
0.60000002	2150.1995
1	2150.9609
0	2151.7241
0.5	2152.4858
-0.5	2153.2476
0	2154.0093
-0.66666669	2154.7712
0.41666666	2155.5347
-0.27272728	2156.2966
-0.16666667	2157.0588
-0.66666669	2157.8223
0.090909094	2158.5847
-1.5	2159.3472
-0.11111111	2160.1108
-0.42857143	2160.8735
-0.36363637	2161.6375
0.33333334	2162.4001
0.375	2163.1641
1	2163.9272
1.0833334	2164.6914
-0.5	2165.4546
0.44444445	2166.2188
-1	2166.9834
-1	2167.7466
0.18181819	2168.5112
0.11111111	2169.2761
0.11111111	2170.0396
0	2170.8047
-0.625	2171.5696
-0.33333334	2172.3345
-0.25	2173.0996
0.5	2173.8638
-0.30000001	2174.6289
-0.83333331	2175.3945
-0.2	2176.1599
0.11111111	2176.9253
0	2177.6909
-0.2	2178.4568
1	2179.2227
-0.40000001	2179.9883
-0.5	2180.7544
-0.75	2181.5205
0.40000001	2182.2866
-0.625	2183.0542
-0.33333334	2183.8203
0.85714287	2184.5867
-0.625	2185.353
-0.80000001	2186.1196
-0.33333334	2186.8877
-1	2187.6543
-0.71428573	2188.4209
0.66666669	2189.189
0.25	2189.9561
3.3333333	2190.7231
0.5	2191.4915
0.22222222	2192.2585
6.7142859	2193.0271
38.285713	2193.7944
1.5555556	2194.563
-2.3333333	2195.3306
-0.25	2196.0996
0.80000001	2196.8672
0	2197.6362
0.66666669	2198.4053
-0.375	2199.1733
0.80000001	2199.9424
0	2200.7119
-0.75	2201.48
-0.33333334	2202.2495
0	2203.019
-1.3333334	2203.7886
-0.33333334	2204.5586
1	2205.3284
1.4	2206.0969
0	2206.8669
-0.33333334	2207.637
-2	2208.4072
1	2209.1775
-5	2209.9478
-0.16666667	2210.7183
0	2211.4888
-0.60000002	2212.2593
0	2213.0298
1.8	2213.8018
-2.75	2214.5728
-0.60000002	2215.3438
0	2216.1147
0.66666669	2216.8857
0	2217.6582
1	2218.4292
-0.33333334	2219.2007
-0.80000001	2219.9722
0	2220.7446
0.60000002	2221.5164
0	2222.2893
0.33333334	2223.061
0.5	2223.8328
-0.40000001	2224.606
-0.25	2225.3779
#NAME?	2226.1514
-2	2226.9233
1.5	2227.6968
-3.5	2228.4705
-0.40000001	2229.2427
-0.5	2230.0166
3	2230.7891
0.44444445	2231.563
-1.5	2232.3369
0	2233.1111
0	2233.8838
-0.33333334	2234.6582
-0.5	2235.4326
-2.5	2236.207
2	2236.9814
2	2237.7559
3	2238.5293
#NAME?	2239.304
0	2240.0789
-2.5	2240.8538
1	2241.6287
-7	2242.4038
-1.5	2243.179
-0.5	2243.9541
0.5714286	2244.7307
#NAME?	2245.5061
0	2246.2817
3	2247.0571
0	2247.8328
0.66666669	2248.6084
0	2249.3857
3	2250.1616
-6	2250.9375
inf	2251.7148
-1	2252.491
1	2253.2671
-2	2254.0447
