# Supplementary material for: Fibril formation and ordering of disordered FUS LC driven by hydrophobic interactions
Source: Nat Chem. 2023 May 25;15(8):1146–54. doi: 10.1038/s41557-023-01221-1 (PMC10396963; doi:10.1038/s41557-023-01221-1)
Supplement: Source Data Fig. 3 — Homodyne and heterodyne SFG traces. [file 41557_2023_1221_MOESM4_ESM.zip › Figure3/Figure_3a/Figure_3a_SFG_FUS_PBS_2-3.csv]

SFG (arb. unit)	IR wavenumber (cm-1)
0.001730104	1600.3986
-0.001675042	1601.0797
0.000803859	1601.761
0.002806736	1602.4423
-0.002822581	1603.1235
0.003610108	1603.8051
0.002859477	1604.4865
-0.000807102	1605.168
0.000393701	1605.8496
0.004660194	1606.5312
0.003087611	1607.2142
-0.000381388	1607.8961
0.001504325	1608.5779
0.003401361	1609.2599
0.002386635	1609.9431
0.000814996	1610.6251
0.003337505	1611.3073
0.002976191	1611.9907
0.003374104	1612.673
0.003904555	1613.3553
0.003862661	1614.0389
0.010466638	1614.7214
0.004242681	1615.4052
0.005904682	1616.089
0.005029338	1616.7716
0.00622665	1617.4556
0.010534846	1618.1384
0.009873617	1618.8225
0.010941775	1619.5066
0.016426282	1620.1896
0.013333334	1620.8739
0.009665727	1621.5582
0.011723329	1622.2427
0.017213771	1622.9271
0.016666668	1623.6105
0.021241831	1624.295
0.021739131	1624.9797
0.01948843	1625.6644
0.027284002	1626.3492
0.024222851	1627.0342
0.02085004	1627.7191
0.027320208	1628.4041
0.03117783	1629.0891
0.032119077	1629.7743
0.031446543	1630.4607
0.036931816	1631.146
0.036164161	1631.8313
0.035743974	1632.5167
0.039999999	1633.2023
0.038855679	1633.8889
0.045302015	1634.5746
0.048117153	1635.2603
0.047257382	1635.9473
0.046153847	1636.6331
0.050920486	1637.3201
0.049520768	1638.0061
0.053107791	1638.692
0.056984566	1639.3794
0.053104255	1640.0667
0.068812877	1640.7529
0.057965141	1641.4404
0.06188925	1642.1267
0.06185567	1642.8143
0.070325203	1643.5021
0.075154006	1644.1886
0.074181519	1644.8765
0.077416599	1645.5643
0.080843583	1646.2523
0.086956523	1646.9391
0.089788735	1647.6272
0.088323995	1648.3153
0.085750856	1649.0035
0.088414632	1649.6919
0.09616214	1650.3802
0.097123802	1651.0687
0.088623777	1651.7572
0.10146805	1652.4457
0.098706894	1653.1344
0.095925294	1653.823
0.10879219	1654.5118
0.10114336	1655.2007
0.1051271	1655.8895
0.11167299	1656.5797
0.10822327	1657.2688
0.11369295	1657.9579
0.10333604	1658.6471
0.10758732	1659.3375
0.11012862	1660.0269
0.11795075	1660.7162
0.11962692	1661.4069
0.11853979	1662.0963
0.11259706	1662.7871
0.10979228	1663.4768
0.10950764	1664.1677
0.11015561	1664.8574
0.11613438	1665.5485
0.11579785	1666.2384
0.11338583	1666.9297
0.11587183	1667.6208
0.10892193	1668.311
0.1118907	1669.0024
0.1010026	1669.6938
0.1163227	1670.3842
0.11069559	1671.0758
0.11123853	1671.7675
0.11479199	1672.4592
0.11036921	1673.151
0.10883036	1673.8429
0.10802349	1674.5348
0.11009175	1675.2268
0.10436433	1675.9189
0.11136624	1676.6111
0.10011207	1677.3032
0.10182371	1677.9955
0.097365409	1678.6879
0.091538459	1679.3802
0.10402816	1680.0728
0.090192989	1680.7654
0.095803641	1681.4579
0.082766443	1682.1519
0.078137331	1682.8446
0.088025376	1683.5375
0.084405147	1684.2303
0.072651356	1684.9244
0.071141481	1685.6176
0.072217837	1686.3118
0.066490367	1687.005
0.064336188	1687.6982
0.056051411	1688.3927
0.051924475	1689.0861
0.052725967	1689.7808
0.053644098	1690.4742
0.048789572	1691.1691
0.04689287	1691.8639
0.043173861	1692.5576
0.046752173	1693.2526
0.039049234	1693.9476
0.041848298	1694.6416
0.039569892	1695.3368
0.038380429	1696.0321
0.033750001	1696.7274
0.033305921	1697.4229
0.03359684	1698.1171
0.029999999	1698.8126
0.027604977	1699.5082
0.029879706	1700.2039
0.028180039	1700.8997
0.028894963	1701.5955
0.02557252	1702.2914
0.028174451	1702.9873
0.023996852	1703.6833
0.030903328	1704.3794
0.028933808	1705.0768
0.027283512	1705.7729
0.030291555	1706.4694
0.026325546	1707.1656
0.028509563	1707.8621
0.029796511	1708.5598
0.02906549	1709.2563
0.030214779	1709.953
0.030976677	1710.651
0.027576197	1711.3478
0.020111732	1712.0446
0.033112582	1712.7427
0.033610124	1713.4397
0.02862823	1714.1379
0.030110935	1714.8351
0.029219531	1715.5334
0.02976639	1716.2307
0.030701755	1716.9293
0.037332367	1717.6279
0.031228071	1718.3254
0.037089366	1719.0242
0.033168666	1719.723
0.032758012	1720.4207
0.034470506	1721.1196
0.036775105	1721.8186
0.035433073	1722.5177
0.036539897	1723.2169
0.035316698	1723.9161
0.040666152	1724.6143
0.035948977	1725.3136
0.03662724	1726.0131
0.03790199	1726.7125
0.033760186	1727.4121
0.042159181	1728.1118
0.039543416	1728.8115
0.038645416	1729.5126
0.039339103	1730.2124
0.03786708	1730.9124
0.035797667	1731.6123
0.037743345	1732.3124
0.039263804	1733.0126
0.035211269	1733.714
0.036853001	1734.4142
0.042931482	1735.1146
0.035901926	1735.8163
0.03566768	1736.5167
0.032999165	1737.2173
0.040237188	1737.9191
0.041563787	1738.6198
0.034114264	1739.3218
0.037390944	1740.0226
0.034936294	1740.7247
0.034410406	1741.4257
0.033175357	1742.1279
0.035622317	1742.8303
0.029779889	1743.5315
0.031031469	1744.234
0.035874441	1744.9365
0.039313149	1745.6379
0.033499319	1746.3406
0.031138791	1747.0433
0.029856851	1747.7461
0.030315118	1748.4479
0.031746034	1749.1508
0.027712725	1749.8538
0.030497592	1750.5569
0.029718876	1751.2601
0.027812894	1751.9633
0.032530628	1752.6666
0.025873221	1753.37
0.031154014	1754.0735
0.029478459	1754.777
0.025974026	1755.4806
0.023778072	1756.1842
0.028273162	1756.8892
0.024472574	1757.593
0.023391813	1758.2969
0.020576132	1759.0007
0.025306122	1759.7048
0.026753141	1760.4102
0.021372791	1761.1143
0.020920502	1761.8185
0.019043589	1762.5239
0.02554908	1763.2284
0.023578363	1763.934
0.025617139	1764.6385
0.021940516	1765.3442
0.017874395	1766.049
0.024987986	1766.7549
0.018401938	1767.4596
0.01734646	1768.1658
0.017370893	1768.8706
0.015675427	1769.5769
0.017121702	1770.2832
0.021921642	1770.9883
0.017367458	1771.6947
0.020661157	1772.4012
0.022811918	1773.1078
0.017492712	1773.8145
0.021890547	1774.5199
0.025091479	1775.2267
0.024867725	1775.9335
0.018974358	1776.6404
0.015407555	1777.3474
0.018811882	1778.0544
0.02301665	1778.7616
0.020782987	1779.4689
0.017621145	1780.1761
0.01657982	1780.8834
0.018335683	1781.5908
0.018043684	1782.2983
0.022859922	1783.0059
0.014946287	1783.7147
0.018590998	1784.4225
0.022069642	1785.1302
0.020833334	1785.838
0.016243655	1786.5472
0.0135	1787.2551
0.019377869	1787.9633
0.0152207	1788.6726
0.017901542	1789.3807
0.014662757	1790.0902
0.01369863	1790.7986
0.016074037	1791.507
0.019569471	1792.2167
0.015609265	1792.9265
0.018094731	1793.6351
0.0137893	1794.345
0.019662922	1795.0537
0.016620498	1795.7638
0.021240916	1796.474
0.019509476	1797.1829
0.021122847	1797.8932
0.019261638	1798.6035
0.014736842	1799.314
0.016322089	1800.0232
0.019094381	1800.7338
0.018518519	1801.4443
0.012557077	1802.155
0.011627907	1802.8658
0.016403401	1803.5767
0.019571865	1804.2876
0.020846494	1804.9985
0.01411161	1805.7096
0.022006473	1806.4208
0.016160311	1807.132
0.51277137	1807.8433
0.3839559	1808.5546
0.055757575	1809.266
0.016857315	1809.9788
0.010434783	1810.6903
0.017867435	1811.4019
0.014167651	1812.1135
0.01892552	1812.8253
0.014896373	1813.5385
0.009986685	1814.2504
0.008777853	1814.9635
0.015572106	1815.6755
0.014204546	1816.3877
0.0130854	1817.1011
0.008185539	1817.8134
0.014986376	1818.527
0.018494055	1819.2394
0.009198424	1819.9531
0.009608786	1820.6656
0.013633265	1821.3795
0.013049451	1822.0934
0.009440813	1822.8062
0.013333334	1823.5203
0.012830188	1824.2344
0.018067557	1824.9486
0.013867488	1825.6617
0.020689655	1826.3761
0.015359742	1827.0905
0.013900246	1827.8049
0.008641006	1828.5195
0.017214397	1829.2343
0.003098373	1829.9476
0.006139678	1830.6625
0.006656805	1831.3773
0.014947684	1832.0923
0.015797788	1832.8073
0.01104101	1833.5236
0.017142856	1834.2388
0.0126369	1834.954
0.012510425	1835.6692
0.010842369	1836.3846
0.012658228	1837.1001
0.011372868	1837.8156
0.015522876	1838.5323
0.01438849	1839.248
0.014446228	1839.9637
0.006482982	1840.6808
0.01441153	1841.3966
0.014154871	1842.1125
0.010842369	1842.8298
0.014938489	1843.5459
0.009496676	1844.2633
0.006862745	1844.9795
0.007827789	1845.6971
0.017857144	1846.4135
0.010731707	1847.1311
0.012633624	1847.8477
0.010679612	1848.5656
0.002830189	1849.2834
0.014272122	1850.0001
0.012950972	1850.7181
0.005576208	1851.4363
0.010156971	1852.1545
0.009891197	1852.8715
0.004119465	1853.5898
0.014112903	1854.3082
0.017507724	1855.0267
0.012958963	1855.7452
0.013993542	1856.4639
0.010449321	1857.1826
0.00524659	1857.9014
0.01010101	1858.6202
0.010427529	1859.3391
0.009881423	1860.0581
0.008421052	1860.7772
0.016771488	1861.4963
0.012618297	1862.2155
0.018008474	1862.9348
0.004390779	1863.6542
0.004581902	1864.3735
0.011862396	1865.0942
0.01119403	1865.8138
0.007853403	1866.5334
0.011553274	1867.2544
-0.001297017	1867.9742
0.013681592	1868.6941
0.013563502	1869.4153
0.020382166	1870.1353
-0.00255102	1870.8566
0.011435832	1871.5768
0.015831135	1872.2982
0.010178117	1873.0184
0.018348623	1873.7401
-0.001349528	1874.4606
0.00979021	1875.1823
0.005657709	1875.9028
0.012931035	1876.6248
0.014265335	1877.3468
0.011235955	1878.0675
0.004195804	1878.7897
0.014104372	1879.5118
-0.001310616	1880.2341
0.014986376	1880.9565
0.002677376	1881.6776
0.00140647	1882.4001
0.016176471	1883.1227
0.004524887	1883.8453
0.015267176	1884.568
-0.0032	1885.2908
0.009630819	1886.0137
0.015075377	1886.7366
0.003210273	1887.4596
0.00624025	1888.1826
0.006230529	1888.9058
0.004724409	1889.629
0.003194888	1890.3535
0.007587254	1891.0769
0.008784773	1891.8004
-0.0015625	1892.5239
0.0064	1893.2474
0.003159558	1893.9724
0.005217392	1894.696
-0.005226481	1895.4199
0.010928961	1896.145
-0.001890359	1896.869
-0.001821494	1897.5942
0.019607844	1898.3184
0.010619469	1899.0425
0.012612613	1899.7679
0.010398613	1900.4923
0.020654045	1901.2179
0.006993007	1901.9436
0.005154639	1902.6682
0.012367492	1903.394
0.007380074	1904.12
0.027777778	1904.8447
0.007889547	1905.5708
0.008281574	1906.297
0.011627907	1907.022
-0.005769231	1907.7483
0.009541985	1908.4746
0.005714286	1909.201
0.005555556	1909.9276
-0.005424955	1910.6542
0.007476636	1911.3809
0.013157895	1912.1063
0.009469697	1912.8331
0.007619048	1913.5601
0.024489796	1914.287
0.013972056	1915.0154
0	1915.7424
0.020408163	1916.4696
-0.010845987	1917.1969
-0.006437768	1917.9242
0.006666667	1918.6516
0.012847966	1919.3792
0.024282562	1920.1079
0.002016129	1920.8356
0.00204499	1921.5632
0.014492754	1922.291
0.013824885	1923.0201
-0.009876544	1923.748
-0.012019231	1924.4773
0.002325581	1925.2054
0.012658228	1925.9336
0.020725388	1926.6631
0.008287293	1927.3914
0	1928.121
0.01369863	1928.8494
0.007518797	1929.5792
-0.002493766	1930.309
0.016746411	1931.0377
-0.007537689	1931.7677
-0.014634146	1932.4978
0.007712083	1933.2267
0.010989011	1933.9569
-0.002695418	1934.6871
0.026946107	1935.4163
-0.017857144	1936.1467
0.021021022	1936.8772
-0.01734104	1937.6078
-0.018808777	1938.3385
-0.009433962	1939.0692
-0.005988024	1939.8
0	1940.5309
0.003125	1941.2618
-0.002915452	1941.9929
-0.003021148	1942.724
-0.003115265	1943.4552
-0.010169491	1944.1865
0.007117438	1944.9178
0.028571429	1945.6492
-0.011764706	1946.3807
0.042471044	1947.1135
-0.019379845	1947.8452
0.024390243	1948.5769
0.035019454	1949.3086
-0.011811024	1950.0417
0.010948905	1950.7737
-0.024896266	1951.5057
-0.011406844	1952.239
0	1952.9712
-0.019920319	1953.7034
-0.012658228	1954.437
0.035874441	1955.1694
0.018348623	1955.9031
0.018867925	1956.6356
0	1957.3695
0.004830918	1958.1034
0	1958.8362
-0.018604651	1959.5703
-0.030973451	1960.3032
0.004366812	1961.0374
0.009049774	1961.7717
0.036199097	1962.5061
-0.004608295	1963.2393
-0.004761905	1963.9739
0.009852217	1964.7085
0.037037037	1965.4431
0.061538462	1966.178
-0.005714286	1966.9127
0.005524862	1967.6477
0.022346368	1968.3813
-0.017441861	1969.1165
-0.011695907	1969.8516
-0.005882353	1970.5868
0.041666668	1971.3234
-0.027932961	1972.0587
-0.045977011	1972.7942
0.006622517	1973.5297
-0.03846154	1974.2653
0.033557046	1975.001
0.007142857	1975.7367
0	1976.4738
0.02919708	1977.2097
0.022058824	1977.9457
-0.050724637	1978.6816
0.05882353	1979.4191
0	1980.1553
-0.030075189	1980.8928
-0.065217391	1981.6292
0.015503876	1982.3656
-0.021276595	1983.1033
-0.022058824	1983.8398
-0.024590164	1984.5778
-0.032520324	1985.3145
0.007692308	1986.0526
0.0625	1986.7906
-0.027777778	1987.5277
0	1988.266
-0.043859649	1989.0031
0.039999999	1989.7415
-0.074380167	1990.48
-0.008	1991.2186
0.016949153	1991.9559
0.029411765	1992.6947
0.025	1993.4336
-0.018518519	1994.1725
-0.018691588	1994.9114
0	1995.6505
-0.043478262	1996.3896
-0.011764706	1997.1276
-0.037037037	1997.8668
-0.037037037	1998.6062
-0.074074075	1999.3456
0.043956045	2000.0863
-0.080459774	2000.8259
0	2001.5656
-0.05319149	2002.3053
0.032967035	2003.045
-0.045454547	2003.785
0.011235955	2004.5249
0.047058824	2005.2662
0.039473683	2006.0063
0.026666667	2006.7466
-0.015873017	2007.4868
0	2008.2284
-0.16949153	2008.9689
0.065789476	2009.7106
-0.0625	2010.4512
0.084507041	2011.1918
0.015384615	2011.9337
-0.13235295	2012.6746
0.033898305	2013.4167
-0.060606062	2014.1576
0.014492754	2014.8999
-0.09375	2015.6423
0.080645159	2016.3834
-0.083333336	2017.126
-0.03846154	2017.8687
0	2018.61
-0.03508772	2019.3528
0.015384615	2020.0956
0	2020.8372
0.03508772	2021.5802
0.055555556	2022.3232
0.070175439	2023.0664
0.10169491	2023.8096
0.04255319	2024.5529
-0.22448979	2025.2963
-0.1	2026.0397
0.025641026	2026.782
0.022727273	2027.5255
-0.086956523	2028.2705
0.083333336	2029.0142
-0.078947365	2029.7581
0.043478262	2030.502
-0.065217391	2031.2458
-0.14893617	2031.99
0.090909094	2032.7341
-0.10869565	2033.4783
-0.1627907	2034.2239
-0.22499999	2034.9683
0.081081077	2035.7126
-0.14285715	2036.4572
0	2037.203
-0.027777778	2037.9476
0.17948718	2038.6937
-0.025	2039.4385
0.03125	2040.1835
-0.17142858	2040.9297
0.1025641	2041.6747
0.20512821	2042.4211
-0.42105263	2043.1663
-0.11111111	2043.9128
-0.029411765	2044.6582
-0.13793103	2045.4048
-0.057142857	2046.1519
-0.10344828	2046.8975
-0.1	2047.6443
-0.22857143	2048.3911
0.07692308	2049.1384
0.032258064	2049.8843
0.029411765	2050.6313
-0.032258064	2051.3789
-0.057142857	2052.1262
0	2052.8738
0	2053.6201
0.26666668	2054.3677
-0.07692308	2055.1152
-0.11538462	2055.8633
0.041666668	2056.6111
-0.25	2057.3589
-0.17391305	2058.1069
0.11764706	2058.855
0.043478262	2059.6033
-0.125	2060.3528
-0.11111111	2061.1011
-0.086956523	2061.8496
0.23076923	2062.5981
0	2063.3467
-0.23809524	2064.0967
-0.15789473	2064.8452
-0.16129032	2065.594
-0.2	2066.3428
0.079999998	2067.0933
0.041666668	2067.8423
0.10344828	2068.5925
0	2069.3418
-0.30769232	2070.0911
-0.0625	2070.8418
-0.07692308	2071.5911
-0.31818181	2072.3418
-0.375	2073.0913
-0.043478262	2073.8423
-0.33333334	2074.5933
-0.15789473	2075.3433
0	2076.0942
-0.0625	2076.8442
-0.090909094	2077.5957
-0.22222222	2078.3469
-0.14285715	2079.0986
0	2079.8486
-0.33333334	2080.6003
-0.33333334	2081.3521
-0.11111111	2082.104
0.1	2082.8557
-0.071428575	2083.6077
-0.086956523	2084.3599
-0.2	2085.1118
0.15384616	2085.8628
-0.39130434	2086.615
-0.090909094	2087.3687
-0.25	2088.1211
-0.375	2088.8735
-0.05882353	2089.626
-0.30000001	2090.3787
-0.31578946	2091.1313
-0.15789473	2091.8843
0.25	2092.6372
-0.2857143	2093.3914
0.086956523	2094.1445
0.10526316	2094.8975
0.29411766	2095.6506
-0.2	2096.4053
-0.5	2097.1587
-0.66666669	2097.9121
0.35714287	2098.6667
-0.1875	2099.4204
0.13333334	2100.1753
0	2100.9292
0.050000001	2101.6841
0.21052632	2102.438
0	2103.1934
-0.17647059	2103.9473
-0.23529412	2104.7026
0.052631579	2105.4585
-0.29411766	2106.2126
-0.5714286	2106.9683
-0.083333336	2107.7241
-0.25	2108.4785
0	2109.2344
-0.25	2109.9902
-0.38461539	2110.7466
-0.05882353	2111.5012
0.26666668	2112.2573
-0.44444445	2113.0137
-0.1875	2113.77
0.3125	2114.5266
0	2115.2832
-0.35714287	2116.0396
-0.3125	2116.7964
-0.25	2117.5532
0.3125	2118.3101
-0.23529412	2119.0669
-0.06666667	2119.8237
-0.13333334	2120.5811
0.2	2121.3381
0.055555556	2122.0967
-0.6111111	2122.854
-0.06666667	2123.6113
0.33333334	2124.3687
-0.083333336	2125.1265
-0.46153846	2125.8853
-0.25	2126.6431
-0.11111111	2127.4009
0.071428575	2128.1599
-1.1666666	2128.918
-0.14285715	2129.6772
-0.5	2130.4353
-0.16666667	2131.1948
0	2131.9531
-0.05882353	2132.7126
-0.11764706	2133.4712
-0.58333331	2134.231
-0.22222222	2134.9893
0.5	2135.7493
-1.2727273	2136.5093
0.11111111	2137.2681
0.2	2138.0283
0	2138.7886
0	2139.5476
-0.27272728	2140.3081
-0.33333334	2141.0686
1.1	2141.8291
-0.090909094	2142.5898
1.4	2143.3491
0.30769232	2144.1101
-0.5	2144.8711
0.80000001	2145.6318
0	2146.3931
-0.5	2147.1543
0	2147.9155
1.3846154	2148.6768
22.272728	2149.438
76.900002	2150.1995
25.6	2150.9609
1	2151.7241
1	2152.4858
-0.5	2153.2476
0.23076923	2154.0093
-0.83333331	2154.7712
0.25	2155.5347
-0.54545456	2156.2966
-1	2157.0588
-0.83333331	2157.8223
0.54545456	2158.5847
-0.25	2159.3472
-0.22222222	2160.1108
-0.71428573	2160.8735
-0.18181819	2161.6375
-0.55555558	2162.4001
-0.25	2163.1641
1.3333334	2163.9272
0.33333334	2164.6914
0	2165.4546
0.33333334	2166.2188
-1.2222222	2166.9834
0	2167.7466
-0.45454547	2168.5112
-0.11111111	2169.2761
0.11111111	2170.0396
1.75	2170.8047
0.125	2171.5696
-1	2172.3345
-0.75	2173.0996
0.2	2173.8638
-0.69999999	2174.6289
0.16666667	2175.3945
-0.60000002	2176.1599
-0.11111111	2176.9253
0.090909094	2177.6909
0.89999998	2178.4568
-0.2	2179.2227
0.40000001	2179.9883
0.16666667	2180.7544
-0.25	2181.5205
0.60000002	2182.2866
-0.375	2183.0542
0.33333334	2183.8203
0.71428573	2184.5867
-0.5	2185.353
-1	2186.1196
1	2186.8877
0.14285715	2187.6543
0	2188.4209
0.66666669	2189.189
1	2189.9561
3	2190.7231
-1	2191.4915
0.55555558	2192.2585
-0.85714287	2193.0271
0.14285715	2193.7944
-0.44444445	2194.563
-1	2195.3306
-0.75	2196.0996
-1	2196.8672
-0.33333334	2197.6362
-2	2198.4053
-0.625	2199.1733
0.2	2199.9424
-0.66666669	2200.7119
-1	2201.48
0.66666669	2202.2495
0.125	2203.019
-0.83333331	2203.7886
-0.16666667	2204.5586
-0.66666669	2205.3284
-0.60000002	2206.0969
0.5	2206.8669
0.16666667	2207.637
-0.5	2208.4072
-1.5	2209.1775
-1.5	2209.9478
0	2210.7183
0.25	2211.4888
-0.80000001	2212.2593
-0.125	2213.0298
0.2	2213.8018
-2	2214.5728
-0.30000001	2215.3438
-0.33333334	2216.1147
1	2216.8857
-1.6666666	2217.6582
3.5	2218.4292
-0.33333334	2219.2007
0.2	2219.9722
-2	2220.7446
0	2221.5164
-1.6666666	2222.2893
-2	2223.061
0	2223.8328
-0.80000001	2224.606
0.5	2225.3779
#NAME?	2226.1514
-0.66666669	2226.9233
2.5	2227.6968
-1.5	2228.4705
0	2229.2427
-0.5	2230.0166
3	2230.7891
-0.8888889	2231.563
-3.5	2232.3369
-0.75	2233.1111
-0.25	2233.8838
1	2234.6582
-1.1666666	2235.4326
-0.5	2236.207
-12	2236.9814
1	2237.7559
0.5	2238.5293
#NAME?	2239.304
0.33333334	2240.0789
-1.5	2240.8538
0	2241.6287
5	2242.4038
-0.5	2243.179
0	2243.9541
-0.2857143	2244.7307
#NAME?	2245.5061
1	2246.2817
1.5	2247.0571
0.5	2247.8328
2	2248.6084
1	2249.3857
5	2250.1616
0	2250.9375
#NAME?	2251.7148
-0.33333334	2252.491
0	2253.2671
-4	2254.0447
