# Supplementary material for: Fibril formation and ordering of disordered FUS LC driven by hydrophobic interactions
Source: Nat Chem. 2023 May 25;15(8):1146–54. doi: 10.1038/s41557-023-01221-1 (PMC10396963; doi:10.1038/s41557-023-01221-1)
Supplement: Source Data Fig. 3 — Homodyne and heterodyne SFG traces. [file 41557_2023_1221_MOESM4_ESM.zip › Figure3/Figure_3a/Figure_3a_SFG_FUS_PBS_2-4.csv]

SFG (arb. unit)	IR wavenumber (cm-1)
-0.001297578	1600.3986
-0.003768844	1601.0797
-0.000401929	1601.761
0.000400962	1602.4423
-0.002016129	1603.1235
0.00120337	1603.8051
0.000816993	1604.4865
0	1605.168
-0.001574803	1605.8496
0.00038835	1606.5312
0.002315708	1607.2142
-0.000381388	1607.8961
0.003760812	1608.5779
0.001511716	1609.2599
0.002784407	1609.9431
0.002852486	1610.6251
0.002085941	1611.3073
0.00212585	1611.9907
0.001687052	1612.673
0.003904555	1613.3553
0.006008584	1614.0389
0.006541648	1614.7214
0.007636827	1615.4052
0.002108815	1616.089
0.007124895	1616.7716
0.00788709	1617.4556
0.010129659	1618.1384
0.004344392	1618.8225
0.012114107	1619.5066
0.014823718	1620.1896
0.01050505	1620.8739
0.00886025	1621.5582
0.014067995	1622.2427
0.009607686	1622.9271
0.011507937	1623.6105
0.021241831	1624.295
0.019688269	1624.9797
0.017864393	1625.6644
0.030177759	1626.3492
0.022607993	1627.0342
0.025661588	1627.7191
0.024106067	1628.4041
0.029638182	1629.0891
0.028202115	1629.7743
0.027515722	1630.4607
0.033279222	1631.146
0.035351481	1631.8313
0.036990855	1632.5167
0.038333334	1633.2023
0.045687448	1633.8889
0.040268455	1634.5746
0.045606695	1635.2603
0.045569621	1635.9473
0.046569645	1636.6331
0.052095573	1637.3201
0.05551118	1638.0061
0.051927615	1638.692
0.057380293	1639.3794
0.058570869	1640.0667
0.058752514	1640.7529
0.061207946	1641.4404
0.067589574	1642.1267
0.066804126	1642.8143
0.073983736	1643.5021
0.076796718	1644.1886
0.073352672	1644.8765
0.081266038	1645.5643
0.076010548	1646.2523
0.078346968	1646.9391
0.088468313	1647.6272
0.077121928	1648.3153
0.088737205	1649.0035
0.087543555	1649.6919
0.085381627	1650.3802
0.092538558	1651.0687
0.08947593	1651.7572
0.094991364	1652.4457
0.096551724	1653.1344
0.10611206	1653.823
0.10124334	1654.5118
0.10598065	1655.2007
0.1042654	1655.8895
0.11335862	1656.5797
0.10609289	1657.2688
0.10954357	1657.9579
0.1074044	1658.6471
0.1128061	1659.3375
0.1153537	1660.0269
0.10166799	1660.7162
0.11192214	1661.4069
0.10951599	1662.0963
0.11863676	1662.7871
0.11021619	1663.4768
0.11417657	1664.1677
0.1076986	1664.8574
0.11406056	1665.5485
0.11500199	1666.2384
0.10551181	1666.9297
0.11847988	1667.6208
0.11375464	1668.311
0.10745938	1669.0024
0.1043446	1669.6938
0.11069418	1670.3842
0.11480927	1671.0758
0.10932722	1671.7675
0.1105547	1672.4592
0.10919089	1673.151
0.11851278	1673.8429
0.11037182	1674.5348
0.10244648	1675.2268
0.10626186	1675.9189
0.101416	1676.6111
0.10347404	1677.3032
0.10448328	1677.9955
0.096983582	1678.6879
0.096538462	1679.3802
0.089166991	1680.0728
0.091374554	1680.7654
0.09976247	1681.4579
0.086545728	1682.1519
0.090765588	1682.8446
0.07811261	1683.5375
0.078376204	1684.2303
0.079331942	1684.9244
0.068327971	1685.6176
0.071823202	1686.3118
0.06233472	1687.005
0.056154706	1687.6982
0.059978578	1688.3927
0.051924475	1689.0861
0.050573889	1689.7808
0.058083612	1690.4742
0.048044693	1691.1691
0.050705299	1691.8639
0.043562815	1692.5576
0.046752173	1693.2526
0.036926996	1693.9476
0.04141238	1694.6416
0.041290324	1695.3368
0.035849851	1696.0321
0.037083331	1696.7274
0.027549341	1697.4229
0.029644269	1698.1171
0.0296	1698.8126
0.030326594	1699.5082
0.028327513	1700.2039
0.032485321	1700.8997
0.027333073	1701.5955
0.027862595	1702.2914
0.027788499	1702.9873
0.026357198	1703.6833
0.024167987	1704.3794
0.025762981	1705.0768
0.027678924	1705.7729
0.030291555	1706.4694
0.024842417	1707.1656
0.031396609	1707.8621
0.029069768	1708.5598
0.024282562	1709.2563
0.029850746	1709.953
0.025510205	1710.651
0.030841799	1711.3478
0.025698325	1712.0446
0.028827425	1712.7427
0.033610124	1713.4397
0.033001989	1714.1379
0.030110935	1714.8351
0.032295272	1715.5334
0.031650338	1716.2307
0.031432748	1716.9293
0.035520118	1717.6279
0.032982457	1718.3254
0.032850582	1719.0242
0.03634439	1719.723
0.034519196	1720.4207
0.037668798	1721.1196
0.036775105	1721.8186
0.041517537	1722.5177
0.041014168	1723.2169
0.037236083	1723.9161
0.036018591	1724.6143
0.031310398	1725.3136
0.037771843	1726.0131
0.042113323	1726.7125
0.038028717	1727.4121
0.037825059	1728.1118
0.032613128	1728.8115
0.043426294	1729.5126
0.035405193	1730.2124
0.039412674	1730.9124
0.03540856	1731.6123
0.037743345	1732.3124
0.038854804	1733.0126
0.032311518	1733.714
0.036853001	1734.4142
0.038594969	1735.1146
0.035464097	1735.8163
0.038277511	1736.5167
0.039682541	1737.2173
0.03896654	1737.9191
0.034979425	1738.6198
0.036580354	1739.3218
0.036144577	1740.0226
0.030415125	1740.7247
0.034830045	1741.4257
0.036622144	1742.1279
0.031330474	1742.8303
0.034095813	1743.5315
0.033216782	1744.234
0.033632286	1744.9365
0.030275645	1745.6379
0.0348574	1746.3406
0.036476869	1747.0433
0.035582822	1747.7461
0.027124053	1748.4479
0.029365079	1749.1508
0.030054646	1749.8538
0.032905295	1750.5569
0.027309237	1751.2601
0.029919932	1751.9633
0.028728347	1752.6666
0.029754205	1753.37
0.030276436	1754.0735
0.028117914	1754.777
0.029108822	1755.4806
0.025539409	1756.1842
0.024358416	1756.8892
0.021518987	1757.593
0.023391813	1758.2969
0.021399178	1759.0007
0.024897959	1759.7048
0.025942441	1760.4102
0.018906699	1761.1143
0.023849372	1761.8185
0.019889971	1762.5239
0.024204392	1763.2284
0.022191402	1763.934
0.022356777	1764.6385
0.02486592	1765.3442
0.025603864	1766.049
0.02114368	1766.7549
0.020823244	1767.4596
0.021565869	1768.1658
0.024413146	1768.8706
0.020285847	1769.5769
0.021286441	1770.2832
0.019123135	1770.9883
0.017367458	1771.6947
0.019283747	1772.4012
0.018621974	1773.1078
0.016520893	1773.8145
0.023383085	1774.5199
0.019864088	1775.2267
0.024867725	1775.9335
0.018974358	1776.6404
0.022365805	1777.3474
0.016831683	1778.0544
0.019588638	1778.7616
0.016916385	1779.4689
0.016642192	1780.1761
0.018948365	1780.8834
0.01880583	1781.5908
0.013770181	1782.2983
0.014105058	1783.0059
0.016347501	1783.7147
0.018590998	1784.4225
0.020598333	1785.1302
0.013888889	1785.838
0.017766498	1786.5472
0.018999999	1787.2551
0.021417644	1787.9633
0.014713343	1788.6726
0.019393336	1789.3807
0.014662757	1790.0902
0.012720156	1790.7986
0.018996591	1791.507
0.015655577	1792.2167
0.013595167	1792.9265
0.018094731	1793.6351
0.015995588	1794.345
0.012921348	1795.0537
0.022160664	1795.7638
0.017328117	1796.474
0.020624302	1797.1829
0.01778766	1797.8932
0.015516319	1798.6035
0.017368421	1799.314
0.011969532	1800.0232
0.021822149	1800.7338
0.015712682	1801.4443
0.01369863	1802.155
0.011046512	1802.8658
0.016403401	1803.5767
0.017737003	1804.2876
0.015792798	1804.9985
0.017960232	1805.7096
0.025889968	1806.4208
0.012281836	1807.132
0.011494253	1807.8433
0.013472137	1808.5546
0.015151516	1809.266
0.018663457	1809.9788
0.012753624	1810.6903
0.019596541	1811.4019
0.011806375	1812.1135
0.016483517	1812.8253
0.02007772	1813.5385
0.011984021	1814.2504
0.015530047	1814.9635
0.012863914	1815.6755
0.017045455	1816.3877
0.013774104	1817.1011
0.003410641	1817.8134
0.013623978	1818.527
0.020475561	1819.2394
0.012483574	1819.9531
0.020590253	1820.6656
0.011588275	1821.3795
0.010302198	1822.0934
0.014524329	1822.8062
0.015555556	1823.5203
0.006792453	1824.2344
0.017282011	1824.9486
0.012326657	1825.6617
0.01532567	1826.3761
0.00970089	1827.0905
0.017988553	1827.8049
0.012568736	1828.5195
0.010172144	1829.2343
0.012393493	1829.9476
0.018419033	1830.6625
0.014053254	1831.3773
0.016442452	1832.0923
0.015007899	1832.8073
0.011829653	1833.5236
0.017959183	1834.2388
0.01432182	1834.954
0.019182652	1835.6692
0.009174312	1836.3846
0.010970464	1837.1001
0.007311129	1837.8156
0.013888889	1838.5323
0.013589129	1839.248
0.01364366	1839.9637
0.006482982	1840.6808
0.01601281	1841.3966
0.009991674	1842.1125
0.006672227	1842.8298
0.017574692	1843.5459
0.012345679	1844.2633
0.007843138	1844.9795
0.010763209	1845.6971
0.009920635	1846.4135
0.011707317	1847.1311
0.014577259	1847.8477
0.003883495	1848.5656
0.008490566	1849.2834
0.014272122	1850.0001
0.011100832	1850.7181
0.013940521	1851.4363
0.012927054	1852.1545
0.006923838	1852.8715
0.009268795	1853.5898
0.014112903	1854.3082
0.017507724	1855.0267
0.016198704	1855.7452
0.015069968	1856.4639
-0.006269592	1857.1826
0.008394543	1857.9014
0.009090909	1858.6202
0.002085506	1859.3391
0.011857707	1860.0581
0.015789473	1860.7772
0.01048218	1861.4963
0.013669821	1862.2155
0.014830508	1862.9348
0.001097695	1863.6542
0.006872852	1864.3735
0.013048636	1865.0942
0.008706467	1865.8138
0.015706806	1866.5334
0.007702183	1867.2544
0.001297017	1867.9742
0.012437811	1868.6941
0.011097411	1869.4153
0.015286624	1870.1353
0.008928572	1870.8566
0.005082592	1871.5768
0.01055409	1872.2982
0.005089059	1873.0184
0.009174312	1873.7401
0.004048583	1874.4606
0.001398602	1875.1823
0.011315417	1875.9028
0.00862069	1876.6248
0.014265335	1877.3468
0.019662922	1878.0675
0.002797203	1878.7897
0.014104372	1879.5118
0.011795544	1880.2341
0.006811989	1880.9565
0.005354752	1881.6776
0.009845289	1882.4001
0.005882353	1883.1227
0.009049774	1883.8453
0.021374045	1884.568
0.0128	1885.2908
0.016051365	1886.0137
0.011725293	1886.7366
-0.001605136	1887.4596
0.012480499	1888.1826
0.004672897	1888.9058
0.009448819	1889.629
0.007987221	1890.3535
0.013657056	1891.0769
0.008784773	1891.8004
0.0125	1892.5239
-0.0032	1893.2474
0.001579779	1893.9724
0.008695652	1894.696
0.00174216	1895.4199
0.005464481	1896.145
0.001890359	1896.869
0.010928961	1897.5942
0	1898.3184
0.005309735	1899.0425
0.01981982	1899.7679
0.01559792	1900.4923
0.013769363	1901.2179
0.013986014	1901.9436
0.003436426	1902.6682
0.014134276	1903.394
0.005535055	1904.12
0.019841271	1904.8447
0.023668639	1905.5708
-0.004140787	1906.297
-0.003875969	1907.022
-0.003846154	1907.7483
0.001908397	1908.4746
-0.003809524	1909.201
0.014814815	1909.9276
-0.007233273	1910.6542
0.003738318	1911.3809
0.009398496	1912.1063
0.020833334	1912.8331
0.00952381	1913.5601
0.006122449	1914.287
0.013972056	1915.0154
-0.002123142	1915.7424
0.009070295	1916.4696
-0.010845987	1917.1969
-0.017167382	1917.9242
-0.017777778	1918.6516
0.010706638	1919.3792
0.019867551	1920.1079
-0.006048387	1920.8356
0.00408998	1921.5632
0.01242236	1922.291
0.002304148	1923.0201
0	1923.748
-0.002403846	1924.4773
0.002325581	1925.2054
0.005063291	1925.9336
0.007772021	1926.6631
0.005524862	1927.3914
-0.007832898	1928.121
0.024657534	1928.8494
0.015037594	1929.5792
0.014962593	1930.309
0.011961723	1931.0377
0	1931.7677
-0.031707317	1932.4978
0.005141388	1933.2267
0.002747253	1933.9569
-0.002695418	1934.6871
-0.002994012	1935.4163
-0.011904762	1936.1467
0.021021022	1936.8772
-0.014450867	1937.6078
-0.021943573	1938.3385
-0.018867925	1939.0692
-0.002994012	1939.8
-0.006116208	1940.5309
-0.00625	1941.2618
-0.002915452	1941.9929
0.006042296	1942.724
0	1943.4552
0.006779661	1944.1865
-0.010676157	1944.9178
0	1945.6492
0.019607844	1946.3807
0.054054055	1947.1135
-0.027131783	1947.8452
0.012195121	1948.5769
0.011673152	1949.3086
-0.015748031	1950.0417
-0.00729927	1950.7737
-0.004149378	1951.5057
-0.015209125	1952.239
0	1952.9712
-0.031872511	1953.7034
-0.021097047	1954.437
0.040358745	1955.1694
0	1955.9031
0.028301887	1956.6356
0	1957.3695
0.014492754	1958.1034
-0.028708134	1958.8362
0.023255814	1959.5703
-0.048672568	1960.3032
-0.008733625	1961.0374
0.036199097	1961.7717
0.027149322	1962.5061
0.00921659	1963.2393
-0.01904762	1963.9739
0.034482758	1964.7085
-0.005291005	1965.4431
0.035897437	1966.178
0.022857143	1966.9127
-0.011049724	1967.6477
0.005586592	1968.3813
0	1969.1165
-0.029239766	1969.8516
0.01764706	1970.5868
0.017857144	1971.3234
0.005586592	1972.0587
0	1972.7942
-0.006622517	1973.5297
-0.07692308	1974.2653
0.033557046	1975.001
0.007142857	1975.7367
-0.030075189	1976.4738
0.02189781	1977.2097
-0.014705882	1977.9457
-0.007246377	1978.6816
0.044117648	1979.4191
-0.021739131	1980.1553
0.015037594	1980.8928
-0.057971016	1981.6292
-0.015503876	1982.3656
-0.021276595	1983.1033
-0.007352941	1983.8398
-0.065573767	1984.5778
0	1985.3145
0.023076924	1986.0526
0.053571429	1986.7906
0.018518519	1987.5277
-0.009433962	1988.266
-0.02631579	1989.0031
0.016000001	1989.7415
-0.10743801	1990.48
-0.032000002	1991.2186
-0.008474576	1991.9559
0.039215688	1992.6947
0.008333334	1993.4336
-0.064814813	1994.1725
0.018691588	1994.9114
-0.009259259	1995.6505
-0.097826086	1996.3896
0.011764706	1997.1276
0.024691358	1997.8668
0.037037037	1998.6062
-0.086419754	1999.3456
-0.010989011	2000.0863
-0.022988506	2000.8259
-0.080459774	2001.5656
-0.074468084	2002.3053
0.032967035	2003.045
-0.03409091	2003.785
0	2004.5249
-0.05882353	2005.2662
-0.039473683	2006.0063
-0.039999999	2006.7466
-0.11111111	2007.4868
0.039999999	2008.2284
-0.084745765	2008.9689
-0.052631579	2009.7106
-0.046875	2010.4512
0.070422538	2011.1918
0.030769231	2011.9337
-0.073529415	2012.6746
0.13559322	2013.4167
0	2014.1576
-0.014492754	2014.8999
0.015625	2015.6423
0.048387095	2016.3834
-0.0625	2017.126
0.03846154	2017.8687
0.090909094	2018.61
0	2019.3528
-0.061538462	2020.0956
-0.017857144	2020.8372
0.03508772	2021.5802
0.11111111	2022.3232
0	2023.0664
0.084745765	2023.8096
-0.04255319	2024.5529
-0.26530612	2025.2963
0.02	2026.0397
0.025641026	2026.782
-0.06818182	2027.5255
-0.086956523	2028.2705
0.1388889	2029.0142
-0.15789473	2029.7581
-0.086956523	2030.502
0	2031.2458
-0.021276595	2031.99
-0.13636364	2032.7341
-0.065217391	2033.4783
-0.069767445	2034.2239
-0.22499999	2034.9683
0.16216215	2035.7126
0.057142857	2036.4572
-0.0625	2037.203
-0.027777778	2037.9476
-0.051282052	2038.6937
-0.075000003	2039.4385
-0.0625	2040.1835
-0.028571429	2040.9297
0.12820514	2041.6747
0.15384616	2042.4211
-0.28947368	2043.1663
0.055555556	2043.9128
0.41176471	2044.6582
15.482759	2045.4048
0.71428573	2046.1519
-0.10344828	2046.8975
0	2047.6443
-0.11428571	2048.3911
0	2049.1384
-0.096774191	2049.8843
0.11764706	2050.6313
0	2051.3789
-0.17142858	2052.1262
0.05882353	2052.8738
0	2053.6201
0.13333334	2054.3677
-0.11538462	2055.1152
-0.11538462	2055.8633
0.083333336	2056.6111
-0.25	2057.3589
0	2058.1069
0.05882353	2058.855
0.26086956	2059.6033
0.03125	2060.3528
-0.074074075	2061.1011
-0.17391305	2061.8496
0.15384616	2062.5981
0.090909094	2063.3467
-0.19047619	2064.0967
-0.21052632	2064.8452
-0.12903225	2065.594
-0.2	2066.3428
-0.16	2067.0933
0.20833333	2067.8423
0.068965517	2068.5925
-0.079999998	2069.3418
-0.15384616	2070.0911
-0.0625	2070.8418
0.07692308	2071.5911
-0.045454547	2072.3418
-0.16666667	2073.0913
-0.17391305	2073.8423
-0.55555558	2074.5933
-0.2631579	2075.3433
-0.11111111	2076.0942
-0.125	2076.8442
-0.27272728	2077.5957
-0.22222222	2078.3469
-0.21428572	2079.0986
0.21052632	2079.8486
-0.11111111	2080.6003
-0.3888889	2081.3521
-0.11111111	2082.104
0.15000001	2082.8557
-0.071428575	2083.6077
-0.2173913	2084.3599
-0.46666667	2085.1118
0.15384616	2085.8628
-0.13043478	2086.615
0.045454547	2087.3687
0	2088.1211
-0.0625	2088.8735
0.17647059	2089.626
0.050000001	2090.3787
0	2091.1313
0	2091.8843
-0.1875	2092.6372
0.095238097	2093.3914
-0.043478262	2094.1445
-0.21052632	2094.8975
0.05882353	2095.6506
-0.2	2096.4053
-0.33333334	2097.1587
-0.46666667	2097.9121
-0.14285715	2098.6667
0.0625	2099.4204
0.2	2100.1753
-0.35294119	2100.9292
-0.15000001	2101.6841
0.2631579	2102.438
-0.35714287	2103.1934
0.17647059	2103.9473
0.23529412	2104.7026
-0.052631579	2105.4585
-0.47058824	2106.2126
-0.5714286	2106.9683
0	2107.7241
-0.083333336	2108.4785
-0.41666666	2109.2344
0	2109.9902
-0.15384616	2110.7466
-0.05882353	2111.5012
0.66666669	2112.2573
-0.44444445	2113.0137
0.125	2113.77
0	2114.5266
-0.14285715	2115.2832
-0.35714287	2116.0396
-0.5625	2116.7964
-0.16666667	2117.5532
-0.0625	2118.3101
-0.17647059	2119.0669
-0.06666667	2119.8237
-0.06666667	2120.5811
0.2	2121.3381
0.055555556	2122.0967
-0.27777779	2122.854
-0.06666667	2123.6113
0.46666667	2124.3687
0.25	2125.1265
-0.38461539	2125.8853
-0.41666666	2126.6431
-0.22222222	2127.4009
0.42857143	2128.1599
-1	2128.918
0.071428575	2129.6772
-0.1	2130.4353
-0.5	2131.1948
-0.06666667	2131.9531
0.11764706	2132.7126
0.05882353	2133.4712
-0.083333336	2134.231
0.11111111	2134.9893
-0.083333336	2135.7493
-1.1818181	2136.5093
-0.44444445	2137.2681
-0.1	2138.0283
0.27272728	2138.7886
-0.54545456	2139.5476
-0.54545456	2140.3081
-0.33333334	2141.0686
0.60000002	2141.8291
-0.18181819	2142.5898
0.60000002	2143.3491
0.23076923	2144.1101
-0.5	2144.8711
1.2	2145.6318
0.090909094	2146.3931
-0.5	2147.1543
-0.33333334	2147.9155
0.07692308	2148.6768
-0.090909094	2149.438
0.40000001	2150.1995
1.2	2150.9609
-0.33333334	2151.7241
-0.5	2152.4858
-0.875	2153.2476
0.30769232	2154.0093
-0.5	2154.7712
0	2155.5347
-0.36363637	2156.2966
-0.83333331	2157.0588
-1.3333334	2157.8223
-0.36363637	2158.5847
-1	2159.3472
0.44444445	2160.1108
-0.71428573	2160.8735
-0.090909094	2161.6375
0.66666669	2162.4001
-0.25	2163.1641
0.33333334	2163.9272
0.83333331	2164.6914
-0.5	2165.4546
0.33333334	2166.2188
-1.1111112	2166.9834
-0.71428573	2167.7466
-0.18181819	2168.5112
-0.77777779	2169.2761
0.22222222	2170.0396
-0.75	2170.8047
-0.75	2171.5696
-0.66666669	2172.3345
-0.875	2173.0996
0.60000002	2173.8638
-0.30000001	2174.6289
-0.66666669	2175.3945
0.2	2176.1599
-0.33333334	2176.9253
-0.27272728	2177.6909
0.30000001	2178.4568
-1.4	2179.2227
-1	2179.9883
-0.5	2180.7544
-1.25	2181.5205
0.2	2182.2866
-0.625	2183.0542
-1.3333334	2183.8203
1	2184.5867
-0.5	2185.353
-1	2186.1196
-0.16666667	2186.8877
-0.71428573	2187.6543
-0.14285715	2188.4209
1.6666666	2189.189
-0.25	2189.9561
2.3333333	2190.7231
0	2191.4915
0	2192.2585
0.14285715	2193.0271
-0.85714287	2193.7944
0.22222222	2194.563
-1.3333334	2195.3306
-0.875	2196.0996
0	2196.8672
-0.33333334	2197.6362
0.33333334	2198.4053
-0.375	2199.1733
0	2199.9424
-0.33333334	2200.7119
-1.5	2201.48
2	2202.2495
0.5	2203.019
-0.66666669	2203.7886
1.3333334	2204.5586
1	2205.3284
-2.2	2206.0969
-0.16666667	2206.8669
-0.33333334	2207.637
-1.75	2208.4072
-0.5	2209.1775
-3	2209.9478
0.83333331	2210.7183
1.5	2211.4888
-1.2	2212.2593
-0.25	2213.0298
1	2213.8018
-2	2214.5728
0.2	2215.3438
1.3333334	2216.1147
0.66666669	2216.8857
-1.6666666	2217.6582
1	2218.4292
-0.33333334	2219.2007
0.40000001	2219.9722
-1.6666666	2220.7446
0.80000001	2221.5164
-1.6666666	2222.2893
0.66666669	2223.061
-2	2223.8328
-0.80000001	2224.606
-0.25	2225.3779
#NAME?	2226.1514
-2.3333333	2226.9233
-0.5	2227.6968
-2	2228.4705
0	2229.2427
-0.5	2230.0166
0	2230.7891
-0.77777779	2231.563
-3.5	2232.3369
-0.25	2233.1111
-0.5	2233.8838
-0.66666669	2234.6582
-0.16666667	2235.4326
-1.5	2236.207
-1	2236.9814
3	2237.7559
4.5	2238.5293
#NAME?	2239.304
-0.33333334	2240.0789
-0.5	2240.8538
-0.33333334	2241.6287
0	2242.4038
-0.5	2243.179
1	2243.9541
0.5714286	2244.7307
#NAME?	2245.5061
0.5	2246.2817
-0.5	2247.0571
0.5	2247.8328
1.3333334	2248.6084
1.6666666	2249.3857
2	2250.1616
-5	2250.9375
inf	2251.7148
-1	2252.491
4	2253.2671
-3	2254.0447
