# Supplementary material for: Fibril formation and ordering of disordered FUS LC driven by hydrophobic interactions
Source: Nat Chem. 2023 May 25;15(8):1146–54. doi: 10.1038/s41557-023-01221-1 (PMC10396963; doi:10.1038/s41557-023-01221-1)
Supplement: Source Data Fig. 3 — Homodyne and heterodyne SFG traces. [file 41557_2023_1221_MOESM4_ESM.zip › Figure3/Figure_3a/Figure_3a_SFG_FUS_PBS_2-5.csv]

SFG (arb. unit)	IR wavenumber (cm-1)
0.001297578	1600.3986
0	1601.0797
0.000401929	1601.761
0.001202887	1602.4423
-0.001612903	1603.1235
-0.000802246	1603.8051
0.002450981	1604.4865
-0.001210654	1605.168
-0.001181102	1605.8496
0.000776699	1606.5312
0.002315708	1607.2142
0.000381388	1607.8961
0.003760812	1608.5779
0.004157219	1609.2599
0.001193318	1609.9431
0.00407498	1610.6251
0.003754693	1611.3073
0.00255102	1611.9907
0.002530578	1612.673
0.005639913	1613.3553
0.003433476	1614.0389
0.003052769	1614.7214
0.008061094	1615.4052
0.003795867	1616.089
0.005867561	1616.7716
0.00747198	1617.4556
0.006888168	1618.1384
0.007898894	1618.8225
0.008597109	1619.5066
0.014823718	1620.1896
0.01050505	1620.8739
0.01167942	1621.5582
0.015631106	1622.2427
0.014011209	1622.9271
0.015079365	1623.6105
0.019607844	1624.295
0.020508613	1624.9797
0.018676411	1625.6644
0.027284002	1626.3492
0.023011709	1627.0342
0.024458701	1627.7191
0.023302531	1628.4041
0.027328715	1629.0891
0.025460243	1629.7743
0.029481132	1630.4607
0.033685066	1631.146
0.030881755	1631.8313
0.03449709	1632.5167
0.039999999	1633.2023
0.039282665	1633.8889
0.043624163	1634.5746
0.037656903	1635.2603
0.044303797	1635.9473
0.044906445	1636.6331
0.049745396	1637.3201
0.04672524	1638.0061
0.053107791	1638.692
0.053027306	1639.3794
0.054666147	1640.0667
0.057545271	1640.7529
0.061207946	1641.4404
0.062296417	1642.1267
0.06185567	1642.8143
0.070731707	1643.5021
0.065708421	1644.1886
0.070037298	1644.8765
0.076988876	1645.5643
0.072056241	1646.2523
0.08179079	1646.9391
0.080545776	1647.6272
0.081861265	1648.3153
0.084897608	1649.0035
0.087979093	1649.6919
0.078050882	1650.3802
0.09212172	1651.0687
0.090754151	1651.7572
0.097582035	1652.4457
0.096120693	1653.1344
0.090831921	1653.823
0.10746004	1654.5118
0.10246262	1655.2007
0.098664366	1655.8895
0.10282343	1656.5797
0.10609289	1657.2688
0.1033195	1657.9579
0.10374288	1658.6471
0.10558009	1659.3375
0.11053055	1660.0269
0.1076251	1660.7162
0.10989457	1661.4069
0.11648893	1662.0963
0.10698878	1662.7871
0.10682493	1663.4768
0.11162988	1664.1677
0.11138411	1664.8574
0.11364579	1665.5485
0.10664544	1666.2384
0.11535433	1666.9297
0.10730253	1667.6208
0.1126394	1668.311
0.1070901	1669.0024
0.097289272	1669.6938
0.10881801	1670.3842
0.096110694	1671.0758
0.09824159	1671.7675
0.1009245	1672.4592
0.10369207	1673.151
0.10185903	1673.8429
0.10802349	1674.5348
0.09824159	1675.2268
0.094876662	1675.9189
0.095292769	1676.6111
0.089279041	1677.3032
0.090425529	1677.9955
0.085910656	1678.6879
0.089615382	1679.3802
0.08564724	1680.0728
0.088617563	1680.7654
0.080364212	1681.4579
0.072562359	1682.1519
0.074980266	1682.8446
0.068199843	1683.5375
0.070739552	1684.2303
0.072651356	1684.9244
0.057877813	1685.6176
0.068666138	1686.3118
0.055156782	1687.005
0.059873559	1687.6982
0.048911102	1688.3927
0.040668119	1689.0861
0.044835009	1689.7808
0.051424343	1690.4742
0.043575417	1691.1691
0.043080442	1691.8639
0.040840141	1692.5576
0.039718658	1693.2526
0.037351444	1693.9476
0.04228422	1694.6416
0.030967742	1695.3368
0.033741038	1696.0321
0.03125	1696.7274
0.025493421	1697.4229
0.027667984	1698.1171
0.0276	1698.8126
0.02177294	1699.5082
0.025611175	1700.2039
0.027005872	1700.8997
0.02538071	1701.5955
0.024809161	1702.2914
0.025086839	1702.9873
0.022423288	1703.6833
0.026545167	1704.3794
0.025762981	1705.0768
0.028469751	1705.7729
0.027262401	1706.4694
0.024471635	1707.1656
0.024178997	1707.8621
0.024345931	1708.5598
0.032376748	1709.2563
0.027666545	1709.953
0.032434404	1710.651
0.032656021	1711.3478
0.024953445	1712.0446
0.027658746	1712.7427
0.030446816	1713.4397
0.026640158	1714.1379
0.026545167	1714.8351
0.025374856	1715.5334
0.028636022	1716.2307
0.028874269	1716.9293
0.035520118	1717.6279
0.030175438	1718.3254
0.031790886	1719.0242
0.039167255	1719.723
0.034519196	1720.4207
0.031627577	1721.1196
0.035714287	1721.8186
0.039370079	1722.5177
0.034675617	1723.2169
0.037619963	1723.9161
0.032145623	1724.6143
0.030923851	1725.3136
0.035101108	1726.0131
0.03790199	1726.7125
0.038416762	1727.4121
0.039401103	1728.1118
0.03913575	1728.8115
0.037848607	1729.5126
0.038552321	1730.2124
0.035162289	1730.9124
0.035019454	1731.6123
0.035359554	1732.3124
0.038445808	1733.0126
0.033140015	1733.714
0.039337475	1734.4142
0.037294015	1735.1146
0.035026271	1735.8163
0.040887341	1736.5167
0.036758564	1737.2173
0.039813638	1737.9191
0.030041153	1738.6198
0.032881215	1739.3218
0.039052762	1740.0226
0.039046444	1740.7247
0.038606796	1741.4257
0.037914693	1742.1279
0.031330474	1742.8303
0.031506259	1743.5315
0.03277972	1744.234
0.030941704	1744.9365
0.030275645	1745.6379
0.031235853	1746.3406
0.028469751	1747.0433
0.033537831	1747.7461
0.034303948	1748.4479
0.030952381	1749.1508
0.029274005	1749.8538
0.027688604	1750.5569
0.030923694	1751.2601
0.021491783	1751.9633
0.02661597	1752.6666
0.024148339	1753.37
0.02896007	1754.0735
0.024943311	1754.777
0.023287058	1755.4806
0.018494055	1756.1842
0.02261853	1756.8892
0.024472574	1757.593
0.024644945	1758.2969
0.022222223	1759.0007
0.022448979	1759.7048
0.023104986	1760.4102
0.025071928	1761.1143
0.023849372	1761.8185
0.01946678	1762.5239
0.024204392	1763.2284
0.022191402	1763.934
0.024685608	1764.6385
0.019015115	1765.3442
0.016908212	1766.049
0.022104757	1766.7549
0.024213076	1767.4596
0.017815284	1768.1658
0.021596244	1768.8706
0.017519595	1769.5769
0.02591393	1770.2832
0.019123135	1770.9883
0.021023765	1771.6947
0.019742884	1772.4012
0.019087523	1773.1078
0.01797862	1773.8145
0.019900497	1774.5199
0.020909566	1775.2267
0.022751322	1775.9335
0.016923077	1776.6404
0.016401591	1777.3474
0.014851485	1778.0544
0.020078355	1778.7616
0.017883034	1779.4689
0.016642192	1780.1761
0.019895785	1780.8834
0.01880583	1781.5908
0.012820513	1782.2983
0.017023345	1783.0059
0.016347501	1783.7147
0.017612524	1784.4225
0.015693968	1785.1302
0.017361112	1785.838
0.014720812	1786.5472
0.02	1787.2551
0.015808262	1787.9633
0.014205987	1788.6726
0.015912481	1789.3807
0.013196481	1790.0902
0.013209393	1790.7986
0.017535314	1791.507
0.016634051	1792.2167
0.019637462	1792.9265
0.02128792	1793.6351
0.008825151	1794.345
0.015730336	1795.0537
0.023822716	1795.7638
0.014533259	1796.474
0.021181718	1797.1829
0.019455252	1797.8932
0.017656501	1798.6035
0.014210526	1799.314
0.013057671	1800.0232
0.018548828	1800.7338
0.011223344	1801.4443
0.011986301	1802.155
0.015116279	1802.8658
0.012758202	1803.5767
0.01529052	1804.2876
0.015161087	1804.9985
0.012187299	1805.7096
0.025242718	1806.4208
0.010989011	1807.132
0.019795658	1807.8433
0.21371709	1808.5546
0.066060603	1809.266
0.018663457	1809.9788
0.016231883	1810.6903
0.019596541	1811.4019
0.015938606	1812.1135
0.020757021	1812.8253
0.012953368	1813.5385
0.015978696	1814.2504
0.013504389	1814.9635
0.013540962	1815.6755
0.012784091	1816.3877
0.009641874	1817.1011
0.010914052	1817.8134
0.016348774	1818.527
0.025099074	1819.2394
0.012483574	1819.9531
0.019903911	1820.6656
0.002726653	1821.3795
0.018543957	1822.0934
0.012345679	1822.8062
0.018518519	1823.5203
0.00981132	1824.2344
0.008641006	1824.9486
0.012326657	1825.6617
0.01532567	1826.3761
0.015359742	1827.0905
0.008176615	1827.8049
0.011783189	1828.5195
0.01173709	1829.2343
0.006196747	1829.9476
0.009976977	1830.6625
0.010355029	1831.3773
0.013452915	1832.0923
0.015007899	1832.8073
0.006309148	1833.5236
0.017959183	1834.2388
0.01010952	1834.954
0.015846539	1835.6692
0.010008341	1836.3846
0.008438818	1837.1001
0.007311129	1837.8156
0.010620915	1838.5323
0.01438849	1839.248
0.012038523	1839.9637
0.007293355	1840.6808
0.01441153	1841.3966
0.015820149	1842.1125
0.010008341	1842.8298
0.020210896	1843.5459
0.010446344	1844.2633
0.009803922	1844.9795
0.005870841	1845.6971
0.011904762	1846.4135
0.011707317	1847.1311
0.016520893	1847.8477
0.021359224	1848.5656
0.011320755	1849.2834
0.014272122	1850.0001
0.010175764	1850.7181
0.010223049	1851.4363
0.010156971	1852.1545
0.010880317	1852.8715
0.003089598	1853.5898
0.006048387	1854.3082
0.012358394	1855.0267
0.006479482	1855.7452
0.013993542	1856.4639
0.014629049	1857.1826
0.013641133	1857.9014
0.01010101	1858.6202
0.005213765	1859.3391
0.010869565	1860.0581
0.015789473	1860.7772
0.016771488	1861.4963
0.016824394	1862.2155
0.014830508	1862.9348
0.00219539	1863.6542
0.002290951	1864.3735
0.018979834	1865.0942
0.012437811	1865.8138
0.013089005	1866.5334
0.001283697	1867.2544
0.001297017	1867.9742
0.009950249	1868.6941
0.014796548	1869.4153
0.01656051	1870.1353
0.011479592	1870.8566
0.007623888	1871.5768
0.01055409	1872.2982
0.013994911	1873.0184
0.01310616	1873.7401
-0.006747638	1874.4606
0.004195804	1875.1823
0.005657709	1875.9028
0.012931035	1876.6248
0.009985735	1877.3468
0.008426966	1878.0675
0.012587412	1878.7897
0.008462624	1879.5118
0.005242464	1880.2341
0.002724796	1880.9565
0.008032128	1881.6776
0.008438818	1882.4001
-0.002941177	1883.1227
0.006033183	1883.8453
0.018320611	1884.568
0.024	1885.2908
0.014446228	1886.0137
0.00837521	1886.7366
0.004815409	1887.4596
0.007800312	1888.1826
-0.004672897	1888.9058
-0.006299213	1889.629
0.014376997	1890.3535
-0.003034901	1891.0769
0.013177159	1891.8004
0.0109375	1892.5239
0	1893.2474
0.007898894	1893.9724
0.001739131	1894.696
-0.003484321	1895.4199
0.010928961	1896.145
-0.013232514	1896.869
0.018214935	1897.5942
0.005347594	1898.3184
0.014159292	1899.0425
0.012612613	1899.7679
0.003466205	1900.4923
0.013769363	1901.2179
0.01048951	1901.9436
0.001718213	1902.6682
0.003533569	1903.394
0.005535055	1904.12
0.025793651	1904.8447
-0.001972387	1905.5708
-0.004140787	1906.297
0.009689922	1907.022
0.003846154	1907.7483
0.001908397	1908.4746
0.003809524	1909.201
0.009259259	1909.9276
0	1910.6542
0.009345794	1911.3809
0.007518797	1912.1063
0.022727273	1912.8331
0.005714286	1913.5601
0.01632653	1914.287
0.007984032	1915.0154
-0.014861995	1915.7424
0.004535148	1916.4696
0	1917.1969
-0.017167382	1917.9242
0	1918.6516
0.004282655	1919.3792
0.017660044	1920.1079
0	1920.8356
0.010224949	1921.5632
0.008281574	1922.291
0.00921659	1923.0201
0	1923.748
0.002403846	1924.4773
0.020930232	1925.2054
-0.005063291	1925.9336
0.002590674	1926.6631
-0.011049724	1927.3914
0.007832898	1928.121
0	1928.8494
0.012531328	1929.5792
0.009975063	1930.309
0.014354067	1931.0377
0.005025126	1931.7677
-0.019512195	1932.4978
0.005141388	1933.2267
0	1933.9569
-0.002695418	1934.6871
-0.002994012	1935.4163
-0.008928572	1936.1467
0.012012012	1936.8772
0	1937.6078
-0.031347964	1938.3385
-0.003144654	1939.0692
0.017964073	1939.8
-0.006116208	1940.5309
-0.009375	1941.2618
-0.014577259	1941.9929
0	1942.724
-0.003115265	1943.4552
0.027118644	1944.1865
-0.010676157	1944.9178
0.007142857	1945.6492
0.019607844	1946.3807
0.011583012	1947.1135
0.007751938	1947.8452
0.012195121	1948.5769
0.011673152	1949.3086
0.003937008	1950.0417
0.01459854	1950.7737
-0.024896266	1951.5057
-0.003802281	1952.239
0.021505376	1952.9712
-0.011952192	1953.7034
-0.021097047	1954.437
0.004484305	1955.1694
0.009174312	1955.9031
0.03773585	1956.6356
0.014285714	1957.3695
-0.009661836	1958.1034
-0.009569378	1958.8362
-0.032558139	1959.5703
-0.022123894	1960.3032
-0.008733625	1961.0374
0.018099548	1961.7717
0.013574661	1962.5061
0.01843318	1963.2393
0	1963.9739
-0.004926108	1964.7085
0.01058201	1965.4431
0.035897437	1966.178
0.039999999	1966.9127
0.022099448	1967.6477
0.005586592	1968.3813
-0.029069768	1969.1165
-0.023391813	1969.8516
-0.023529412	1970.5868
0.017857144	1971.3234
0	1972.0587
-0.068965517	1972.7942
-0.026490066	1973.5297
-0.032051284	1974.2653
0.026845638	1975.001
-0.007142857	1975.7367
-0.007518797	1976.4738
0.036496349	1977.2097
0.036764707	1977.9457
-0.043478262	1978.6816
-0.014705882	1979.4191
0.014492754	1980.1553
0	1980.8928
-0.050724637	1981.6292
-0.054263566	1982.3656
-0.021276595	1983.1033
-0.044117648	1983.8398
-0.008196721	1984.5778
-0.065040648	1985.3145
-0.023076924	1986.0526
0.035714287	1986.7906
-0.018518519	1987.5277
-0.018867925	1988.266
-0.078947365	1989.0031
0.016000001	1989.7415
-0.05785124	1990.48
-0.032000002	1991.2186
0.008474576	1991.9559
-0.039215688	1992.6947
0	1993.4336
-0.046296295	1994.1725
-0.028037382	1994.9114
-0.027777778	1995.6505
-0.097826086	1996.3896
0.070588239	1997.1276
-0.024691358	1997.8668
-0.024691358	1998.6062
-0.098765433	1999.3456
-0.032967035	2000.0863
-0.068965517	2000.8259
0.022988506	2001.5656
-0.074468084	2002.3053
0.010989011	2003.045
-0.10227273	2003.785
-0.056179777	2004.5249
0	2005.2662
-0.10526316	2006.0063
-0.013333334	2006.7466
-0.031746034	2007.4868
-0.026666667	2008.2284
-0.016949153	2008.9689
-0.013157895	2009.7106
-0.0625	2010.4512
-0.070422538	2011.1918
-0.10769231	2011.9337
-0.11764706	2012.6746
0.18644068	2013.4167
-0.015151516	2014.1576
-0.028985508	2014.8999
-0.03125	2015.6423
0.032258064	2016.3834
-0.041666668	2017.126
-0.01923077	2017.8687
-0.018181818	2018.61
0.070175439	2019.3528
-0.10769231	2020.0956
0.071428575	2020.8372
0.01754386	2021.5802
0.09259259	2022.3232
-0.087719299	2023.0664
0.084745765	2023.8096
0.10638298	2024.5529
-0.081632651	2025.2963
-0.039999999	2026.0397
0.12820514	2026.782
-0.090909094	2027.5255
-0.021739131	2028.2705
0.22222222	2029.0142
-0.21052632	2029.7581
-0.13043478	2030.502
-0.17391305	2031.2458
-0.14893617	2031.99
-0.045454547	2032.7341
-0.086956523	2033.4783
-0.069767445	2034.2239
-0.125	2034.9683
0.21621622	2035.7126
-0.2857143	2036.4572
0	2037.203
-0.1388889	2037.9476
0.051282052	2038.6937
0.050000001	2039.4385
0	2040.1835
-0.028571429	2040.9297
0.25641027	2041.6747
0.15384616	2042.4211
-0.21052632	2043.1663
-0.33333334	2043.9128
-0.029411765	2044.6582
-0.13793103	2045.4048
0.085714288	2046.1519
-0.13793103	2046.8975
0.13333334	2047.6443
-0.057142857	2048.3911
0.07692308	2049.1384
0	2049.8843
0.029411765	2050.6313
-0.064516127	2051.3789
-0.17142858	2052.1262
-0.088235296	2052.8738
0	2053.6201
0.16666667	2054.3677
-0.15384616	2055.1152
-0.30769232	2055.8633
-0.083333336	2056.6111
-0.41666666	2057.3589
-0.043478262	2058.1069
0.029411765	2058.855
-0.086956523	2059.6033
-0.03125	2060.3528
-0.11111111	2061.1011
0	2061.8496
0.34615386	2062.5981
0.045454547	2063.3467
-0.095238097	2064.0967
0	2064.8452
-0.064516127	2065.594
-0.033333335	2066.3428
-0.039999999	2067.0933
-0.083333336	2067.8423
0.10344828	2068.5925
0	2069.3418
-0.23076923	2070.0911
0	2070.8418
0.15384616	2071.5911
-0.18181819	2072.3418
-0.041666668	2073.0913
-0.34782609	2073.8423
-0.55555558	2074.5933
-0.36842105	2075.3433
0.11111111	2076.0942
-0.1875	2076.8442
0.045454547	2077.5957
-0.27777779	2078.3469
0	2079.0986
-0.42105263	2079.8486
-0.16666667	2080.6003
-0.27777779	2081.3521
-0.33333334	2082.104
0.1	2082.8557
0	2083.6077
0	2084.3599
-0.26666668	2085.1118
0.07692308	2085.8628
-0.26086956	2086.615
0.22727273	2087.3687
-0.5	2088.1211
-0.25	2088.8735
-0.11764706	2089.626
-0.40000001	2090.3787
0.10526316	2091.1313
-0.15789473	2091.8843
0.1875	2092.6372
0.14285715	2093.3914
-0.26086956	2094.1445
-0.31578946	2094.8975
0.41176471	2095.6506
-0.46666667	2096.4053
-0.33333334	2097.1587
-0.13333334	2097.9121
-0.21428572	2098.6667
-0.375	2099.4204
0.46666667	2100.1753
-0.05882353	2100.9292
-0.30000001	2101.6841
0.31578946	2102.438
-0.21428572	2103.1934
-0.23529412	2103.9473
-0.17647059	2104.7026
0.15789473	2105.4585
-0.35294119	2106.2126
-0.78571427	2106.9683
0	2107.7241
0.083333336	2108.4785
-0.5	2109.2344
0	2109.9902
0	2110.7466
0.11764706	2111.5012
-0.26666668	2112.2573
-1.3333334	2113.0137
-0.0625	2113.77
0.25	2114.5266
0.071428575	2115.2832
-0.5714286	2116.0396
-0.25	2116.7964
-0.25	2117.5532
-0.125	2118.3101
-0.23529412	2119.0669
0.2	2119.8237
-0.33333334	2120.5811
0	2121.3381
-0.055555556	2122.0967
-0.33333334	2122.854
-0.40000001	2123.6113
0.60000002	2124.3687
-0.33333334	2125.1265
-0.07692308	2125.8853
0	2126.6431
-0.22222222	2127.4009
0.071428575	2128.1599
-0.16666667	2128.918
-0.21428572	2129.6772
-0.1	2130.4353
0.33333334	2131.1948
-0.13333334	2131.9531
-0.05882353	2132.7126
-0.47058824	2133.4712
0.083333336	2134.231
-0.22222222	2134.9893
0.083333336	2135.7493
-1	2136.5093
-0.44444445	2137.2681
0.40000001	2138.0283
0.27272728	2138.7886
-0.36363637	2139.5476
-0.27272728	2140.3081
0.58333331	2141.0686
0.40000001	2141.8291
0.54545456	2142.5898
0.40000001	2143.3491
0.38461539	2144.1101
-0.125	2144.8711
0	2145.6318
-0.54545456	2146.3931
-0.40000001	2147.1543
-0.11111111	2147.9155
-0.53846157	2148.6768
-0.45454547	2149.438
-0.2	2150.1995
0.2	2150.9609
-0.22222222	2151.7241
0.25	2152.4858
-0.25	2153.2476
0.69230771	2154.0093
-0.83333331	2154.7712
0.33333334	2155.5347
-0.54545456	2156.2966
-0.5	2157.0588
-0.66666669	2157.8223
0	2158.5847
-0.25	2159.3472
0.44444445	2160.1108
0.42857143	2160.8735
-0.36363637	2161.6375
-0.66666669	2162.4001
-0.625	2163.1641
-0.33333334	2163.9272
0.083333336	2164.6914
-0.66666669	2165.4546
0.22222222	2166.2188
-1	2166.9834
-0.42857143	2167.7466
-0.18181819	2168.5112
-0.55555558	2169.2761
0.22222222	2170.0396
-1	2170.8047
-0.625	2171.5696
-0.33333334	2172.3345
-0.5	2173.0996
0.69999999	2173.8638
-0.5	2174.6289
-1.1666666	2175.3945
-0.60000002	2176.1599
0.11111111	2176.9253
-0.18181819	2177.6909
-0.5	2178.4568
-0.2	2179.2227
-1	2179.9883
-0.33333334	2180.7544
0	2181.5205
0	2182.2866
-0.625	2183.0542
0	2183.8203
0.85714287	2184.5867
-0.875	2185.353
0.60000002	2186.1196
-0.33333334	2186.8877
-0.2857143	2187.6543
-0.71428573	2188.4209
1	2189.189
-1	2189.9561
1.3333334	2190.7231
-1.5	2191.4915
-0.44444445	2192.2585
-0.2857143	2193.0271
-0.2857143	2193.7944
0.22222222	2194.563
-1	2195.3306
-0.625	2196.0996
0	2196.8672
0.16666667	2197.6362
0.66666669	2198.4053
-0.5	2199.1733
0.60000002	2199.9424
-2.6666667	2200.7119
0.5	2201.48
0.66666669	2202.2495
0.125	2203.019
0.33333334	2203.7886
0.33333334	2204.5586
-1.6666666	2205.3284
-0.2	2206.0969
-0.66666669	2206.8669
0.16666667	2207.637
-1.75	2208.4072
0.5	2209.1775
-2	2209.9478
0.5	2210.7183
-1	2211.4888
0	2212.2593
0.875	2213.0298
0.80000001	2213.8018
-2	2214.5728
0.1	2215.3438
0.66666669	2216.1147
0.66666669	2216.8857
0	2217.6582
-1	2218.4292
-0.66666669	2219.2007
-0.80000001	2219.9722
0	2220.7446
-0.40000001	2221.5164
-0.33333334	2222.2893
-0.33333334	2223.061
-2	2223.8328
-1.2	2224.606
-0.25	2225.3779
inf	2226.1514
-2	2226.9233
2.5	2227.6968
-2.5	2228.4705
1	2229.2427
-3	2230.0166
3	2230.7891
-0.33333334	2231.563
-2	2232.3369
0.25	2233.1111
-0.25	2233.8838
0.66666669	2234.6582
-1.1666666	2235.4326
-0.5	2236.207
-5	2236.9814
2	2237.7559
4	2238.5293
#NAME?	2239.304
0	2240.0789
1	2240.8538
-2.3333333	2241.6287
-2	2242.4038
-1	2243.179
0	2243.9541
-0.5714286	2244.7307
#NAME?	2245.5061
0.75	2246.2817
1	2247.0571
1.25	2247.8328
-0.33333334	2248.6084
3.6666667	2249.3857
5	2250.1616
-5	2250.9375
inf	2251.7148
0	2252.491
-1	2253.2671
2	2254.0447
