# Supplementary material for: Fibril formation and ordering of disordered FUS LC driven by hydrophobic interactions
Source: Nat Chem. 2023 May 25;15(8):1146–54. doi: 10.1038/s41557-023-01221-1 (PMC10396963; doi:10.1038/s41557-023-01221-1)
Supplement: Source Data Fig. 3 — Homodyne and heterodyne SFG traces. [file 41557_2023_1221_MOESM4_ESM.zip › Figure3/Figure_3a/Figure_3a_SFG_FUS_PBS_3-1.csv]

SFG (arb. unit)	IR wavenumber (cm-1)
0.002581121	1600.4861
0.002088079	1601.1704
0.002522313	1601.8547
0.002294455	1602.5392
0.002280935	1603.2236
0.000184911	1603.907
0.002516628	1604.5916
0.001917713	1605.2762
0.001348845	1605.9609
0.003245173	1606.6458
0.003778545	1607.3307
0.002888782	1608.0156
0.003225806	1608.7006
0.003954523	1609.3857
0.003212716	1610.0708
0.003810844	1610.7572
0.004011162	1611.4425
0.005818054	1612.1279
0.005071703	1612.8132
0.007135576	1613.4988
0.006476254	1614.1855
0.006811547	1614.8711
0.008920332	1615.5568
0.009576538	1616.2438
0.011268842	1616.9296
0.0109779	1617.6167
0.009944595	1618.3026
0.013736665	1618.9886
0.012407323	1619.6759
0.01437011	1620.3633
0.016795866	1621.0494
0.015552614	1621.7369
0.018091286	1622.4233
0.021814575	1623.111
0.020741466	1623.7986
0.022004116	1624.4851
0.024715399	1625.173
0.024522761	1625.8608
0.026621353	1626.5488
0.027634334	1627.2356
0.027992278	1627.9237
0.029559398	1628.6119
0.029754385	1629.3002
0.032751717	1629.9884
0.034015607	1630.6768
0.033723023	1631.3652
0.03618031	1632.0537
0.039215688	1632.7423
0.041684885	1633.4309
0.041334093	1634.1196
0.046276521	1634.8083
0.045556489	1635.4972
0.049790796	1636.186
0.048515666	1636.8762
0.047969475	1637.5653
0.051644467	1638.2544
0.054331463	1638.9436
0.052822299	1639.634
0.055539649	1640.3234
0.056568824	1641.0127
0.060316995	1641.7034
0.065268405	1642.3928
0.06299676	1643.0836
0.063577116	1643.7733
0.068396561	1644.4642
0.0700619	1645.1541
0.067961164	1645.8451
0.072279148	1646.5349
0.074490219	1647.2262
0.075616658	1647.9175
0.075733118	1648.6075
0.074739441	1649.299
0.076345608	1649.9904
0.077899843	1650.6807
0.085485309	1651.3723
0.084380612	1652.064
0.08374092	1652.7557
0.086524189	1653.4475
0.087750554	1654.1394
0.087389857	1654.8313
0.090612128	1655.5233
0.091675885	1656.2155
0.093822762	1656.9076
0.094222106	1657.5997
0.090909094	1658.292
0.092136614	1658.9844
0.094387412	1659.6768
0.097457066	1660.3693
0.09715832	1661.0619
0.1013289	1661.7545
0.10128684	1662.4484
0.10445929	1663.1411
0.10750204	1663.834
0.10616393	1664.5269
0.10329727	1665.2211
0.10631354	1665.9141
0.10261793	1666.6084
0.098715596	1667.3015
0.10185418	1667.9948
0.099381238	1668.6892
0.10042001	1669.3827
0.10161456	1670.0773
0.099854514	1670.7708
0.09473265	1671.4656
0.095168568	1672.1604
0.094288431	1672.8541
0.094616205	1673.5492
0.088728704	1674.2443
0.086956523	1674.9381
0.091483057	1675.6333
0.085547961	1676.3286
0.086012058	1677.0239
0.080809318	1677.7194
0.081613399	1678.4136
0.078330547	1679.1091
0.073292218	1679.8047
0.074033417	1680.5004
0.071472429	1681.1962
0.072923116	1681.892
0.066724978	1682.5879
0.063951276	1683.2838
0.065347798	1683.9799
0.056698445	1684.6759
0.055438422	1685.3733
0.053439803	1686.0696
0.047999032	1686.7659
0.048907265	1687.4622
0.046655752	1688.1586
0.044100668	1688.8563
0.041047335	1689.553
0.042093158	1690.2495
0.036609769	1690.9475
0.036569387	1691.6443
0.03399976	1692.3411
0.03312359	1693.0393
0.030110365	1693.7362
0.029566046	1694.4344
0.028340556	1695.1316
0.023560511	1695.8301
0.023192361	1696.5273
0.02239982	1697.2258
0.021853637	1697.9244
0.019710468	1698.6219
0.017111568	1699.3207
0.019788312	1700.0195
0.017773069	1700.7172
0.017742131	1701.4161
0.01722002	1702.1151
0.016660355	1702.8142
0.016389308	1703.5134
0.015181933	1704.2126
0.015638258	1704.9108
0.016078295	1705.6101
0.016760418	1706.3096
0.018863611	1707.0092
0.016397076	1707.7086
0.018506352	1708.4083
0.016278569	1709.108
0.017420473	1709.8091
0.017817618	1710.5089
0.016309205	1711.2089
0.016442452	1711.9088
0.01926714	1712.6089
0.017305167	1713.3091
0.019175455	1714.0105
0.019529879	1714.7108
0.019736074	1715.4111
0.01988963	1716.1128
0.017291401	1716.8132
0.018793393	1717.5138
0.018445794	1718.2157
0.018162137	1718.9164
0.019560199	1719.6183
0.01881068	1720.3191
0.01871958	1721.0212
0.017136471	1721.7223
0.020695785	1722.4246
0.018313129	1723.1268
0.01943372	1723.828
0.019300992	1724.5305
0.019484682	1725.233
0.020372011	1725.9344
0.020468924	1726.6371
0.019467089	1727.3398
0.018978102	1728.0427
0.018693857	1728.7444
0.017723076	1729.4473
0.019020388	1730.1504
0.018937003	1730.8534
0.021109538	1731.5566
0.020883214	1732.2599
0.018117901	1732.9631
0.01778629	1733.6665
0.018768976	1734.37
0.018015521	1735.0735
0.017458385	1735.7771
0.018521003	1736.4807
0.018261798	1737.1857
0.017787587	1737.8895
0.020022668	1738.5934
0.017483801	1739.2974
0.018148376	1740.0013
0.018186348	1740.7067
0.019163987	1741.4108
0.016751541	1742.115
0.015681881	1742.8206
0.018526435	1743.5249
0.016081253	1744.2305
0.017042253	1744.9351
0.016932549	1745.6409
0.01855363	1746.3455
0.017229775	1747.0514
0.016129032	1747.7562
0.017484343	1748.4623
0.017314898	1749.1671
0.016550297	1749.8734
0.016412815	1750.5797
0.015153547	1751.2848
0.017067712	1751.9912
0.015522643	1752.6978
0.015812028	1753.4043
0.015433024	1754.111
0.01536167	1754.8164
0.016578749	1755.5232
0.014656799	1756.2301
0.016968988	1756.937
0.015520743	1757.6439
0.01564482	1758.3511
0.01314134	1759.0581
0.012628365	1759.7654
0.011316588	1760.4727
0.014832604	1761.1799
0.013426653	1761.8873
0.012677107	1762.5948
0.012712513	1763.3024
0.014261355	1764.0112
0.015120165	1764.719
0.015127885	1765.4268
0.012424243	1766.1346
0.014858172	1766.8438
0.014418876	1767.5518
0.011853756	1768.2598
0.011993792	1768.9691
0.012343907	1769.6772
0.014875795	1770.3868
0.012560958	1771.0951
0.014041043	1771.8035
0.011779688	1772.5132
0.013034153	1773.223
0.012949395	1773.9316
0.013109243	1774.6415
0.013452161	1775.3503
0.012796767	1776.0603
0.014299966	1776.7705
0.011637436	1777.4795
0.01264607	1778.1897
0.014715395	1778.9
0.011910358	1779.6105
0.011809164	1780.3197
0.012587636	1781.0303
0.010267275	1781.741
0.013179846	1782.4517
0.011981247	1783.1624
0.013710517	1783.8732
0.011262067	1784.5841
0.013751763	1785.2952
0.012259195	1786.0062
0.011367611	1786.7173
0.011038289	1787.4285
0.013164643	1788.1398
0.01249786	1788.8511
0.010510256	1789.5625
0.011857707	1790.2753
0.010962659	1790.9868
0.012633796	1791.6984
0.012167166	1792.4102
0.011554432	1793.1218
0.010194793	1793.835
0.011617353	1794.5469
0.011058738	1795.26
0.011201445	1795.9722
0.010429779	1796.6842
0.0117731	1797.3977
0.00991527	1798.11
0.010213223	1798.8235
0.011798356	1799.5359
0.012553073	1800.2496
0.011854047	1800.9622
0.012307692	1801.676
0.011030136	1802.39
0.009726082	1803.1028
0.01097561	1803.8168
0.01131601	1804.531
0.010014306	1805.2451
0.00969472	1805.9583
0.012116317	1806.6726
0.011921047	1807.387
0.011317073	1808.1016
0.011195446	1808.816
0.009613572	1809.5308
0.012218045	1810.2443
0.010153256	1810.959
0.010474196	1811.6738
0.010674046	1812.3888
0.010096931	1813.1038
0.00987248	1813.8201
0.008857022	1814.5353
0.009100529	1815.2505
0.011059124	1815.9658
0.008644911	1816.6812
0.011429803	1817.3966
0.010254219	1818.1121
0.010421097	1818.8289
0.011046269	1819.5446
0.010945064	1820.2603
0.011179077	1820.9773
0.007857295	1821.6932
0.008809626	1822.4092
0.009567297	1823.1263
0.008309005	1823.8424
0.008380521	1824.5598
0.008687485	1825.2761
0.009852217	1825.9937
0.009891663	1826.71
0.008663931	1827.4277
0.007548033	1828.1442
0.00759098	1828.8621
0.00969779	1829.58
0.009506145	1830.2966
0.011523989	1831.0146
0.008976225	1831.7328
0.007366015	1832.451
0.010238035	1833.1681
0.009078772	1833.8864
0.010206822	1834.6047
0.00869329	1835.3232
0.010465437	1836.0417
0.009636564	1836.7604
0.010043431	1837.4791
0.00804074	1838.1979
0.009577015	1838.9167
0.009088479	1839.6356
0.008933405	1840.3546
0.00665779	1841.0737
0.008781559	1841.7928
0.010347801	1842.5121
0.008859674	1843.2313
0.009286998	1843.9507
0.008353222	1844.67
0.00989802	1845.3909
0.0106805	1846.1104
0.010155316	1846.8301
0.007215875	1847.551
0.015352198	1848.2708
0.12987013	1848.9906
0.01632653	1849.7118
0.009994121	1850.4318
0.010089021	1851.1531
0.010743062	1851.8733
0.00915751	1852.5947
0.012365251	1853.3151
0.008900191	1854.0366
0.009138381	1854.7571
0.009508196	1855.4789
0.011062688	1856.1995
0.006081081	1856.9213
0.011620186	1857.6433
0.011730205	1858.3641
0.007094486	1859.0862
0.008533502	1859.8083
0.012953368	1860.5306
0.007306226	1861.2531
0.005778491	1861.9741
-0.21490066	1862.6967
-0.15307878	1863.4192
-0.034364261	1864.1418
0.005726557	1864.8646
0.010152284	1865.5874
0.007857143	1866.3102
0.013948498	1867.0331
0.007716591	1867.7561
0.005224661	1868.4791
0.009037192	1869.2023
0.011570827	1869.9255
0.008623663	1870.6501
0.007983339	1871.3734
0.004542278	1872.0969
0.009396458	1872.8204
0.010335918	1873.5439
0.011235955	1874.2689
0.005990415	1874.9926
0.011947432	1875.7164
0.008590395	1876.4415
0.010048231	1877.1655
0.007407407	1877.8907
0.008222397	1878.6149
0.005816208	1879.339
0.007621951	1880.0646
0.008709422	1880.7888
0.007404521	1881.5145
0.009677419	1882.2402
0.009909166	1882.9647
0.007623888	1883.6906
0.008947592	1884.4165
0.011406844	1885.1412
0.005962521	1885.8673
0.009389672	1886.5935
0.007120605	1887.3185
0.006578947	1888.0448
0.01023587	1888.7711
0.007637017	1889.4976
0.005199307	1890.2241
0.009300266	1890.9507
0.005840072	1891.6774
0.010369702	1892.403
0.010237319	1893.1298
0.008184882	1893.8566
0.006178707	1894.5836
0.008845209	1895.3119
0.010309278	1896.0389
0.010648596	1896.7661
0.005976096	1897.4934
0.009896091	1898.2208
0.008866995	1898.9481
0.008750607	1899.6757
0.008840865	1900.4044
0.008814887	1901.1321
0.008333334	1901.8597
0.007964161	1902.5875
0.009839461	1903.3167
0.007865758	1904.0446
0.007696536	1904.7738
0.005662514	1905.502
0.008879024	1906.2301
0.006908463	1906.9596
0.009158557	1907.6879
0.006310958	1908.4175
0.007424329	1909.1459
0.00993926	1909.8757
0.012714207	1910.6056
0.00942873	1911.3342
0.012784881	1912.0642
0.008605852	1912.7943
0.010440836	1913.5232
0.004845548	1914.2534
0.004975124	1914.9836
0.00862069	1915.7128
0.004394225	1916.4432
0.00384369	1917.1737
0.007175473	1917.9043
0.008333334	1918.635
0.005821475	1919.3657
0.0056926	1920.0966
0.010855683	1920.8274
0.00640615	1921.5585
0.005840363	1922.2894
0.00398142	1923.0205
0.00655308	1923.7517
0.011088011	1924.483
0.007137759	1925.2144
0.012056737	1925.9458
0.008017493	1926.6772
0.010144928	1927.41
0.016081871	1928.1417
0.004470939	1928.8734
0.01472754	1929.6052
0.009365995	1930.3383
0.008239701	1931.0702
0.011037528	1931.8022
0.008005822	1932.5355
0.00932401	1933.2677
0.008744038	1934
0.011235955	1934.7335
0.007633588	1935.4659
0.00432526	1936.1996
0.010810811	1936.9321
0.008787346	1937.666
0.00448833	1938.3999
0.005847953	1939.1327
0.009657594	1939.8668
0.01056338	1940.5997
0.007226739	1941.334
0.010223049	1942.0682
0.008387698	1942.8026
0.007359705	1943.5359
0.011594203	1944.2704
0.011616651	1945.005
0.007699711	1945.7396
0.014242116	1946.4745
0.003	1947.2092
0.009174312	1947.9442
0.01611279	1948.678
0.003898636	1949.413
0.010516252	1950.1482
0.010816126	1950.8833
0.002042901	1951.6199
0.017258883	1952.3552
0.008179959	1953.0907
-0.002079002	1953.8262
0.007291667	1954.5618
0.001092896	1955.2975
0.011827957	1956.0332
0.007777778	1956.7703
0.012643678	1957.5062
0.005760369	1958.2422
0.014772727	1958.9781
0	1959.7156
0.011990407	1960.4518
0.013189448	1961.1893
0.022004889	1961.9257
0.007623888	1962.6621
0.01216545	1963.3998
0.002604167	1964.1364
0.005270092	1964.8743
0.014608234	1965.6111
0	1966.3491
0.015299027	1967.0873
0.00990099	1967.8242
0.005502063	1968.5625
0.015602837	1969.2996
0.01510989	1970.038
0.017366135	1970.7765
0.013235294	1971.5151
0.015759312	1972.2526
0	1972.9912
0.001519757	1973.7301
0.006319115	1974.469
0.011217949	1975.208
0.008012821	1975.947
0.006309148	1976.6862
0.006410257	1977.4241
0.011023622	1978.1633
0.004966888	1978.9027
0	1979.6421
0.011182109	1980.3828
0.025848143	1981.1224
0.019877676	1981.8621
0.008223685	1982.6018
0.006745363	1983.3417
0.009025271	1984.0815
0.003565062	1984.8214
0.005565863	1985.5627
0.007797271	1986.3029
0.007233273	1987.0431
0.011650485	1987.7833
0.017578125	1988.5249
0.016096579	1989.2654
0	1990.0071
0.021141648	1990.7477
0.008264463	1991.4883
0.016427105	1992.2303
0.014198783	1992.9711
0.006465518	1993.7133
0.019148936	1994.4542
0.008695652	1995.1964
0.017353579	1995.9388
0.002169197	1996.6801
-0.00234192	1997.4225
-0.002358491	1998.1652
0.024213076	1998.9065
0.002336449	1999.6493
0.00973236	2000.3921
0.026570048	2001.1338
0.005063291	2001.8767
0.012048192	2002.6198
0.025	2003.3629
0.023316063	2004.1061
0.013157895	2004.8494
0.018716577	2005.5928
0.021917809	2006.3362
-0.002645503	2007.0785
0.02077922	2007.822
0.005899705	2008.567
0.011267605	2009.3108
0.013812155	2010.0546
0.002832861	2010.7985
0.016997168	2011.5425
0.012618297	2012.2865
0.006042296	2013.0306
0.014880952	2013.7748
0.00617284	2014.5204
0.003134796	2015.2648
0.019108281	2016.0092
0.010067114	2016.7537
0.03642384	2017.4995
0.009803922	2018.2443
0.01	2018.9902
0	2019.7351
0	2020.48
0.027586207	2021.2262
0.024822695	2021.9712
0.024911031	2022.7177
0.017064847	2023.4629
0.017857144	2024.2094
0	2024.9547
0.011494253	2025.7014
0.034482758	2026.4482
0.024	2027.1938
-0.003968254	2027.9408
0.015686275	2028.6879
-0.0125	2029.4349
0.007722008	2030.1808
0.031007752	2030.9281
0.007905139	2031.6754
-0.011764706	2032.4227
0.019305019	2033.1703
-0.004424779	2033.9165
0.004016064	2034.6642
0.012875536	2035.4119
0.00462963	2036.1597
-0.013452915	2036.9076
0.012931035	2037.6555
0.023584906	2038.4036
0.030042918	2039.1516
-0.018348623	2039.8999
0	2040.6494
-0.004761905	2041.3977
-0.009302326	2042.146
0.057142857	2042.8945
-0.005208334	2043.6431
0.014492754	2044.3931
0	2045.1416
-0.02631579	2045.8906
0.033333335	2046.6394
0.026881721	2047.3896
0.040697675	2048.1387
0.016304348	2048.8892
0.027932961	2049.6382
0	2050.3877
0.027472528	2051.1382
0	2051.8877
0.012578616	2052.6382
0.011363637	2053.3879
0.025806451	2054.1387
0.025	2054.8899
-0.006097561	2055.6396
0	2056.3909
-0.006896552	2057.1406
0.032467533	2057.8921
0.012820513	2058.6436
0.006849315	2059.395
0.045161292	2060.1453
-0.006896552	2060.897
0.028985508	2061.6484
0.02631579	2062.4004
0.024390243	2063.1523
0.057142857	2063.9043
-0.013605442	2064.6562
0.056737587	2065.4082
-0.07692308	2066.1592
0.014084507	2066.9116
0.015384615	2067.665
-0.016393442	2068.4175
-0.016129032	2069.1699
0.066037737	2069.9226
0.03539823	2070.6753
0.00862069	2071.428
0.032520324	2072.1807
0.081967212	2072.9336
0.009009009	2073.688
-0.5535714	2074.4409
-7.698276	2075.1938
-0.5321101	2075.9473
-0.030612245	2076.7017
0.029999999	2077.4551
0.042105265	2078.2085
0.05050505	2078.9634
-0.040816326	2079.7168
0.057692308	2080.4719
0.00952381	2081.2256
0.048543688	2081.9807
0	2082.7346
0.022222223	2083.4897
-0.018181818	2084.2439
0.068965517	2084.9995
0.096774191	2085.7549
-0.020618556	2086.5093
-0.044943821	2087.2646
0.050000001	2088.0205
0.094736844	2088.7749
0.048780486	2089.5308
0.01	2090.2869
0.012345679	2091.043
0	2091.7979
0.025641026	2092.554
0	2093.3103
0	2094.0667
0.090909094	2094.8232
0	2095.5796
0.125	2096.3362
1.3235294	2097.0928
4.3908048	2097.8496
5.2222223	2098.6064
3.8571429	2099.3633
5.6911764	2100.1204
4.7142859	2100.8774
8.6911764	2101.6348
2.0972223	2102.3931
0.044776119	2103.1504
0.015151516	2103.9077
0.16949153	2104.6653
0.073529415	2105.4229
0.14084508	2106.1816
0	2106.9395
0.12857144	2107.6973
-0.015625	2108.4565
0	2109.2144
0.016129032	2109.9736
-0.064516127	2110.7319
0.016393442	2111.4912
0.016949153	2112.2495
0.096774191	2113.009
0.07272727	2113.7676
0.13793103	2114.5273
0	2115.2859
0.098039217	2116.0459
0.2037037	2116.8059
0.01923077	2117.5647
0.023809524	2118.325
0.11320755	2119.0852
0.12	2119.8442
0.07692308	2120.6047
0.057692308	2121.3652
0.20930232	2122.1257
0.10638298	2122.8865
0.039999999	2123.6458
0.15217391	2124.4067
0.024390243	2125.1675
0.08510638	2125.9285
0.06818182	2126.6895
0.023809524	2127.4507
0.11363637	2128.2119
0.15384616	2128.9731
0	2129.7346
0.13636364	2130.4961
-0.022222223	2131.2576
-0.12820514	2132.0205
0.025	2132.7822
-0.096153848	2133.5439
0	2134.3059
-0.051282052	2135.0679
-0.021739131	2135.8311
-0.043478262	2136.5933
0.11428571	2137.3552
0.025641026	2138.1189
0.21052632	2138.8811
0.075000003	2139.6436
0.029411765	2140.4075
0.069767445	2141.1699
0.048780486	2141.9338
-0.088235296	2142.6968
0.19354838	2143.4607
0.12121212	2144.2236
0.081081077	2144.988
0	2145.751
-0.096774191	2146.5154
0.09375	2147.28
-0.028571429	2148.0432
0.024390243	2148.8079
-0.030303031	2149.5728
0.26666668	2150.3362
0.2682927	2151.1011
0.17948718	2151.866
0.25714287	2152.6311
0.054054055	2153.3962
0.10344828	2154.1602
-0.071428575	2154.9255
0	2155.6909
-0.09375	2156.4563
-0.096774191	2157.2219
-0.1875	2157.9875
0.1923077	2158.7534
0	2159.519
0	2160.2849
0	2161.051
0.2962963	2161.8169
-0.25	2162.583
0.096774191	2163.3506
0.16666667	2164.1169
0.29032257	2164.8833
0.2173913	2165.6497
-0.15625	2166.4163
0.06666667	2167.1841
0.11538462	2167.9507
0.16666667	2168.7175
-0.033333335	2169.4856
0.16666667	2170.2524
0.047619049	2171.0195
0.14814815	2171.7878
0.17391305	2172.5552
0.039999999	2173.3237
0.041666668	2174.0911
0.18181819	2174.8596
0.18181819	2175.6272
0.40909091	2176.396
0.14285715	2177.1636
-0.19047619	2177.9326
0.037037037	2178.7019
0.2173913	2179.4697
0.090909094	2180.239
0.10526316	2181.0083
-0.095238097	2181.7764
-0.12	2182.5459
0.11764706	2183.3157
0.037037037	2184.0852
0.12	2184.855
0.050000001	2185.6248
0.2	2186.3936
0.11111111	2187.1636
-0.27272728	2187.9336
0.079999998	2188.7036
0.2	2189.4739
0.27777779	2190.2444
-0.17647059	2191.0146
0.42105263	2191.7852
0.25	2192.5557
-0.23076923	2193.3264
0	2194.0984
0.375	2194.8691
0.23809524	2195.6401
0.26666668	2196.4111
0.15000001	2197.1821
0.16666667	2197.9546
0.1	2198.7258
0.28	2199.4971
0.045454547	2200.2686
0.23529412	2201.0413
0.052631579	2201.8127
0.11764706	2202.5857
0	2203.3574
0.31818181	2204.1294
-0.086956523	2204.9026
0.52941179	2205.6743
-0.047619049	2206.4478
0.2173913	2207.22
-0.052631579	2207.9934
0.35294119	2208.7671
0.055555556	2209.5393
0	2210.313
0.44444445	2211.0857
0.15789473	2211.8596
0.2	2212.6335
0.0625	2213.4077
0.33333334	2214.1804
-0.21428572	2214.9546
-0.21428572	2215.729
0.043478262	2216.5034
0.40000001	2217.2778
-0.10526316	2218.0525
-5.9411764	2218.8259
-96.8125	2219.6006
-9.6153851	2220.3752
-0.30000001	2221.1501
0.095238097	2221.9253
0.5625	2222.7002
0.0625	2223.4753
0.5	2224.2507
0.05882353	2225.0273
0.2631579	2225.8027
0.35714287	2226.5781
0.22222222	2227.3538
0.42857143	2228.1294
-0.052631579	2228.905
-0.15384616	2229.6821
-0.0625	2230.458
0.4375	2231.2339
-0.095238097	2232.0115
-0.42857143	2232.7876
0.15384616	2233.5637
0.21052632	2234.3413
