# Supplementary material for: Fibril formation and ordering of disordered FUS LC driven by hydrophobic interactions
Source: Nat Chem. 2023 May 25;15(8):1146–54. doi: 10.1038/s41557-023-01221-1 (PMC10396963; doi:10.1038/s41557-023-01221-1)
Supplement: Source Data Fig. 3 — Homodyne and heterodyne SFG traces. [file 41557_2023_1221_MOESM4_ESM.zip › Figure3/Figure_3a/Figure_3a_SFG_FUS_PBS_3-2.csv]

SFG (arb. unit)	IR wavenumber (cm-1)
0.002212389	1600.4861
0.000569476	1601.1704
0.004268529	1601.8547
0.002868069	1602.5392
0.001900779	1603.2236
0.00147929	1603.907
0.001797591	1604.5916
0.002266388	1605.2762
-0.000168606	1605.9609
0.003731949	1606.6458
0.003285691	1607.3307
0.002407318	1608.0156
0.004354839	1608.7006
0.00461361	1609.3857
0.002874535	1610.0708
0.002944743	1610.7572
0.004011162	1611.4425
0.005465444	1612.1279
0.00524659	1612.8132
0.006116208	1613.4988
0.006974427	1614.1855
0.006973727	1614.8711
0.008305137	1615.5568
0.009426904	1616.2438
0.010683448	1616.9296
0.012133468	1617.6167
0.011223185	1618.3026
0.012275318	1618.9886
0.013315177	1619.6759
0.015647454	1620.3633
0.01631137	1621.0494
0.016379882	1621.7369
0.019585062	1622.4233
0.021814575	1623.111
0.024334477	1623.7986
0.025803387	1624.4851
0.025913721	1625.173
0.027606461	1625.8608
0.02789578	1626.5488
0.030983949	1627.2356
0.029784886	1627.9237
0.031929728	1628.6119
0.032701753	1629.3002
0.03389588	1629.9884
0.036224414	1630.6768
0.037919663	1631.3652
0.039887309	1632.0537
0.046345811	1632.7423
0.045182917	1633.4309
0.050171036	1634.1196
0.05624377	1634.8083
0.050182227	1635.4972
0.053695954	1636.186
0.056349643	1636.8762
0.057236303	1637.5653
0.058711607	1638.2544
0.061447926	1638.9436
0.063135892	1639.634
0.067134269	1640.3234
0.062838413	1641.0127
0.06926915	1641.7034
0.071281902	1642.3928
0.070503384	1643.0836
0.07936278	1643.7733
0.07996051	1644.4642
0.07568936	1645.1541
0.080859914	1645.8451
0.082802549	1646.5349
0.087113328	1647.2262
0.086399786	1647.9175
0.087705135	1648.6075
0.092018649	1649.299
0.093767703	1649.9904
0.094307318	1650.6807
0.096764617	1651.3723
0.096199878	1652.064
0.097821251	1652.7557
0.10552093	1653.4475
0.10675576	1654.1394
0.10443449	1654.8313
0.10950149	1655.5233
0.10840708	1656.2155
0.11642241	1656.9076
0.11211238	1657.5997
0.1133412	1658.292
0.10722796	1658.9844
0.11371817	1659.6768
0.11529756	1660.3693
0.1173207	1661.0619
0.11710963	1661.7545
0.11719939	1662.4484
0.11836901	1663.1411
0.11986953	1663.834
0.13223693	1664.5269
0.1255796	1665.2211
0.12376051	1665.9141
0.12842678	1666.6084
0.11828746	1667.3015
0.1182661	1667.9948
0.12135371	1668.6892
0.11734759	1669.3827
0.11852896	1670.0773
0.11797381	1670.7708
0.11768609	1671.4656
0.11494558	1672.1604
0.11151811	1672.8541
0.11647122	1673.5492
0.10642202	1674.2443
0.11148605	1674.9381
0.10436799	1675.6333
0.10136674	1676.3286
0.10020091	1677.0239
0.10226855	1677.7194
0.10130911	1678.4136
0.097584307	1679.1091
0.091437384	1679.8047
0.091108672	1680.5004
0.08436694	1681.1962
0.080104001	1681.892
0.077345997	1682.5879
0.076132469	1683.2838
0.071984686	1683.9799
0.069744103	1684.6759
0.06139154	1685.3733
0.060810812	1686.0696
0.060452182	1686.7659
0.055286475	1687.4622
0.053320862	1688.1586
0.051720157	1688.8563
0.049394008	1689.553
0.045428406	1690.2495
0.043437317	1690.9475
0.040738534	1691.6443
0.036872979	1692.3411
0.034666982	1693.0393
0.033349328	1693.7362
0.031354316	1694.4344
0.030214312	1695.1316
0.026893461	1695.8301
0.024442928	1696.5273
0.023300314	1697.2258
0.022189846	1697.9244
0.021492206	1698.6219
0.020876111	1699.3207
0.020248504	1700.0195
0.020127119	1700.7172
0.018106695	1701.4161
0.01920218	1702.1151
0.016155496	1702.8142
0.019036813	1703.5134
0.01706399	1704.2126
0.01709298	1704.9108
0.01875801	1705.6101
0.017678797	1706.3096
0.018291986	1707.0092
0.017948151	1707.7086
0.01806833	1708.4083
0.017895645	1709.108
0.016987665	1709.8091
0.01980965	1710.5089
0.019436996	1711.2089
0.020006899	1711.9088
0.020330969	1712.6089
0.01933405	1713.3091
0.020493768	1714.0105
0.022219623	1714.7108
0.021954922	1715.4111
0.02207404	1716.1128
0.021817338	1716.8132
0.020349532	1717.5138
0.02142092	1718.2157
0.021048833	1718.9164
0.023204956	1719.6183
0.02038835	1720.3191
0.023461875	1721.0212
0.022848628	1721.7223
0.022727273	1722.4246
0.021666236	1723.1268
0.022908622	1723.828
0.024126239	1724.5305
0.022689398	1725.233
0.023788435	1725.9344
0.024190547	1726.6371
0.023482176	1727.3398
0.022141119	1728.0427
0.021849964	1728.7444
0.022276923	1729.4473
0.022003978	1730.1504
0.02171443	1730.8534
0.022654139	1731.5566
0.02008513	1732.2599
0.021362899	1732.9631
0.02134355	1733.6665
0.021529119	1734.37
0.021618625	1735.0735
0.022871837	1735.7771
0.022010468	1736.4807
0.022127433	1737.1857
0.021812515	1737.8895
0.023044957	1738.5934
0.019684559	1739.2974
0.019497242	1740.0013
0.020428501	1740.7067
0.018649518	1741.4108
0.020771911	1742.115
0.021142537	1742.8206
0.019809036	1743.5249
0.020031033	1744.2305
0.02140845	1744.9351
0.022530086	1745.6409
0.018418202	1746.3455
0.021268005	1747.0514
0.020456333	1747.7562
0.020224426	1748.4623
0.020545291	1749.1671
0.01939488	1749.8734
0.01825105	1750.5797
0.020115327	1751.2848
0.017907107	1751.9912
0.017658787	1752.6978
0.019210877	1753.4043
0.01738088	1754.111
0.017300522	1754.8164
0.01763376	1755.5232
0.017268902	1756.2301
0.01740784	1756.937
0.018856976	1757.6439
0.018040873	1758.3511
0.017335383	1759.0581
0.016375244	1759.7654
0.016146841	1760.4727
0.015256392	1761.1799
0.014569347	1761.8873
0.016405668	1762.5948
0.016541583	1763.3024
0.01736165	1764.0112
0.015915964	1764.719
0.016843418	1765.4268
0.016212121	1766.1346
0.016358998	1766.8438
0.018060006	1767.5518
0.016138246	1768.2598
0.014956963	1768.9691
0.015788719	1769.6772
0.014442518	1770.3868
0.014186493	1771.0951
0.01589261	1771.8035
0.016077682	1772.5132
0.015344002	1773.223
0.015505197	1773.9316
0.014621849	1774.6415
0.013452161	1775.3503
0.014648931	1776.0603
0.014632524	1776.7705
0.01475168	1777.4795
0.015367377	1778.1897
0.013906856	1778.9
0.013007365	1779.6105
0.015588096	1780.3197
0.013543658	1781.0303
0.014667536	1781.741
0.015181849	1782.4517
0.012849453	1783.1624
0.01423117	1783.8732
0.013764748	1784.5841
0.01586742	1785.2952
0.01295972	1786.0062
0.013116474	1786.7173
0.014487755	1787.4285
0.015216276	1788.1398
0.014209895	1788.8511
0.01356162	1789.5625
0.014091768	1790.2753
0.013703323	1790.9868
0.015090367	1791.6984
0.012167166	1792.4102
0.013179274	1793.1218
0.012925542	1793.835
0.013069523	1794.5469
0.013959391	1795.26
0.012646793	1795.9722
0.012947312	1796.6842
0.014270425	1797.3977
0.012439156	1798.11
0.011825838	1798.8235
0.013585985	1799.5359
0.012553073	1800.2496
0.012224486	1800.9622
0.012884615	1801.676
0.013984636	1802.39
0.011512505	1803.1028
0.013617886	1803.8168
0.015297569	1804.531
0.012466789	1805.2451
0.014851485	1805.9583
0.011712439	1806.6726
0.015438734	1807.387
0.010731707	1808.1016
0.012523719	1808.816
0.011498586	1809.5308
0.012969925	1810.2443
0.010536399	1810.959
0.012759474	1811.6738
0.012057719	1812.3888
0.011914378	1813.1038
0.011517894	1813.8201
0.012231126	1814.5353
0.012698413	1815.2505
0.012547852	1815.9658
0.011454506	1816.6812
0.01358637	1817.3966
0.012390515	1818.1121
0.01403658	1818.8289
0.008962068	1819.5446
0.012839402	1820.2603
0.010757225	1820.9773
0.009556169	1821.6932
0.009883971	1822.4092
0.010437052	1823.1263
0.011003817	1823.8424
0.011325029	1824.5598
0.011505048	1825.2761
0.009383064	1825.9937
0.011540273	1826.71
0.011399909	1827.4277
0.0105215	1828.1442
0.01250279	1828.8621
0.011050969	1829.58
0.011361002	1830.2966
0.014111007	1831.0146
0.009461426	1831.7328
0.012446024	1832.451
0.011261838	1833.1681
0.010947931	1833.8864
0.012087027	1834.6047
0.010866612	1835.3232
0.010740843	1836.0417
0.010737886	1836.7604
0.012214984	1837.4791
0.015009381	1838.1979
0.009843043	1838.9167
0.010157712	1839.6356
0.01082837	1840.3546
0.009320905	1841.0737
0.012349067	1841.7928
0.011497557	1842.5121
0.009431266	1843.2313
0.010784901	1843.9507
0.010441528	1844.67
0.012297541	1845.3909
0.010985658	1846.1104
0.009856631	1846.8301
0.012026458	1847.551
0.009933775	1848.2708
0.009060707	1848.9906
0.009329446	1849.7118
0.009994121	1850.4318
0.012166172	1851.1531
0.01104148	1851.8733
0.011599512	1852.5947
0.010779962	1853.3151
0.008582327	1854.0366
0.011096606	1854.7571
0.009836066	1855.4789
0.008716058	1856.1995
0.011824325	1856.9213
0.012284197	1857.6433
0.011404366	1858.3641
0.010641729	1859.0862
0.006637168	1859.8083
0.012305699	1860.5306
0.008894537	1861.2531
0.007704655	1861.9741
-0.21456954	1862.6967
-0.15479876	1863.4192
-0.035738833	1864.1418
0.005726557	1864.8646
0.010514866	1865.5874
0.006071429	1866.3102
0.01323319	1867.0331
0.011574886	1867.7561
0.009752699	1868.4791
0.010775113	1869.2023
0.011570827	1869.9255
0.011728182	1870.6501
0.008330441	1871.3734
0.009433962	1872.0969
0.008673654	1872.8204
0.010705058	1873.5439
0.011235955	1874.2689
0.009185304	1874.9926
0.007168459	1875.7164
0.00624756	1876.4415
0.008038585	1877.1655
0.011306043	1877.8907
0.006264683	1878.6149
0.008530438	1879.339
0.008765244	1880.0646
0.007917657	1880.7888
0.009353079	1881.5145
0.010483871	1882.2402
0.009909166	1882.9647
0.010588733	1883.6906
0.008947592	1884.4165
0.009716941	1885.1412
0.008091994	1885.8673
0.010670081	1886.5935
0.009345794	1887.3185
0.007894737	1888.0448
0.012016022	1888.7711
0.009883199	1889.4976
0.009098787	1890.2241
0.009743135	1890.9507
0.008086253	1891.6774
0.009918846	1892.403
0.009306654	1893.1298
0.0105922	1893.8566
0.008555133	1894.5836
0.012285012	1895.3119
0.014236622	1896.0389
0.013552759	1896.7661
0.006474104	1897.4934
0.009401287	1898.2208
0.010837439	1898.9481
0.011667477	1899.6757
0.006876228	1900.4044
0.009794319	1901.1321
0.007843138	1901.8597
0.010452962	1902.5875
0.011393061	1903.3167
0.014158364	1904.0446
0.007696536	1904.7738
0.00792752	1905.502
0.012208657	1906.2301
0.008635579	1906.9596
0.016027475	1907.6879
0.009179575	1908.4175
0.01541976	1909.1459
0.012147984	1909.8757
0.012161415	1910.6056
0.011092624	1911.3342
0.00889383	1912.0642
0.009753299	1912.7943
0.006960557	1913.5232
0.005451242	1914.2534
0.006218906	1914.9836
0.005541872	1915.7128
0.010043942	1916.4432
0.010890455	1917.1737
0.012393999	1917.9043
0.012820513	1918.635
0.01164295	1919.3657
0.0056926	1920.0966
0.012771392	1920.8274
0.00896861	1921.5585
0.00843608	1922.2894
0.00398142	1923.0205
0.00982962	1923.7517
0.011781012	1924.483
0.006423983	1925.2144
0.008510638	1925.9458
0.008017493	1926.6772
0.011594203	1927.41
0.013157895	1928.1417
0.005961252	1928.8734
0.008100147	1929.6052
0.004322767	1930.3383
0.008239701	1931.0702
0.013245033	1931.8022
0.005094614	1932.5355
0.002331002	1933.2677
0.004769475	1934
0.016853932	1934.7335
0.00932994	1935.4659
0.010380623	1936.1996
0.011711712	1936.9321
0.007029877	1937.666
0.011669659	1938.3999
0.010025063	1939.1327
0.009657594	1939.8668
0.012323944	1940.5997
0.014453478	1941.334
0.010223049	1942.0682
0.014911463	1942.8026
0.015639374	1943.5359
0.012560386	1944.2704
0.006776379	1945.005
0.00962464	1945.7396
0.014242116	1946.4745
0.012	1947.2092
0.003058104	1947.9442
0.01611279	1948.678
0	1949.413
0.010516252	1950.1482
0.008849558	1950.8833
0.004085802	1951.6199
0.010152284	1952.3552
0.010224949	1953.0907
0.006237006	1953.8262
0.009375	1954.5618
0.004371585	1955.2975
0.015053763	1956.0332
0.011111111	1956.7703
0.011494253	1957.5062
0.005760369	1958.2422
0.014772727	1958.9781
0.005787037	1959.7156
0.010791367	1960.4518
0.017985612	1961.1893
0.012224939	1961.9257
-0.001270648	1962.6621
0	1963.3998
0.009114583	1964.1364
0.010540185	1964.8743
0.006640106	1965.6111
0.00538358	1966.3491
0.012517385	1967.0873
0.015558699	1967.8242
0.008253095	1968.5625
0.014184397	1969.2996
0.004120879	1970.038
0.013024602	1970.7765
0.01764706	1971.5151
0.005730659	1972.2526
-0.004354137	1972.9912
0.006079027	1973.7301
0.007898894	1974.469
0.016025642	1975.208
-0.003205128	1975.947
0	1976.6862
0.008012821	1977.4241
0.007874016	1978.1633
0	1978.9027
0.011111111	1979.6421
0.014376997	1980.3828
0.022617124	1981.1224
0.021406727	1981.8621
0.006578947	1982.6018
0.011804384	1983.3417
0.001805054	1984.0815
0.005347594	1984.8214
0.011131725	1985.5627
0.029239766	1986.3029
0.001808318	1987.0431
-0.001941748	1987.7833
0.017578125	1988.5249
0.020120725	1989.2654
0.003875969	1990.0071
0.00845666	1990.7477
0.018595042	1991.4883
0.02258727	1992.2303
0.018255578	1992.9711
0.015086207	1993.7133
0.008510638	1994.4542
0.010869565	1995.1964
0.010845987	1995.9388
0.013015185	1996.6801
0.007025761	1997.4225
0.007075472	1998.1652
0.014527845	1998.9065
0.007009346	1999.6493
-0.00243309	2000.3921
0.012077294	2001.1338
-0.002531646	2001.8767
0.004819277	2002.6198
0.0175	2003.3629
0.007772021	2004.1061
0.005263158	2004.8494
0.018716577	2005.5928
0.01369863	2006.3362
-0.013227513	2007.0785
0.018181818	2007.822
-0.005899705	2008.567
0.025352113	2009.3108
0.008287293	2010.0546
0.011331445	2010.7985
0.016997168	2011.5425
0	2012.2865
0.009063444	2013.0306
0.029761905	2013.7748
0.012345679	2014.5204
0.015673982	2015.2648
0.022292994	2016.0092
0.006711409	2016.7537
0.03642384	2017.4995
0.01633987	2018.2443
0.016666668	2018.9902
0.003194888	2019.7351
0.006493507	2020.48
0.010344828	2021.2262
0.017730497	2021.9712
-0.007117438	2022.7177
0.040955633	2023.4629
0.025	2024.2094
0.033707865	2024.9547
-0.007662835	2025.7014
0.045977011	2026.4482
-0.012	2027.1938
0.015873017	2027.9408
0.031372551	2028.6879
0.0125	2029.4349
-0.003861004	2030.1808
0	2030.9281
0	2031.6754
0.007843138	2032.4227
0.023166023	2033.1703
0.017699115	2033.9165
-0.012048192	2034.6642
0.004291846	2035.4119
-0.023148147	2036.1597
0	2036.9076
-0.00862069	2037.6555
0.033018868	2038.4036
0.025751073	2039.1516
-0.02293578	2039.8999
0	2040.6494
-0.004761905	2041.3977
0.018604651	2042.146
-0.004761905	2042.8945
0.010416667	2043.6431
0.014492754	2044.3931
-0.016129032	2045.1416
0.031578947	2045.8906
0	2046.6394
0.021505376	2047.3896
0.005813954	2048.1387
0.010869565	2048.8892
0.022346368	2049.6382
0.01604278	2050.3877
0.010989011	2051.1382
0.041176472	2051.8877
0.018867925	2052.6382
0.005681818	2053.3879
0.012903226	2054.1387
0.0125	2054.8899
0.006097561	2055.6396
-0.006410257	2056.3909
0.04137931	2057.1406
0	2057.8921
0.03846154	2058.6436
-0.006849315	2059.395
0.006451613	2060.1453
-0.006896552	2060.897
0.057971016	2061.6484
0.032894738	2062.4004
0.032520324	2063.1523
0.007142857	2063.9043
-0.006802721	2064.6562
-0.014184397	2065.4082
-0.008547009	2066.1592
-0.014084507	2066.9116
-0.053846154	2067.665
0.040983606	2068.4175
0.040322579	2069.1699
0.047169812	2069.9226
0.079646021	2070.6753
-0.02586207	2071.428
0.032520324	2072.1807
0	2072.9336
-0.063063063	2073.688
-0.5625	2074.4409
-7.7413793	2075.1938
-0.57798165	2075.9473
-0.020408163	2076.7017
0.029999999	2077.4551
-0.042105265	2078.2085
-0.02020202	2078.9634
-0.010204081	2079.7168
-0.01923077	2080.4719
-0.047619049	2081.2256
0.009708738	2081.9807
-0.048076924	2082.7346
0	2083.4897
-0.009090909	2084.2439
0.022988506	2084.9995
0.043010753	2085.7549
-0.06185567	2086.5093
0	2087.2646
0.07	2088.0205
-0.010526316	2088.7749
0.024390243	2089.5308
0.01	2090.2869
-0.074074075	2091.043
-0.010752688	2091.7979
0.03846154	2092.554
0	2093.3103
0.012820513	2094.0667
0.060606062	2094.8232
-0.072289154	2095.5796
-0.055555556	2096.3362
-0.05882353	2097.0928
0.057471264	2097.8496
-0.041666668	2098.6064
-0.012987013	2099.3633
0.044117648	2100.1204
0	2100.8774
0.029411765	2101.6348
0.11111111	2102.3931
0.044776119	2103.1504
0.030303031	2103.9077
0.050847456	2104.6653
0.044117648	2105.4229
0.11267605	2106.1816
0	2106.9395
0.11428571	2107.6973
0.015625	2108.4565
-0.055555556	2109.2144
-0.064516127	2109.9736
0.016129032	2110.7319
0.016393442	2111.4912
0.050847456	2112.2495
0.016129032	2113.009
0.07272727	2113.7676
0.017241379	2114.5273
-0.05882353	2115.2859
0.039215688	2116.0459
0.14814815	2116.8059
0.07692308	2117.5647
0.023809524	2118.325
0.056603774	2119.0852
0.1	2119.8442
0.07692308	2120.6047
-0.057692308	2121.3652
0.3255814	2122.1257
0	2122.8865
0.079999998	2123.6458
0.086956523	2124.4067
-0.024390243	2125.1675
0.10638298	2125.9285
0	2126.6895
-0.095238097	2127.4507
-0.11363637	2128.2119
0.051282052	2128.9731
0.06122449	2129.7346
-0.022727273	2130.4961
-0.022222223	2131.2576
-0.1025641	2132.0205
0.175	2132.7822
0	2133.5439
-0.050000001	2134.3059
-0.051282052	2135.0679
-0.021739131	2135.8311
0.043478262	2136.5933
0.057142857	2137.3552
-0.051282052	2138.1189
-0.078947365	2138.8811
0.2	2139.6436
-0.11764706	2140.4075
-0.093023255	2141.1699
0.024390243	2141.9338
-0.088235296	2142.6968
0.12903225	2143.4607
-0.060606062	2144.2236
-0.027027028	2144.988
0.02631579	2145.751
0	2146.5154
0	2147.28
-0.17142858	2148.0432
0.048780486	2148.8079
0.12121212	2149.5728
0.11111111	2150.3362
0.12195122	2151.1011
0.20512821	2151.866
0.085714288	2152.6311
-0.081081077	2153.3962
0.034482758	2154.1602
0.035714287	2154.9255
0.13793103	2155.6909
-0.15625	2156.4563
0	2157.2219
-0.1875	2157.9875
-0.03846154	2158.7534
-0.045454547	2159.519
0	2160.2849
0.1	2161.051
0.25925925	2161.8169
-0.14285715	2162.583
0.16129032	2163.3506
0.06666667	2164.1169
0.064516127	2164.8833
0.13043478	2165.6497
-0.25	2166.4163
0.13333334	2167.1841
-0.07692308	2167.9507
0	2168.7175
0.06666667	2169.4856
0.2	2170.2524
-0.095238097	2171.0195
0.037037037	2171.7878
0.17391305	2172.5552
0.23999999	2173.3237
-0.041666668	2174.0911
-0.22727273	2174.8596
0.090909094	2175.6272
0.27272728	2176.396
-0.10714286	2177.1636
-0.047619049	2177.9326
-0.037037037	2178.7019
0.13043478	2179.4697
0.13636364	2180.239
0.31578946	2181.0083
-0.14285715	2181.7764
-0.039999999	2182.5459
0.23529412	2183.3157
-0.037037037	2184.0852
0.31999999	2184.855
-0.25	2185.6248
0.25	2186.3936
0.14814815	2187.1636
-0.45454547	2187.9336
0.23999999	2188.7036
-0.1	2189.4739
-0.11111111	2190.2444
-0.05882353	2191.0146
0	2191.7852
0.30000001	2192.5557
0.03846154	2193.3264
0	2194.0984
0.29166666	2194.8691
-0.095238097	2195.6401
0.46666667	2196.4111
0.050000001	2197.1821
0.33333334	2197.9546
0.2	2198.7258
-0.12	2199.4971
0.31818181	2200.2686
0.05882353	2201.0413
0.21052632	2201.8127
0.17647059	2202.5857
0	2203.3574
0	2204.1294
0.17391305	2204.9026
0.17647059	2205.6743
-0.047619049	2206.4478
0.13043478	2207.22
-0.15789473	2207.9934
0.52941179	2208.7671
-0.11111111	2209.5393
0.30769232	2210.313
0.22222222	2211.0857
-0.10526316	2211.8596
0.53333336	2212.6335
0.25	2213.4077
-0.06666667	2214.1804
-0.071428575	2214.9546
-0.21428572	2215.729
0.13043478	2216.5034
0	2217.2778
-0.10526316	2218.0525
-6	2218.8259
-96.875	2219.6006
-9.9230766	2220.3752
-0.34999999	2221.1501
0	2221.9253
0.4375	2222.7002
-0.0625	2223.4753
0.22222222	2224.2507
0.23529412	2225.0273
-0.052631579	2225.8027
0.21428572	2226.5781
0.16666667	2227.3538
0.14285715	2228.1294
-0.10526316	2228.905
0.23076923	2229.6821
-0.0625	2230.458
0.4375	2231.2339
-0.047619049	2232.0115
-0.5	2232.7876
0.30769232	2233.5637
0	2234.3413
