# Supplementary material for: Fibril formation and ordering of disordered FUS LC driven by hydrophobic interactions
Source: Nat Chem. 2023 May 25;15(8):1146–54. doi: 10.1038/s41557-023-01221-1 (PMC10396963; doi:10.1038/s41557-023-01221-1)
Supplement: Source Data Fig. 3 — Homodyne and heterodyne SFG traces. [file 41557_2023_1221_MOESM4_ESM.zip › Figure3/Figure_3a/Figure_3a_SFG_FUS_PBS_3-final.csv]

SFG (arb. unit)	IR wavenumber (cm-1)
0.002949853	1600.4861
0.000569476	1601.1704
0.002522313	1601.8547
0.000956023	1602.5392
0.002280935	1603.2236
0.000924556	1603.907
0.002696387	1604.5916
0.001743375	1605.2762
0.001348845	1605.9609
0.003245173	1606.6458
0.002464268	1607.3307
0.002888782	1608.0156
0.003548387	1608.7006
0.003460208	1609.3857
0.003889077	1610.0708
0.003810844	1610.7572
0.005406348	1611.4425
0.005112835	1612.1279
0.004896817	1612.8132
0.00509684	1613.4988
0.00597808	1614.1855
0.006487188	1614.8711
0.008458936	1615.5568
0.008978004	1616.2438
0.010976145	1616.9296
0.01170013	1617.6167
0.011791448	1618.3026
0.01081397	1618.9886
0.014223029	1619.6759
0.015328118	1620.3633
0.017118864	1621.0494
0.015387161	1621.7369
0.018423237	1622.4233
0.02131879	1623.111
0.022048015	1623.7986
0.02327054	1624.4851
0.023517076	1625.173
0.029221732	1625.8608
0.028320588	1626.5488
0.031542219	1627.2356
0.030198567	1627.9237
0.034439486	1628.6119
0.03550877	1629.3002
0.036899313	1629.9884
0.036518924	1630.6768
0.038219426	1631.3652
0.042852905	1632.0537
0.045603089	1632.7423
0.046057425	1633.4309
0.046892818	1634.1196
0.054677486	1634.8083
0.054807961	1635.4972
0.053138074	1636.186
0.056349643	1636.8762
0.059416734	1637.5653
0.061429735	1638.2544
0.062679619	1638.9436
0.067038327	1639.634
0.069281422	1640.3234
0.070105441	1641.0127
0.072791316	1641.7034
0.074948668	1642.3928
0.077715628	1643.0836
0.082983345	1643.7733
0.088845015	1644.4642
0.088632524	1645.1541
0.087517336	1645.8451
0.090972029	1646.5349
0.091968372	1647.2262
0.0961046	1647.9175
0.093892924	1648.6075
0.097229838	1649.299
0.095325775	1649.9904
0.10172635	1650.6807
0.10552093	1651.3723
0.10442849	1652.064
0.10701052	1652.7557
0.11205105	1653.4475
0.11581292	1654.1394
0.1170013	1654.8313
0.11702883	1655.5233
0.12237279	1656.2155
0.12340775	1656.9076
0.12364166	1657.5997
0.11950675	1658.292
0.12284882	1658.9844
0.1234502	1659.6768
0.12248702	1660.3693
0.12395129	1661.0619
0.13039868	1661.7545
0.13089803	1662.4484
0.12791491	1663.1411
0.13278064	1663.834
0.1318358	1664.5269
0.13201958	1665.2211
0.13593574	1665.9141
0.1329958	1666.6084
0.13406728	1667.3015
0.13041843	1667.9948
0.1301932	1668.6892
0.13707522	1669.3827
0.12954895	1670.0773
0.13397698	1670.7708
0.13267879	1671.4656
0.12463499	1672.1604
0.12142179	1672.8541
0.12726545	1673.5492
0.11559633	1674.2443
0.11667749	1674.9381
0.11506249	1675.6333
0.11503417	1676.3286
0.11690105	1677.0239
0.1131821	1677.7194
0.10649841	1678.4136
0.10643387	1679.1091
0.1022296	1679.8047
0.10074399	1680.5004
0.09750706	1681.1962
0.091618173	1681.892
0.089591406	1682.5879
0.084507041	1683.2838
0.082195275	1683.9799
0.077395886	1684.6759
0.074662037	1685.3733
0.074447177	1686.0696
0.068431869	1686.7659
0.06461902	1687.4622
0.058465857	1688.1586
0.058762409	1688.8563
0.053738851	1689.553
0.052443933	1690.2495
0.048145968	1690.9475
0.043954734	1691.6443
0.044894051	1692.3411
0.043333728	1693.0393
0.035388675	1693.7362
0.03397711	1694.4344
0.031385407	1695.1316
0.030226411	1695.8301
0.028194634	1696.5273
0.025664115	1697.2258
0.025551945	1697.9244
0.023830734	1698.6219
0.02053388	1699.3207
0.022204326	1700.0195
0.021304144	1700.7172
0.018714303	1701.4161
0.020812687	1702.1151
0.018174933	1702.8142
0.019919313	1703.5134
0.020451695	1704.2126
0.019275064	1704.9108
0.019573575	1705.6101
0.019974744	1706.3096
0.019663885	1707.0092
0.019166851	1707.7086
0.021134472	1708.4083
0.020482967	1709.108
0.020233715	1709.8091
0.020916335	1710.5089
0.021000894	1711.2089
0.019546971	1711.9088
0.021513002	1712.6089
0.0207662	1713.3091
0.021572387	1714.0105
0.022921296	1714.7108
0.021137452	1715.4111
0.02322373	1716.1128
0.022281537	1716.8132
0.022623893	1717.5138
0.021539927	1718.2157
0.024657205	1718.9164
0.023204956	1719.6183
0.022815535	1720.3191
0.02458505	1721.0212
0.023966223	1721.7223
0.022727273	1722.4246
0.0221821	1723.1268
0.025225226	1723.828
0.025821596	1724.5305
0.023714907	1725.233
0.026572188	1725.9344
0.024810817	1726.6371
0.024333861	1727.3398
0.02591241	1728.0427
0.023428017	1728.7444
0.026707692	1729.4473
0.023868723	1730.1504
0.025249338	1730.8534
0.025743339	1731.5566
0.023410482	1732.2599
0.026636019	1732.9631
0.022301272	1733.6665
0.023737235	1734.37
0.022865854	1735.0735
0.024766546	1735.7771
0.024963092	1736.4807
0.02532658	1737.1857
0.022331862	1737.8895
0.024052387	1738.5934
0.023963809	1739.2974
0.023911711	1740.0013
0.022795217	1740.7067
0.022765273	1741.4108
0.022246046	1742.115
0.02282274	1742.8206
0.02308679	1743.5249
0.023275496	1744.2305
0.021549296	1744.9351
0.023369716	1745.6409
0.022751896	1746.3455
0.023556333	1747.0514
0.021636507	1747.7562
0.022181628	1748.4623
0.024034113	1749.1671
0.022239462	1749.8734
0.022584034	1750.5797
0.019713022	1751.2848
0.021824287	1751.9912
0.019652521	1752.6978
0.02054086	1753.4043
0.020377584	1754.111
0.021178225	1754.8164
0.020045215	1755.5232
0.018284719	1756.2301
0.019748392	1756.937
0.021322889	1757.6439
0.020577872	1758.3511
0.018174192	1759.0581
0.019289481	1759.7654
0.018768976	1760.4727
0.018646702	1761.1799
0.018711613	1761.8873
0.018642804	1762.5948
0.019298514	1763.3024
0.018291738	1764.0112
0.017825879	1764.719
0.018402994	1765.4268
0.017424243	1766.1346
0.020111062	1766.8438
0.018496942	1767.5518
0.016566696	1768.2598
0.016932411	1768.9691
0.017654657	1769.6772
0.01920855	1770.3868
0.016255356	1771.0951
0.018669959	1771.8035
0.017032793	1772.5132
0.016498927	1773.223
0.015675584	1773.9316
0.018151261	1774.6415
0.017655961	1775.3503
0.017679743	1776.0603
0.019122049	1776.7705
0.017538108	1777.4795
0.016487915	1778.1897
0.016817594	1778.9
0.01614167	1779.6105
0.01543064	1780.3197
0.015455704	1781.0303
0.016623206	1781.741
0.015348682	1782.4517
0.015627714	1783.1624
0.01631378	1783.8732
0.0144798	1784.5841
0.01551481	1785.2952
0.015236427	1786.0062
0.016264427	1786.7173
0.014832701	1787.4285
0.016755002	1788.1398
0.016949153	1788.8511
0.014578742	1789.5625
0.015982127	1790.2753
0.014902364	1790.9868
0.017196	1791.6984
0.014283195	1792.4102
0.013720889	1793.1218
0.014017841	1793.835
0.014703213	1794.5469
0.015953589	1795.26
0.016982837	1795.9722
0.015105197	1796.6842
0.015162326	1797.3977
0.015503876	1798.11
0.015588604	1798.8235
0.014301036	1799.5359
0.015506738	1800.2496
0.014076681	1800.9622
0.016730769	1801.676
0.01556037	1802.39
0.015482334	1803.1028
0.014837398	1803.8168
0.014040234	1804.531
0.012671163	1805.2451
0.01650165	1805.9583
0.01595315	1806.6726
0.016806724	1807.387
0.015804878	1808.1016
0.01366224	1808.816
0.013949105	1809.5308
0.014661654	1810.2443
0.014942529	1810.959
0.013140354	1811.6738
0.016208736	1812.3888
0.014135703	1813.1038
0.013574661	1813.8201
0.012231126	1814.5353
0.013333334	1815.2505
0.013823905	1815.9658
0.01253512	1816.6812
0.015095967	1817.3966
0.012604144	1818.1121
0.01403658	1818.8289
0.012088371	1819.5446
0.013891812	1820.2603
0.014342966	1820.9773
0.013378637	1821.6932
0.011602922	1822.4092
0.012828876	1823.1263
0.011228385	1823.8424
0.01177803	1824.5598
0.014557408	1825.2761
0.012432559	1825.9937
0.013424399	1826.71
0.013907889	1827.4277
0.011207685	1828.1442
0.01250279	1828.8621
0.013306269	1829.58
0.013447716	1830.2966
0.013170273	1831.0146
0.010431829	1831.7328
0.012446024	1832.451
0.013565395	1833.1681
0.010947931	1833.8864
0.013161429	1834.6047
0.009779952	1835.3232
0.008812999	1836.0417
0.01404185	1836.7604
0.010586319	1837.4791
0.014205307	1838.1979
0.013035382	1838.9167
0.01336541	1839.6356
0.012994044	1840.3546
0.01171771	1841.0737
0.012349067	1841.7928
0.013509629	1842.5121
0.010288654	1843.2313
0.012881965	1843.9507
0.01402148	1844.67
0.012597481	1845.3909
0.011901129	1846.1104
0.013739546	1846.8301
0.011124474	1847.551
0.012040939	1848.2708
0.009966778	1848.9906
0.011953353	1849.7118
0.013815403	1850.4318
0.010682493	1851.1531
0.013727246	1851.8733
0.012820513	1852.5947
0.016169943	1853.3151
0.009535919	1854.0366
0.00881201	1854.7571
0.010491803	1855.4789
0.01240362	1856.1995
0.009797297	1856.9213
0.013280213	1857.6433
0.011730205	1858.3641
0.013221541	1859.0862
0.009481669	1859.8083
0.015220207	1860.5306
0.009212199	1861.2531
0.010272874	1861.9741
-0.20993377	1862.6967
-0.1506708	1863.4192
-0.035738833	1864.1418
0.008589835	1864.8646
0.011965192	1865.5874
0.011071429	1866.3102
0.011802576	1867.0331
0.011574886	1867.7561
0.008707767	1868.4791
0.012513034	1869.2023
0.016129032	1869.9255
0.014832701	1870.6501
0.012495661	1871.3734
0.012578616	1872.0969
0.011564871	1872.8204
0.011443337	1873.5439
0.011610487	1874.2689
0.010383386	1874.9926
0.014336918	1875.7164
0.010933229	1876.4415
0.012057878	1877.1655
0.010526316	1877.8907
0.009788567	1878.6149
0.011244669	1879.339
0.008765244	1880.0646
0.010688836	1880.7888
0.01208106	1881.5145
0.009274193	1882.2402
0.013625103	1882.9647
0.013553579	1883.6906
0.008521517	1884.4165
0.011829319	1885.1412
0.014480409	1885.8673
0.011950491	1886.5935
0.009345794	1887.3185
0.011842106	1888.0448
0.009790832	1888.7711
0.010332434	1889.4976
0.009098787	1890.2241
0.013286094	1890.9507
0.008535489	1891.6774
0.014427412	1892.403
0.013494649	1893.1298
0.012036591	1893.8566
0.010456273	1894.5836
0.015233415	1895.3119
0.013745705	1896.0389
0.009196515	1896.7661
0.010956176	1897.4934
0.009896091	1898.2208
0.013300492	1898.9481
0.013612056	1899.6757
0.009823183	1900.4044
0.012732615	1901.1321
0.010784314	1901.8597
0.010452962	1902.5875
0.015018125	1903.3167
0.012060829	1904.0446
0.011544805	1904.7738
0.00792752	1905.502
0.007769146	1906.2301
0.009211284	1906.9596
0.013737836	1907.6879
0.010327023	1908.4175
0.011993147	1909.1459
0.013252347	1909.8757
0.015478165	1910.6056
0.011092624	1911.3342
0.011673152	1912.0642
0.014343087	1912.7943
0.013921114	1913.5232
0.004845548	1914.2534
0.003109453	1914.9836
0.016009852	1915.7128
0.01381042	1916.4432
0.007046765	1917.1737
0.012393999	1917.9043
0.012179487	1918.635
0.010996119	1919.3657
0.008855155	1920.0966
0.014048532	1920.8274
0.012171685	1921.5585
0.007787151	1922.2894
0.00995355	1923.0205
0.011795544	1923.7517
0.011088011	1924.483
0.01213419	1925.2144
0.012056737	1925.9458
0.008017493	1926.6772
0.010144928	1927.41
0.016081871	1928.1417
0.008941878	1928.8734
0.011782032	1929.6052
0.00648415	1930.3383
0.013483146	1931.0702
0.015452539	1931.8022
0.008733625	1932.5355
0.008547009	1933.2677
0.011923688	1934
0.012841091	1934.7335
0.005937235	1935.4659
0.012975778	1936.1996
0.008108108	1936.9321
0.012302285	1937.666
0.017953321	1938.3999
0.010860484	1939.1327
0.009657594	1939.8668
0.014084507	1940.5997
0.010840109	1941.334
0.011152416	1942.0682
0.006523765	1942.8026
0.011039559	1943.5359
0.009661836	1944.2704
0.009680542	1945.005
0.012512031	1945.7396
0.013224822	1946.4745
0.015	1947.2092
0.009174312	1947.9442
0.011077543	1948.678
0.007797271	1949.413
0.013384321	1950.1482
0.01671583	1950.8833
0.006128703	1951.6199
0.019289341	1952.3552
0.011247444	1953.0907
0.003118503	1953.8262
0.015625	1954.5618
0.010928961	1955.2975
0.013978494	1956.0332
0.017777778	1956.7703
0.005747126	1957.5062
0.004608295	1958.2422
0.018181818	1958.9781
0.005787037	1959.7156
0.01438849	1960.4518
0.013189448	1961.1893
0.013447433	1961.9257
-0.001270648	1962.6621
0.015815085	1963.3998
0.002604167	1964.1364
0.006587615	1964.8743
0.013280213	1965.6111
-0.00269179	1966.3491
0.012517385	1967.0873
0.004243282	1967.8242
0.008253095	1968.5625
0.014184397	1969.2996
0.006868132	1970.038
0.018813314	1970.7765
0.00882353	1971.5151
0.015759312	1972.2526
0.004354137	1972.9912
0.010638298	1973.7301
0.004739337	1974.469
0.014423077	1975.208
0.004807693	1975.947
0.007886435	1976.6862
0.017628206	1977.4241
0.011023622	1978.1633
0.008278146	1978.9027
0.003174603	1979.6421
0.011182109	1980.3828
0.017770598	1981.1224
0.010703363	1981.8621
0.00493421	1982.6018
0.006745363	1983.3417
0.003610108	1984.0815
0.01604278	1984.8214
0.016697587	1985.5627
0.023391813	1986.3029
0.005424955	1987.0431
0.005825243	1987.7833
0.009765625	1988.5249
0.010060363	1989.2654
0	1990.0071
0.019027485	1990.7477
0.012396694	1991.4883
0.012320329	1992.2303
0.01622718	1992.9711
0.017241379	1993.7133
0.014893617	1994.4542
0.002173913	1995.1964
0.019522777	1995.9388
0.010845987	1996.6801
-0.004683841	1997.4225
0.002358491	1998.1652
0.014527845	1998.9065
0.011682243	1999.6493
0	2000.3921
0.024154589	2001.1338
0.015189873	2001.8767
0.004819277	2002.6198
0.0075	2003.3629
0.007772021	2004.1061
0.021052632	2004.8494
0.010695187	2005.5928
0.01369863	2006.3362
0.01058201	2007.0785
0.02077922	2007.822
0.005899705	2008.567
0.016901409	2009.3108
0.033149172	2010.0546
0.025495751	2010.7985
0.028328612	2011.5425
0	2012.2865
0.003021148	2013.0306
0.017857144	2013.7748
0.021604938	2014.5204
-0.012539185	2015.2648
0.028662421	2016.0092
0	2016.7537
0.016556291	2017.4995
-0.003267974	2018.2443
0.036666665	2018.9902
0.012779552	2019.7351
0.006493507	2020.48
0.024137931	2021.2262
0.028368793	2021.9712
0.024911031	2022.7177
0.020477816	2023.4629
0.028571429	2024.2094
0.003745318	2024.9547
-0.003831418	2025.7014
0.049808428	2026.4482
0.004	2027.1938
0.007936508	2027.9408
0.023529412	2028.6879
0	2029.4349
0.015444015	2030.1808
0.007751938	2030.9281
0.007905139	2031.6754
-0.003921569	2032.4227
0	2033.1703
0	2033.9165
0.004016064	2034.6642
0.025751073	2035.4119
-0.013888889	2036.1597
0.013452915	2036.9076
0	2037.6555
0.023584906	2038.4036
0.021459227	2039.1516
0.004587156	2039.8999
-0.027522936	2040.6494
-0.00952381	2041.3977
0.004651163	2042.146
-0.004761905	2042.8945
0.015625	2043.6431
0.038647342	2044.3931
0.010752688	2045.1416
0	2045.8906
0	2046.6394
0.032258064	2047.3896
0.005813954	2048.1387
-0.027173912	2048.8892
0.033519555	2049.6382
-0.005347594	2050.3877
0.010989011	2051.1382
-0.011764706	2051.8877
0	2052.6382
-0.005681818	2053.3879
0.006451613	2054.1387
-0.0125	2054.8899
0.006097561	2055.6396
0.006410257	2056.3909
0.020689655	2057.1406
0.012987013	2057.8921
0.012820513	2058.6436
0.01369863	2059.395
0.019354839	2060.1453
0.027586207	2060.897
0.036231883	2061.6484
-0.006578947	2062.4004
0.024390243	2063.1523
0.042857144	2063.9043
0	2064.6562
0.014184397	2065.4082
-0.051282052	2066.1592
-0.007042253	2066.9116
0.023076924	2067.665
0.040983606	2068.4175
-0.016129032	2069.1699
0.066037737	2069.9226
0.07079646	2070.6753
-0.00862069	2071.428
0.048780486	2072.1807
0.049180329	2072.9336
0.018018018	2073.688
-0.625	2074.4409
-7.7586207	2075.1938
-0.52293581	2075.9473
-0.040816326	2076.7017
0.01	2077.4551
-0.021052632	2078.2085
-0.04040404	2078.9634
-0.030612245	2079.7168
0.009615385	2080.4719
-0.01904762	2081.2256
0.048543688	2081.9807
-0.028846154	2082.7346
-0.022222223	2083.4897
-0.054545455	2084.2439
-0.011494253	2084.9995
0.043010753	2085.7549
-0.030927835	2086.5093
0.033707865	2087.2646
0.050000001	2088.0205
0.010526316	2088.7749
0.012195121	2089.5308
0.02	2090.2869
-0.049382716	2091.043
0.032258064	2091.7979
0.064102568	2092.554
-0.060240965	2093.3103
0.051282052	2094.0667
0.075757578	2094.8232
-0.084337346	2095.5796
-0.041666668	2096.3362
-0.05882353	2097.0928
0.057471264	2097.8496
-0.027777778	2098.6064
0.038961038	2099.3633
-0.10294118	2100.1204
0.047619049	2100.8774
-0.014705882	2101.6348
0.055555556	2102.3931
0.014925373	2103.1504
0.12121212	2103.9077
0.033898305	2104.6653
0.16176471	2105.4229
0.056338027	2106.1816
-0.030303031	2106.9395
-0.014285714	2107.6973
0.03125	2108.4565
0.037037037	2109.2144
-0.064516127	2109.9736
-0.048387095	2110.7319
0	2111.4912
0.033898305	2112.2495
-0.048387095	2113.009
0	2113.7676
0.068965517	2114.5273
-0.039215688	2115.2859
0.05882353	2116.0459
0.18518518	2116.8059
-0.03846154	2117.5647
-0.047619049	2118.325
0.018867925	2119.0852
0.059999999	2119.8442
0.096153848	2120.6047
-0.096153848	2121.3652
0.27906978	2122.1257
0.063829787	2122.8865
0.1	2123.6458
0.021739131	2124.4067
0	2125.1675
0	2125.9285
0.06818182	2126.6895
-0.095238097	2127.4507
-0.045454547	2128.2119
0.07692308	2128.9731
0.06122449	2129.7346
0.06818182	2130.4961
-0.022222223	2131.2576
-0.051282052	2132.0205
0.025	2132.7822
-0.03846154	2133.5439
-0.175	2134.3059
0	2135.0679
-0.065217391	2135.8311
-0.021739131	2136.5933
0	2137.3552
0.051282052	2138.1189
-0.13157895	2138.8811
0.125	2139.6436
-0.14705883	2140.4075
0.023255814	2141.1699
0.048780486	2141.9338
0	2142.6968
0.19354838	2143.4607
0.090909094	2144.2236
0	2144.988
-0.10526316	2145.751
0.064516127	2146.5154
0.03125	2147.28
0.11428571	2148.0432
0.024390243	2148.8079
0.060606062	2149.5728
0.11111111	2150.3362
0.048780486	2151.1011
0.20512821	2151.866
-0.057142857	2152.6311
-0.054054055	2153.3962
-0.068965517	2154.1602
0.071428575	2154.9255
0.10344828	2155.6909
0	2156.4563
0.12903225	2157.2219
-0.21875	2157.9875
0.30769232	2158.7534
0	2159.519
-0.21428572	2160.2849
0	2161.051
0.11111111	2161.8169
-0.21428572	2162.583
0.16129032	2163.3506
0	2164.1169
-0.096774191	2164.8833
0.30434781	2165.6497
0	2166.4163
0.1	2167.1841
0.15384616	2167.9507
0.25	2168.7175
-0.033333335	2169.4856
0.06666667	2170.2524
-0.19047619	2171.0195
0.18518518	2171.7878
0.26086956	2172.5552
0	2173.3237
-0.083333336	2174.0911
0	2174.8596
-0.045454547	2175.6272
0.18181819	2176.396
0.071428575	2177.1636
0.14285715	2177.9326
0.074074075	2178.7019
0.086956523	2179.4697
-0.18181819	2180.239
0.15789473	2181.0083
-0.14285715	2181.7764
-0.079999998	2182.5459
-0.11764706	2183.3157
-0.037037037	2184.0852
0.28	2184.855
-0.2	2185.6248
0.1	2186.3936
0.22222222	2187.1636
-0.36363637	2187.9336
0	2188.7036
-0.1	2189.4739
-0.055555556	2190.2444
0.29411766	2191.0146
0.2631579	2191.7852
0.2	2192.5557
-0.11538462	2193.3264
0.05882353	2194.0984
0.20833333	2194.8691
-0.047619049	2195.6401
0.40000001	2196.4111
0.2	2197.1821
0.27777779	2197.9546
0.2	2198.7258
-0.12	2199.4971
0.13636364	2200.2686
-0.11764706	2201.0413
0.052631579	2201.8127
-0.05882353	2202.5857
0	2203.3574
0.27272728	2204.1294
0.086956523	2204.9026
0	2205.6743
-0.095238097	2206.4478
0.13043478	2207.22
0.21052632	2207.9934
0.29411766	2208.7671
-0.11111111	2209.5393
0.07692308	2210.313
0	2211.0857
0.15789473	2211.8596
0.26666668	2212.6335
-0.125	2213.4077
0.06666667	2214.1804
-0.14285715	2214.9546
-0.2857143	2215.729
-0.086956523	2216.5034
0.26666668	2217.2778
-0.21052632	2218.0525
-6.0588236	2218.8259
-97	2219.6006
-9.9230766	2220.3752
-0.34999999	2221.1501
0.23809524	2221.9253
0.4375	2222.7002
-0.375	2223.4753
0.44444445	2224.2507
0	2225.0273
-0.10526316	2225.8027
0.2857143	2226.5781
-0.22222222	2227.3538
-0.14285715	2228.1294
-0.15789473	2228.905
0	2229.6821
-0.3125	2230.458
0.0625	2231.2339
0.23809524	2232.0115
-0.35714287	2232.7876
0	2233.5637
0.052631579	2234.3413
