# Supplementary material for: Fibril formation and ordering of disordered FUS LC driven by hydrophobic interactions
Source: Nat Chem. 2023 May 25;15(8):1146–54. doi: 10.1038/s41557-023-01221-1 (PMC10396963; doi:10.1038/s41557-023-01221-1)
Supplement: Source Data Fig. 3 — Homodyne and heterodyne SFG traces. [file 41557_2023_1221_MOESM4_ESM.zip › Figure3/Figure_3a/Figure_3a_SFG_PBS_1.csv]

SFG (arb. unit)	IR wavenumber (cm-1)
0.005833333	1600.3986
0.004329004	1601.0797
0.003488372	1601.761
0.001546192	1602.4423
0.003484321	1603.1235
-0.000395257	1603.8051
0.004237288	1604.4865
0.001548587	1605.168
0.001169135	1605.8496
0.004512975	1606.5312
0.002962963	1607.2142
0.001100918	1607.8961
0.002949853	1608.5779
0.00111276	1609.2599
0.003049943	1609.9431
0.00277118	1610.6251
0.001232539	1611.3073
0.003640777	1611.9907
0.001251043	1612.673
0.001243781	1613.3553
0.000825764	1614.0389
0.001646768	1614.7214
0.00250941	1615.4052
0.003208985	1616.089
0.002477292	1616.7716
0.00244898	1617.4556
0.006144393	1618.1384
-0.000375094	1618.8225
0.005716464	1619.5066
0.004230769	1620.1896
0.001896813	1620.8739
0.002656546	1621.5582
0.002661597	1622.2427
0.001920123	1622.9271
0.003856537	1623.6105
0.005773672	1624.295
0.002352019	1624.9797
0.003533569	1625.6644
0.004674718	1626.3492
0.002300614	1627.0342
0.005507474	1627.7191
0.005967923	1628.4041
0.002586844	1629.0891
0.002955301	1629.7743
0.005630631	1630.4607
0.001547389	1631.146
0.001160991	1631.8313
0.004342677	1632.5167
0.003495146	1633.2023
0.005096041	1633.8889
0.003224506	1634.5746
0.002405774	1635.2603
0.00477707	1635.9473
0.006196747	1636.6331
0.003812429	1637.3201
0.004547177	1638.0061
0.00305227	1638.692
0.006797583	1639.3794
0.002278769	1640.0667
0.003379647	1640.7529
0.00778513	1641.4404
0.003885004	1642.1267
0.004597701	1642.8143
0.003551697	1643.5021
0.001970832	1644.1886
0.004794247	1644.8765
0.006530612	1645.5643
0.006541292	1646.2523
0.005446167	1646.9391
0.00290577	1647.6272
0.005261028	1648.3153
0.004394726	1649.0035
0.004042037	1649.6919
0.0044953	1650.3802
0.006206041	1651.0687
0.004108463	1651.7572
0.004462475	1652.4457
0.005638341	1653.1344
0.005134281	1653.823
0.002902156	1654.5118
0.009068426	1655.2007
0.007089241	1655.8895
0.004977188	1656.5797
0.005250404	1657.2688
0.00399361	1657.9579
0.010184097	1658.6471
0.006841505	1659.3375
0.007006617	1660.0269
0.005582434	1660.7162
0.004863449	1661.4069
0.007870917	1662.0963
0.005231388	1662.7871
0.0043256	1663.4768
0.006746032	1664.1677
0.008873457	1664.8574
0.006508423	1665.5485
0.006784772	1666.2384
0.007532281	1666.9297
0.006807596	1667.6208
0.007215007	1668.311
0.006922811	1669.0024
0.008090045	1669.6938
0.00647715	1670.3842
0.01062323	1671.0758
0.007529581	1671.7675
0.005426918	1672.4592
0.008892182	1673.151
0.010233918	1673.8429
0.008711434	1674.5348
0.007831968	1675.2268
0.00503416	1675.9189
0.008516679	1676.6111
0.005712246	1677.3032
0.008599068	1677.9955
0.002834869	1678.6879
0.008158921	1679.3802
0.007876835	1680.0728
0.006349206	1680.7654
0.007228045	1681.4579
0.007714916	1682.1519
0.00867052	1682.8446
0.009154156	1683.5375
0.005196733	1684.2303
0.009694258	1684.9244
0.006319703	1685.6176
0.009071117	1686.3118
0.011599297	1687.005
0.007029877	1687.6982
0.011156186	1688.3927
0.007909216	1689.0861
0.010381781	1689.7808
0.008233276	1690.4742
0.005458888	1691.1691
0.006617903	1691.8639
0.009771987	1692.5576
0.004444445	1693.2526
0.007167107	1693.9476
0.006867608	1694.6416
0.007321773	1695.3368
0.009973149	1696.0321
0.009563887	1696.7274
0.004426411	1697.4229
0.005105762	1698.1171
0.006834533	1698.8126
0.009480337	1699.5082
0.003461405	1700.2039
0.009766306	1700.8997
0.00626087	1701.5955
0.008833922	1702.2914
0.007732865	1702.9873
0.008787346	1703.6833
0.007194245	1704.3794
0.004703329	1705.0768
0.007425743	1705.7729
0.006795787	1706.4694
0.007282357	1707.1656
0.006871728	1707.8621
0.00781759	1708.5598
0.006546645	1709.2563
0.008840865	1709.953
0.008566721	1710.651
0.006343906	1711.3478
0.011018364	1712.0446
0.006158057	1712.7427
0.007757405	1713.4397
0.007730148	1714.1379
0.007420495	1714.8351
0.008008356	1715.5334
0.007092198	1716.2307
0.004909984	1716.9293
0.004508857	1717.6279
0.008897362	1718.3254
0.008348794	1719.0242
0.007313196	1719.723
0.007516442	1720.4207
0.008766437	1721.1196
0.008119925	1721.8186
0.004445856	1722.5177
0.010140661	1723.2169
0.008364001	1723.9161
0.006738544	1724.6143
0.004765146	1725.3136
0.006793478	1726.0131
0.008121828	1726.7125
0.005890506	1727.4121
0.009171076	1728.1118
0.011494253	1728.8115
0.006194081	1729.5126
0.009483667	1730.2124
0.006581226	1730.9124
0.006851662	1731.6123
0.005849965	1732.3124
0.0057041	1733.0126
0.006886553	1733.714
0.005239521	1734.4142
0.008778626	1735.1146
0.008076923	1735.8163
0.003468208	1736.5167
0.007601672	1737.2173
0.009944751	1737.9191
0.006282336	1738.6198
0.008781559	1739.3218
0.005419075	1740.0226
0.008919016	1740.7247
0.005510654	1741.4257
0.005891016	1742.1279
0.003024575	1742.8303
0.004512975	1743.5315
0.009255689	1744.234
0.003516999	1744.9365
0.006987578	1745.6379
0.007846214	1746.3406
0.008098727	1747.0433
0.00710546	1747.7461
0.004980434	1748.4479
0.004801097	1749.1508
0.003770998	1749.8538
0.009569378	1750.5569
0.003858295	1751.2601
0.00385424	1751.9633
0.00554119	1752.6666
0.003785011	1753.37
0.007960577	1754.0735
0.008894045	1754.777
0.007227083	1755.4806
0.0077101	1756.1842
0.009073724	1756.8892
0.00524541	1757.593
0.006224826	1758.2969
0.007331378	1759.0007
0.007953724	1759.7048
0.009002521	1760.4102
0.005417118	1761.1143
0.005419075	1761.8185
0.00750469	1762.5239
0.007338741	1763.2284
0.007361488	1763.934
0.004484305	1764.6385
0.00450635	1765.3442
0.008431703	1766.049
0.00498132	1766.7549
0.008610087	1767.4596
0.012820513	1768.1658
0.002842063	1768.8706
0.008688783	1769.5769
0.008523828	1770.2832
0.007609131	1770.9883
0.008814103	1771.6947
0.009661836	1772.4012
0.004895961	1773.1078
0.007413509	1773.8145
0.005635024	1774.5199
0.004344048	1775.2267
0.007688829	1775.9335
0.005731923	1776.6404
0.005364327	1777.3474
0.007085917	1778.0544
0.010034904	1778.7616
0.006890612	1779.4689
0.00294365	1780.1761
0.00973751	1780.8834
0.006694561	1781.5908
0.004850445	1782.2983
0.006827309	1783.0059
0.005485232	1783.7147
0.006380264	1784.4225
0.006435006	1785.1302
0.006159261	1785.838
0.005312085	1786.5472
0.008384819	1787.2551
0.005420054	1787.9633
0.005376344	1788.6726
0.004037685	1789.3807
0.007226739	1790.0902
0.008974359	1790.7986
0.008377425	1791.507
0.009569378	1792.2167
0.004886717	1792.9265
0.006026889	1793.6351
0.006268081	1794.345
0.004006009	1795.0537
0.006539235	1795.7638
0.00501002	1796.474
0.005332041	1797.1829
0.003853565	1797.8932
0.003791469	1798.6035
0.001865672	1799.314
0.007748405	1800.0232
0.00631068	1800.7338
0.006937562	1801.4443
0.006496752	1802.155
0.003061225	1802.8658
0.006345849	1803.5767
0.00824629	1804.2876
0.007734807	1804.9985
0.010106682	1805.7096
0.011791129	1806.4208
0.005611672	1807.132
0.003346347	1807.8433
0.007709251	1808.5546
0.004875406	1809.266
0.009473684	1809.9788
0.002079002	1810.6903
0.008394543	1811.4019
0.00666325	1812.1135
0.003668763	1812.8253
0.007311586	1813.5385
0.006332757	1814.2504
0.008279125	1814.9635
0.00931677	1815.6755
0.00746733	1816.3877
0.003056235	1817.1011
0.008358209	1817.8134
0.003579952	1818.527
0.007100592	1819.2394
0.004686585	1819.9531
0.006049607	1820.6656
0.009185548	1821.3795
0.010265701	1822.0934
0.003726708	1822.8062
0.001902346	1823.5203
0.008974359	1824.2344
0.009641874	1824.9486
0.010951404	1825.6617
0.004319654	1826.3761
0.003484321	1827.0905
0	1827.8049
-0.00537996	1828.5195
0.007372654	1829.2343
0.006122449	1829.9476
0.006056528	1830.6625
0.009861933	1831.3773
0.005964215	1832.0923
0.008831522	1832.8073
0.008843537	1833.5236
0.004957507	1834.2388
0.007194245	1834.954
0.006507592	1835.6692
0.011695907	1836.3846
0.001474926	1837.1001
0.003612717	1837.8156
0.012230216	1838.5323
0.009964413	1839.248
0.002779708	1839.9637
-0.003597122	1840.6808
0.009776536	1841.3966
0.012230216	1842.1125
0.007479432	1842.8298
0.009360374	1843.5459
0.00555115	1844.2633
0.008237233	1844.9795
0.000844595	1845.6971
0.013805005	1846.4135
-0.003325021	1847.1311
0.005882353	1847.8477
0.007401316	1848.5656
0.010092515	1849.2834
0.006498782	1850.0001
0.011032308	1850.7181
0.009756098	1851.4363
-0.003286771	1852.1545
0.004019293	1852.8715
0.002525253	1853.5898
0.008688097	1854.3082
0.004306632	1855.0267
0.005519779	1855.7452
0.00351803	1856.4639
0.003676471	1857.1826
0.012533573	1857.9014
-0.001823154	1858.6202
0.008583691	1859.3391
0.007079646	1860.0581
0.008688097	1860.7772
0.004306632	1861.4963
0.005376344	1862.2155
-0.00185701	1862.9348
0.002827521	1863.6542
0.005847953	1864.3735
0.00203252	1865.0942
0.009414226	1865.8138
0.007407407	1866.5334
0.004314994	1867.2544
0.006389776	1867.9742
0.002134472	1868.6941
0.007769146	1869.4153
0.001062699	1870.1353
0.00106383	1870.8566
0.010427529	1871.5768
0.005285412	1872.2982
0.004305705	1873.0184
0.016110472	1873.7401
0.008101852	1874.4606
0	1875.1823
-0.002369668	1875.9028
0.003605769	1876.6248
0.00495663	1877.3468
0.004796163	1878.0675
-0.001183432	1878.7897
0.002406739	1879.5118
0.011481056	1880.2341
0.002364066	1880.9565
0.008988764	1881.6776
0.008333334	1882.4001
0.00248139	1883.1227
0.00125	1883.8453
0.001270648	1884.568
0.002564103	1885.2908
0.010989011	1886.0137
0	1886.7366
0.009497965	1887.4596
0.007002801	1888.1826
0.01623816	1888.9058
0.001328021	1889.629
0.013404826	1890.3535
0.001367989	1891.0769
0.002797203	1891.8004
0	1892.5239
0.005449591	1893.2474
0.001443001	1893.9724
0.001494768	1894.696
0.003072197	1895.4199
0.00477707	1896.145
-0.008077544	1896.869
-0.003372681	1897.5942
0.008012821	1898.3184
0.00443787	1899.0425
0.001560062	1899.7679
0.006097561	1900.4923
-0.00739645	1901.2179
0.012403101	1901.9436
0.006079027	1902.6682
0.006349206	1903.394
0.006359301	1904.12
0.01010101	1904.8447
0.009884679	1905.5708
0.003418803	1906.297
0.001769912	1907.022
0.003533569	1907.7483
-0.007042253	1908.4746
0	1909.201
0.001605136	1909.9276
0.005008347	1910.6542
0.021487603	1911.3809
-0.006666667	1912.1063
0.012068965	1912.8331
0.014109347	1913.5601
-0.008865248	1914.287
0.001912046	1915.0154
0.002	1915.7424
0.022312373	1916.4696
0.002028398	1917.1969
0.014028057	1917.9242
0.001984127	1918.6516
0.001980198	1919.3792
0.00952381	1920.1079
0.00742115	1920.8356
-0.001964637	1921.5632
0.014084507	1922.291
0	1923.0201
0.010775862	1923.748
0.004273505	1924.4773
-0.013100437	1925.2054
0.013953488	1925.9336
0.009478673	1926.6631
0.018691588	1927.3914
0.013483146	1928.121
0.012019231	1928.8494
-0.002309469	1929.5792
0.002267574	1930.309
0.004750594	1931.0377
-0.013953488	1931.7677
-0.007075472	1932.4978
0.026506023	1933.2267
0	1933.9569
0.024390243	1934.6871
0.012953368	1935.4163
-0.01754386	1936.1467
0	1936.8772
0.002710027	1937.6078
0.022346368	1938.3385
0	1939.0692
0.008474576	1939.8
0.006153846	1940.5309
0.024390243	1941.2618
0.005602241	1941.9929
0.03814714	1942.724
0.013927577	1943.4552
-0.00862069	1944.1865
0.017857144	1944.9178
-0.013605442	1945.6492
0.02166065	1946.3807
-0.017730497	1947.1135
0.007168459	1947.8452
0.006993007	1948.5769
0.003508772	1949.3086
0	1950.0417
-0.007326007	1950.7737
0.007220217	1951.5057
0.028368793	1952.239
0.01048951	1952.9712
-0.018382354	1953.7034
-0.028169014	1954.437
0.012244898	1955.1694
0.00409836	1955.9031
0.008928572	1956.6356
-0.008928572	1957.3695
0.004310345	1958.1034
0.00896861	1958.8362
0.021097047	1959.5703
0.02991453	1960.3032
-0.028340081	1961.0374
-0.022624435	1961.7717
0.015209125	1962.5061
0.016666668	1963.2393
0.018604651	1963.9739
-0.052884616	1964.7085
-0.010309278	1965.4431
0.033175357	1966.178
0.038277511	1966.9127
0.040609136	1967.6477
-0.04519774	1968.3813
0.017241379	1969.1165
0.017142856	1969.8516
0	1970.5868
-0.021052632	1971.3234
-0.011363637	1972.0587
0.005617978	1972.7942
0.018867925	1973.5297
-0.024390243	1974.2653
0.007042253	1975.001
-0.039735101	1975.7367
-0.006369427	1976.4738
0.020270269	1977.2097
-0.007194245	1977.9457
0.029629629	1978.6816
0.030303031	1979.4191
-0.006896552	1980.1553
-0.053030305	1980.8928
-0.057971016	1981.6292
0.027210884	1982.3656
0.035971224	1983.1033
0.021739131	1983.8398
0.05785124	1984.5778
-0.028368793	1985.3145
-0.016000001	1986.0526
-0.010204081	1986.7906
-0.008695652	1987.5277
0.008928572	1988.266
0.030534351	1989.0031
0.033898305	1989.7415
-0.040983606	1990.48
-0.008	1991.2186
-0.018348623	1991.9559
0.06666667	1992.6947
0.01904762	1993.4336
-0.02020202	1994.1725
0.087378643	1994.9114
0.03960396	1995.6505
0	1996.3896
-0.043956045	1997.1276
0.082352944	1997.8668
-0.1025641	1998.6062
-0.02247191	1999.3456
0.07526882	2000.0863
0.055555556	2000.8259
-0.012048192	2001.5656
0.074468084	2002.3053
-0.032608695	2003.045
-0.036585364	2003.785
0.069767445	2004.5249
-0.084337346	2005.2662
-0.053333335	2006.0063
0.10606061	2006.7466
0.015384615	2007.4868
-0.043478262	2008.2284
0.029850746	2008.9689
0.046875	2009.7106
0.013888889	2010.4512
0.013513514	2011.1918
0.043478262	2011.9337
0.015384615	2012.6746
-0.125	2013.4167
-0.014925373	2014.1576
0	2014.8999
-0.096774191	2015.6423
0.049180329	2016.3834
-0.16666667	2017.126
-0.031746034	2017.8687
-0.068965517	2018.61
0.018867925	2019.3528
0.037037037	2020.0956
0.098039217	2020.8372
-0.045454547	2021.5802
0	2022.3232
-0.055555556	2023.0664
0.03846154	2023.8096
0	2024.5529
0.07692308	2025.2963
0.036363635	2026.0397
-0.0625	2026.782
-0.1025641	2027.5255
0.043478262	2028.2705
-0.073170729	2029.0142
0.028571429	2029.7581
0	2030.502
-0.044444446	2031.2458
-0.125	2031.99
-0.15384616	2032.7341
0	2033.4783
0.1	2034.2239
0.048780486	2034.9683
-0.25714287	2035.7126
-1.7941177	2036.4572
-6.3571429	2037.203
-0.09375	2037.9476
0.073170729	2038.6937
-0.125	2039.4385
-0.057142857	2040.1835
0.088235296	2040.9297
0.055555556	2041.6747
0.069767445	2042.4211
0	2043.1663
0.15789473	2043.9128
-0.07692308	2044.6582
0.028571429	2045.4048
0.27272728	2046.1519
0.035714287	2046.8975
0.064516127	2047.6443
-0.028571429	2048.3911
-0.064516127	2049.1384
-0.13793103	2049.8843
-0.12	2050.6313
0	2051.3789
0.033333335	2052.1262
0.16129032	2052.8738
-0.22222222	2053.6201
0.21428572	2054.3677
0.037037037	2055.1152
-0.2	2055.8633
-0.11111111	2056.6111
0.095238097	2057.3589
-0.034482758	2058.1069
0.30000001	2058.855
0	2059.6033
-0.03846154	2060.3528
0.06666667	2061.1011
0.26923078	2061.8496
0.26086956	2062.5981
-0.34615386	2063.3467
0.16	2064.0967
-0.11538462	2064.8452
-0.1923077	2065.594
-0.18181819	2066.3428
-0.59090906	2067.0933
0.13043478	2067.8423
-0.033333335	2068.5925
-0.13636364	2069.3418
-0.07692308	2070.0911
-0.095238097	2070.8418
0	2071.5911
0	2072.3418
0.22222222	2073.0913
0.35294119	2073.8423
0.037037037	2074.5933
0.40000001	2075.3433
-0.19047619	2076.0942
0.30434781	2076.8442
0.83333331	2077.5957
-0.23076923	2078.3469
0.27272728	2079.0986
0.052631579	2079.8486
0.055555556	2080.6003
-0.16666667	2081.3521
-0.23529412	2082.104
-0.2857143	2082.8557
0.3125	2083.6077
0.11764706	2084.3599
0.2	2085.1118
-0.2631579	2085.8628
0.23999999	2086.615
0.36363637	2087.3687
0.2	2088.1211
0.06666667	2088.8735
0.2	2089.626
0.13043478	2090.3787
-0.31818181	2091.1313
-0.13043478	2091.8843
-0.047619049	2092.6372
0	2093.3914
0.052631579	2094.1445
0.15000001	2094.8975
-0.34999999	2095.6506
-0.07692308	2096.4053
-0.06666667	2097.1587
-0.15000001	2097.9121
-0.35714287	2098.6667
0.15000001	2099.4204
0.055555556	2100.1753
-0.29411766	2100.9292
0	2101.6841
0	2102.438
-0.3888889	2103.1934
-0.60000002	2103.9473
0	2104.7026
-0.42105263	2105.4585
-0.14285715	2106.2126
0.375	2106.9683
-0.4375	2107.7241
-0.2	2108.4785
-0.14285715	2109.2344
-0.14285715	2109.9902
-0.26666668	2110.7466
0.11111111	2111.5012
0.2631579	2112.2573
-0.58333331	2113.0137
0.2631579	2113.77
-0.2	2114.5266
0	2115.2832
-0.25	2116.0396
-0.26666668	2116.7964
-0.15384616	2117.5532
0.5	2118.3101
-0.41666666	2119.0669
0	2119.8237
1	2120.5811
0.125	2121.3381
0.06666667	2122.0967
0.2857143	2122.854
-0.0625	2123.6113
-0.5714286	2124.3687
0.14285715	2125.1265
0.2	2125.8853
0	2126.6431
0.42857143	2127.4009
0.16666667	2128.1599
-0.69999999	2128.918
-0.41666666	2129.6772
0.21428572	2130.4353
0.083333336	2131.1948
0.11111111	2131.9531
0.25	2132.7126
0.2857143	2133.4712
-0.78571427	2134.231
0.06666667	2134.9893
-0.21428572	2135.7493
-0.25	2136.5093
0.13333334	2137.2681
0.15384616	2138.0283
-0.25	2138.7886
0.23076923	2139.5476
0	2140.3081
-0.41666666	2141.0686
0.81818181	2141.8291
-0.11111111	2142.5898
-0.15384616	2143.3491
0.90909094	2144.1101
0.11764706	2144.8711
0.15384616	2145.6318
0	2146.3931
-0.23076923	2147.1543
-0.76923078	2147.9155
0.72727275	2148.6768
0.66666669	2149.438
-0.5	2150.1995
-0.14285715	2150.9609
-0.33333334	2151.7241
-1.5454545	2152.4858
-26.857143	2153.2476
-41.625	2154.0093
-3.1666667	2154.7712
0.090909094	2155.5347
0.41666666	2156.2966
0.090909094	2157.0588
-0.625	2157.8223
0.41666666	2158.5847
-0.30769232	2159.3472
0.11111111	2160.1108
0.38461539	2160.8735
0.66666669	2161.6375
0.55555558	2162.4001
-0.13333334	2163.1641
0.64285713	2163.9272
0.54545456	2164.6914
0.11111111	2165.4546
0.80000001	2166.2188
0.2	2166.9834
-0.375	2167.7466
-1	2168.5112
0.72727275	2169.2761
-0.125	2170.0396
-0.42857143	2170.8047
-0.1	2171.5696
0.40000001	2172.3345
0	2173.0996
2.5	2173.8638
-0.090909094	2174.6289
-0.2	2175.3945
0.33333334	2176.1599
-0.33333334	2176.9253
0.5	2177.6909
-0.090909094	2178.4568
-1.2	2179.2227
0.5	2179.9883
-0.41666666	2180.7544
-0.33333334	2181.5205
0	2182.2866
0.2	2183.0542
0.66666669	2183.8203
-0.30000001	2184.5867
-1	2185.353
1.5	2186.1196
0.16666667	2186.8877
-0.55555558	2187.6543
0.2	2188.4209
-0.125	2189.189
-0.25	2189.9561
-0.71428573	2190.7231
0	2191.4915
0.5714286	2192.2585
0.5714286	2193.0271
0.5	2193.7944
0.71428573	2194.563
1.2	2195.3306
0.16666667	2196.0996
0	2196.8672
1.8	2197.6362
1.1666666	2198.4053
0.2	2199.1733
-0.40000001	2199.9424
-0.60000002	2200.7119
-0.33333334	2201.48
-0.25	2202.2495
-1	2203.019
6	2203.7886
-1.3333334	2204.5586
0.80000001	2205.3284
-1.4	2206.0969
1	2206.8669
1	2207.637
5	2208.4072
1	2209.1775
71	2209.9478
-240	2210.7183
-2.5999999	2211.4888
1.25	2212.2593
0.75	2213.0298
0.33333334	2213.8018
0.66666669	2214.5728
-1.25	2215.3438
0.40000001	2216.1147
-1	2216.8857
-1.1666666	2217.6582
0.75	2218.4292
1	2219.2007
1	2219.9722
1.5	2220.7446
1.5	2221.5164
0	2222.2893
4	2223.061
5	2223.8328
0.33333334	2224.606
0.40000001	2225.3779
-0.5	2226.1514
-0.66666669	2226.9233
-0.66666669	2227.6968
-1.5	2228.4705
0.2	2229.2427
0	2230.0166
1	2230.7891
-3	2231.563
1	2232.3369
5	2233.1111
1.6666666	2233.8838
0	2234.6582
-0.66666669	2235.4326
-4	2236.207
0.40000001	2236.9814
0.85714287	2237.7559
4	2238.5293
4	2239.304
0	2240.0789
0.8888889	2240.8538
-1.3333334	2241.6287
0.2	2242.4038
1	2243.179
1	2243.9541
0	2244.7307
-1.5	2245.5061
0.75	2246.2817
4	2247.0571
0	2247.8328
0.33333334	2248.6084
0.33333334	2249.3857
1	2250.1616
-2	2250.9375
-0.66666669	2251.7148
-2.3333333	2252.491
0	2253.2671
0	2254.0447
