# Supplementary material for: Fibril formation and ordering of disordered FUS LC driven by hydrophobic interactions
Source: Nat Chem. 2023 May 25;15(8):1146–54. doi: 10.1038/s41557-023-01221-1 (PMC10396963; doi:10.1038/s41557-023-01221-1)
Supplement: Source Data Fig. 3 — Homodyne and heterodyne SFG traces. [file 41557_2023_1221_MOESM4_ESM.zip › Figure3/Figure_3a/Figure_3a_SFG_PBS_3-final.csv]

SFG (arb. unit)	IR wavenumber (cm-1)
0.005715339	1600.4861
0.004745634	1601.1704
0.006596818	1601.8547
0.004780115	1602.5392
0.00456187	1603.2236
0.005547337	1603.907
0.005392774	1604.5916
0.004707113	1605.2762
0.003372113	1605.9609
0.004380983	1606.6458
0.006407097	1607.3307
0.004012197	1608.0156
0.00483871	1608.7006
0.005931784	1609.3857
0.00541089	1610.0708
0.003984064	1610.7572
0.004011162	1611.4425
0.003878702	1612.1279
0.004022386	1612.8132
0.005606524	1613.4988
0.004815676	1614.1855
0.004054492	1614.8711
0.004767764	1615.5568
0.004638636	1616.2438
0.00526855	1616.9296
0.004911166	1617.6167
0.004972297	1618.3026
0.005845389	1618.9886
0.00393403	1619.6759
0.004470701	1620.3633
0.004844961	1621.0494
0.00397088	1621.7369
0.006141079	1622.4233
0.004957858	1623.111
0.005062878	1623.7986
0.00474909	1624.4851
0.003744757	1625.173
0.004845815	1625.8608
0.005097706	1626.5488
0.00628053	1627.2356
0.005791506	1627.9237
0.005577245	1628.6119
0.004350877	1629.3002
0.006578947	1629.9884
0.006479164	1630.6768
0.004946043	1631.3652
0.004744959	1632.0537
0.004456328	1632.7423
0.0053928	1633.4309
0.005131129	1634.1196
0.00612274	1634.8083
0.006027474	1635.4972
0.00543933	1636.186
0.005909841	1636.8762
0.004360861	1637.5653
0.006251699	1638.2544
0.005611058	1638.9436
0.00543554	1639.634
0.006727741	1640.3234
0.006127102	1641.0127
0.006017024	1641.7034
0.004693458	1642.3928
0.006329114	1643.0836
0.006227371	1643.7733
0.005923001	1644.4642
0.0073157	1645.1541
0.005686547	1645.8451
0.006369427	1646.5349
0.006797059	1647.2262
0.007413398	1647.9175
0.005111649	1648.6075
0.008228195	1649.299
0.006515581	1649.9904
0.006562991	1650.6807
0.005788068	1651.3723
0.008378217	1652.064
0.005780347	1652.7557
0.006826952	1653.4475
0.006978471	1654.1394
0.006644518	1654.8313
0.00752734	1655.5233
0.008158186	1656.2155
0.00890289	1656.9076
0.007951233	1657.5997
0.007215007	1658.292
0.008604713	1658.9844
0.009465405	1659.6768
0.007722008	1660.3693
0.007577808	1661.0619
0.009136213	1661.7545
0.00844057	1662.4484
0.009818628	1663.1411
0.009921175	1663.834
0.008557294	1664.5269
0.00927357	1665.2211
0.010417975	1665.9141
0.00815016	1666.6084
0.009174312	1667.3015
0.009020296	1667.9948
0.010481121	1668.6892
0.008909253	1669.3827
0.010123014	1670.0773
0.009125777	1670.7708
0.009022158	1671.4656
0.007565702	1672.1604
0.010039343	1672.8541
0.011060768	1673.5492
0.008125819	1674.2443
0.009474367	1674.9381
0.010694498	1675.6333
0.01063022	1676.3286
0.009166248	1677.0239
0.009564685	1677.7194
0.009435075	1678.4136
0.011360918	1679.1091
0.009250474	1679.8047
0.011098915	1680.5004
0.010315608	1681.1962
0.010647518	1681.892
0.009871298	1682.5879
0.009516559	1683.2838
0.010465859	1683.9799
0.011540391	1684.6759
0.009177726	1685.3733
0.011056511	1686.0696
0.009309636	1686.7659
0.010041347	1687.4622
0.011342376	1688.1586
0.011198337	1688.8563
0.008918363	1689.553
0.008740655	1690.2495
0.009064156	1690.9475
0.011792733	1691.6443
0.011133725	1692.3411
0.010922474	1693.0393
0.010676583	1693.7362
0.01037196	1694.4344
0.008666121	1695.1316
0.010573497	1695.8301
0.009208731	1696.5273
0.010130572	1697.2258
0.009525945	1697.9244
0.009131403	1698.6219
0.009924709	1699.3207
0.009779107	1700.0195
0.0096516	1700.7172
0.009600194	1701.4161
0.010530228	1702.1151
0.0102234	1702.8142
0.010463944	1703.5134
0.010414053	1704.2126
0.010183052	1704.9108
0.010951881	1705.6101
0.009183791	1706.3096
0.009603293	1707.0092
0.01063594	1707.7086
0.009417433	1708.4083
0.010457094	1709.108
0.010062757	1709.8091
0.010513501	1710.5089
0.009495085	1711.2089
0.010923306	1711.9088
0.010520095	1712.6089
0.009547679	1713.3091
0.010306807	1714.0105
0.009355631	1714.7108
0.008992176	1715.4111
0.008852609	1716.1128
0.008935825	1716.8132
0.008379219	1717.5138
0.009401404	1718.2157
0.009261487	1718.9164
0.00947637	1719.6183
0.00946602	1720.3191
0.007987022	1721.0212
0.010927605	1721.7223
0.009776536	1722.4246
0.009543462	1723.1268
0.011454311	1723.828
0.01056338	1724.5305
0.009485964	1725.233
0.010375807	1725.9344
0.010296489	1726.6371
0.009246867	1727.3398
0.010097324	1728.0427
0.008497208	1728.7444
0.009230769	1729.4473
0.009820985	1730.1504
0.008963515	1730.8534
0.010426052	1731.5566
0.009044959	1732.2599
0.010546241	1732.9631
0.009577233	1733.6665
0.008694452	1734.37
0.009423504	1735.0735
0.009879551	1735.7771
0.010334183	1736.4807
0.009730739	1737.1857
0.008828876	1737.8895
0.008815011	1738.5934
0.010270204	1739.2974
0.009809933	1740.0013
0.009217738	1740.7067
0.008102894	1741.4108
0.007772715	1742.115
0.007980958	1742.8206
0.009690751	1743.5249
0.009028072	1744.2305
0.007746479	1744.9351
0.009235936	1745.6409
0.009615385	1746.3455
0.009826357	1747.0514
0.009179124	1747.7562
0.009133612	1748.4623
0.009174312	1749.1671
0.009180243	1749.8734
0.008665967	1750.5797
0.009387153	1751.2848
0.007974259	1751.9912
0.009256622	1752.6978
0.008423231	1753.4043
0.009439617	1754.111
0.008948546	1754.8164
0.009344386	1755.5232
0.00914236	1756.2301
0.010532475	1756.937
0.010588918	1757.6439
0.008315715	1758.3511
0.008667692	1759.0581
0.007493755	1759.7654
0.007590395	1760.4727
0.009182088	1761.1799
0.007713184	1761.8873
0.010141686	1762.5948
0.010415072	1763.3024
0.009455898	1764.0112
0.009549579	1764.719
0.010137242	1765.4268
0.008333334	1766.1346
0.009605283	1766.8438
0.008593068	1767.5518
0.008997429	1768.2598
0.00987724	1768.9691
0.00789436	1769.6772
0.008521087	1770.3868
0.007832127	1771.0951
0.008486345	1771.8035
0.009551099	1772.5132
0.008744432	1773.223
0.007837792	1773.9316
0.009747899	1774.6415
0.008743905	1775.3503
0.010271089	1776.0603
0.007815098	1776.7705
0.009342731	1777.4795
0.007523611	1778.1897
0.011481242	1778.9
0.008305908	1779.6105
0.00771532	1780.3197
0.007648184	1781.0303
0.008148631	1781.741
0.009509509	1782.4517
0.007292933	1783.1624
0.009892399	1783.8732
0.006435467	1784.5841
0.009167842	1785.2952
0.008581436	1786.0062
0.008394543	1786.7173
0.008796137	1787.4285
0.008890409	1788.1398
0.008731382	1788.8511
0.008645534	1789.5625
0.008248841	1790.2753
0.007879411	1790.9868
0.01140551	1791.6984
0.007935109	1792.4102
0.008665824	1793.1218
0.007828145	1793.835
0.008531494	1794.5469
0.009245831	1795.26
0.010478771	1795.9722
0.00809207	1796.6842
0.010346058	1797.3977
0.009194159	1798.11
0.010571582	1798.8235
0.009474437	1799.5359
0.008491785	1800.2496
0.008890536	1800.9622
0.006346154	1801.676
0.008075635	1802.39
0.008336642	1803.1028
0.008739837	1803.8168
0.009639564	1804.531
0.007153076	1805.2451
0.00969472	1805.9583
0.009894992	1806.6726
0.009771351	1807.387
0.008585366	1808.1016
0.009867173	1808.816
0.00923657	1809.5308
0.009022556	1810.2443
0.00862069	1810.959
0.008379356	1811.6738
0.007906701	1812.3888
0.009894992	1813.1038
0.008844097	1813.8201
0.006748207	1814.5353
0.008253968	1815.2505
0.008081667	1815.9658
0.007348174	1816.6812
0.0064697	1817.3966
0.01004059	1818.1121
0.008932369	1818.8289
0.006669445	1819.5446
0.008629763	1820.2603
0.008015187	1820.9773
0.007857295	1821.6932
0.006660937	1822.4092
0.00608828	1823.1263
0.006961599	1823.8424
0.009286523	1824.5598
0.009626673	1825.2761
0.011494253	1825.9937
0.009185116	1826.71
0.006839945	1827.4277
0.006175663	1828.1442
0.007814244	1828.8621
0.00744249	1829.58
0.009274287	1830.2966
0.010583255	1831.0146
0.008976225	1831.7328
0.009144018	1832.451
0.009726132	1833.1681
0.005874499	1833.8864
0.008595219	1834.6047
0.008149959	1835.3232
0.005508124	1836.0417
0.010187224	1836.7604
0.006786102	1837.4791
0.008576789	1838.1979
0.00744879	1838.9167
0.008019246	1839.6356
0.007579859	1840.3546
0.007723036	1841.0737
0.010976949	1841.7928
0.006898534	1842.5121
0.00771649	1843.2313
0.006590773	1843.9507
0.008651551	1844.67
0.00779844	1845.3909
0.010375343	1846.1104
0.007765831	1846.8301
0.008117859	1847.551
0.007826611	1848.2708
0.007550589	1848.9906
0.006122449	1849.7118
0.008230452	1850.4318
0.008902078	1851.1531
0.00925097	1851.8733
0.00946276	1852.5947
0.010462904	1853.3151
0.008900191	1854.0366
0.006201044	1854.7571
0.007213115	1855.4789
0.00905129	1856.1995
0.005743243	1856.9213
0.012616202	1857.6433
0.00684262	1858.3641
0.011286682	1859.0862
0.006005057	1859.8083
0.012629534	1860.5306
0.007941551	1861.2531
0.007383628	1861.9741
-0.21688741	1862.6967
-0.15411077	1863.4192
-0.0395189	1864.1418
0.005726557	1864.8646
0.009064539	1865.5874
0.008214286	1866.3102
0.01037196	1867.0331
0.009470361	1867.7561
0.006617903	1868.4791
0.00729927	1869.2023
0.011570827	1869.9255
0.010348396	1870.6501
0.008677542	1871.3734
0.00524109	1872.0969
0.009035057	1872.8204
0.007013658	1873.5439
0.007865168	1874.2689
0.007987221	1874.9926
0.042214256	1875.7164
0.2877782	1876.4415
0.13062701	1877.1655
0.055750486	1877.8907
0.009788567	1878.6149
0.008142691	1879.339
0.008384147	1880.0646
0.007917657	1880.7888
0.010911925	1881.5145
0.009274193	1882.2402
0.009496284	1882.9647
0.00635324	1883.6906
0.008947592	1884.4165
0.008027039	1885.1412
0.008091994	1885.8673
0.011950491	1886.5935
0.007120605	1887.3185
0.009210526	1888.0448
0.008900757	1888.7711
0.008984726	1889.4976
0.006065858	1890.2241
0.010186005	1890.9507
0.007187781	1891.6774
0.012623985	1892.403
0.008375989	1893.1298
0.008666346	1893.8566
0.010931559	1894.5836
0.00982801	1895.3119
0.011291115	1896.0389
0.010648596	1896.7661
0.009462152	1897.4934
0.010390895	1898.2208
0.00591133	1898.9481
0.010695187	1899.6757
0.008840865	1900.4044
0.007345739	1901.1321
0.008333334	1901.8597
0.010452962	1902.5875
0.011910927	1903.3167
0.008914526	1904.0446
0.012094557	1904.7738
0.006228766	1905.502
0.008324085	1906.2301
0.008635579	1906.9596
0.013737836	1907.6879
0.010327023	1908.4175
0.009708738	1909.1459
0.010491441	1909.8757
0.011608624	1910.6056
0.011647254	1911.3342
0.015008338	1912.0642
0.009179575	1912.7943
0.00812065	1913.5232
0.007268322	1914.2534
0.005597015	1914.9836
0.005541872	1915.7128
0.011299435	1916.4432
0.00512492	1917.1737
0.018264839	1917.9043
0.009615385	1918.635
0.012936611	1919.3657
0.005060088	1920.0966
0.014687101	1920.8274
0.007046765	1921.5585
0.005840363	1922.2894
0.00729927	1923.0205
0.012450852	1923.7517
0.013167013	1924.483
0.01213419	1925.2144
0.011347517	1925.9458
0.013848397	1926.6772
0.01231884	1927.41
0.013157895	1928.1417
0.005216096	1928.8734
0.011045655	1929.6052
0.005763689	1930.3383
0.008988764	1931.0702
0.008830022	1931.8022
0.008005822	1932.5355
0.006993007	1933.2677
0.007949126	1934
0.016853932	1934.7335
0.010178117	1935.4659
0.008650519	1936.1996
0.012612613	1936.9321
0.01318102	1937.666
0.012567325	1938.3999
0.014202172	1939.1327
0.01404741	1939.8668
0.016725352	1940.5997
0.008130081	1941.334
0.013011153	1942.0682
0.017707363	1942.8026
0.009199632	1943.5359
0.019323671	1944.2704
0.013552759	1945.005
0.007699711	1945.7396
0.02034588	1946.4745
0.011	1947.2092
0.008154944	1947.9442
0.01510574	1948.678
0.009746589	1949.413
0.012428299	1950.1482
0.010816126	1950.8833
0.004085802	1951.6199
0.015228426	1952.3552
0.006134969	1953.0907
0.006237006	1953.8262
0.013541667	1954.5618
0.007650273	1955.2975
0.012903226	1956.0332
0.012222222	1956.7703
0.012643678	1957.5062
0.013824885	1958.2422
0.0125	1958.9781
0.012731481	1959.7156
0.011990407	1960.4518
0.01558753	1961.1893
0.018337408	1961.9257
0.010165184	1962.6621
0.001216545	1963.3998
0.01171875	1964.1364
0.018445322	1964.8743
0.011952192	1965.6111
-0.00538358	1966.3491
0.016689846	1967.0873
0.011315417	1967.8242
0.019257221	1968.5625
0.018439716	1969.2996
0.008241759	1970.038
0.031837918	1970.7765
0.004411765	1971.5151
0.021489972	1972.2526
0.008708273	1972.9912
0	1973.7301
0.007898894	1974.469
0.008012821	1975.208
0.003205128	1975.947
0.004731861	1976.6862
0.01923077	1977.4241
0.020472441	1978.1633
0.003311258	1978.9027
0.00952381	1979.6421
0.022364218	1980.3828
0.01453958	1981.1224
0.012232416	1981.8621
0.006578947	1982.6018
0.008431703	1983.3417
0.005415163	1984.0815
0.010695187	1984.8214
0.018552875	1985.5627
0.01754386	1986.3029
0.018083183	1987.0431
0.005825243	1987.7833
0.017578125	1988.5249
0.020120725	1989.2654
0.009689922	1990.0071
0.021141648	1990.7477
0.022727273	1991.4883
0.016427105	1992.2303
0.006085193	1992.9711
0.00862069	1993.7133
0.023404256	1994.4542
0.02826087	1995.1964
0.03253796	1995.9388
0.002169197	1996.6801
0.014051522	1997.4225
0.009433962	1998.1652
0.014527845	1998.9065
0.021028038	1999.6493
0.00729927	2000.3921
0.016908212	2001.1338
0.017721519	2001.8767
0.01686747	2002.6198
0.0275	2003.3629
0.018134715	2004.1061
0.005263158	2004.8494
0.026737968	2005.5928
0.010958904	2006.3362
0.015873017	2007.0785
0.031168832	2007.822
0.005899705	2008.567
0	2009.3108
0.016574586	2010.0546
0.022662889	2010.7985
0.014164306	2011.5425
0.009463723	2012.2865
0.009063444	2013.0306
0.035714287	2013.7748
0.015432099	2014.5204
0.028213166	2015.2648
0.012738854	2016.0092
0.020134227	2016.7537
0.049668875	2017.4995
0.019607844	2018.2443
0.006666667	2018.9902
0.012779552	2019.7351
0.019480519	2020.48
0.017241379	2021.2262
0.021276595	2021.9712
0.021352313	2022.7177
0.023890786	2023.4629
0.007142857	2024.2094
0.02247191	2024.9547
0.007662835	2025.7014
0.049808428	2026.4482
0.008	2027.1938
0.055555556	2027.9408
0.039215688	2028.6879
0.025	2029.4349
0	2030.1808
0.003875969	2030.9281
0.031620555	2031.6754
0.003921569	2032.4227
0.023166023	2033.1703
0.017699115	2033.9165
0.028112451	2034.6642
-0.004291846	2035.4119
-0.009259259	2036.1597
0.00896861	2036.9076
0	2037.6555
0.033018868	2038.4036
0.034334764	2039.1516
0.027522936	2039.8999
0.032110091	2040.6494
0.004761905	2041.3977
0.037209302	2042.146
0.028571429	2042.8945
-0.020833334	2043.6431
0	2044.3931
0.021505376	2045.1416
0	2045.8906
0.03888889	2046.6394
0.07526882	2047.3896
0.005813954	2048.1387
-0.016304348	2048.8892
0.033519555	2049.6382
0.03208556	2050.3877
0.016483517	2051.1382
0.005882353	2051.8877
-0.018867925	2052.6382
0.028409092	2053.3879
0.077419356	2054.1387
0.03125	2054.8899
0.018292682	2055.6396
-0.012820513	2056.3909
0.08275862	2057.1406
0.051948052	2057.8921
0.057692308	2058.6436
-0.01369863	2059.395
0.058064517	2060.1453
-0.006896552	2060.897
0.043478262	2061.6484
0.059210528	2062.4004
0	2063.1523
0.092857145	2063.9043
0.027210884	2064.6562
0.04964539	2065.4082
-0.017094018	2066.1592
0.028169014	2066.9116
0.023076924	2067.665
0.032786883	2068.4175
0.008064516	2069.1699
0.075471699	2069.9226
0.07079646	2070.6753
0.017241379	2071.428
0.032520324	2072.1807
0.081967212	2072.9336
0.072072074	2073.688
-0.51785713	2074.4409
-7.7068968	2075.1938
-0.5321101	2075.9473
-0.081632651	2076.7017
0.050000001	2077.4551
0.021052632	2078.2085
-0.02020202	2078.9634
0	2079.7168
0.057692308	2080.4719
0.03809524	2081.2256
0.048543688	2081.9807
0.028846154	2082.7346
0.022222223	2083.4897
-0.009090909	2084.2439
0.091954023	2084.9995
0.053763442	2085.7549
0.020618556	2086.5093
0.089887641	2087.2646
0.01	2088.0205
0.073684208	2088.7749
0.048780486	2089.5308
0.050000001	2090.2869
0.12345679	2091.043
0.021505376	2091.7979
0.07692308	2092.554
0.10843374	2093.3103
0.12820514	2094.0667
0.13636364	2094.8232
-0.072289154	2095.5796
0.055555556	2096.3362
0.044117648	2097.0928
0.091954023	2097.8496
0.069444448	2098.6064
0.077922076	2099.3633
0.088235296	2100.1204
0.10714286	2100.8774
0.10294118	2101.6348
0.013888889	2102.3931
0.10447761	2103.1504
0.030303031	2103.9077
0.10169491	2104.6653
0.19117647	2105.4229
0.098591551	2106.1816
0.090909094	2106.9395
0.071428575	2107.6973
0.015625	2108.4565
-0.018518519	2109.2144
0	2109.9736
-0.048387095	2110.7319
0.081967212	2111.4912
0.033898305	2112.2495
0.016129032	2113.009
0.090909094	2113.7676
0.068965517	2114.5273
-0.039215688	2115.2859
0.23529412	2116.0459
0.2037037	2116.8059
0.1923077	2117.5647
0.14285715	2118.325
0.11320755	2119.0852
0.12	2119.8442
0.096153848	2120.6047
0.096153848	2121.3652
0.30232558	2122.1257
0	2122.8865
0.14	2123.6458
0.2173913	2124.4067
0.048780486	2125.1675
0.063829787	2125.9285
0.13636364	2126.6895
0.023809524	2127.4507
-0.022727273	2128.2119
0.1025641	2128.9731
0.24489796	2129.7346
0.13636364	2130.4961
0.044444446	2131.2576
0.1025641	2132.0205
0.125	2132.7822
0.057692308	2133.5439
0.075000003	2134.3059
-0.025641026	2135.0679
-0.021739131	2135.8311
-0.021739131	2136.5933
0.11428571	2137.3552
0.23076923	2138.1189
0.21052632	2138.8811
0.22499999	2139.6436
-0.088235296	2140.4075
0.093023255	2141.1699
0.14634146	2141.9338
0.11764706	2142.6968
0.29032257	2143.4607
0	2144.2236
0.10810811	2144.988
0.02631579	2145.751
0.12903225	2146.5154
0.15625	2147.28
0.085714288	2148.0432
0.12195122	2148.8079
0.030303031	2149.5728
0.31111112	2150.3362
0.097560972	2151.1011
0.25641027	2151.866
0.14285715	2152.6311
0.16216215	2153.3962
0.034482758	2154.1602
0.10714286	2154.9255
0.13793103	2155.6909
0.03125	2156.4563
0.064516127	2157.2219
-0.15625	2157.9875
0.46153846	2158.7534
0.18181819	2159.519
-0.10714286	2160.2849
0.06666667	2161.051
0.37037036	2161.8169
-0.071428575	2162.583
0.096774191	2163.3506
0.23333333	2164.1169
0.12903225	2164.8833
0.2173913	2165.6497
0.09375	2166.4163
0.06666667	2167.1841
0.30769232	2167.9507
0.20833333	2168.7175
-0.16666667	2169.4856
0.06666667	2170.2524
0.047619049	2171.0195
0.33333334	2171.7878
0	2172.5552
0.039999999	2173.3237
0.16666667	2174.0911
-0.18181819	2174.8596
0.27272728	2175.6272
0.68181819	2176.396
0.32142857	2177.1636
0.38095239	2177.9326
0.11111111	2178.7019
0.34782609	2179.4697
0.13636364	2180.239
0.31578946	2181.0083
0	2181.7764
-0.23999999	2182.5459
0.29411766	2183.3157
0.25925925	2184.0852
0.23999999	2184.855
-0.15000001	2185.6248
0	2186.3936
0.51851851	2187.1636
0	2187.9336
0.23999999	2188.7036
0	2189.4739
-0.055555556	2190.2444
0.05882353	2191.0146
0	2191.7852
0.55000001	2192.5557
-0.03846154	2193.3264
0.35294119	2194.0984
0.20833333	2194.8691
0.14285715	2195.6401
0.86666667	2196.4111
0.25	2197.1821
0.27777779	2197.9546
0.34999999	2198.7258
-0.12	2199.4971
0.090909094	2200.2686
0.58823532	2201.0413
0.15789473	2201.8127
0.23529412	2202.5857
0.16666667	2203.3574
0.36363637	2204.1294
0.086956523	2204.9026
-0.05882353	2205.6743
0	2206.4478
0.34782609	2207.22
0.31578946	2207.9934
0.23529412	2208.7671
0.22222222	2209.5393
0.38461539	2210.313
0.22222222	2211.0857
0.052631579	2211.8596
0.26666668	2212.6335
0.3125	2213.4077
0.2	2214.1804
0	2214.9546
-0.071428575	2215.729
0.26086956	2216.5034
0.33333334	2217.2778
-0.052631579	2218.0525
-5.647059	2218.8259
-96.5625	2219.6006
-9.3076925	2220.3752
-0.2	2221.1501
0.23809524	2221.9253
0.5	2222.7002
0.1875	2223.4753
0.5	2224.2507
0.41176471	2225.0273
0.052631579	2225.8027
0.14285715	2226.5781
0.5	2227.3538
0.2857143	2228.1294
0	2228.905
0.46153846	2229.6821
0.0625	2230.458
0.3125	2231.2339
0.047619049	2232.0115
0	2232.7876
0.15384616	2233.5637
0.31578946	2234.3413
