# Supplementary material for: Fibril formation and ordering of disordered FUS LC driven by hydrophobic interactions
Source: Nat Chem. 2023 May 25;15(8):1146–54. doi: 10.1038/s41557-023-01221-1 (PMC10396963; doi:10.1038/s41557-023-01221-1)
Supplement: Source Data Fig. 3 — Homodyne and heterodyne SFG traces. [file 41557_2023_1221_MOESM4_ESM.zip › Figure3/Figure_3a/Figure_3a_SFG_PBS_DOPC_1.csv]

SFG (arb. unit)	IR wavenumber (cm-1)
-0.000931966	1600.0959
-0.000932314	1600.7704
-0.00146012	1601.4449
-0.001099707	1602.1195
-0.0010699	1602.7942
-0.001762115	1603.4689
0.000338295	1604.1437
-0.000668114	1604.8185
-0.000331345	1605.4946
-0.000163052	1606.1697
-0.001129761	1606.8447
-0.00210152	1607.5198
-0.000803213	1608.1962
-0.000797957	1608.8715
-0.001281846	1609.5468
-0.001290947	1610.2233
0.000480923	1610.8987
-0.002367798	1611.5754
-0.001232476	1612.251
-0.000302663	1612.9279
-0.000300526	1613.6035
-0.001664145	1614.2805
-0.000145794	1614.9563
-0.000730994	1615.6334
-0.000290867	1616.3094
-0.001018478	1616.9866
0.000592066	1617.6639
-0.001031992	1618.3401
-0.000300526	1619.0175
-0.000300571	1619.6949
-0.000753352	1620.3726
-0.00135481	1621.049
-0.001048375	1621.7267
0.000439689	1622.4044
-0.001028655	1623.0823
-0.000143328	1623.7601
-0.001682086	1624.4381
-0.000422178	1625.1161
-0.00097561	1625.7942
-0.000557336	1626.4723
0.000971278	1627.1505
-0.0005518	1627.8287
-0.000552105	1628.5071
0	1629.1855
0.000548847	1629.8652
0.001098901	1630.5437
-0.00027416	1631.2223
0.000551876	1631.901
0.000416667	1632.5797
-0.00094518	1633.2598
-0.000536121	1633.9386
0.000939471	1634.6176
-0.001064254	1635.2977
-0.000540979	1635.9768
0.000795439	1636.6571
0	1637.3363
-0.000131614	1638.0168
0.000662778	1638.6962
0.000793336	1639.3767
0.000134318	1640.0562
-0.00026936	1640.7369
0.000941873	1641.4165
0.001058341	1642.0974
-0.0002634	1642.7783
0.000795018	1643.4594
0.000905914	1644.1392
0.002424088	1644.8203
-0.000254324	1645.5015
0.000890585	1646.1827
0.002334025	1646.8628
0.001043025	1647.5442
-0.000262261	1648.2257
0.001470785	1648.9072
0.000536769	1649.5887
0.000813118	1650.2704
0.000945563	1650.9521
0.002034726	1651.6339
0.000818777	1652.3158
-0.000133458	1652.9977
0.001458306	1653.6797
0.001872659	1654.3617
0.000783699	1655.045
0.001704024	1655.7272
0.002101944	1656.4094
0.001293494	1657.0918
0.001291156	1657.7754
0.001430057	1658.4579
0.002079813	1659.1404
0.0015625	1659.8241
0.001295505	1660.5067
0.001450231	1661.1895
0.001796945	1661.8735
0.000637349	1662.5563
0.001005783	1663.2405
0.002138365	1663.9233
0.001515534	1664.6077
0.002250563	1665.2908
0.003259779	1665.9751
0.002123142	1666.6597
0.001764113	1667.3429
0.002828127	1668.0275
0.003356571	1668.7122
0.002422542	1669.3956
0.003114456	1670.0804
0.003862032	1670.7653
0.002530971	1671.4502
0.00216041	1672.1353
0.004046399	1672.819
0.003063807	1673.5042
0.002385054	1674.1893
0.003283857	1674.8746
0.003671168	1675.5599
0.004186838	1676.2452
0.00398142	1676.9308
0.004790419	1677.6162
0.004579125	1678.3019
0.003156306	1678.9874
0.003429826	1679.6744
0.004672236	1680.3602
0.006086341	1681.046
0.005217392	1681.7319
0.004175065	1682.418
0.005830054	1683.1052
0.003944485	1683.7914
0.00601879	1684.4775
0.006985883	1685.165
0.005223448	1685.8513
0.005506772	1686.5377
0.006016847	1687.2253
0.005918956	1687.9119
0.006119015	1688.5997
0.006671839	1689.2864
0.006736644	1689.9742
0.006809184	1690.661
0.005679974	1691.3491
0.008886735	1692.036
0.007968775	1692.7242
0.008644593	1693.4126
0.007626156	1694.0996
0.007656458	1694.7881
0.008188503	1695.4766
0.009805609	1696.165
0.009490941	1696.8536
0.010214682	1697.5411
0.009545696	1698.2299
0.010836193	1698.9187
0.01038819	1699.6075
0.010228752	1700.2965
0.010475121	1700.9855
0.009433962	1701.6746
0.011227255	1702.3638
0.010227711	1703.053
0.011579347	1703.7422
0.014489991	1704.4315
0.013069383	1705.121
0.01311787	1705.8104
0.01159255	1706.5012
0.015432099	1707.1908
0.014274691	1707.8805
0.017727004	1708.5702
0.017523134	1709.26
0.017655227	1709.9512
0.019708479	1710.6411
0.024205128	1711.3312
0.021966526	1712.0225
0.024822695	1712.7126
0.025015635	1713.4041
0.025753768	1714.0944
0.029399412	1714.7859
0.02805526	1715.4763
0.030562086	1716.1681
0.034347825	1716.8586
0.03603407	1717.5504
0.034788389	1718.2424
0.040509786	1718.9331
0.041045632	1719.6251
0.042518586	1720.3173
0.041224971	1721.0082
0.045873728	1721.7004
0.048433047	1722.3928
0.048682973	1723.0852
0.054003287	1723.7764
0.059088752	1724.469
0.056537926	1725.1615
0.06185567	1725.8542
0.063670412	1726.5469
0.068160154	1727.2397
0.072665207	1727.9326
0.081787109	1728.6255
0.080050826	1729.3185
0.081386395	1730.0116
0.088734567	1730.7047
0.08938992	1731.3979
0.092006437	1732.0924
0.10408614	1732.7858
0.099783078	1733.4791
0.098792538	1734.1726
0.098602898	1734.8661
0.10580575	1735.561
0.10902048	1736.2546
0.11157025	1736.9484
0.10408614	1737.6434
0.11157601	1738.3373
0.10876392	1739.0325
0.11935953	1739.7266
0.11034689	1740.4205
0.11338346	1741.116
0.11736237	1741.8102
0.11353846	1742.5057
0.12086243	1743.2013
0.11351846	1743.8958
0.1095932	1744.5914
0.10989346	1745.286
0.10640244	1745.9818
0.10598239	1746.6777
0.11197754	1747.3738
0.11224806	1748.0686
0.097235464	1748.7648
0.099157482	1749.4609
0.093834691	1750.1572
0.093069971	1750.8535
0.091704585	1751.5499
0.095470384	1752.2451
0.093847759	1752.9417
0.085225292	1753.6383
0.08104299	1754.335
0.079792745	1755.0317
0.075132273	1755.7285
0.073827855	1756.4266
0.066473991	1757.1237
0.068606324	1757.8207
0.067161411	1758.5177
0.068991378	1759.2148
0.065754466	1759.9121
0.068083435	1760.6106
0.06609308	1761.308
0.059338909	1762.0054
0.061668683	1762.7029
0.059618443	1763.4017
0.060397245	1764.0994
0.060200669	1764.7982
0.05906149	1765.496
0.062969141	1766.1938
0.058775511	1766.8931
0.056378599	1767.5909
0.059865091	1768.2903
0.058009818	1768.9884
0.067056708	1769.6877
0.060329068	1770.3873
0.062645011	1771.0856
0.053738318	1771.7852
0.052631579	1772.4849
0.055528257	1773.1835
0.060058594	1773.8833
0.058195926	1774.5831
0.060252674	1775.2831
0.058620691	1775.9819
0.056955647	1776.682
0.054305285	1777.3822
0.057971016	1778.0824
0.057847083	1778.7827
0.057821374	1779.4832
0.054593176	1780.1836
0.064095601	1780.884
0.061089709	1781.5847
0.055187639	1782.2853
0.063794069	1782.9861
0.052332196	1783.6869
0.054607507	1784.3877
0.066180594	1785.0886
0.056465276	1785.7897
0.063940093	1786.4919
0.055745166	1787.1931
0.057809893	1787.8943
0.054945055	1788.5956
0.052101836	1789.2981
0.059646986	1789.9995
0.066623122	1790.701
0.066491112	1791.4038
0.054723129	1792.1055
0.056194991	1792.8083
0.054545455	1793.5101
0.058491897	1794.2133
0.045643155	1794.915
0.057771664	1795.6183
0.057371095	1796.3203
0.045646068	1797.0237
0.064174891	1797.7258
0.05479452	1798.4293
0.058078926	1799.1329
0.055857252	1799.8352
0.059374999	1800.5389
0.050274942	1801.2427
0.046191249	1801.9465
0.059983566	1802.6492
0.061120544	1803.3531
0.05609756	1804.0573
0.064347826	1804.7614
0.050556984	1805.4655
0.049530316	1806.1698
0.05764192	1806.874
0.060816683	1807.5785
0.053744495	1808.283
0.053461876	1808.9874
0.057324842	1809.692
0.056569342	1810.3967
0.056818184	1811.1014
0.054860443	1811.8063
0.059118237	1812.5111
0.058103975	1813.2173
0.06152242	1813.9224
0.051881995	1814.6273
0.062880322	1815.3325
0.064008392	1816.0391
0.057377048	1816.7443
0.057082452	1817.4496
0.06849315	1818.1564
0.045647558	1818.8618
0.053872053	1819.5674
0.057268724	1820.2743
0.060747664	1820.98
0.055155877	1821.687
0.0625	1822.3928
0.069682151	1823.1
0.048029557	1823.8073
0.067010306	1824.5133
0.056062583	1825.2207
0.051451188	1825.9269
0.052631579	1826.6344
0.053763442	1827.342
0.060728744	1828.0497
0.067567565	1828.7561
0.052704576	1829.4639
0.06185567	1830.1718
0.051063828	1830.8798
0.053571429	1831.5878
0.063829787	1832.2946
0.050769232	1833.0027
0.06122449	1833.7108
0.047543582	1834.4192
0.051529791	1835.1276
0.051364366	1835.8359
0.050000001	1836.5444
0.071874999	1837.2531
0.056782335	1837.9617
0.061290324	1838.6716
0.051321927	1839.3804
0.048414022	1840.0892
0.062717773	1840.7981
0.050909091	1841.5071
0.049815498	1842.2174
0.060150377	1842.9265
0.035447761	1843.6357
0.060550459	1844.345
0.065384619	1845.0555
0.048732944	1845.765
0.049335863	1846.4757
0.056862745	1847.1853
0.06042885	1847.8961
0.05882353	1848.6058
0.062248997	1849.3156
0.061601643	1850.0267
0.055009823	1850.7378
0.055084746	1851.4478
0.046189375	1852.1591
0.062801935	1852.8691
0.070454545	1853.5807
0.056737587	1854.2921
0.050119333	1855.0024
0.078817733	1855.7141
0.084337346	1856.4258
0.064133018	1857.1376
0.067961164	1857.8495
0.07932692	1858.5602
0.053984575	1859.2721
0.050131924	1859.9843
0.043701798	1860.6963
0.067024127	1861.4086
0.047619049	1862.1208
0.078431375	1862.8331
0.068306014	1863.5457
0.045714285	1864.2581
0.06413994	1864.9707
0.05483871	1865.6833
0.076190479	1866.396
0.075528704	1867.1088
0.061538462	1867.8229
0.055214725	1868.5358
0.050314464	1869.2488
0.053291537	1869.9618
0.088524587	1870.6763
0.055374593	1871.3894
0.053003535	1872.1027
0.067375883	1872.8174
0.052238807	1873.5308
0.07171315	1874.2443
0.070370369	1874.959
0.11026616	1875.6726
0.060483869	1876.3876
0.048	1877.1014
0.07692308	1877.8165
0.040160641	1878.5304
0.059760958	1879.2456
0.069958851	1879.9597
0.081196584	1880.675
0.042735044	1881.3905
0.066964284	1882.1047
0.039130434	1882.8204
0.047169812	1883.536
0.067961164	1884.2518
0.064356439	1884.9663
0.076555021	1885.6823
0.044444446	1886.3982
0.089108914	1887.1143
0.065656565	1887.8303
0.09375	1888.5465
0.088541664	1889.2627
0.025906736	1889.979
0.086294413	1890.6954
0.050000001	1891.4119
0.016483517	1892.1284
0.04255319	1892.845
0.094444446	1893.5616
0.077348068	1894.2783
0.057803467	1894.9951
0.076470591	1895.712
0.064935066	1896.429
0	1897.1473
0.058441557	1897.8644
0.0125	1898.5815
0.032894738	1899.2988
0.040268455	1900.0173
0.020408163	1900.7347
-0.006578947	1901.4521
0.051470589	1902.171
0.1015625	1902.8885
0.13178295	1903.6075
0.047619049	1904.3252
0.067669176	1905.0443
0.056000002	1905.7622
0.007936508	1906.4814
0.11570248	1907.1995
0.094017096	1907.9188
0.053571429	1908.6383
0.01754386	1909.3564
0	1910.076
0.043859649	1910.7957
0.026086956	1911.5142
0.037037037	1912.2339
0.049019609	1912.9539
0.10416666	1913.6737
0	1914.3925
0.034482758	1915.1125
0.14942528	1915.8328
0.072916664	1916.553
-0.023255814	1917.2732
0.07692308	1917.9937
0.13253012	1918.714
0.036585364	1919.4346
0.075757578	1920.1552
0.06329114	1920.8759
0.052631579	1921.5966
0.025316456	1922.3173
0.1	1923.0382
0.046153847	1923.7592
0.13846155	1924.4814
0.09375	1925.2025
0.080645159	1925.9237
0.052631579	1926.6449
0.10909091	1927.3674
0.14285715	1928.0889
0.18181819	1928.8103
0.075471699	1929.5331
0.01923077	1930.2546
0.052631579	1930.9763
0.12727273	1931.6993
-0.04255319	1932.4211
-0.10869565	1933.1443
0.098039217	1933.8662
0.056603774	1934.5896
-0.063829787	1935.3116
0.10638298	1936.0352
0	1936.7573
0	1937.481
0.095238097	1938.2046
0.19047619	1938.927
0.030303031	1939.6509
-0.034482758	1940.3748
0.0625	1941.0986
-0.12903225	1941.8214
0.068965517	1942.5455
0.034482758	1943.2697
0.1025641	1943.9939
0.41935483	1944.7183
0.060606062	1945.4426
0.071428575	1946.1671
-0.13636364	1946.8916
0.090909094	1947.6162
-0.11538462	1948.3409
0	1949.0657
-0.043478262	1949.7905
0.25	1950.5154
0.045454547	1951.2404
-0.041666668	1951.9653
-0.05882353	1952.6904
0	1953.4156
-0.15384616	1954.1409
0.35714287	1954.8676
0.039999999	1955.5929
-0.16666667	1956.3184
-0.21052632	1957.0452
-0.15789473	1957.7709
-0.28	1958.4965
0	1959.2235
0.3125	1959.9493
-0.31578946	1960.6753
0.14285715	1961.4026
-0.21428572	1962.1287
0.25	1962.8561
-0.16666667	1963.5823
-0.25	1964.3098
-0.06666667	1965.0375
-0.22222222	1965.7638
-0.41176471	1966.4916
-0.54545456	1967.2181
-0.46153846	1967.946
-1.125	1968.6741
-0.083333336	1969.4022
0.30000001	1970.129
0.14285715	1970.8572
-0.875	1971.5856
0.25	1972.3138
-0.45454547	1973.0424
-0.53846157	1973.7695
1	1974.498
0.63636363	1975.2268
-1	1975.9554
-0.36363637	1976.6843
0.125	1977.4131
0.16666667	1978.1421
-0.125	1978.8711
0.5	1979.6002
0.1	1980.3307
-0.18181819	1981.0599
0.42857143	1981.7892
0.625	1982.5186
0.46666667	1983.248
0.44444445	1983.9775
-0.625	1984.7085
0.30000001	1985.4381
-0.25	1986.1678
-3	1986.8989
0.16666667	1987.6289
-0.090909094	1988.3589
-0.22222222	1989.0902
-0.44444445	1989.8203
-0.75	1990.5518
-0.33333334	1991.282
-0.5	1992.0137
-0.5	1992.744
0.125	1993.4758
-0.75	1994.2064
-0.40000001	1994.9384
0.2857143	1995.6691
-1.625	1996.4011
0	1997.1332
0.125	1997.8655
0.83333331	1998.5964
-1.5	1999.3289
-0.44444445	2000.0613
0.16666667	2000.7937
1.5	2001.525
0.2	2002.2577
-0.2	2002.9905
-0.75	2003.7233
-0.66666669	2004.4561
0.14285715	2005.1891
-0.30000001	2005.9221
-0.40000001	2006.6552
0	2007.3883
0	2008.1216
0.18181819	2008.855
-2	2009.5883
-0.77777779	2010.3218
0	2011.0553
1	2011.7903
-1.125	2012.5239
0	2013.2577
-0.2857143	2013.9916
#NAME?	2014.7255
-0.40000001	2015.4607
0.16666667	2016.1948
#NAME?	2016.929
-0.85714287	2017.6644
0	2018.3987
0	2019.1344
-4	2019.8688
-0.14285715	2020.6033
-1.4	2021.3391
0.33333334	2022.0739
-0.1	2022.8098
0	2023.5459
-0.66666669	2024.2808
0.40000001	2025.0171
-0.25	2025.7521
-0.33333334	2026.4884
0	2027.225
-0.875	2027.9602
-3	2028.6968
#NAME?	2029.4335
-0.33333334	2030.1703
-1.7	2030.9071
1	2031.6427
0	2032.3796
-0.2	2033.1167
-1.75	2033.8539
0	2034.5911
-0.80000001	2035.3284
-1.6666666	2036.0658
6	2036.8032
-0.25	2037.5406
-1.25	2038.2783
-1	2039.016
#NAME?	2039.7537
-0.125	2040.4915
-0.40000001	2041.2294
2.3333333	2041.9686
-0.5714286	2042.7067
-0.44444445	2043.4448
-7	2044.183
-0.66666669	2044.9225
-0.33333334	2045.6609
-2.25	2046.3993
4	2047.139
-1.4	2047.8776
-0.40000001	2048.6162
-7	2049.3562
-1.5	2050.095
-0.40000001	2050.8352
-2	2051.574
1	2052.3142
-0.2	2053.0535
-1.3333334	2053.7937
#NAME?	2054.533
0.75	2055.2737
-0.71428573	2056.0144
0.2	2056.7537
#NAME?	2057.4946
-0.11111111	2058.2356
-1.5	2058.9751
2	2059.7163
0.60000002	2060.4573
-0.125	2061.1985
-6	2061.9399
-4	2062.6812
0.5	2063.4214
-0.85714287	2064.1628
-1.5	2064.9043
-2.5	2065.646
-1	2066.3877
-6	2067.1296
-2.3333333	2067.8716
0.33333334	2068.6135
inf	2069.3555
-2.3333333	2070.0977
0	2070.8411
-0.5	2071.5833
#NAME?	2072.3257
0.5	2073.0681
0.42857143	2073.8105
#NAME?	2074.5544
1.3333334	2075.2971
-1.2	2076.0398
-1.2	2076.7839
7	2077.5266
-1.3333334	2078.2698
-0.5714286	2079.0139
-4	2079.7571
#NAME?	2080.5015
-0.66666669	2081.2449
-2	2081.988
2	2082.7329
0	2083.4775
-9	2084.2212
-3	2084.9661
-3	2085.7097
-0.5	2086.4548
-2.25	2087.2
-1.5	2087.9438
-3	2088.6892
0.40000001	2089.4346
0	2090.1787
-5	2090.9243
-0.33333334	2091.6699
inf	2092.4155
#NAME?	2093.1614
-1.8333334	2093.9072
-2	2094.6531
#NAME?	2095.3977
-0.5	2096.1438
-1	2096.8899
0	2097.6362
-1.25	2098.3823
-0.83333331	2099.1287
-4	2099.8765
#NAME?	2100.623
-1	2101.3696
2.5	2102.1162
#NAME?	2102.863
0.14285715	2103.6099
-1.3333334	2104.3582
6	2105.105
-1	2105.8521
-1.5	2106.5991
-6	2107.3477
0.25	2108.095
-0.42857143	2108.8423
-1.2	2109.5911
#NAME?	2110.3386
#NAME?	2111.0876
-0.55555558	2111.8352
-5.5	2112.5842
0.5	2113.332
-0.40000001	2114.0813
1	2114.8291
1	2115.5786
-1.75	2116.3267
-0.71428573	2117.0762
#NAME?	2117.8257
4	2118.5742
-1.5	2119.324
2	2120.0737
inf	2120.8223
-0.16666667	2121.5723
-1	2122.3223
-1	2123.0723
-6	2123.8225
0	2124.5728
#NAME?	2125.3218
-10	2126.0723
1.5	2126.8228
-1.6	2127.5735
#NAME?	2128.324
-0.33333334	2129.0747
-0.40000001	2129.8257
5.5	2130.5764
4	2131.3274
-0.40000001	2132.0798
0	2132.8308
2	2133.582
0.2	2134.3335
-2	2135.0847
8	2135.8362
-0.33333334	2136.5889
0.125	2137.3406
-4	2138.0923
-2	2138.8452
0.2	2139.5972
-2.2	2140.3489
9	2141.1023
6	2141.8542
-3.3333333	2142.6077
2	2143.3599
-2	2144.1121
0	2144.8657
#NAME?	2145.6196
3	2146.3721
-1.75	2147.126
-0.5	2147.8787
2.5	2148.6326
-7.5	2149.3867
-0.45454547	2150.1396
#NAME?	2150.894
#NAME?	2151.6484
-1.8333334	2152.4014
-1	2153.156
7	2153.9106
-0.60000002	2154.6653
1.2	2155.4199
0.66666669	2156.1748
-4.5	2156.9285
-0.85714287	2157.6833
0	2158.4385
-11	2159.1936
-0.75	2159.9487
0	2160.7041
#NAME?	2161.4595
-9	2162.2148
-0.30000001	2162.9705
	2163.7273
2	2164.4829
-0.33333334	2165.2388
-5	2165.9946
5	2166.7505
-0.66666669	2167.5066
-1.1428572	2168.2639
-4	2169.02
-2	2169.7764
-1.6	2170.5339
-1	2171.2903
-6	2172.0466
-1.75	2172.8044
0	2173.5613
#NAME?	2174.3191
5	2175.0759
-0.5	2175.8342
0	2176.5911
-3.5	2177.3494
-1.375	2178.1064
0	2178.865
inf	2179.6221
-3.5	2180.3809
-2.1666667	2181.1394
-4	2181.897
-5	2182.6558
-0.75	2183.4148
-1	2184.1724
2.6666667	2184.9316
-1.25	2185.6907
0.16666667	2186.45
7	2187.2095
#NAME?	2187.9688
-1.5	2188.7268
-5.5	2189.4866
2.3333333	2190.2461
-1	2191.0059
-0.16666667	2191.7656
1.5	2192.5256
inf	2193.2856
-3.3333333	2194.0457
#NAME?	2194.8057
-3	2195.5671
0.14285715	2196.3274
#NAME?	2197.0879
1.5	2197.8484
0.2	2198.6089
-2.1666667	2199.3694
1.25	2200.1313
-2	2200.8921
-0.40000001	2201.6528
0.5	2202.4153
-0.5	2203.1763
-1	2203.9373
1	2204.6997
inf	2205.4609
-1	2206.2222
0.33333334	2206.9849
#NAME?	2207.7463
#NAME?	2208.5093
1.6666666	2209.2708
-1.5	2210.0339
2	2210.7969
-1.3333334	2211.5588
1.6666666	2212.322
2	2213.084
#NAME?	2213.8474
1.2	2214.6111
-5	2215.3733
-1	2216.137
0	2216.9006
-0.60000002	2217.6643
#NAME?	2218.4282
-0.5	2219.1909
-0.66666669	2219.9548
1	2220.719
2	2221.4834
-1.2	2222.2476
2.5	2223.012
inf	2223.7764
-8	2224.5408
0.40000001	2225.3054
0	2226.0701
-4	2226.835
-1.6666666	2227.5999
-2	2228.3647
-0.33333334	2229.1296
-1.6666666	2229.896
-0.75	2230.6611
-6	2231.4265
-6	2232.1917
-1	2232.957
-7	2233.7239
-2.5	2234.4895
0.14285715	2235.2551
0.33333334	2236.0222
-1.25	2236.7878
#NAME?	2237.5537
-2.6666667	2238.321
3	2239.0872
-4.5	2239.8545
0	2240.6206
0.40000001	2241.3884
1.3333334	2242.1545
-10	2242.9224
1.3333334	2243.689
#NAME?	2244.4568
-1	2245.2249
-2	2245.9915
3	2246.7598
5	2247.5278
-4	2248.2949
2	2249.0632
1	2249.8318
0	2250.6003
0.2857143	2251.3677
1	2252.1362
-1.5	2252.905
