# Supplementary material for: Fibril formation and ordering of disordered FUS LC driven by hydrophobic interactions
Source: Nat Chem. 2023 May 25;15(8):1146–54. doi: 10.1038/s41557-023-01221-1 (PMC10396963; doi:10.1038/s41557-023-01221-1)
Supplement: Source Data Fig. 3 — Homodyne and heterodyne SFG traces. [file 41557_2023_1221_MOESM4_ESM.zip › Figure3/Figure_3a/Figure_3a_SFG_PBS_DOPC_2.csv]

SFG (arb. unit)	IR wavenumber (cm-1)
0.000290698	1600.0959
-0.001722158	1600.7704
0.000866801	1601.4449
0.000844357	1602.1195
-0.000280899	1602.7942
-0.001631321	1603.4689
-0.000787815	1604.1437
0.001547588	1604.8185
0	1605.4946
-0.000252525	1606.1697
0.001004268	1606.8447
-0.000503778	1607.5198
0.002186589	1608.1962
-0.0012282	1608.8715
-0.001470228	1609.5468
0.001982652	1610.2233
0.000958773	1610.8987
0.000714967	1611.5754
0.001148106	1612.251
-0.002503984	1612.9279
0.000443557	1613.6035
0.000659921	1614.2805
0.001106929	1614.9563
0.000423908	1615.6334
0.00107968	1616.3094
0.001920205	1616.9866
-0.000214454	1617.6639
0.001680672	1618.3401
0.000210659	1619.0175
-0.000212721	1619.6949
-0.000422654	1620.3726
-0.00084122	1621.049
-0.000207082	1621.7267
0.00061262	1622.4044
0.000401606	1623.0823
-0.001172333	1623.7601
0.000383142	1624.4381
0.00093423	1625.1161
0.001687922	1625.7942
0.000365698	1626.4723
0.000547645	1627.1505
0.000181258	1627.8287
0.000896539	1628.5071
0.001421464	1629.1855
0	1629.8652
0	1630.5437
0.001946558	1631.2223
0.000173883	1631.901
0.000856604	1632.5797
0.002345844	1633.2598
0.000990589	1633.9386
0.000977358	1634.6176
0.000159185	1635.2977
0.001731738	1635.9768
0.001271658	1636.6571
0.002996373	1637.3363
0.002612973	1638.0168
0.000466853	1638.6962
0.001689708	1639.3767
0.001378677	1640.0562
0.002933457	1640.7369
0.001368613	1641.4165
0.001952245	1642.0974
0.002493766	1642.7783
0.001318681	1643.4594
0.003106029	1644.1392
0.001272984	1644.8203
0.002081888	1645.5015
0.001806308	1646.1827
0.002628666	1646.8628
0.001802801	1647.5442
0.002498612	1648.2257
0.002622136	1648.9072
0.003762018	1649.5887
0.002801121	1650.2704
0.003547106	1650.9521
0.002247507	1651.6339
0.004298988	1652.3158
0.001758658	1652.9977
0.003336002	1653.6797
0.002668446	1654.3617
0.003139718	1655.045
0.003245489	1655.7272
0.00385208	1656.4094
0.003033367	1657.0918
0.001391524	1657.7754
0.002624016	1658.4579
0.004181013	1659.1404
0.00269179	1659.8241
0.002192448	1660.5067
0.002414876	1661.1895
0.001919386	1661.8735
0.003413773	1662.5563
0.001976515	1663.2405
0.002064931	1663.9233
0.001479122	1664.6077
0.003019797	1665.2908
0.002404109	1665.9751
0.002860286	1666.6597
0.003840246	1667.3429
0.003078953	1668.0275
0.003412218	1668.7122
0.003528504	1669.3956
0.003536693	1670.0804
0.004570792	1670.7653
0.004377805	1671.4502
0.004620462	1672.1353
0.004704081	1672.819
0.004229018	1673.5042
0.003978923	1674.1893
0.005427264	1674.8746
0.005478297	1675.5599
0.00434276	1676.2452
0.004753354	1676.9308
0.004000842	1677.6162
0.00465707	1678.3019
0.004552674	1678.9874
0.003732139	1679.6744
0.00529558	1680.3602
0.005697699	1681.046
0.0048304	1681.7319
0.005884241	1682.418
0.005186386	1683.1052
0.00616083	1683.7914
0.006091045	1684.4775
0.006487291	1685.165
0.005885501	1685.8513
0.006273259	1686.5377
0.005767138	1687.2253
0.006648501	1687.9119
0.006355468	1688.5997
0.006445974	1689.2864
0.007607497	1689.9742
0.006616674	1690.661
0.005597015	1691.3491
0.007248801	1692.036
0.007007007	1692.7242
0.006963634	1693.4126
0.00804739	1694.0996
0.005736349	1694.7881
0.006125227	1695.4766
0.007588439	1696.165
0.009872575	1696.8536
0.007768116	1697.5411
0.008501222	1698.2299
0.009895158	1698.9187
0.008342272	1699.6075
0.008383233	1700.2965
0.008984944	1700.9855
0.010020775	1701.6746
0.010325753	1702.3638
0.008950466	1703.053
0.011170471	1703.7422
0.009936985	1704.4315
0.010343597	1705.121
0.009543123	1705.8104
0.010632014	1706.5012
0.011860549	1707.1908
0.012269208	1707.8805
0.012656717	1708.5702
0.012139423	1709.26
0.014036786	1709.9512
0.015134736	1710.6411
0.016127061	1711.3312
0.01518706	1712.0225
0.018051434	1712.7126
0.0163057	1713.4041
0.019909842	1714.0944
0.019491	1714.7859
0.019932305	1715.4763
0.020909434	1716.1681
0.021665197	1716.8586
0.022896836	1717.5504
0.025641026	1718.2424
0.025199279	1718.9331
0.026860587	1719.6251
0.028155981	1720.3173
0.028684732	1721.0082
0.029727936	1721.7004
0.031552434	1722.3928
0.031899404	1723.0852
0.032853402	1723.7764
0.034924787	1724.469
0.033766232	1725.1615
0.036188025	1725.8542
0.040447392	1726.5469
0.042306691	1727.2397
0.044077136	1727.9326
0.048096463	1728.6255
0.048069134	1729.3185
0.048895027	1730.0116
0.053305499	1730.7047
0.051822882	1731.3979
0.053646859	1732.0924
0.052031361	1732.7858
0.054416962	1733.4791
0.056170214	1734.1726
0.056443628	1734.8661
0.059570312	1735.561
0.060896531	1736.2546
0.060084034	1736.9484
0.062041737	1737.6434
0.063514873	1738.3373
0.061669555	1739.0325
0.063588083	1739.7266
0.062426034	1740.4205
0.065041862	1741.116
0.06407357	1741.8102
0.059739482	1742.5057
0.062341157	1743.2013
0.063311927	1743.8958
0.059490085	1744.5914
0.060806833	1745.286
0.059133489	1745.9818
0.057344507	1746.6777
0.055563789	1747.3738
0.056711059	1748.0686
0.054721843	1748.7648
0.051896207	1749.4609
0.052089833	1750.1572
0.051601704	1750.8535
0.049000643	1751.5499
0.046379555	1752.2451
0.04546177	1752.9417
0.045397621	1753.6383
0.042546436	1754.335
0.038096745	1755.0317
0.037859425	1755.7285
0.03670162	1756.4266
0.034042552	1757.1237
0.036094103	1757.8207
0.034000326	1758.5177
0.035797149	1759.2148
0.032542374	1759.9121
0.033492822	1760.6106
0.029623138	1761.308
0.029209925	1762.0054
0.031633198	1762.7029
0.030202514	1763.4017
0.029803086	1764.0994
0.028829148	1764.7982
0.029211124	1765.496
0.029115744	1766.1938
0.027588679	1766.8931
0.027600072	1767.5909
0.0264502	1768.2903
0.025669644	1768.9884
0.028697997	1769.6877
0.028383859	1770.3873
0.029112661	1771.0856
0.026983161	1771.7852
0.026725169	1772.4849
0.029805353	1773.1835
0.025040388	1773.8833
0.025399426	1774.5831
0.02667469	1775.2831
0.027109662	1775.9819
0.023848349	1776.682
0.023338195	1777.3822
0.023450587	1778.0824
0.023885014	1778.7827
0.0233326	1779.4832
0.027962716	1780.1836
0.027203238	1780.884
0.028132992	1781.5847
0.026327839	1782.2853
0.026045237	1782.9861
0.028466484	1783.6869
0.026756631	1784.3877
0.023879917	1785.0886
0.023645546	1785.7897
0.025586855	1786.4919
0.02476057	1787.1931
0.02532262	1787.8943
0.027290449	1788.5956
0.023709558	1789.2981
0.023379924	1789.9995
0.024130773	1790.701
0.026301807	1791.4038
0.025710419	1792.1055
0.026666667	1792.8083
0.022331154	1793.5101
0.021334792	1794.2133
0.024504405	1794.915
0.025191676	1795.6183
0.024670592	1796.3203
0.021294247	1797.0237
0.025280898	1797.7258
0.023782559	1798.4293
0.024597365	1799.1329
0.023339318	1799.8352
0.022643819	1800.5389
0.024695218	1801.2427
0.024459079	1801.9465
0.025388766	1802.6492
0.02403076	1803.3531
0.022450289	1804.0573
0.024663677	1804.7614
0.024335574	1805.4655
0.024115756	1806.1698
0.022807581	1806.874
0.024453025	1807.5785
0.028580815	1808.283
0.026773762	1808.9874
0.024590164	1809.692
0.027450981	1810.3967
0.023971377	1811.1014
0.020833334	1811.8063
0.024682395	1812.5111
0.023679417	1813.2173
0.018763797	1813.9224
0.021540709	1814.6273
0.018615041	1815.3325
0.018777614	1816.0391
0.019850187	1816.7443
0.018847007	1817.4496
0.023010185	1818.1564
0.021903323	1818.8618
0.022879684	1819.5674
0.021651965	1820.2743
0.022988506	1820.98
0.023236515	1821.687
0.020502092	1822.3928
0.025466893	1823.1
0.030749243	1823.8073
0.018973695	1824.5133
0.022978723	1825.2207
0.022007043	1825.9269
0.018166455	1826.6344
0.020743301	1827.342
0.025745258	1828.0497
0.02153432	1828.7561
0.017941454	1829.4639
0.023842273	1830.1718
0.020379147	1830.8798
0.025353486	1831.5878
0.024031388	1832.2946
0.026130654	1833.0027
0.024269441	1833.7108
0.019733597	1834.4192
0.022113021	1835.1276
0.020110609	1835.8359
0.018072288	1836.5444
0.017232889	1837.2531
0.023441397	1837.9617
0.024114931	1838.6716
0.020942409	1839.3804
0.023121387	1840.0892
0.02568306	1840.7981
0.023085585	1841.5071
0.015712682	1842.2174
0.018934911	1842.9265
0.023626698	1843.6357
0.015393724	1844.345
0.024404762	1845.0555
0.027380953	1845.765
0.024595082	1846.4757
0.019855596	1847.1853
0.024390243	1847.8961
0.018393623	1848.6058
0.02079395	1849.3156
0.018625561	1850.0267
0.018457482	1850.7378
0.028056113	1851.4478
0.014452856	1852.1591
0.015172414	1852.8691
0.016220028	1853.5807
0.019176137	1854.2921
0.018387552	1855.0024
0.020322355	1855.7141
0.024105186	1856.4258
0.014064698	1857.1376
0.016152717	1857.8495
0.020224718	1858.5602
0.023238381	1859.2721
0.020501139	1859.9843
0.026273886	1860.6963
0.028571429	1861.4086
0.023330651	1862.1208
0.025305411	1862.8331
0.025528168	1863.5457
0.022747157	1864.2581
0.029464286	1864.9707
0.023008849	1865.6833
0.023214286	1866.396
0.028079711	1867.1088
0.016784452	1867.8229
0.014137606	1868.5358
0.024367385	1869.2488
0.023320895	1869.9618
0.012476007	1870.6763
0.024461839	1871.3894
0.016443988	1872.1027
0.016753927	1872.8174
0.022026431	1873.5308
0.022580646	1874.2443
0.02010582	1874.959
0.021689497	1875.6726
0.023861172	1876.3876
0.015712682	1877.1014
0.024886878	1877.8165
0.028888889	1878.5304
0.025930101	1879.2456
0.024027459	1879.9597
0.025179856	1880.675
0.017094018	1881.3905
0.022670025	1882.1047
0.024296675	1882.8204
0.027888447	1883.536
0.018229166	1884.2518
0.027237354	1884.9663
0.019329896	1885.6823
0.017971758	1886.3982
0.020565553	1887.1143
0.021080369	1887.8303
0.023319615	1888.5465
0.021419009	1889.2627
0.022368422	1889.979
0.016666668	1890.6954
0.016783217	1891.4119
0.025787966	1892.1284
0.016011644	1892.845
0.018320611	1893.5616
0.028744327	1894.2783
0.020833334	1894.9951
0.020710059	1895.712
0.018987341	1896.429
0.025679758	1897.1473
0.023148147	1897.8644
0.033132531	1898.5815
0.02733119	1899.2988
0.01309329	1900.0173
0.01577287	1900.7347
0.030448718	1901.4521
0.011764706	1902.171
0.022847101	1902.8885
0.014010508	1903.6075
0.031690139	1904.3252
0.031802122	1905.0443
0.016885553	1905.7622
0.010398613	1906.4814
0.023809524	1907.1995
0.02	1907.9188
0.013133208	1908.6383
0.041825093	1909.3564
0.017013233	1910.076
0.021153847	1910.7957
0.02661597	1911.5142
0.032882012	1912.2339
0.026639344	1912.9539
0.030634573	1913.6737
0.021786492	1914.3925
0.013452915	1915.1125
0.0247191	1915.8328
0.019067796	1916.553
0.002202643	1917.2732
0.034403671	1917.9937
0.034168564	1918.714
0.008928572	1919.4346
0.022675738	1920.1552
0.01459854	1920.8759
0.01946472	1921.5966
0.041362531	1922.3173
0.033678755	1923.0382
0.013850415	1923.7592
0.025714286	1924.4814
0.017241379	1925.2025
0.011396011	1925.9237
0.02616279	1926.6449
0.011560693	1927.3674
0.011560693	1928.0889
0.002785515	1928.8103
0.016713092	1929.5331
0.037151702	1930.2546
0.026706232	1930.9763
0.027863776	1931.6993
0.019169329	1932.4211
0.037800688	1933.1443
0.026402641	1933.8662
-0.003496504	1934.5896
0.01048951	1935.3116
0.042402826	1936.0352
-0.007117438	1936.7573
0.028571429	1937.481
0.059925094	1938.2046
0.011494253	1938.927
-0.01171875	1939.6509
0.023166023	1940.3748
0.023166023	1941.0986
0.012931035	1941.8214
0.012096774	1942.5455
0.037037037	1943.2697
0.008810572	1943.9939
0.004672897	1944.7183
0.063725494	1945.4426
-0.004739337	1946.1671
0.020100502	1946.8916
0.072164945	1947.6162
0.019512195	1948.3409
0.014150944	1949.0657
0.029411765	1949.7905
0.020833334	1950.5154
0.046632126	1951.2404
0.01904762	1951.9653
0.032258064	1952.6904
0.040935673	1953.4156
0.029239766	1954.1409
0.017964073	1954.8676
0.078787878	1955.5929
0.026490066	1956.3184
0.063694268	1957.0452
-0.013157895	1957.7709
0.093959734	1958.4965
-0.006944445	1959.2235
0.0125	1959.9493
0.006756757	1960.6753
0.035714287	1961.4026
0.034965035	1962.1287
0.014084507	1962.8561
0.036496349	1963.5823
0.037878789	1964.3098
0.037878789	1965.0375
0.017241379	1965.7638
-0.0234375	1966.4916
0.03305785	1967.2181
0.016949153	1967.946
0.017094018	1968.6741
-0.016806724	1969.4022
0.067961164	1970.129
-0.041666668	1970.8572
0.02586207	1971.5856
0.008333334	1972.3138
0.057142857	1973.0424
0.083333336	1973.7695
-0.01010101	1974.498
-0.018691588	1975.2268
0.07692308	1975.9554
0.11764706	1976.6843
0.013888889	1977.4131
0.1097561	1978.1421
0.079999998	1978.8711
0.056818184	1979.6002
0.02739726	1980.3307
0.056338027	1981.0599
0.02631579	1981.7892
0.057971016	1982.5186
0.12698413	1983.248
-0.03125	1983.9775
0.093333334	1984.7085
0.06666667	1985.4381
0.10714286	1986.1678
0.057692308	1986.8989
0.16666667	1987.6289
-0.02	1988.3589
-0.075471699	1989.0902
0.10204082	1989.8203
-0.11538462	1990.5518
0.04255319	1991.282
0.25531915	1992.0137
-0.017857144	1992.744
-0.071428575	1993.4758
0.1923077	1994.2064
0.10204082	1994.9384
0.05882353	1995.6691
-0.071428575	1996.4011
0.13333334	1997.1332
-0.021276595	1997.8655
0.052631579	1998.5964
0.24137931	1999.3289
0.21875	2000.0613
0.12195122	2000.7937
0.15625	2001.525
0.14705883	2002.2577
0.083333336	2002.9905
-0.10344828	2003.7233
0	2004.4561
0.12903225	2005.1891
0.19354838	2005.9221
0.2857143	2006.6552
0.14814815	2007.3883
0.14705883	2008.1216
-0.035714287	2008.855
0.2	2009.5883
0	2010.3218
-0.1	2011.0553
-0.03846154	2011.7903
0.18518518	2012.5239
0.13793103	2013.2577
0.33333334	2013.9916
-0.11764706	2014.7255
-0.096774191	2015.4607
0.27272728	2016.1948
-0.05882353	2016.929
0.095238097	2017.6644
0.095238097	2018.3987
0.11111111	2019.1344
0.18181819	2019.8688
0.21052632	2020.6033
0.14285715	2021.3391
0.055555556	2022.0739
0.3125	2022.8098
0.14285715	2023.5459
0.26666668	2024.2808
-0.41176471	2025.0171
0.26666668	2025.7521
0.31578946	2026.4884
0.33333334	2027.225
0.23076923	2027.9602
0.23529412	2028.6968
-0.44444445	2029.4335
0.375	2030.1703
0.07692308	2030.9071
0	2031.6427
0.33333334	2032.3796
-0.29411766	2033.1167
-0.27272728	2033.8539
-0.66666669	2034.5911
1	2035.3284
0.21052632	2036.0658
0.2	2036.8032
0.33333334	2037.5406
-0.16666667	2038.2783
0.11764706	2039.016
-0.16666667	2039.7537
0.1	2040.4915
-0.06666667	2041.2294
0.44444445	2041.9686
-1	2042.7067
-0.55555558	2043.4448
0.23076923	2044.183
0	2044.9225
0.5	2045.6609
0.25	2046.3993
0.69999999	2047.139
0	2047.8776
0	2048.6162
0.2	2049.3562
1.5	2050.095
-0.25	2050.8352
1.1111112	2051.574
0	2052.3142
-0.5	2053.0535
-0.44444445	2053.7937
0.2	2054.533
11	2055.2737
0.80000001	2056.0144
-0.69999999	2056.7537
-0.66666669	2057.4946
0.83333331	2058.2356
-1	2058.9751
-0.15384616	2059.7163
1	2060.4573
-1.4	2061.1985
-0.23076923	2061.9399
0.80000001	2062.6812
-0.25	2063.4214
-0.36363637	2064.1628
0.5714286	2064.9043
9	2065.646
0.125	2066.3877
-0.33333334	2067.1296
0.14285715	2067.8716
1	2068.6135
0.2857143	2069.3555
1.1428572	2070.0977
-1	2070.8411
2.4000001	2071.5833
-0.5	2072.3257
0.66666669	2073.0681
0	2073.8105
0	2074.5544
-0.80000001	2075.2971
0.75	2076.0398
0.14285715	2076.7839
-0.33333334	2077.5266
0.71428573	2078.2698
-0.5	2079.0139
-0.5	2079.7571
0.25	2080.5015
2	2081.2449
0	2081.988
0	2082.7329
-2.5	2083.4775
-0.40000001	2084.2212
-0.40000001	2084.9661
0	2085.7097
1.6666666	2086.4548
0.33333334	2087.2
-0.14285715	2087.9438
0	2088.6892
0.42857143	2089.4346
0.2857143	2090.1787
-3	2090.9243
-0.25	2091.6699
0.5714286	2092.4155
0.30000001	2093.1614
-0.66666669	2093.9072
1.4	2094.6531
-0.44444445	2095.3977
-0.40000001	2096.1438
	2096.8899
3	2097.6362
-0.16666667	2098.3823
2	2099.1287
-0.66666669	2099.8765
0.80000001	2100.623
0	2101.3696
5	2102.1162
1	2102.863
-1.1428572	2103.6099
2	2104.3582
1	2105.105
0	2105.8521
0.33333334	2106.5991
-1	2107.3477
1.3333334	2108.095
0.2	2108.8423
inf	2109.5911
13.333333	2110.3386
50.285713	2111.0876
136.5	2111.8352
12	2112.5842
0.75	2113.332
-0.30000001	2114.0813
-1.6666666	2114.8291
1.2	2115.5786
0	2116.3267
4	2117.0762
-5	2117.8257
0	2118.5742
-0.125	2119.324
0	2120.0737
0	2120.8223
-0.125	2121.5723
0.5	2122.3223
-7	2123.0723
1.3333334	2123.8225
0.14285715	2124.5728
6	2125.3218
1.5	2126.0723
-0.30000001	2126.8228
0.5	2127.5735
#NAME?	2128.324
0.83333331	2129.0747
0	2129.8257
#NAME?	2130.5764
1.3333334	2131.3274
0.375	2132.0798
1.3333334	2132.8308
1.3333334	2133.582
1	2134.3335
0.25	2135.0847
-2	2135.8362
2.8	2136.5889
0.11111111	2137.3406
9	2138.0923
1	2138.8452
2	2139.5972
0.40000001	2140.3489
-0.5	2141.1023
1.5	2141.8542
0.375	2142.6077
1	2143.3599
-8	2144.1121
0.33333334	2144.8657
0.5	2145.6196
0	2146.3721
-2	2147.126
2.8	2147.8787
2	2148.6326
-2	2149.3867
10	2150.1396
-0.375	2150.894
inf	2151.6484
1.3333334	2152.4014
1.5	2153.156
-1	2153.9106
8	2154.6653
-0.5	2155.4199
0.625	2156.1748
-1	2156.9285
-2	2157.6833
-0.75	2158.4385
8	2159.1936
-0.66666669	2159.9487
0	2160.7041
1.4	2161.4595
-5	2162.2148
-0.16666667	2162.9705
1.1666666	2163.7273
-9	2164.4829
-5	2165.2388
1.4	2165.9946
3	2166.7505
-4	2167.5066
0	2168.2639
1	2169.02
2	2169.7764
	2170.5339
2	2171.2903
0	2172.0466
2	2172.8044
2	2173.5613
0.1	2174.3191
-3	2175.0759
inf	2175.8342
-0.80000001	2176.5911
0.75	2177.3494
-0.33333334	2178.1064
0.66666669	2178.865
1	2179.6221
	2180.3809
#NAME?	2181.1394
-1.3333334	2181.897
2.25	2182.6558
-2.6666667	2183.4148
2	2184.1724
0.66666669	2184.9316
3	2185.6907
-0.2	2186.45
2	2187.2095
-0.5	2187.9688
-2.3333333	2188.7268
-2	2189.4866
2.3333333	2190.2461
-4.5	2191.0059
inf	2191.7656
-1.1666666	2192.5256
1	2193.2856
11	2194.0457
0.75	2194.8057
1.6666666	2195.5671
2	2196.3274
inf	2197.0879
-0.71428573	2197.8484
-3.5	2198.6089
inf	2199.3694
-4.5	2200.1313
-0.83333331	2200.8921
#NAME?	2201.6528
4	2202.4153
1.1666666	2203.1763
4	2203.9373
inf	2204.6997
0.25	2205.4609
-0.33333334	2206.2222
0	2206.9849
1.4	2207.7463
0.66666669	2208.5093
-3	2209.2708
#NAME?	2210.0339
-0.33333334	2210.7969
0.40000001	2211.5588
1	2212.322
5.5	2213.084
-0.33333334	2213.8474
1.3333334	2214.6111
#NAME?	2215.3733
0.16666667	2216.137
-2.5	2216.9006
4	2217.6643
1.6666666	2218.4282
-0.5	2219.1909
-1	2219.9548
11	2220.719
2	2221.4834
0	2222.2476
9	2223.012
#NAME?	2223.7764
1	2224.5408
1.5	2225.3054
inf	2226.0701
0.40000001	2226.835
0.5	2227.5999
-3	2228.3647
1.3333334	2229.1296
1.5	2229.896
0	2230.6611
7	2231.4265
4.3333335	2232.1917
-0.66666669	2232.957
inf	2233.7239
14	2234.4895
0.16666667	2235.2551
-2	2236.0222
6	2236.7878
1.25	2237.5537
-1	2238.321
-5	2239.0872
1.75	2239.8545
0.5	2240.6206
-5	2241.3884
-4	2242.1545
0.66666669	2242.9224
3	2243.689
2	2244.4568
inf	2245.2249
0.33333334	2245.9915
-3	2246.7598
-1	2247.5278
2.3333333	2248.2949
1.5	2249.0632
-2.3333333	2249.8318
0.80000001	2250.6003
-0.2	2251.3677
0.5	2252.1362
-1	2252.905
