# Supplementary material for: Fibril formation and ordering of disordered FUS LC driven by hydrophobic interactions
Source: Nat Chem. 2023 May 25;15(8):1146–54. doi: 10.1038/s41557-023-01221-1 (PMC10396963; doi:10.1038/s41557-023-01221-1)
Supplement: Source Data Fig. 3 — Homodyne and heterodyne SFG traces. [file 41557_2023_1221_MOESM4_ESM.zip › Figure3/Figure_3a/Figure_3a_SFG_PBS_FUS_DOPC_1-final.csv]

SFG (arb. unit)	IR wavenumber (cm-1)
-0.002609506	1600.0959
-0.001118777	1600.7704
-0.00146012	1601.4449
-0.000366569	1602.1195
-0.000713267	1602.7942
-0.000704846	1603.4689
0.000338295	1604.1437
-0.000835143	1604.8185
-0.001491054	1605.4946
-0.000652209	1606.1697
-0.000806972	1606.8447
-0.001293243	1607.5198
0.000321285	1608.1962
-0.000478774	1608.8715
-0.001762538	1609.5468
-0.002097789	1610.2233
-0.000480923	1610.8987
-0.001104972	1611.5754
-0.000616238	1612.251
-0.001513317	1612.9279
-0.000300526	1613.6035
-0.001815431	1614.2805
-0.000874763	1614.9563
-0.000877193	1615.6334
-0.000581734	1616.3094
-0.000581987	1616.9866
-0.001184133	1617.6639
-0.000737137	1618.3401
-0.000901578	1619.0175
-0.000150286	1619.6949
-0.000452011	1620.3726
-0.001204275	1621.049
-0.001797214	1621.7267
-0.000586252	1622.4044
-0.001469508	1623.0823
0.00071664	1623.7601
-0.001121391	1624.4381
-0.001266535	1625.1161
-0.001393728	1625.7942
-0.000418002	1626.4723
0.000138754	1627.1505
-0.00041385	1627.8287
-0.000690131	1628.5071
0.000140193	1629.1855
-0.000548847	1629.8652
0.000412088	1630.5437
-0.00027416	1631.2223
0.000413907	1631.901
-0.000138889	1632.5797
-0.00094518	1633.2598
0.000536121	1633.9386
0.000402631	1634.6176
-0.000665159	1635.2977
-0.000811469	1635.9768
0.000265146	1636.6571
-0.000531067	1637.3363
-0.000921295	1638.0168
0.000795334	1638.6962
0.000661113	1639.3767
-0.000402955	1640.0562
-0.00013468	1640.7369
0.001076426	1641.4165
0.000529171	1642.0974
-0.001317003	1642.7783
-0.000132503	1643.4594
0.001035331	1644.1392
0.001403419	1644.8203
0.000254324	1645.5015
0.000636132	1646.1827
0.001037345	1646.8628
0	1647.5442
0.000262261	1648.2257
0.000935954	1648.9072
0.001073537	1649.5887
0.000406559	1650.2704
0.000540322	1650.9521
0.002306023	1651.6339
0.000272926	1652.3158
0.000533832	1652.9977
0.000530293	1653.6797
0.001872659	1654.3617
0.001044932	1655.045
0.000524315	1655.7272
0.001182344	1656.4094
0.001681542	1657.0918
-0.000129116	1657.7754
0.001430057	1658.4579
0.00155986	1659.1404
0.001432292	1659.8241
0.001425055	1660.5067
0.001977587	1661.1895
0.001796945	1661.8735
0.001274697	1662.5563
0.001131506	1663.2405
0.00264151	1663.9233
0.002147007	1664.6077
0.0020005	1665.2908
0.002632899	1665.9751
0.002497814	1666.6597
0.002520161	1667.3429
0.00205682	1668.0275
0.00232378	1668.7122
0.002422542	1669.3956
0.002465611	1670.0804
0.003329338	1670.7653
0.002797389	1671.4502
0.002565488	1672.1353
0.004316159	1672.819
0.002930598	1673.5042
0.00357758	1674.1893
0.003940628	1674.8746
0.004326734	1675.5599
0.004055999	1676.2452
0.004246848	1676.9308
0.005854957	1677.6162
0.004713805	1678.3019
0.004254151	1678.9874
0.005762107	1679.6744
0.005238567	1680.3602
0.005944798	1681.046
0.005797102	1681.7319
0.004606968	1682.418
0.005101297	1683.1052
0.005113221	1683.7914
0.00631239	1684.4775
0.006985883	1685.165
0.006239118	1685.8513
0.005060277	1686.5377
0.007370638	1687.2253
0.007740173	1687.9119
0.006883892	1688.5997
0.00806827	1689.2864
0.008459972	1689.9742
0.008392716	1690.661
0.008601104	1691.3491
0.011148812	1692.036
0.009107172	1692.7242
0.008807698	1693.4126
0.00827519	1694.0996
0.009653795	1694.7881
0.010862299	1695.4766
0.010149664	1696.165
0.011216566	1696.8536
0.012465374	1697.5411
0.012197278	1698.2299
0.013725844	1698.9187
0.014215418	1699.6075
0.013390366	1700.2965
0.013093902	1700.9855
0.015209857	1701.6746
0.017421603	1702.3638
0.016788885	1703.053
0.013287775	1703.7422
0.018303147	1704.4315
0.018258696	1705.121
0.017490495	1705.8104
0.019194223	1706.5012
0.020447532	1707.1908
0.023919754	1707.8805
0.020287571	1708.5702
0.025989369	1709.26
0.025590161	1709.9512
0.026277972	1710.6411
0.029538462	1711.3312
0.033263598	1712.0225
0.032540675	1712.7126
0.032103397	1713.4041
0.031197654	1714.0944
0.034649309	1714.7859
0.037407015	1715.4763
0.039110921	1716.1681
0.040869564	1716.8586
0.04345927	1717.5504
0.04653224	1718.2424
0.045516614	1718.9331
0.052969504	1719.6251
0.048791822	1720.3173
0.056772675	1721.0082
0.059825018	1721.7004
0.060303893	1722.3928
0.061382879	1723.0852
0.065743133	1723.7764
0.069292836	1724.469
0.06747324	1725.1615
0.077319585	1725.8542
0.074672282	1726.5469
0.077693038	1727.2397
0.085832722	1727.9326
0.086914062	1728.6255
0.092503175	1729.3185
0.089858793	1730.0116
0.096193418	1730.7047
0.097612731	1731.3979
0.096298285	1732.0924
0.10601877	1732.7858
0.10574837	1733.4791
0.10729967	1734.1726
0.10505105	1734.8661
0.10282148	1735.561
0.113171	1736.2546
0.11597796	1736.9484
0.11319713	1737.6434
0.11771269	1738.3373
0.1201827	1739.0325
0.11819505	1739.7266
0.12440191	1740.4205
0.11879699	1741.116
0.11131276	1741.8102
0.11815385	1742.5057
0.1129669	1743.2013
0.1110772	1743.8958
0.11050395	1744.5914
0.10624049	1745.286
0.10518292	1745.9818
0.099301547	1746.6777
0.096069872	1747.3738
0.10015504	1748.0686
0.10041309	1748.7648
0.094944909	1749.4609
0.093834691	1750.1572
0.083361231	1750.8535
0.083304167	1751.5499
0.081881531	1752.2451
0.072645113	1752.9417
0.076842472	1753.6383
0.077167019	1754.335
0.06735751	1755.0317
0.0691358	1755.7285
0.066480055	1756.4266
0.070086703	1757.1237
0.063218392	1757.8207
0.064564005	1758.5177
0.065991752	1759.2148
0.060813379	1759.9121
0.063754424	1760.6106
0.062182244	1761.308
0.05734767	1762.0054
0.060056429	1762.7029
0.057631161	1763.4017
0.061207946	1764.0994
0.056856189	1764.7982
0.047330096	1765.496
0.064220183	1766.1938
0.051836737	1766.8931
0.050617285	1767.5909
0.060286678	1768.2903
0.059348505	1768.9884
0.060306031	1769.6877
0.055758685	1770.3873
0.052900232	1771.0856
0.058878504	1771.7852
0.047368422	1772.4849
0.057493858	1773.1835
0.061523438	1773.8833
0.056256063	1774.5831
0.051992226	1775.2831
0.054187194	1775.9819
0.054435484	1776.682
0.046966732	1777.3822
0.053473264	1778.0824
0.052816901	1778.7827
0.058853898	1779.4832
0.058267716	1780.1836
0.05486149	1780.884
0.056136489	1781.5847
0.050772626	1782.2853
0.058757696	1782.9861
0.050056882	1783.6869
0.057451651	1784.3877
0.047672462	1785.0886
0.045736872	1785.7897
0.051843319	1786.4919
0.046643913	1787.1931
0.043913286	1787.8943
0.052053209	1788.5956
0.042036708	1789.2981
0.046256848	1789.9995
0.056172438	1790.701
0.056616195	1791.4038
0.044951141	1792.1055
0.048070412	1792.8083
0.05050505	1793.5101
0.048625793	1794.2133
0.054633472	1794.915
0.050206326	1795.6183
0.046477851	1796.3203
0.044241574	1797.0237
0.05148096	1797.7258
0.048305694	1798.4293
0.052122116	1799.1329
0.052754074	1799.8352
0.055468749	1800.5389
0.051060487	1801.2427
0.046191249	1801.9465
0.056696795	1802.6492
0.052631579	1803.3531
0.049593497	1804.0573
0.055652175	1804.7614
0.06169666	1805.4655
0.042698547	1806.1698
0.040174674	1806.874
0.052128583	1807.5785
0.049339209	1808.283
0.042944785	1808.9874
0.057324842	1809.692
0.040145986	1810.3967
0.048295453	1811.1014
0.053897981	1811.8063
0.053106211	1812.5111
0.060142711	1813.2173
0.042752869	1813.9224
0.047812819	1814.6273
0.062880322	1815.3325
0.055613849	1816.0391
0.046106558	1816.7443
0.061310783	1817.4496
0.05479452	1818.1564
0.049893841	1818.8618
0.052749719	1819.5674
0.063876651	1820.2743
0.052570093	1820.98
0.050359711	1821.687
0.051470589	1822.3928
0.053789731	1823.1
0.049261082	1823.8073
0.043814432	1824.5133
0.043024771	1825.2207
0.052770447	1825.9269
0.041078307	1826.6344
0.03763441	1827.342
0.051282052	1828.0497
0.047297299	1828.7561
0.049930651	1829.4639
0.050073639	1830.1718
0.048226949	1830.8798
0.044642858	1831.5878
0.051671732	1832.2946
0.047692306	1833.0027
0.04866562	1833.7108
0.039619651	1834.4192
0.043478262	1835.1276
0.060995184	1835.8359
0.0625	1836.5444
0.048437499	1837.2531
0.052050475	1837.9617
0.051612902	1838.6716
0.03421462	1839.3804
0.048414022	1840.0892
0.057491288	1840.7981
0.059999999	1841.5071
0.064575642	1842.2174
0.058270678	1842.9265
0.055970151	1843.6357
0.034862384	1844.345
0.051923078	1845.0555
0.044834308	1845.765
0.055028465	1846.4757
0.039215688	1847.1853
0.040935673	1847.8961
0.048681542	1848.6058
0.054216869	1849.3156
0.047227927	1850.0267
0.056974459	1850.7378
0.044491526	1851.4478
0.04157044	1852.1591
0.038647342	1852.8691
0.047727272	1853.5807
0.047281325	1854.2921
0.05966587	1855.0024
0.049261082	1855.7141
0.055421688	1856.4258
0.040380046	1857.1376
0.077669904	1857.8495
0.060096152	1858.5602
0.035989717	1859.2721
0.05540897	1859.9843
0.06169666	1860.6963
0.03753351	1861.4086
0.047619049	1862.1208
0.033613447	1862.8331
0.057377048	1863.5457
0.034285713	1864.2581
0.06413994	1864.9707
0.074193545	1865.6833
0.034920637	1866.396
0.057401814	1867.1088
0.021538461	1867.8229
0.055214725	1868.5358
0.03773585	1869.2488
0.037617553	1869.9618
0.075409837	1870.6763
0.048859935	1871.3894
0.038869258	1872.1027
0.067375883	1872.8174
0.048507463	1873.5308
0.023904383	1874.2443
0.055555556	1874.959
0.064638786	1875.6726
0.056451611	1876.3876
0.048	1877.1014
0.03846154	1877.8165
0.072289154	1878.5304
0.063745022	1879.2456
0.057613168	1879.9597
0.07692308	1880.675
0.089743592	1881.3905
0.053571429	1882.1047
0.013043478	1882.8204
0.075471699	1883.536
0.058252428	1884.2518
0.00990099	1884.9663
0.090909094	1885.6823
0.050000001	1886.3982
0.054455444	1887.1143
0.035353534	1887.8303
0.057291668	1888.5465
0.03125	1889.2627
0.020725388	1889.979
0.04568528	1890.6954
0.027777778	1891.4119
-0.010989011	1892.1284
0.04255319	1892.845
0.088888891	1893.5616
0.049723756	1894.2783
0.046242774	1894.9951
0.047058824	1895.712
0.051948052	1896.429
0.025	1897.1473
0.019480519	1897.8644
-0.0125	1898.5815
0.02631579	1899.2988
0.026845638	1900.0173
0.06122449	1900.7347
0.032894738	1901.4521
0.051470589	1902.171
0.0546875	1902.8885
0.054263566	1903.6075
0.039682541	1904.3252
0.037593983	1905.0443
0.056000002	1905.7622
0.007936508	1906.4814
0.049586777	1907.1995
0.034188036	1907.9188
0.008928572	1908.6383
0	1909.3564
-0.027272727	1910.076
0.043859649	1910.7957
0.008695652	1911.5142
-0.037037037	1912.2339
0.049019609	1912.9539
0.03125	1913.6737
0.011904762	1914.3925
0.045977011	1915.1125
0.068965517	1915.8328
0.020833334	1916.553
-0.011627907	1917.2732
0.051282052	1917.9937
0.084337346	1918.714
-0.024390243	1919.4346
0.015151516	1920.1552
0.11392405	1920.8759
0.02631579	1921.5966
0	1922.3173
0.1	1923.0382
0.18461539	1923.7592
0.046153847	1924.4814
0	1925.2025
0.096774191	1925.9237
0.10526316	1926.6449
0	1927.3674
0.035714287	1928.0889
0.18181819	1928.8103
0.018867925	1929.5331
-0.03846154	1930.2546
0.01754386	1930.9763
0.090909094	1931.6993
0	1932.4211
-0.26086956	1933.1443
0.098039217	1933.8662
0.16981132	1934.5896
-0.021276595	1935.3116
0.08510638	1936.0352
0.10526316	1936.7573
0.028571429	1937.481
-0.095238097	1938.2046
0.047619049	1938.927
0.12121212	1939.6509
-0.1724138	1940.3748
-0.0625	1941.0986
0.032258064	1941.8214
0.1724138	1942.5455
-0.1724138	1943.2697
0	1943.9939
0.25806451	1944.7183
-0.060606062	1945.4426
0.17857143	1946.1671
-0.18181819	1946.8916
0.13636364	1947.6162
-0.15384616	1948.3409
-0.19047619	1949.0657
-0.17391305	1949.7905
0.375	1950.5154
0	1951.2404
-0.20833333	1951.9653
-0.11764706	1952.6904
-0.07692308	1953.4156
-0.11538462	1954.1409
0.42857143	1954.8676
0.039999999	1955.5929
0	1956.3184
-0.10526316	1957.0452
-0.052631579	1957.7709
-0.28	1958.4965
-0.071428575	1959.2235
0.125	1959.9493
-0.15789473	1960.6753
-0.14285715	1961.4026
-0.2857143	1962.1287
-0.1875	1962.8561
-0.16666667	1963.5823
-0.1875	1964.3098
0	1965.0375
-0.11111111	1965.7638
-0.05882353	1966.4916
0.36363637	1967.2181
-0.84615386	1967.946
-0.875	1968.6741
0	1969.4022
0.1	1970.129
0.5714286	1970.8572
4.625	1971.5856
16.666666	1972.3138
0.54545456	1973.0424
-0.69230771	1973.7695
-0.5	1974.498
0.090909094	1975.2268
-0.2	1975.9554
-0.36363637	1976.6843
-0.5	1977.4131
-0.5	1978.1421
-0.375	1978.8711
0.25	1979.6002
0	1980.3307
-0.45454547	1981.0599
-0.5714286	1981.7892
0.5	1982.5186
-0.06666667	1983.248
-0.66666669	1983.9775
-0.125	1984.7085
0.69999999	1985.4381
-0.25	1986.1678
-5	1986.8989
-0.083333336	1987.6289
-0.27272728	1988.3589
-0.77777779	1989.0902
-0.44444445	1989.8203
-0.625	1990.5518
0	1991.282
-0.75	1992.0137
-0.75	1992.744
0	1993.4758
-0.5	1994.2064
-0.2	1994.9384
1.2857143	1995.6691
-0.25	1996.4011
-1.75	1997.1332
-0.5	1997.8655
1.3333334	1998.5964
0.75	1999.3289
-1.2222222	2000.0613
0.25	2000.7937
0.5	2001.525
-1.6	2002.2577
-0.30000001	2002.9905
-0.75	2003.7233
-1	2004.4561
-1.1428572	2005.1891
-0.5	2005.9221
-1	2006.6552
-1.2	2007.3883
-0.27272728	2008.1216
0	2008.855
-1.25	2009.5883
-0.77777779	2010.3218
-0.54545456	2011.0553
1	2011.7903
-1	2012.5239
-1.1818181	2013.2577
-0.85714287	2013.9916
#NAME?	2014.7255
0	2015.4607
-0.33333334	2016.1948
inf	2016.929
-1.1428572	2017.6644
-0.2857143	2018.3987
-1	2019.1344
3	2019.8688
0	2020.6033
-0.40000001	2021.3391
0	2022.0739
-0.40000001	2022.8098
0.30000001	2023.5459
0	2024.2808
-0.40000001	2025.0171
-0.375	2025.7521
-0.66666669	2026.4884
-6	2027.225
-1.125	2027.9602
-1.3333334	2028.6968
#NAME?	2029.4335
-0.33333334	2030.1703
-0.60000002	2030.9071
0.5	2031.6427
-4	2032.3796
-0.2	2033.1167
-0.25	2033.8539
-2	2034.5911
-1.2	2035.3284
-0.83333331	2036.0658
4	2036.8032
-1.75	2037.5406
-0.5	2038.2783
-1.3333334	2039.016
	2039.7537
-0.375	2040.4915
-1.2	2041.2294
1.6666666	2041.9686
-0.71428573	2042.7067
-0.22222222	2043.4448
0	2044.183
0	2044.9225
-0.83333331	2045.6609
-2	2046.3993
1	2047.139
-1.4	2047.8776
0	2048.6162
-12	2049.3562
-2	2050.095
0	2050.8352
-1.5	2051.574
4	2052.3142
-0.80000001	2053.0535
-1.1666666	2053.7937
#NAME?	2054.533
0.75	2055.2737
-0.14285715	2056.0144
-1	2056.7537
#NAME?	2057.4946
1	2058.2356
-1.25	2058.9751
2.6666667	2059.7163
-0.2	2060.4573
-0.375	2061.1985
-7	2061.9399
-5	2062.6812
0.5	2063.4214
-1	2064.1628
-1	2064.9043
-3	2065.646
-0.60000002	2066.3877
-1	2067.1296
-2.6666667	2067.8716
0.66666669	2068.6135
inf	2069.3555
-2.6666667	2070.0977
-1.2	2070.8411
0	2071.5833
#NAME?	2072.3257
0.5	2073.0681
-0.5714286	2073.8105
#NAME?	2074.5544
1	2075.2971
-1.2	2076.0398
-0.40000001	2076.7839
2	2077.5266
-0.66666669	2078.2698
-1.4285715	2079.0139
-5	2079.7571
	2080.5015
-1.8333334	2081.2449
-2	2081.988
0	2082.7329
-0.375	2083.4775
-9	2084.2212
2	2084.9661
0	2085.7097
-1	2086.4548
-2.75	2087.2
1.5	2087.9438
-0.33333334	2088.6892
-0.60000002	2089.4346
2.5	2090.1787
-6	2090.9243
-0.77777779	2091.6699
inf	2092.4155
#NAME?	2093.1614
-0.33333334	2093.9072
4	2094.6531
#NAME?	2095.3977
-1.5	2096.1438
-0.5	2096.8899
-0.75	2097.6362
-0.75	2098.3823
-0.5	2099.1287
-1	2099.8765
#NAME?	2100.623
-1.2	2101.3696
1	2102.1162
inf	2102.863
-0.71428573	2103.6099
-0.33333334	2104.3582
3	2105.105
-2	2105.8521
-1.5	2106.5991
-8	2107.3477
1	2108.095
-0.71428573	2108.8423
-0.60000002	2109.5911
#NAME?	2110.3386
#NAME?	2111.0876
-0.55555558	2111.8352
-0.5	2112.5842
-1	2113.332
-0.80000001	2114.0813
-7	2114.8291
2	2115.5786
-1.25	2116.3267
-1.4285715	2117.0762
#NAME?	2117.8257
1	2118.5742
0	2119.324
-5	2120.0737
#NAME?	2120.8223
-0.5	2121.5723
-1.6666666	2122.3223
-1	2123.0723
-7	2123.8225
-0.5	2124.5728
#NAME?	2125.3218
-10	2126.0723
-0.25	2126.8228
-0.60000002	2127.5735
#NAME?	2128.324
2.3333333	2129.0747
-1.2	2129.8257
3	2130.5764
2	2131.3274
0	2132.0798
-0.5	2132.8308
6	2133.582
-1.4	2134.3335
0.66666669	2135.0847
7	2135.8362
-2.6666667	2136.5889
-0.125	2137.3406
-2.5	2138.0923
-0.5	2138.8452
-0.40000001	2139.5972
-1.4	2140.3489
2	2141.1023
6	2141.8542
-0.66666669	2142.6077
3	2143.3599
-2	2144.1121
0.66666669	2144.8657
#NAME?	2145.6196
4.5	2146.3721
-0.75	2147.126
-1	2147.8787
5	2148.6326
-1	2149.3867
0.36363637	2150.1396
#NAME?	2150.894
#NAME?	2151.6484
-1.8333334	2152.4014
-2.6666667	2153.156
12	2153.9106
-0.80000001	2154.6653
0.60000002	2155.4199
-0.33333334	2156.1748
-5	2156.9285
-0.5714286	2157.6833
-1	2158.4385
-8	2159.1936
-0.875	2159.9487
-0.22222222	2160.7041
#NAME?	2161.4595
-7	2162.2148
-0.2	2162.9705
#NAME?	2163.7273
2	2164.4829
-0.66666669	2165.2388
-8	2165.9946
4	2166.7505
-2.6666667	2167.5066
-1.1428572	2168.2639
2	2169.02
-6	2169.7764
-1.2	2170.5339
4	2171.2903
-2	2172.0466
-2	2172.8044
-0.5714286	2173.5613
inf	2174.3191
-4	2175.0759
-1.25	2175.8342
-2	2176.5911
2	2177.3494
-1.625	2178.1064
-2	2178.865
inf	2179.6221
-4.5	2180.3809
-1.6666666	2181.1394
-7	2181.897
-7	2182.6558
-0.875	2183.4148
-4	2184.1724
0	2184.9316
-1.5	2185.6907
-1.1666666	2186.45
8	2187.2095
#NAME?	2187.9688
-1.25	2188.7268
-6	2189.4866
2.3333333	2190.2461
-5	2191.0059
-1.1666666	2191.7656
0.5	2192.5256
inf	2193.2856
-4	2194.0457
#NAME?	2194.8057
5	2195.5671
0.42857143	2196.3274
#NAME?	2197.0879
-2	2197.8484
-1	2198.6089
-1.6666666	2199.3694
1.5	2200.1313
1	2200.8921
-1.4	2201.6528
2	2202.4153
1.25	2203.1763
-1.6666666	2203.9373
-1	2204.6997
#NAME?	2205.4609
-2	2206.2222
-2.3333333	2206.9849
#NAME?	2207.7463
#NAME?	2208.5093
-0.66666669	2209.2708
-4.5	2210.0339
3	2210.7969
-0.66666669	2211.5588
-3.3333333	2212.322
3.5	2213.084
#NAME?	2213.8474
-0.2	2214.6111
-9	2215.3733
-0.5	2216.137
1	2216.9006
-1.4	2217.6643
#NAME?	2218.4282
-3.5	2219.1909
-1.6666666	2219.9548
-3	2220.719
6	2221.4834
-1.2	2222.2476
-2	2223.012
#NAME?	2223.7764
-9	2224.5408
-0.80000001	2225.3054
1	2226.0701
-5	2226.835
-1	2227.5999
1	2228.3647
2.3333333	2229.1296
-2.6666667	2229.896
1.25	2230.6611
-4	2231.4265
-1.5	2232.1917
-2.75	2232.957
-4	2233.7239
-1.5	2234.4895
-0.5714286	2235.2551
-0.33333334	2236.0222
-2.25	2236.7878
#NAME?	2237.5537
-3.6666667	2238.321
7	2239.0872
-1.5	2239.8545
-0.40000001	2240.6206
-0.80000001	2241.3884
0	2242.1545
-16	2242.9224
-0.33333334	2243.689
#NAME?	2244.4568
-8	2245.2249
-3	2245.9915
0	2246.7598
2	2247.5278
-8	2248.2949
-6	2249.0632
0	2249.8318
-2	2250.6003
0.42857143	2251.3677
-0.5	2252.1362
2	2252.905
