# Supplementary material for: Fibril formation and ordering of disordered FUS LC driven by hydrophobic interactions
Source: Nat Chem. 2023 May 25;15(8):1146–54. doi: 10.1038/s41557-023-01221-1 (PMC10396963; doi:10.1038/s41557-023-01221-1)
Supplement: Source Data Fig. 3 — Homodyne and heterodyne SFG traces. [file 41557_2023_1221_MOESM4_ESM.zip › Figure3/Figure_3a/Figure_3a_SFG_PBS_FUS_DOPC_2.csv]

SFG (arb. unit)	IR wavenumber (cm-1)
-0.000290698	1600.0959
-0.002870264	1600.7704
-0.001155735	1601.4449
0.001125809	1602.1195
0.000280899	1602.7942
-0.001631321	1603.4689
-0.001838235	1604.1437
0.000515863	1604.8185
-0.000257666	1605.4946
0.001262626	1606.1697
0.000502134	1606.8447
0.001007557	1607.5198
0.000971817	1608.1962
0.00024564	1608.8715
0.000735114	1609.5468
-0.000247831	1610.2233
0	1610.8987
0.000476644	1611.5754
-0.000918485	1612.251
-0.001593444	1612.9279
0.000665336	1613.6035
0.001319842	1614.2805
0.000664158	1614.9563
-0.000211954	1615.6334
0.000647808	1616.3094
0.001493493	1616.9866
0	1617.6639
0.000630252	1618.3401
0.000421319	1619.0175
-0.000212721	1619.6949
0.000845309	1620.3726
-0.00042061	1621.049
-0.000414164	1621.7267
0.000408413	1622.4044
0.000803213	1623.0823
0.000195389	1623.7601
-0.000574713	1624.4381
0.000560538	1625.1161
0.001500375	1625.7942
-0.000182849	1626.4723
0.000365097	1627.1505
0.001812579	1627.8287
0.000537924	1628.5071
0.001243781	1629.1855
0.001229364	1629.8652
0.001053186	1630.5437
0.001061759	1631.2223
0.000869414	1631.901
0.000856604	1632.5797
0.001005362	1633.2598
0.002476474	1633.9386
0.00162893	1634.6176
0.00127348	1635.2977
0.000944584	1635.9768
0.001112701	1636.6571
0.002523261	1637.3363
0.003381494	1638.0168
0.000933707	1638.6962
0.001689708	1639.3767
0.001531863	1640.0562
0.002007102	1640.7369
0.002281022	1641.4165
0.001351554	1642.0974
0.002493766	1642.7783
0.002051282	1643.4594
0.002400113	1644.1392
0.002687412	1644.8203
0.002498265	1645.5015
0.003195776	1646.1827
0.003458771	1646.8628
0.003189571	1647.5442
0.003609106	1648.2257
0.003312172	1648.9072
0.003901352	1649.5887
0.003921569	1650.2704
0.005675369	1650.9521
0.003511729	1651.6339
0.005269727	1652.3158
0.003246753	1652.9977
0.002802242	1653.6797
0.003869246	1654.3617
0.005363684	1655.045
0.004413865	1655.7272
0.00385208	1656.4094
0.00404449	1657.0918
0.003289058	1657.7754
0.003873547	1658.4579
0.004181013	1659.1404
0.004404747	1659.8241
0.003045067	1660.5067
0.003622314	1661.1895
0.002159309	1661.8735
0.004708652	1662.5563
0.004301826	1663.2405
0.003212114	1663.9233
0.002958243	1664.6077
0.00492115	1665.2908
0.004043274	1665.9751
0.003740374	1666.6597
0.003840246	1667.3429
0.005168243	1668.0275
0.004623005	1668.7122
0.004079832	1669.3956
0.006299735	1670.0804
0.006243032	1670.7653
0.00514392	1671.4502
0.00550055	1672.1353
0.005251067	1672.819
0.006180872	1673.5042
0.005699538	1674.1893
0.006704267	1674.8746
0.006110409	1675.5599
0.005931575	1676.2452
0.007077216	1676.9308
0.005790693	1677.6162
0.006244708	1678.3019
0.007093701	1678.9874
0.007464278	1679.6744
0.00670053	1680.3602
0.007095248	1681.046
0.006762559	1681.7319
0.007061089	1682.418
0.007023231	1683.1052
0.006052746	1683.7914
0.008976277	1684.4775
0.008188876	1685.165
0.006955591	1685.8513
0.007549176	1686.5377
0.007616975	1687.2253
0.007302452	1687.9119
0.008766162	1688.5997
0.007975527	1689.2864
0.008048512	1689.9742
0.007278341	1690.661
0.007901669	1691.3491
0.008364001	1692.036
0.007785563	1692.7242
0.008732176	1693.4126
0.008494468	1694.0996
0.007832322	1694.7881
0.008053539	1695.4766
0.008258007	1696.165
0.009068993	1696.8536
0.008	1697.5411
0.008850589	1698.2299
0.011308753	1698.9187
0.009772375	1699.6075
0.009341317	1700.2965
0.010441962	1700.9855
0.010876207	1701.6746
0.00983405	1702.3638
0.011034821	1703.053
0.010684798	1703.7422
0.012481823	1704.4315
0.012483653	1705.121
0.014314684	1705.8104
0.011577082	1706.5012
0.013897208	1707.1908
0.014889816	1707.8805
0.014208955	1708.5702
0.013461539	1709.26
0.015488868	1709.9512
0.016365202	1710.6411
0.017348809	1711.3312
0.018891221	1712.0225
0.020153314	1712.7126
0.020911127	1713.4041
0.021162033	1714.0944
0.022222223	1714.7859
0.020433746	1715.4763
0.025192089	1716.1681
0.02506613	1716.8586
0.025469514	1717.5504
0.02486793	1718.2424
0.028156338	1718.9331
0.030267296	1719.6251
0.031064112	1720.3173
0.032914739	1721.0082
0.030922363	1721.7004
0.031419858	1722.3928
0.034811385	1723.0852
0.037041884	1723.7764
0.03557881	1724.469
0.038441557	1725.1615
0.040695429	1725.8542
0.041357785	1726.5469
0.04165582	1727.2397
0.045388956	1727.9326
0.047419049	1728.6255
0.045638673	1729.3185
0.048756905	1730.0116
0.054975644	1730.7047
0.052381616	1731.3979
0.054491691	1732.0924
0.053599428	1732.7858
0.055547703	1733.4791
0.057021275	1734.1726
0.055877775	1734.8661
0.055106025	1735.561
0.059627853	1736.2546
0.059803922	1736.9484
0.05752961	1737.6434
0.059922401	1738.3373
0.06036973	1739.0325
0.064030685	1739.7266
0.063905329	1740.4205
0.063995212	1741.116
0.058495402	1741.8102
0.057793085	1742.5057
0.06039767	1743.2013
0.056741826	1743.8958
0.056657225	1744.5914
0.050647821	1745.286
0.054449648	1745.9818
0.051168945	1746.6777
0.052452214	1747.3738
0.051773157	1748.0686
0.045626801	1748.7648
0.045754645	1749.4609
0.044759825	1750.1572
0.045289569	1750.8535
0.044003867	1751.5499
0.042120207	1752.2451
0.037990779	1752.9417
0.038509704	1753.6383
0.034767423	1754.335
0.034619033	1755.0317
0.033706069	1755.7285
0.031776294	1756.4266
0.029629629	1757.1237
0.029165324	1757.8207
0.030421345	1758.5177
0.028670864	1759.2148
0.028135594	1759.9121
0.030587833	1760.6106
0.02787029	1761.308
0.02745029	1762.0054
0.026834903	1762.7029
0.025139665	1763.4017
0.027496895	1764.0994
0.024761232	1764.7982
0.023089033	1765.496
0.027138749	1766.1938
0.022393407	1766.8931
0.023944434	1767.5909
0.025538124	1768.2903
0.025297619	1768.9884
0.024460709	1769.6877
0.024522109	1770.3873
0.024925224	1771.0856
0.024345709	1771.7852
0.022736339	1772.4849
0.025547445	1773.1835
0.024030695	1773.8833
0.024375256	1774.5831
0.020657841	1775.2831
0.023236852	1775.9819
0.025275173	1776.682
0.022296311	1777.3822
0.023869347	1778.0824
0.021771295	1778.7827
0.022011887	1779.4832
0.025077675	1780.1836
0.024505395	1780.884
0.023482911	1781.5847
0.023122711	1782.2853
0.024902901	1782.9861
0.025022957	1783.6869
0.023731967	1784.3877
0.02365249	1785.0886
0.02020202	1785.7897
0.024178404	1786.4919
0.024059799	1787.1931
0.02313124	1787.8943
0.022660818	1788.5956
0.021733761	1789.2981
0.023125794	1789.9995
0.024649715	1790.701
0.025504783	1791.4038
0.020838972	1792.1055
0.023673469	1792.8083
0.023148147	1793.5101
0.022428883	1794.2133
0.02064978	1794.915
0.02245345	1795.6183
0.020465378	1796.3203
0.021017699	1797.0237
0.021910112	1797.7258
0.024631936	1798.4293
0.02489019	1799.1329
0.020047875	1799.8352
0.024479805	1800.5389
0.025007814	1801.2427
0.023204766	1801.9465
0.020628372	1802.6492
0.023069529	1803.3531
0.021488134	1804.0573
0.022421524	1804.7614
0.02209414	1805.4655
0.023472669	1806.1698
0.017667845	1806.874
0.021557271	1807.5785
0.020367937	1808.283
0.023092369	1808.9874
0.019467212	1809.692
0.027807487	1810.3967
0.021824688	1811.1014
0.016081871	1811.8063
0.019963702	1812.5111
0.02550091	1813.2173
0.018027961	1813.9224
0.019350128	1814.6273
0.019359643	1815.3325
0.020618556	1816.0391
0.016479401	1816.7443
0.018477457	1817.4496
0.021501319	1818.1564
0.016993959	1818.8618
0.022090729	1819.5674
0.023255814	1820.2743
0.022577997	1820.98
0.019917013	1821.687
0.021757321	1822.3928
0.017826825	1823.1
0.021654395	1823.8073
0.017248815	1824.5133
0.022553191	1825.2207
0.017605634	1825.9269
0.016054077	1826.6344
0.016853932	1827.342
0.019873532	1828.0497
0.023328846	1828.7561
0.016997168	1829.4639
0.022466758	1830.1718
0.016587678	1830.8798
0.020477816	1831.5878
0.019127022	1832.2946
0.021105528	1833.0027
0.020802377	1833.7108
0.017266897	1834.4192
0.017690418	1835.1276
0.020110609	1835.8359
0.015562249	1836.5444
0.019694733	1837.2531
0.019950125	1837.9617
0.017444843	1838.6716
0.017801046	1839.3804
0.019968471	1840.0892
0.020218579	1840.7981
0.015765766	1841.5071
0.024130192	1842.2174
0.021893492	1842.9265
0.019492026	1843.6357
0.017761989	1844.345
0.023214286	1845.0555
0.023214286	1845.765
0.026394721	1846.4757
0.018652227	1847.1853
0.016656753	1847.8961
0.017780503	1848.6058
0.02016383	1849.3156
0.01669878	1850.0267
0.019116677	1850.7378
0.016700067	1851.4478
0.013764624	1852.1591
0.012413793	1852.8691
0.018335683	1853.5807
0.019176137	1854.2921
0.018387552	1855.0024
0.016818501	1855.7141
0.026296567	1856.4258
0.020393811	1857.1376
0.01835536	1857.8495
0.023220973	1858.5602
0.02023988	1859.2721
0.01594533	1859.9843
0.023885351	1860.6963
0.024603175	1861.4086
0.021721641	1862.1208
0.025305411	1862.8331
0.022007043	1863.5457
0.022747157	1864.2581
0.013392857	1864.9707
0.013274336	1865.6833
0.025	1866.396
0.020833334	1867.1088
0.015901061	1867.8229
0.021677662	1868.5358
0.020618556	1869.2488
0.015858209	1869.9618
0.005758158	1870.6763
0.021526419	1871.3894
0.021582734	1872.1027
0.019895287	1872.8174
0.016519824	1873.5308
0.023655914	1874.2443
0.024338624	1874.959
0.006849315	1875.6726
0.026030369	1876.3876
0.02020202	1877.1014
0.014705882	1877.8165
0.017777778	1878.5304
0.024802705	1879.2456
0.017162472	1879.9597
0.017985612	1880.675
0.01953602	1881.3905
0.013853904	1882.1047
0.019181585	1882.8204
0.033200532	1883.536
0.0234375	1884.2518
0.02075227	1884.9663
0.016752576	1885.6823
0.03080873	1886.3982
0.025706941	1887.1143
0.018445322	1887.8303
0.017832648	1888.5465
0.020080321	1889.2627
0.02631579	1889.979
0.019444445	1890.6954
0.027972028	1891.4119
0.020057306	1892.1284
0.018922852	1892.845
0.025954198	1893.5616
0.04236006	1894.2783
0.019345239	1894.9951
0.020710059	1895.712
0.023734177	1896.429
0.027190333	1897.1473
0.024691358	1897.8644
0.027108435	1898.5815
0.01607717	1899.2988
0.019639935	1900.0173
0.025236594	1900.7347
0.017628206	1901.4521
0.013445378	1902.171
0.017574692	1902.8885
0.026269702	1903.6075
0.019366197	1904.3252
0.028268551	1905.0443
0.016885553	1905.7622
0.024263432	1906.4814
0.023809524	1907.1995
0.02	1907.9188
0.024390243	1908.6383
0.022813689	1909.3564
0.007561437	1910.076
0.01923077	1910.7957
0.020912547	1911.5142
0.023210831	1912.2339
0.020491803	1912.9539
0.028446389	1913.6737
0.026143791	1914.3925
0.011210762	1915.1125
0.026966292	1915.8328
0.029661017	1916.553
0.024229076	1917.2732
0.018348623	1917.9937
0.011389522	1918.714
0.011160715	1919.4346
0.006802721	1920.1552
0.01216545	1920.8759
0.01459854	1921.5966
0.017031631	1922.3173
0.012953368	1923.0382
0.011080332	1923.7592
0.031428572	1924.4814
0.020114943	1925.2025
0.017094018	1925.9237
0.014534884	1926.6449
0.01734104	1927.3674
0	1928.0889
0.022284122	1928.8103
0.008356546	1929.5331
0.061919503	1930.2546
0.020771513	1930.9763
0.009287925	1931.6993
0.044728436	1932.4211
0.030927835	1933.1443
-0.01650165	1933.8662
0.013986014	1934.5896
0.034965035	1935.3116
0.024734983	1936.0352
0.003558719	1936.7573
0.035714287	1937.481
0.029962547	1938.2046
0.034482758	1938.927
0.00390625	1939.6509
0.003861004	1940.3748
0.015444015	1941.0986
-0.004310345	1941.8214
0.004032258	1942.5455
0.064814813	1943.2697
0.035242289	1943.9939
-0.018691588	1944.7183
0.049019609	1945.4426
0.037914693	1946.1671
0.010050251	1946.8916
0.046391752	1947.6162
0.03902439	1948.3409
-0.009433962	1949.0657
0.014705882	1949.7905
0.041666668	1950.5154
0.03626943	1951.2404
0.00952381	1951.9653
0.064516127	1952.6904
0.081871346	1953.4156
0.011695907	1954.1409
0.07185629	1954.8676
0.078787878	1955.5929
0.026490066	1956.3184
0.038216561	1957.0452
0.013157895	1957.7709
0.093959734	1958.4965
0.013888889	1959.2235
0.037500001	1959.9493
0.020270269	1960.6753
0.050000001	1961.4026
-0.048951048	1962.1287
-0.007042253	1962.8561
0.05109489	1963.5823
-0.007575758	1964.3098
0.037878789	1965.0375
0.068965517	1965.7638
0.015625	1966.4916
-0.008264463	1967.2181
0.06779661	1967.946
0.034188036	1968.6741
0.016806724	1969.4022
0.038834952	1970.129
0.033333335	1970.8572
-0.00862069	1971.5856
0.016666668	1972.3138
0.047619049	1973.0424
0.052083332	1973.7695
-0.02020202	1974.498
0.009345794	1975.2268
0.054945055	1975.9554
0.05882353	1976.6843
0.041666668	1977.4131
0.1097561	1978.1421
0.013333334	1978.8711
0.06818182	1979.6002
0.01369863	1980.3307
0.084507041	1981.0599
0	1981.7892
0.014492754	1982.5186
0.11111111	1983.248
0.015625	1983.9775
0.039999999	1984.7085
0.033333335	1985.4381
0.089285716	1986.1678
0.01923077	1986.8989
0.1	1987.6289
-0.02	1988.3589
-0.094339624	1989.0902
0.020408163	1989.8203
-0.01923077	1990.5518
-0.063829787	1991.282
0.10638298	1992.0137
0.035714287	1992.744
0.11904762	1993.4758
0.057692308	1994.2064
0.06122449	1994.9384
0.13725491	1995.6691
-0.071428575	1996.4011
0.22222222	1997.1332
0.04255319	1997.8655
-0.18421052	1998.5964
0.10344828	1999.3289
0.28125	2000.0613
-0.14634146	2000.7937
0.15625	2001.525
-0.11764706	2002.2577
0.083333336	2002.9905
-0.10344828	2003.7233
-0.083333336	2004.4561
0.25806451	2005.1891
0	2005.9221
0.071428575	2006.6552
-0.11111111	2007.3883
0.11764706	2008.1216
-0.035714287	2008.855
0.12	2009.5883
0.19354838	2010.3218
-0.23333333	2011.0553
0	2011.7903
-0.037037037	2012.5239
0.13793103	2013.2577
-0.16666667	2013.9916
-0.52941179	2014.7255
0.064516127	2015.4607
0.045454547	2016.1948
-0.17647059	2016.929
0	2017.6644
0.14285715	2018.3987
-0.22222222	2019.1344
0	2019.8688
0.42105263	2020.6033
0	2021.3391
0.055555556	2022.0739
0.625	2022.8098
0.47619048	2023.5459
0.2	2024.2808
-0.41176471	2025.0171
0.73333335	2025.7521
0.31578946	2026.4884
0.33333334	2027.225
0.61538464	2027.9602
0.05882353	2028.6968
-0.55555558	2029.4335
0.625	2030.1703
0.15384616	2030.9071
0.5	2031.6427
0.8888889	2032.3796
-0.11764706	2033.1167
-0.090909094	2033.8539
-0.66666669	2034.5911
0.25	2035.3284
0.2631579	2036.0658
-0.2	2036.8032
-0.66666669	2037.5406
0.58333331	2038.2783
0.23529412	2039.016
0.33333334	2039.7537
0	2040.4915
0	2041.2294
0.44444445	2041.9686
0.60000002	2042.7067
0.22222222	2043.4448
0.07692308	2044.183
-1.6666666	2044.9225
2.75	2045.6609
0.5	2046.3993
0.40000001	2047.139
0.33333334	2047.8776
-0.11111111	2048.6162
0.1	2049.3562
-0.25	2050.095
0.75	2050.8352
0.8888889	2051.574
0.25	2052.3142
-0.75	2053.0535
-0.66666669	2053.7937
-0.60000002	2054.533
10	2055.2737
1.6	2056.0144
-0.40000001	2056.7537
0.33333334	2057.4946
0.83333331	2058.2356
0	2058.9751
0.30769232	2059.7163
1	2060.4573
1	2061.1985
0	2061.9399
0.2	2062.6812
0.5	2063.4214
-0.18181819	2064.1628
-0.14285715	2064.9043
6	2065.646
0.625	2066.3877
-0.22222222	2067.1296
0.5714286	2067.8716
2.6666667	2068.6135
0.2857143	2069.3555
0.42857143	2070.0977
2	2070.8411
1.2	2071.5833
-0.80000001	2072.3257
-0.66666669	2073.0681
-1	2073.8105
1	2074.5544
-0.40000001	2075.2971
0.5	2076.0398
0.42857143	2076.7839
-0.5	2077.5266
0.5714286	2078.2698
0.75	2079.0139
-0.125	2079.7571
-1	2080.5015
2	2081.2449
-1	2081.988
-0.5	2082.7329
-1.5	2083.4775
1.2	2084.2212
-0.60000002	2084.9661
0.11111111	2085.7097
3.6666667	2086.4548
0.83333331	2087.2
0.14285715	2087.9438
1.25	2088.6892
0.71428573	2089.4346
-1.1428572	2090.1787
-0.5	2090.9243
0.25	2091.6699
-0.14285715	2092.4155
-0.1	2093.1614
0.66666669	2093.9072
0.80000001	2094.6531
-0.33333334	2095.3977
-0.2	2096.1438
inf	2096.8899
2	2097.6362
0	2098.3823
5	2099.1287
0.66666669	2099.8765
0.80000001	2100.623
-0.83333331	2101.3696
4	2102.1162
0.80000001	2102.863
-0.85714287	2103.6099
2.5	2104.3582
1	2105.105
-0.2857143	2105.8521
0	2106.5991
9	2107.3477
0.5	2108.095
-0.60000002	2108.8423
inf	2109.5911
-1	2110.3386
-0.85714287	2111.0876
0.5	2111.8352
-0.5	2112.5842
0.25	2113.332
0	2114.0813
0.33333334	2114.8291
-0.80000001	2115.5786
-0.36363637	2116.3267
0	2117.0762
-5	2117.8257
0.16666667	2118.5742
0	2119.324
-7	2120.0737
-1	2120.8223
0.375	2121.5723
0.75	2122.3223
-4	2123.0723
0.33333334	2123.8225
1.1428572	2124.5728
8	2125.3218
1	2126.0723
-0.2	2126.8228
0.75	2127.5735
	2128.324
-0.16666667	2129.0747
0	2129.8257
inf	2130.5764
-1.3333334	2131.3274
0	2132.0798
2.6666667	2132.8308
-2	2133.582
-0.11111111	2134.3335
0.625	2135.0847
6	2135.8362
1.2	2136.5889
1.1111112	2137.3406
3	2138.0923
-1	2138.8452
1.3333334	2139.5972
0.60000002	2140.3489
1	2141.1023
0	2141.8542
1.375	2142.6077
1.1666666	2143.3599
-3	2144.1121
0.5	2144.8657
2.25	2145.6196
0	2146.3721
0	2147.126
1	2147.8787
1	2148.6326
-1.5	2149.3867
12	2150.1396
0.25	2150.894
inf	2151.6484
-1.6666666	2152.4014
2	2153.156
1	2153.9106
4	2154.6653
-1	2155.4199
1.125	2156.1748
-2.5	2156.9285
-1	2157.6833
0	2158.4385
7	2159.1936
0.66666669	2159.9487
-0.80000001	2160.7041
2	2161.4595
-1	2162.2148
0.16666667	2162.9705
1.5	2163.7273
-4	2164.4829
-8	2165.2388
1.4	2165.9946
4	2166.7505
-1	2167.5066
-2	2168.2639
1	2169.02
3.3333333	2169.7764
inf	2170.5339
2.6666667	2171.2903
2	2172.0466
-2	2172.8044
2	2173.5613
0.89999998	2174.3191
-1	2175.0759
#NAME?	2175.8342
-1	2176.5911
1.75	2177.3494
1.3333334	2178.1064
0.83333331	2178.865
1.5	2179.6221
	2180.3809
#NAME?	2181.1394
-0.66666669	2181.897
1.25	2182.6558
-0.66666669	2183.4148
4	2184.1724
0.33333334	2184.9316
0	2185.6907
0.40000001	2186.45
1.75	2187.2095
0	2187.9688
0.33333334	2188.7268
-1	2189.4866
1.3333334	2190.2461
1	2191.0059
inf	2191.7656
-0.66666669	2192.5256
0.80000001	2193.2856
8	2194.0457
0.75	2194.8057
1.3333334	2195.5671
0.5	2196.3274
inf	2197.0879
0.2857143	2197.8484
-2	2198.6089
inf	2199.3694
-0.5	2200.1313
0.16666667	2200.8921
#NAME?	2201.6528
2.5	2202.4153
1.6666666	2203.1763
-0.33333334	2203.9373
inf	2204.6997
0.25	2205.4609
-0.66666669	2206.2222
-2	2206.9849
2.2	2207.7463
-0.66666669	2208.5093
-2	2209.2708
	2210.0339
1	2210.7969
-0.40000001	2211.5588
3	2212.322
0.5	2213.084
0	2213.8474
0.66666669	2214.6111
inf	2215.3733
0.5	2216.137
-1.5	2216.9006
-2	2217.6643
2.6666667	2218.4282
0.33333334	2219.1909
-2	2219.9548
9	2220.719
5	2221.4834
-1.5	2222.2476
3	2223.012
inf	2223.7764
-1	2224.5408
1.5	2225.3054
inf	2226.0701
0.80000001	2226.835
-0.16666667	2227.5999
4	2228.3647
1.1666666	2229.1296
1.5	2229.896
0	2230.6611
0	2231.4265
2.6666667	2232.1917
0	2232.957
inf	2233.7239
9	2234.4895
-0.16666667	2235.2551
-1.5	2236.0222
10	2236.7878
0.25	2237.5537
-1.6666666	2238.321
-3	2239.0872
2.25	2239.8545
2.1666667	2240.6206
-5	2241.3884
-5	2242.1545
0.33333334	2242.9224
1	2243.689
1	2244.4568
inf	2245.2249
0	2245.9915
-1	2246.7598
1	2247.5278
2.3333333	2248.2949
-2	2249.0632
-0.66666669	2249.8318
1	2250.6003
-0.2	2251.3677
-1	2252.1362
1	2252.905
