# Supplementary material for: Fibril formation and ordering of disordered FUS LC driven by hydrophobic interactions
Source: Nat Chem. 2023 May 25;15(8):1146–54. doi: 10.1038/s41557-023-01221-1 (PMC10396963; doi:10.1038/s41557-023-01221-1)
Supplement: Source Data Fig. 3 — Homodyne and heterodyne SFG traces. [file 41557_2023_1221_MOESM4_ESM.zip › Figure3/Figure_3b/Figure_3b_SFG_PBS_FUS-fit-final.csv]

SFG (arb. unit)	IR wavenumber (cm-1)
0.01045109	3092.7327
0.010612228	3094.728592
0.010774227	3096.724485
0.010937052	3098.720377
0.011100665	3100.71627
0.01126503	3102.712162
0.011430106	3104.708055
0.011595855	3106.703947
0.011762236	3108.69984
0.011929208	3110.695732
0.012096727	3112.691625
0.012264752	3114.687517
0.012433238	3116.68341
0.01260214	3118.679302
0.012771414	3120.675194
0.012941012	3122.671087
0.013110887	3124.666979
0.013280992	3126.662872
0.013451277	3128.658764
0.013621695	3130.654657
0.013792194	3132.650549
0.013962724	3134.646442
0.014133234	3136.642334
0.014303672	3138.638227
0.014473985	3140.634119
0.01464412	3142.630012
0.014814024	3144.625904
0.014983642	3146.621796
0.01515292	3148.617689
0.015321803	3150.613581
0.015490235	3152.609474
0.01565816	3154.605366
0.015825521	3156.601259
0.015992263	3158.597151
0.016158328	3160.593044
0.016323659	3162.588936
0.016488198	3164.584829
0.016651887	3166.580721
0.016814669	3168.576614
0.016976485	3170.572506
0.017137277	3172.568398
0.017296986	3174.564291
0.017455555	3176.560183
0.017612925	3178.556076
0.017769037	3180.551968
0.017923833	3182.547861
0.018077255	3184.543753
0.018229245	3186.539646
0.018379744	3188.535538
0.018528695	3190.531431
0.01867604	3192.527323
0.018821721	3194.523216
0.018965683	3196.519108
0.019107867	3198.515001
0.019248219	3200.510893
0.019386681	3202.506785
0.019523199	3204.502678
0.019657717	3206.49857
0.019790181	3208.494463
0.019920538	3210.490355
0.020048733	3212.486248
0.020174715	3214.48214
0.020298431	3216.478033
0.02041983	3218.473925
0.020538861	3220.469818
0.020655475	3222.46571
0.020769623	3224.461603
0.020881257	3226.457495
0.020990329	3228.453387
0.021096794	3230.44928
0.021200605	3232.445172
0.021301718	3234.441065
0.021400091	3236.436957
0.02149568	3238.43285
0.021588444	3240.428742
0.021678344	3242.424635
0.021765339	3244.420527
0.021849393	3246.41642
0.021930468	3248.412312
0.022008529	3250.408205
0.022083542	3252.404097
0.022155474	3254.399989
0.022224292	3256.395882
0.022289967	3258.391774
0.022352469	3260.387667
0.022411771	3262.383559
0.022467845	3264.379452
0.022520669	3266.375344
0.022570217	3268.371237
0.022616467	3270.367129
0.022659399	3272.363022
0.022698994	3274.358914
0.022735234	3276.354807
0.022768102	3278.350699
0.022797584	3280.346591
0.022823666	3282.342484
0.022846337	3284.338376
0.022865587	3286.334269
0.022881407	3288.330161
0.022893789	3290.326054
0.022902728	3292.321946
0.02290822	3294.317839
0.022910263	3296.313731
0.022908856	3298.309624
0.022903999	3300.305516
0.022895694	3302.301409
0.022883946	3304.297301
0.022868759	3306.293193
0.022850141	3308.289086
0.022828099	3310.284978
0.022802644	3312.280871
0.022773787	3314.276763
0.022741542	3316.272656
0.022705922	3318.268548
0.022666944	3320.264441
0.022624625	3322.260333
0.022578985	3324.256226
0.022530042	3326.252118
0.022477821	3328.248011
0.022422343	3330.243903
0.022363634	3332.239795
0.022301719	3334.235688
0.022236627	3336.23158
0.022168385	3338.227473
0.022097025	3340.223365
0.022022577	3342.219258
0.021945075	3344.21515
0.021864552	3346.211043
0.021781045	3348.206935
0.021694588	3350.202828
0.021605221	3352.19872
0.021512981	3354.194613
0.021417909	3356.190505
0.021320046	3358.186397
0.021219434	3360.18229
0.021116117	3362.178182
0.021010138	3364.174075
0.020901543	3366.169967
0.020790377	3368.16586
0.020676689	3370.161752
0.020560525	3372.157645
0.020441935	3374.153537
0.020320969	3376.14943
0.020197676	3378.145322
0.020072107	3380.141215
0.019944316	3382.137107
0.019814354	3384.132999
0.019682274	3386.128892
0.01954813	3388.124784
0.019411976	3390.120677
0.019273868	3392.116569
0.01913386	3394.112462
0.018992009	3396.108354
0.018848371	3398.104247
0.018703002	3400.100139
0.018555959	3402.096032
0.0184073	3404.091924
0.018257081	3406.087817
0.018105362	3408.083709
0.0179522	3410.079602
0.017797652	3412.075494
0.017641778	3414.071386
0.017484636	3416.067279
0.017326283	3418.063171
0.017166779	3420.059064
0.017006182	3422.054956
0.01684455	3424.050849
0.016681942	3426.046741
0.016518416	3428.042634
0.016354029	3430.038526
0.01618884	3432.034419
0.016022906	3434.030311
0.015856284	3436.026204
0.015689033	3438.022096
0.015521207	3440.017988
0.015352865	3442.013881
0.015184061	3444.009773
0.015014851	3446.005666
0.014845292	3448.001558
0.014675436	3449.997451
0.01450534	3451.993343
0.014335055	3453.989236
0.014164637	3455.985128
0.013994136	3457.981021
0.013823606	3459.976913
0.013653097	3461.972806
0.013482661	3463.968698
0.013312347	3465.96459
0.013142205	3467.960483
0.012972284	3469.956375
0.012802632	3471.952268
0.012633295	3473.94816
0.012464321	3475.944053
0.012295755	3477.939945
0.012127642	3479.935838
0.011960026	3481.93173
0.01179295	3483.927623
0.011626457	3485.923515
0.011460589	3487.919408
0.011295385	3489.9153
