# Supplementary material for: Fibril formation and ordering of disordered FUS LC driven by hydrophobic interactions
Source: Nat Chem. 2023 May 25;15(8):1146–54. doi: 10.1038/s41557-023-01221-1 (PMC10396963; doi:10.1038/s41557-023-01221-1)
Supplement: Source Data Fig. 3 — Homodyne and heterodyne SFG traces. [file 41557_2023_1221_MOESM4_ESM.zip › Figure3/Figure_3b/Figure_3b_SFG_PBS-final.csv]

SFG (arb. unit)	IR wavenumber (cm-1)
-0.004212703	3500.5923
-0.002315125	3499.5247
-0.003299906	3498.457
-0.003155731	3497.3892
-0.003503927	3496.3215
-0.003594694	3495.2539
-0.004008653	3494.186
-0.004501023	3493.1184
-0.004373085	3492.0508
-0.004877316	3490.9832
-0.005500771	3489.9153
-0.005708149	3488.8477
-0.006047662	3487.78
-0.008842882	3486.7122
-0.01011286	3485.6445
-0.006031213	3484.5769
-0.004617266	3483.5093
-0.00330517	3482.4414
-0.001782415	3481.3738
-0.002295309	3480.3062
-0.002963648	3479.2383
-0.003654485	3478.1707
-0.003872904	3477.103
-0.004352654	3476.0354
-0.005008756	3474.9675
-0.005715851	3473.8999
-0.006522004	3472.8323
-0.007340748	3471.7646
-0.008537791	3470.6968
-0.009409668	3469.6292
-0.007641337	3468.5615
-0.005172458	3467.4937
-0.005013332	3466.426
-0.005987876	3465.3584
-0.006383522	3464.2908
-0.006779132	3463.2229
-0.006585542	3462.1553
-0.007685999	3461.0876
-0.007825606	3460.0198
-0.007507252	3458.9521
-0.008569664	3457.8845
-0.008731423	3456.8169
-0.010019084	3455.749
-0.010565439	3454.6814
-0.009086073	3453.6138
-0.010109709	3452.5459
-0.011043015	3451.4783
-0.012383173	3450.4106
-0.013407821	3449.343
-0.011950926	3448.2751
-0.010112146	3447.2075
-0.008651506	3446.1399
-0.009755412	3445.072
-0.011628981	3444.0044
-0.010240011	3442.9368
-0.010364222	3441.8691
-0.010662606	3440.8013
-0.010711013	3439.7336
-0.010563653	3438.666
-0.010433727	3437.5984
-0.01189303	3436.5305
-0.011487081	3435.4629
-0.011271812	3434.3953
-0.011574569	3433.3274
-0.01110564	3432.2598
-0.010392431	3431.1921
-0.009534231	3430.1245
-0.010965583	3429.0566
-0.011742556	3427.989
-0.011435381	3426.9214
-0.012517043	3425.8535
-0.012619482	3424.7859
-0.01169537	3423.7183
-0.01066157	3422.6506
-0.00998179	3421.5828
-0.009815393	3420.5151
-0.010391803	3419.4475
-0.012011714	3418.3796
-0.012154141	3417.312
-0.011304838	3416.2444
-0.011345519	3415.1768
-0.01144608	3414.1089
-0.010610014	3413.0413
-0.009874039	3411.9736
-0.010012385	3410.906
-0.010299957	3409.8381
-0.010447994	3408.7705
-0.009590372	3407.7029
-0.008187097	3406.635
-0.009066158	3405.5674
-0.011772321	3404.4998
-0.013172721	3403.4321
-0.014442096	3402.3643
-0.013305323	3401.2966
-0.012824812	3400.229
-0.012739351	3399.1611
-0.011642183	3398.0935
-0.011937767	3397.0259
-0.012008373	3395.9583
-0.012785614	3394.8904
-0.013779334	3393.8228
-0.013835694	3392.7551
-0.014566846	3391.6873
-0.014339144	3390.6196
-0.013902434	3389.552
-0.013397579	3388.4844
-0.014835222	3387.4165
-0.015296745	3386.3489
-0.013599327	3385.2812
-0.013412886	3384.2134
-0.012073645	3383.1458
-0.011776478	3382.0781
-0.011420188	3381.0105
-0.011226895	3379.9426
-0.01262368	3378.875
-0.013401089	3377.8074
-0.01361755	3376.7397
-0.012800785	3375.6719
-0.012496359	3374.6042
-0.013853243	3373.5366
-0.015389048	3372.4688
-0.015719745	3371.4011
-0.014749272	3370.3335
-0.013581041	3369.2659
-0.012451939	3368.198
-0.011847772	3367.1304
-0.011379373	3366.0627
-0.011802989	3364.9949
-0.012655441	3363.9272
-0.014358008	3362.8596
-0.015695894	3361.792
-0.014479649	3360.7241
-0.01277888	3359.6565
-0.011471043	3358.5889
-0.01150597	3357.521
-0.012729726	3356.4534
-0.014186623	3355.3857
-0.013759415	3354.3181
-0.012662278	3353.2502
-0.013405678	3352.1826
-0.012408164	3351.115
-0.01098747	3350.0471
-0.011702049	3348.9795
-0.013004443	3347.9119
-0.013244381	3346.8442
-0.013171008	3345.7764
-0.013208978	3344.7087
-0.012498807	3343.6411
-0.013163425	3342.5735
-0.012909593	3341.5056
-0.012559158	3340.438
-0.013342454	3339.3704
-0.011867456	3338.3025
-0.010591227	3337.2349
-0.009756974	3336.1672
-0.010113272	3335.0996
-0.009786674	3334.0317
-0.010007481	3332.9641
-0.011125119	3331.8965
-0.01141664	3330.8286
-0.013442789	3329.761
-0.010962558	3328.6934
-0.008390665	3327.6257
-0.010787985	3326.5579
-0.01210562	3325.4902
-0.013313781	3324.4226
-0.012125986	3323.3547
-0.010988783	3322.2871
-0.011500857	3321.2195
-0.011118421	3320.1519
-0.010266627	3319.084
-0.009799241	3318.0164
-0.011466369	3316.9487
-0.012891303	3315.8809
-0.012145528	3314.8132
-0.010675936	3313.7456
-0.010155892	3312.678
-0.011761235	3311.6101
-0.012293911	3310.5425
-0.011681062	3309.4749
-0.011306805	3308.4072
-0.010690198	3307.3394
-0.009855175	3306.2717
-0.009183563	3305.2041
-0.009080314	3304.1362
-0.009873027	3303.0686
-0.009435071	3302.001
-0.009230509	3300.9333
-0.010379127	3299.8655
-0.009370341	3298.7979
-0.009370046	3297.7302
-0.009160833	3296.6624
-0.008626135	3295.5947
-0.009909613	3294.5271
-0.01021675	3293.4595
-0.010203718	3292.3916
-0.01025626	3291.324
-0.009228882	3290.2563
-0.008640675	3289.1885
-0.008766702	3288.1208
-0.008494094	3287.0532
-0.00829165	3285.9856
-0.009024443	3284.9177
-0.009069475	3283.8501
-0.00884905	3282.7825
-0.008921698	3281.7146
-0.00946409	3280.647
-0.010466208	3279.5793
-0.010768978	3278.5117
-0.010246014	3277.4438
-0.010442473	3276.3762
-0.010902812	3275.3086
-0.009867053	3274.241
-0.009079194	3273.1731
-0.008749197	3272.1055
-0.008976109	3271.0378
-0.008638519	3269.97
-0.008627837	3268.9023
-0.009160233	3267.8347
-0.008393053	3266.7671
-0.008962702	3265.6992
-0.008577894	3264.6316
-0.00984911	3263.564
-0.010117287	3262.4961
-0.007207801	3261.4285
-0.009605447	3260.3608
-0.010806886	3259.2932
-0.009410364	3258.2253
-0.009249198	3257.1577
-0.008341225	3256.0901
-0.00823737	3255.0222
-0.00766773	3253.9546
-0.008978205	3252.887
-0.010105774	3251.8193
-0.009733761	3250.7515
-0.008972483	3249.6838
-0.007447266	3248.6162
-0.009792755	3247.5483
-0.010786801	3246.4807
-0.010289274	3245.4131
-0.010565771	3244.3455
-0.008874665	3243.2776
-0.008623051	3242.21
-0.008850241	3241.1423
-0.008847454	3240.0747
-0.008551186	3239.0068
-0.007886786	3237.9392
-0.008151241	3236.8716
-0.00920749	3235.8037
-0.009348429	3234.7361
-0.009355214	3233.6685
-0.01018651	3232.6008
-0.009715429	3231.533
-0.007688707	3230.4653
-0.007137368	3229.3977
-0.009399204	3228.3298
-0.010615396	3227.2622
-0.009027987	3226.1946
-0.007865679	3225.127
-0.008068432	3224.0591
-0.008400695	3222.9915
-0.007969517	3221.9238
-0.008056	3220.856
-0.008748019	3219.7883
-0.009010992	3218.7207
-0.008345745	3217.6531
-0.007885239	3216.5852
-0.008643503	3215.5176
-0.009001875	3214.45
-0.010112599	3213.3821
-0.010948388	3212.3145
-0.009390656	3211.2468
-0.008676204	3210.1792
-0.008779005	3209.1113
-0.008333355	3208.0437
-0.008259205	3206.9761
-0.008763502	3205.9084
-0.007597684	3204.8406
-0.007150106	3203.7729
-0.009446027	3202.7053
-0.00787048	3201.6375
-0.007135012	3200.5698
-0.009120405	3199.5022
-0.00872057	3198.4346
-0.007898435	3197.3667
-0.007218655	3196.2991
-0.007466701	3195.2314
-0.008156754	3194.1636
-0.007331314	3193.0959
-0.006874845	3192.0283
-0.005943411	3190.9607
-0.006080795	3189.8928
-0.007828262	3188.8252
-0.008491466	3187.7576
-0.009026703	3186.6897
-0.00799379	3185.6221
-0.007248087	3184.5544
-0.006099895	3183.4868
-0.005400154	3182.4189
-0.007867341	3181.3513
-0.008159802	3180.2837
-0.00665882	3179.2158
-0.008175069	3178.1482
-0.008377618	3177.0806
-0.006956857	3176.0129
-0.006738965	3174.9451
-0.00608363	3173.8774
-0.005756398	3172.8098
-0.006405441	3171.7422
-0.006391628	3170.6743
-0.007591569	3169.6067
-0.007571804	3168.5391
-0.006808316	3167.4712
-0.006466093	3166.4036
-0.005464849	3165.3359
-0.005815762	3164.2683
-0.00648422	3163.2004
-0.007711648	3162.1328
-0.007721619	3161.0652
-0.006430725	3159.9973
-0.005953615	3158.9297
-0.00521927	3157.8621
-0.006407853	3156.7944
-0.007062631	3155.7266
-0.006622061	3154.6589
-0.007850225	3153.5913
-0.008028333	3152.5234
-0.006890386	3151.4558
-0.005592001	3150.3882
-0.005039082	3149.3206
-0.004967296	3148.2527
-0.005064738	3147.1851
-0.005936923	3146.1174
-0.007029545	3145.0496
-0.007768101	3143.9819
-0.0072215	3142.9143
-0.006153239	3141.8467
-0.00554498	3140.7788
-0.004393799	3139.7112
-0.004456406	3138.6436
-0.006992852	3137.5759
-0.008228462	3136.5081
-0.006903299	3135.4404
-0.005475614	3134.3728
-0.004693006	3133.3049
-0.004685843	3132.2373
-0.005245506	3131.1697
-0.005471655	3130.1021
-0.004959656	3129.0342
-0.006328207	3127.9666
-0.007040736	3126.8989
-0.006162598	3125.8311
-0.005543244	3124.7634
-0.004646371	3123.6958
-0.004513672	3122.6282
-0.003993924	3121.5603
-0.003807155	3120.4927
-0.005346722	3119.425
-0.006096616	3118.3572
-0.005385824	3117.2896
-0.004684304	3116.2219
-0.004580041	3115.1543
-0.003240856	3114.0864
-0.003264208	3113.0188
-0.005209941	3111.9512
-0.006039067	3110.8833
-0.00627396	3109.8157
-0.006079866	3108.748
-0.005348188	3107.6804
-0.004647517	3106.6125
-0.00456418	3105.5449
-0.004254599	3104.4773
-0.004364831	3103.4097
-0.00531911	3102.3418
-0.005245248	3101.2742
-0.004535884	3100.2065
-0.003616596	3099.1387
-0.003253101	3098.071
-0.003355395	3097.0034
-0.003608697	3095.9358
-0.003899309	3094.8679
-0.0056749	3093.8003
-0.006634239	3092.7327
-0.005270249	3091.6648
-0.004588138	3090.5972
-0.003964699	3089.5295
-0.004150652	3088.4619
-0.004917103	3087.394
-0.004925939	3086.3264
-0.005352601	3085.2588
-0.005402364	3084.1909
-0.005223409	3083.1233
-0.004628739	3082.0557
-0.003694882	3080.988
-0.002682194	3079.9202
-0.002656145	3078.8525
-0.003376267	3077.7849
-0.004218483	3076.717
-0.004752313	3075.6494
-0.003971812	3074.5818
-0.003584803	3073.5142
-0.00403262	3072.4463
-0.004004873	3071.3787
-0.002770797	3070.311
-0.003845157	3069.2434
-0.005633151	3068.1755
-0.00387263	3067.1079
-0.004634418	3066.0403
-0.00518218	3064.9724
-0.004226008	3063.9048
-0.003845488	3062.8372
-0.003021016	3061.7695
-0.00313417	3060.7017
-0.00367768	3059.634
-0.004657484	3058.5664
-0.003920291	3057.4985
-0.002944903	3056.4309
-0.002283356	3055.3633
-0.00407099	3054.2957
-0.006417208	3053.2278
-0.002169366	3052.1602
-0.002427074	3051.0925
-0.007156231	3050.0247
-0.004160446	3048.957
-0.003743317	3047.8894
-0.004438653	3046.8218
-0.003985312	3045.7539
-0.004148517	3044.6863
-0.003299185	3043.6187
-0.002826621	3042.5508
-0.003455018	3041.4832
-0.00383972	3040.4155
-0.003188018	3039.3479
-0.003567274	3038.28
-0.004109665	3037.2124
-0.002784053	3036.1448
-0.003953474	3035.0771
-0.005074522	3034.0093
-0.003122902	3032.9417
-0.004437137	3031.874
-0.005101287	3030.8062
-0.00444298	3029.7385
-0.004682422	3028.6709
-0.004145721	3027.6033
-0.003959135	3026.5354
-0.003471414	3025.4678
-0.003586415	3024.4001
-0.003819743	3023.3323
-0.003419503	3022.2646
-0.003473668	3021.197
-0.0036956	3020.1294
-0.004338552	3019.0615
-0.004186149	3017.9939
-0.00421841	3016.9263
-0.004424788	3015.8584
-0.003691613	3014.7908
-0.003605225	3013.7231
-0.004288894	3012.6555
-0.004444705	3011.5876
-0.004184493	3010.52
-0.004266681	3009.4524
-0.003722971	3008.3845
-0.003638431	3007.3169
-0.00395797	3006.2493
-0.003877834	3005.1816
-0.003661482	3004.1138
-0.003302732	3003.0461
-0.003093946	3001.9785
-0.003028184	3000.9109
-0.004008651	2999.843
-0.003397551	2998.7754
-0.003820874	2997.7078
-0.005266295	2996.6399
-0.003555311	2995.5723
-0.004109542	2994.5046
-0.004610455	2993.437
-0.003952349	2992.3691
-0.0042248	2991.3015
-0.003585923	2990.2339
-0.003918718	2989.166
-0.004593225	2988.0984
-0.004878092	2987.0308
-0.004085245	2985.9631
-0.003529503	2984.8953
-0.003802052	2983.8276
-0.003437601	2982.76
-0.004116835	2981.6921
-0.004127565	2980.6245
-0.004323441	2979.5569
-0.004595356	2978.4893
-0.003619354	2977.4214
-0.003936803	2976.3538
-0.004260095	2975.2861
-0.004123477	2974.2183
-0.003895764	2973.1506
-0.003664491	2972.083
-0.003832752	2971.0154
-0.00435089	2969.9475
-0.003762864	2968.8799
-0.003314725	2967.8123
-0.003521808	2966.7446
-0.00255694	2965.6768
-0.004084883	2964.6091
-0.004970862	2963.5415
-0.003948058	2962.4736
-0.003900147	2961.406
-0.003168174	2960.3384
-0.003889061	2959.2708
-0.003952344	2958.2029
-0.003962639	2957.1353
-0.003847446	2956.0676
-0.002965441	2954.9998
-0.003429944	2953.9321
-0.002573237	2952.8645
-0.002292071	2951.7969
-0.002716833	2950.729
-0.002776917	2949.6614
-0.003224519	2948.5938
-0.002636317	2947.5259
-0.002176378	2946.4583
-0.003547065	2945.3906
-0.005620826	2944.323
-0.004442188	2943.2551
-0.004693565	2942.1875
-0.003977458	2941.1199
-0.003063416	2940.052
-0.004606125	2938.9844
-0.004496891	2937.9167
-0.003172443	2936.8491
-0.002174886	2935.7812
-0.002215371	2934.7136
-0.002261842	2933.646
-0.002832923	2932.5784
-0.003193093	2931.5105
-0.004357857	2930.4429
-0.003916564	2929.3752
-0.002325853	2928.3074
-0.005268127	2927.2397
-0.005038963	2926.1721
-0.005115924	2925.1045
-0.006352226	2924.0366
-0.003740403	2922.969
-0.002529332	2921.9014
-0.003883506	2920.8335
-0.005752418	2919.7659
-0.003686889	2918.6982
-0.003630296	2917.6306
-0.002647257	2916.5627
-0.001751253	2915.4951
-0.002301269	2914.4275
-0.004061692	2913.3596
-0.006122542	2912.292
-0.004321916	2911.2244
-0.00414867	2910.1567
-0.004232417	2909.0889
-0.005666487	2908.0212
-0.005529126	2906.9536
-0.004584284	2905.8857
-0.005255824	2904.8181
-0.002759734	2903.7505
-0.005014131	2902.6829
-0.006842307	2901.615
-0.006168785	2900.5474
-0.004674839	2899.4797
-0.001358577	2898.4121
-0.002539108	2897.3442
-0.002656154	2896.2766
-0.002370297	2895.209
-0.004363689	2894.1411
-0.004137856	2893.0735
-0.003151408	2892.0059
-0.002121456	2890.9382
-0.005215392	2889.8704
-0.006513634	2888.8027
-0.001818463	2887.7351
0.000755844	2886.6672
0.000630738	2885.5996
-0.002272302	2884.532
-0.00288571	2883.4644
-0.001024739	2882.3965
-0.000197964	2881.3289
-0.00198342	2880.2612
-0.00424143	2879.1934
-0.001163043	2878.1257
-0.000506681	2877.0581
0.000724011	2875.9905
0.001317016	2874.9226
0.000337285	2873.855
-0.000181685	2872.7874
-0.001545939	2871.7195
-0.003078118	2870.6519
-0.003826122	2869.5842
0.001762557	2868.5166
0.002943376	2867.4487
-0.001393862	2866.3811
-0.001235109	2865.3135
-0.001224261	2864.2458
0.002255243	2863.178
0.000574956	2862.1104
-0.000464955	2861.0427
0.003084374	2859.9749
-4.25E-05	2858.9072
-0.002902506	2857.8396
-0.001090709	2856.772
-0.003216778	2855.7041
-0.001950228	2854.6365
0.001409884	2853.5688
-0.000291689	2852.501
-0.00073119	2851.4333
-0.000461718	2850.3657
-0.000383701	2849.2981
0.001319021	2848.2302
0.002853054	2847.1626
-0.004754524	2846.095
-0.003747203	2845.0271
-0.001843227	2843.9595
-0.004452356	2842.8918
-0.004723486	2841.8242
-0.003294972	2840.7563
-0.000742387	2839.6887
-0.001133865	2838.6211
-0.003019472	2837.5532
-0.002203762	2836.4856
0.001581564	2835.418
0.000267029	2834.3503
-0.003449905	2833.2825
-0.002224746	2832.2148
-0.001034989	2831.1472
1.71E-05	2830.0796
-0.004432846	2829.0117
-0.001993347	2827.9441
-0.000353924	2826.8765
9.54E-05	2825.8086
0.000638405	2824.741
-0.000980658	2823.6733
-0.000255169	2822.6057
-0.002454337	2821.5378
-0.002020594	2820.4702
-0.002345584	2819.4026
-0.001269623	2818.3347
0.001435935	2817.2671
0.002632637	2816.1995
0.003109831	2815.1318
0.00031965	2814.064
-0.000513999	2812.9963
-0.003975879	2811.9287
-0.003515567	2810.8608
-0.003027972	2809.7932
-0.00299953	2808.7256
-0.00149008	2807.658
-0.003292225	2806.5901
-0.002836698	2805.5225
-0.002357594	2804.4548
-0.001762413	2803.387
-0.003030931	2802.3193
-0.00273139	2801.2517
-0.000301777	2800.1841
