# Supplementary material for: Fibril formation and ordering of disordered FUS LC driven by hydrophobic interactions
Source: Nat Chem. 2023 May 25;15(8):1146–54. doi: 10.1038/s41557-023-01221-1 (PMC10396963; doi:10.1038/s41557-023-01221-1)
Supplement: Source Data Fig. 3 — Homodyne and heterodyne SFG traces. [file 41557_2023_1221_MOESM4_ESM.zip › Figure3/Figure_3b/Figure_3b_SFG_PBS-fit-final.csv]

SFG (arb. unit)	IR wavenumber (cm-1)
-0.00445485	3092.7327
-0.004483014	3094.728592
-0.004511892	3096.724485
-0.004541494	3098.720377
-0.004571829	3100.71627
-0.004602906	3102.712162
-0.004634735	3104.708055
-0.004667325	3106.703947
-0.004700682	3108.69984
-0.004734817	3110.695732
-0.004769736	3112.691625
-0.004805448	3114.687517
-0.004841959	3116.68341
-0.004879276	3118.679302
-0.004917406	3120.675194
-0.004956354	3122.671087
-0.004996128	3124.666979
-0.005036731	3126.662872
-0.005078168	3128.658764
-0.005120445	3130.654657
-0.005163564	3132.650549
-0.00520753	3134.646442
-0.005252346	3136.642334
-0.005298013	3138.638227
-0.005344533	3140.634119
-0.005391908	3142.630012
-0.005440139	3144.625904
-0.005489226	3146.621796
-0.005539168	3148.617689
-0.005589964	3150.613581
-0.005641613	3152.609474
-0.005694111	3154.605366
-0.005747457	3156.601259
-0.005801646	3158.597151
-0.005856673	3160.593044
-0.005912535	3162.588936
-0.005969224	3164.584829
-0.006026735	3166.580721
-0.00608506	3168.576614
-0.006144191	3170.572506
-0.006204118	3172.568398
-0.006264834	3174.564291
-0.006326326	3176.560183
-0.006388584	3178.556076
-0.006451596	3180.551968
-0.006515349	3182.547861
-0.00657983	3184.543753
-0.006645023	3186.539646
-0.006710915	3188.535538
-0.006777488	3190.531431
-0.006844725	3192.527323
-0.00691261	3194.523216
-0.006981123	3196.519108
-0.007050245	3198.515001
-0.007119956	3200.510893
-0.007190234	3202.506785
-0.007261058	3204.502678
-0.007332405	3206.49857
-0.007404251	3208.494463
-0.007476573	3210.490355
-0.007549344	3212.486248
-0.00762254	3214.48214
-0.007696132	3216.478033
-0.007770095	3218.473925
-0.007844399	3220.469818
-0.007919015	3222.46571
-0.007993914	3224.461603
-0.008069065	3226.457495
-0.008144437	3228.453387
-0.008219998	3230.44928
-0.008295716	3232.445172
-0.008371558	3234.441065
-0.008447489	3236.436957
-0.008523475	3238.43285
-0.008599481	3240.428742
-0.008675472	3242.424635
-0.008751412	3244.420527
-0.008827264	3246.41642
-0.00890299	3248.412312
-0.008978554	3250.408205
-0.009053917	3252.404097
-0.009129042	3254.399989
-0.009203888	3256.395882
-0.009278418	3258.391774
-0.009352592	3260.387667
-0.00942637	3262.383559
-0.009499713	3264.379452
-0.00957258	3266.375344
-0.009644931	3268.371237
-0.009716727	3270.367129
-0.009787925	3272.363022
-0.009858487	3274.358914
-0.009928371	3276.354807
-0.009997538	3278.350699
-0.010065945	3280.346591
-0.010133554	3282.342484
-0.010200325	3284.338376
-0.010266216	3286.334269
-0.010331189	3288.330161
-0.010395203	3290.326054
-0.01045822	3292.321946
-0.010520201	3294.317839
-0.010581107	3296.313731
-0.010640899	3298.309624
-0.010699542	3300.305516
-0.010756996	3302.301409
-0.010813226	3304.297301
-0.010868196	3306.293193
-0.010921869	3308.289086
-0.010974212	3310.284978
-0.01102519	3312.280871
-0.01107477	3314.276763
-0.011122919	3316.272656
-0.011169606	3318.268548
-0.011214798	3320.264441
-0.011258467	3322.260333
-0.011300583	3324.256226
-0.011341117	3326.252118
-0.011380043	3328.248011
-0.011417334	3330.243903
-0.011452964	3332.239795
-0.011486909	3334.235688
-0.011519146	3336.23158
-0.011549654	3338.227473
-0.01157841	3340.223365
-0.011605395	3342.219258
-0.011630591	3344.21515
-0.01165398	3346.211043
-0.011675545	3348.206935
-0.011695273	3350.202828
-0.011713148	3352.19872
-0.011729159	3354.194613
-0.011743295	3356.190505
-0.011755545	3358.186397
-0.011765901	3360.18229
-0.011774355	3362.178182
-0.011780903	3364.174075
-0.011785538	3366.169967
-0.011788258	3368.16586
-0.011789062	3370.161752
-0.011787948	3372.157645
-0.011784917	3374.153537
-0.011779971	3376.14943
-0.011773114	3378.145322
-0.011764351	3380.141215
-0.011753688	3382.137107
-0.011741131	3384.132999
-0.011726691	3386.128892
-0.011710377	3388.124784
-0.011692201	3390.120677
-0.011672174	3392.116569
-0.011650312	3394.112462
-0.011626629	3396.108354
-0.011601142	3398.104247
-0.011573869	3400.100139
-0.011544827	3402.096032
-0.011514038	3404.091924
-0.011481522	3406.087817
-0.011447302	3408.083709
-0.011411401	3410.079602
-0.011373844	3412.075494
-0.011334656	3414.071386
-0.011293863	3416.067279
-0.011251494	3418.063171
-0.011207576	3420.059064
-0.011162139	3422.054956
-0.011115214	3424.050849
-0.01106683	3426.046741
-0.011017022	3428.042634
-0.01096582	3430.038526
-0.010913259	3432.034419
-0.010859373	3434.030311
-0.010804197	3436.026204
-0.010747766	3438.022096
-0.010690116	3440.017988
-0.010631285	3442.013881
-0.010571309	3444.009773
-0.010510227	3446.005666
-0.010448075	3448.001558
-0.010384894	3449.997451
-0.010320722	3451.993343
-0.010255597	3453.989236
-0.010189561	3455.985128
-0.010122652	3457.981021
-0.010054911	3459.976913
-0.009986377	3461.972806
-0.009917092	3463.968698
-0.009847095	3465.96459
-0.009776427	3467.960483
-0.009705129	3469.956375
-0.009633241	3471.952268
-0.009560803	3473.94816
-0.009487856	3475.944053
-0.00941444	3477.939945
-0.009340595	3479.935838
-0.009266361	3481.93173
-0.009191777	3483.927623
-0.009116883	3485.923515
-0.009041717	3487.919408
-0.008966319	3489.9153
