# Supplementary material for: Fibril formation and ordering of disordered FUS LC driven by hydrophobic interactions
Source: Nat Chem. 2023 May 25;15(8):1146–54. doi: 10.1038/s41557-023-01221-1 (PMC10396963; doi:10.1038/s41557-023-01221-1)
Supplement: Source Data Fig. 3 — Homodyne and heterodyne SFG traces. [file 41557_2023_1221_MOESM4_ESM.zip › Figure3/Figure_3b/Figure_3b_SFG_PBS-FUS-180mMNaCl-final.csv]

SFG (arb. unit)	IR wavenumber (cm-1)
0.023354007	3500.5923
0.022028072	3499.5247
0.020283557	3498.457
0.018389411	3497.3892
0.016961427	3496.3215
0.015452725	3495.2539
0.016204437	3494.186
0.016352242	3493.1184
0.015515953	3492.0508
0.015988864	3490.9832
0.016963063	3489.9153
0.017098406	3488.8477
0.014530182	3487.78
0.015037971	3486.7122
0.019616013	3485.6445
0.017032437	3484.5769
0.014422913	3483.5093
0.016532728	3482.4414
0.017745342	3481.3738
0.020012936	3480.3062
0.024632895	3479.2383
0.025859427	3478.1707
0.025026342	3477.103
0.023864264	3476.0354
0.02299799	3474.9675
0.024570338	3473.8999
0.021946089	3472.8323
0.020740209	3471.7646
0.023674421	3470.6968
0.022539206	3469.6292
0.021044612	3468.5615
0.020286445	3467.4937
0.020715592	3466.426
0.021122457	3465.3584
0.02159423	3464.2908
0.025282325	3463.2229
0.024032598	3462.1553
0.02245206	3461.0876
0.021953736	3460.0198
0.021641977	3458.9521
0.023222549	3457.8845
0.021733882	3456.8169
0.021839639	3455.749
0.021860735	3454.6814
0.020332372	3453.6138
0.020163368	3452.5459
0.018834768	3451.4783
0.018632358	3450.4106
0.020482913	3449.343
0.022491673	3448.2751
0.018190719	3447.2075
0.016732868	3446.1399
0.019451931	3445.072
0.020672819	3444.0044
0.020278584	3442.9368
0.020492923	3441.8691
0.021411875	3440.8013
0.020681445	3439.7336
0.018908244	3438.666
0.018826654	3437.5984
0.018168066	3436.5305
0.017014889	3435.4629
0.016502179	3434.3953
0.018647792	3433.3274
0.019070648	3432.2598
0.01879013	3431.1921
0.020272685	3430.1245
0.018190978	3429.0566
0.018478155	3427.989
0.017871596	3426.9214
0.014894988	3425.8535
0.017088154	3424.7859
0.017452015	3423.7183
0.017719515	3422.6506
0.018635074	3421.5828
0.018319236	3420.5151
0.019762361	3419.4475
0.022141943	3418.3796
0.024643915	3417.312
0.024855684	3416.2444
0.024345474	3415.1768
0.023986924	3414.1089
0.021654686	3413.0413
0.020244921	3411.9736
0.02228824	3410.906
0.024961289	3409.8381
0.024312077	3408.7705
0.023368791	3407.7029
0.022418601	3406.635
0.023293542	3405.5674
0.023801329	3404.4998
0.023507597	3403.4321
0.026094036	3402.3643
0.025979359	3401.2966
0.024531929	3400.229
0.022303663	3399.1611
0.021607861	3398.0935
0.022379352	3397.0259
0.021349922	3395.9583
0.021351274	3394.8904
0.02064419	3393.8228
0.019593447	3392.7551
0.0198351	3391.6873
0.020281084	3390.6196
0.020229094	3389.552
0.019954221	3388.4844
0.022092605	3387.4165
0.024573913	3386.3489
0.02542633	3385.2812
0.027378162	3384.2134
0.025892191	3383.1458
0.022426166	3382.0781
0.02196892	3381.0105
0.02488007	3379.9426
0.025376173	3378.875
0.023394872	3377.8074
0.022282347	3376.7397
0.021666707	3375.6719
0.022303978	3374.6042
0.023015467	3373.5366
0.023612482	3372.4688
0.024574416	3371.4011
0.024407906	3370.3335
0.024172267	3369.2659
0.024686903	3368.198
0.022762971	3367.1304
0.020928824	3366.0627
0.022776689	3364.9949
0.023737632	3363.9272
0.022439159	3362.8596
0.020561997	3361.792
0.01896376	3360.7241
0.017865727	3359.6565
0.01735709	3358.5889
0.018363765	3357.521
0.022705324	3356.4534
0.024852237	3355.3857
0.021500764	3354.3181
0.021964606	3353.2502
0.024707081	3352.1826
0.024575327	3351.115
0.02418828	3350.0471
0.02390131	3348.9795
0.024408037	3347.9119
0.023607712	3346.8442
0.022930559	3345.7764
0.024255911	3344.7087
0.025204409	3343.6411
0.025635749	3342.5735
0.024970451	3341.5056
0.025950855	3340.438
0.026165027	3339.3704
0.025125552	3338.3025
0.026285743	3337.2349
0.025678972	3336.1672
0.024188379	3335.0996
0.023842689	3334.0317
0.024488144	3332.9641
0.024553904	3331.8965
0.022521351	3330.8286
0.02191483	3329.761
0.021586772	3328.6934
0.021190727	3327.6257
0.020531133	3326.5579
0.021181736	3325.4902
0.022469642	3324.4226
0.02194242	3323.3547
0.023135319	3322.2871
0.022321263	3321.2195
0.020597925	3320.1519
0.022283852	3319.084
0.023510151	3318.0164
0.02390378	3316.9487
0.023366531	3315.8809
0.022175113	3314.8132
0.021876246	3313.7456
0.022386948	3312.678
0.023245761	3311.6101
0.02269749	3310.5425
0.022660905	3309.4749
0.023593096	3308.4072
0.024032326	3307.3394
0.024342742	3306.2717
0.023466306	3305.2041
0.023959074	3304.1362
0.024998382	3303.0686
0.023597013	3302.001
0.024434961	3300.9333
0.024148196	3299.8655
0.021269476	3298.7979
0.022134546	3297.7302
0.023928937	3296.6624
0.021773674	3295.5947
0.019695804	3294.5271
0.02047118	3293.4595
0.02059781	3292.3916
0.020172028	3291.324
0.020629115	3290.2563
0.019445973	3289.1885
0.019680444	3288.1208
0.020029573	3287.0532
0.01935932	3285.9856
0.019817544	3284.9177
0.01906506	3283.8501
0.018584397	3282.7825
0.01839293	3281.7146
0.018504012	3280.647
0.019201865	3279.5793
0.018810809	3278.5117
0.019012805	3277.4438
0.01967698	3276.3762
0.019379307	3275.3086
0.018912476	3274.241
0.019358691	3273.1731
0.021065563	3272.1055
0.019847499	3271.0378
0.018603165	3269.97
0.020499563	3268.9023
0.019100813	3267.8347
0.017443882	3266.7671
0.01813833	3265.6992
0.018313553	3264.6316
0.018389316	3263.564
0.016207106	3262.4961
0.015705155	3261.4285
0.016806537	3260.3608
0.017468344	3259.2932
0.018661246	3258.2253
0.017764274	3257.1577
0.018660344	3256.0901
0.017369257	3255.0222
0.015237662	3253.9546
0.01909453	3252.887
0.019334072	3251.8193
0.016786	3250.7515
0.017140413	3249.6838
0.016760014	3248.6162
0.016690722	3247.5483
0.016340742	3246.4807
0.016843563	3245.4131
0.017968671	3244.3455
0.01802098	3243.2776
0.017937327	3242.21
0.018896366	3241.1423
0.019687353	3240.0747
0.019264756	3239.0068
0.019337429	3237.9392
0.019645233	3236.8716
0.019727448	3235.8037
0.017989766	3234.7361
0.016441306	3233.6685
0.016575258	3232.6008
0.016433317	3231.533
0.015948569	3230.4653
0.015788626	3229.3977
0.016568612	3228.3298
0.017206088	3227.2622
0.017365266	3226.1946
0.017534573	3225.127
0.017205488	3224.0591
0.017103311	3222.9915
0.017179944	3221.9238
0.018358935	3220.856
0.019963944	3219.7883
0.018531162	3218.7207
0.016539335	3217.6531
0.01657249	3216.5852
0.01676552	3215.5176
0.017003961	3214.45
0.017804628	3213.3821
0.017599184	3212.3145
0.017998768	3211.2468
0.017803987	3210.1792
0.017888371	3209.1113
0.019250453	3208.0437
0.019199496	3206.9761
0.018992014	3205.9084
0.018097403	3204.8406
0.018636538	3203.7729
0.018860226	3202.7053
0.015997536	3201.6375
0.016028676	3200.5698
0.017389854	3199.5022
0.016712725	3198.4346
0.016460592	3197.3667
0.017349392	3196.2991
0.01706681	3195.2314
0.016035225	3194.1636
0.016120397	3193.0959
0.016011082	3192.0283
0.016464908	3190.9607
0.01589437	3189.8928
0.015986342	3188.8252
0.017927786	3187.7576
0.017768128	3186.6897
0.016099302	3185.6221
0.015535078	3184.5544
0.016715895	3183.4868
0.017682618	3182.4189
0.016966147	3181.3513
0.016527208	3180.2837
0.01819104	3179.2158
0.018492728	3178.1482
0.01639487	3177.0806
0.017399237	3176.0129
0.017319757	3174.9451
0.015660968	3173.8774
0.015432999	3172.8098
0.015359743	3171.7422
0.017349415	3170.6743
0.016840603	3169.6067
0.015536474	3168.5391
0.016142184	3167.4712
0.014709517	3166.4036
0.015175371	3165.3359
0.016486689	3164.2683
0.016015982	3163.2004
0.015879093	3162.1328
0.014572351	3161.0652
0.013007304	3159.9973
0.012816368	3158.9297
0.013218798	3157.8621
0.01374961	3156.7944
0.013887843	3155.7266
0.013443797	3154.6589
0.01386637	3153.5913
0.013540594	3152.5234
0.012541097	3151.4558
0.013121449	3150.3882
0.014084143	3149.3206
0.013957567	3148.2527
0.012673083	3147.1851
0.012537817	3146.1174
0.013864009	3145.0496
0.013616334	3143.9819
0.012790735	3142.9143
0.012683458	3141.8467
0.012283701	3140.7788
0.011294165	3139.7112
0.011390853	3138.6436
0.012934095	3137.5759
0.013716846	3136.5081
0.012458634	3135.4404
0.01109289	3134.3728
0.011010376	3133.3049
0.011914247	3132.2373
0.012496513	3131.1697
0.012162491	3130.1021
0.011604015	3129.0342
0.011550858	3127.9666
0.010882717	3126.8989
0.010137998	3125.8311
0.010369956	3124.7634
0.010918737	3123.6958
0.010824312	3122.6282
0.009698281	3121.5603
0.009335941	3120.4927
0.01075629	3119.425
0.010887703	3118.3572
0.009803553	3117.2896
0.00898667	3116.2219
0.008745143	3115.1543
0.008626831	3114.0864
0.008869051	3113.0188
0.010200977	3111.9512
0.010780537	3110.8833
0.010162614	3109.8157
0.009415075	3108.748
0.009112511	3107.6804
0.009408915	3106.6125
0.008752813	3105.5449
0.008789084	3104.4773
0.010178068	3103.4097
0.010673405	3102.3418
0.009791632	3101.2742
0.008751853	3100.2065
0.008538586	3099.1387
0.008343845	3098.071
0.007997837	3097.0034
0.00801771	3095.9358
0.008540079	3094.8679
0.009792645	3093.8003
0.009318662	3092.7327
0.008430297	3091.6648
0.008153181	3090.5972
0.008096128	3089.5295
0.009417658	3088.4619
0.009948198	3087.394
0.009334805	3086.3264
0.01008409	3085.2588
0.009909079	3084.1909
0.008840885	3083.1233
0.008671048	3082.0557
0.009260654	3080.988
0.009653589	3079.9202
0.009236564	3078.8525
0.00845905	3077.7849
0.008092683	3076.717
0.008158198	3075.6494
0.007151307	3074.5818
0.006448699	3073.5142
0.006163148	3072.4463
0.005456815	3071.3787
0.006376247	3070.311
0.006912607	3069.2434
0.006698996	3068.1755
0.005855674	3067.1079
0.005148351	3066.0403
0.004463788	3064.9724
0.002589323	3063.9048
0.003436211	3062.8372
0.004970679	3061.7695
0.003301394	3060.7017
0.0031405	3059.634
0.004692039	3058.5664
0.004180696	3057.4985
0.003332546	3056.4309
0.002835686	3055.3633
0.002520164	3054.2957
0.002602943	3053.2278
0.002338985	3052.1602
0.002664993	3051.0925
0.003322999	3050.0247
0.003552188	3048.957
0.003976848	3047.8894
0.003360443	3046.8218
0.003406443	3045.7539
0.003037555	3044.6863
0.003806039	3043.6187
0.006932766	3042.5508
0.006294075	3041.4832
0.004834247	3040.4155
0.005220573	3039.3479
0.005197374	3038.28
0.00534487	3037.2124
0.005366996	3036.1448
0.005521759	3035.0771
0.005924886	3034.0093
0.006972955	3032.9417
0.007038271	3031.874
0.006985473	3030.8062
0.006986211	3029.7385
0.007054407	3028.6709
0.008515365	3027.6033
0.008170522	3026.5354
0.00748963	3025.4678
0.008655214	3024.4001
0.009061319	3023.3323
0.008198013	3022.2646
0.00761515	3021.197
0.007147278	3020.1294
0.00665029	3019.0615
0.006446006	3017.9939
0.006097958	3016.9263
0.006243392	3015.8584
0.006437783	3014.7908
0.006676637	3013.7231
0.006464103	3012.6555
0.005822688	3011.5876
0.006390956	3010.52
0.006125895	3009.4524
0.00543247	3008.3845
0.005268079	3007.3169
0.005708174	3006.2493
0.006031542	3005.1816
0.005568279	3004.1138
0.005511155	3003.0461
0.004531697	3001.9785
0.004324347	3000.9109
0.005150057	2999.843
0.004929641	2998.7754
0.005115871	2997.7078
0.005178206	2996.6399
0.005491792	2995.5723
0.006477855	2994.5046
0.007183137	2993.437
0.008115809	2992.3691
0.008027446	2991.3015
0.00707132	2990.2339
0.006996058	2989.166
0.007494747	2988.0984
0.007642279	2987.0308
0.007049105	2985.9631
0.007455555	2984.8953
0.007785155	2983.8276
0.007510036	2982.76
0.008192735	2981.6921
0.008293197	2980.6245
0.009071656	2979.5569
0.009455252	2978.4893
0.009242687	2977.4214
0.010271357	2976.3538
0.011338335	2975.2861
0.011467921	2974.2183
0.009802149	2973.1506
0.009362507	2972.083
0.010247166	2971.0154
0.011122147	2969.9475
0.01116609	2968.8799
0.011003036	2967.8123
0.01126232	2966.7446
0.011245206	2965.6768
0.011892419	2964.6091
0.011230148	2963.5415
0.011864618	2962.4736
0.0125749	2961.406
0.011926217	2960.3384
0.012462714	2959.2708
0.01217328	2958.2029
0.014517724	2957.1353
0.014658483	2956.0676
0.013583304	2954.9998
0.013565096	2953.9321
0.012472373	2952.8645
0.014870858	2951.7969
0.014293493	2950.729
0.013433245	2949.6614
0.012546598	2948.5938
0.010650221	2947.5259
0.011035292	2946.4583
0.009200536	2945.3906
0.010211972	2944.323
0.011553424	2943.2551
0.010605864	2942.1875
0.009418042	2941.1199
0.007413312	2940.052
0.006421357	2938.9844
0.004833144	2937.9167
0.002832531	2936.8491
-0.000715145	2935.7812
-0.001372941	2934.7136
-0.000589167	2933.646
-0.002277853	2932.5784
-0.002578724	2931.5105
-0.003237276	2930.4429
-0.006980838	2929.3752
-0.011796475	2928.3074
-0.010018509	2927.2397
-0.011020872	2926.1721
-0.014001839	2925.1045
-0.013682277	2924.0366
-0.01358084	2922.969
-0.014807616	2921.9014
-0.020691343	2920.8335
-0.021065192	2919.7659
-0.021246236	2918.6982
-0.025654059	2917.6306
-0.025109816	2916.5627
-0.026059939	2915.4951
-0.024980076	2914.4275
-0.025448419	2913.3596
-0.024341092	2912.292
-0.022698263	2911.2244
-0.024437094	2910.1567
-0.02104184	2909.0889
-0.018787628	2908.0212
-0.016673084	2906.9536
-0.016944809	2905.8857
-0.015532863	2904.8181
-0.012340518	2903.7505
-0.013233529	2902.6829
-0.011115875	2901.615
-0.010091625	2900.5474
-0.01008966	2899.4797
-0.008695102	2898.4121
-0.006919954	2897.3442
-0.004494874	2896.2766
-0.004913557	2895.209
-0.004750821	2894.1411
-0.003135529	2893.0735
-0.00485961	2892.0059
-0.005447671	2890.9382
-0.004475541	2889.8704
-0.00537855	2888.8027
-0.006694039	2887.7351
-0.008054067	2886.6672
-0.008158107	2885.5996
-0.008523329	2884.532
-0.008955121	2883.4644
-0.009371276	2882.3965
-0.011085427	2881.3289
-0.010700423	2880.2612
-0.011489247	2879.1934
-0.012543553	2878.1257
-0.014053221	2877.0581
-0.016318055	2875.9905
-0.021026675	2874.9226
-0.023121163	2873.855
-0.019471969	2872.7874
-0.022720793	2871.7195
-0.023957686	2870.6519
-0.021875523	2869.5842
-0.023055812	2868.5166
-0.024098184	2867.4487
-0.024909476	2866.3811
-0.028093128	2865.3135
-0.030963797	2864.2458
-0.029651044	2863.178
-0.033193182	2862.1104
-0.033284958	2861.0427
-0.030156154	2859.9749
-0.025550276	2858.9072
-0.020934194	2857.8396
-0.017938269	2856.772
-0.018832549	2855.7041
-0.016572323	2854.6365
-0.011891684	2853.5688
-0.014482417	2852.501
-0.009000607	2851.4333
-0.003441925	2850.3657
-0.005272589	2849.2981
-0.000912504	2848.2302
0.001333175	2847.1626
-0.002574125	2846.095
-0.003758448	2845.0271
-0.005411018	2843.9595
-0.005156863	2842.8918
-0.002410107	2841.8242
0.000992073	2840.7563
0.003558338	2839.6887
0.00267289	2838.6211
0.002256658	2837.5532
0.004829453	2836.4856
0.006176375	2835.418
0.006626193	2834.3503
0.006648851	2833.2825
0.006354061	2832.2148
0.006578391	2831.1472
0.006660656	2830.0796
0.007116213	2829.0117
0.007058065	2827.9441
0.007404889	2826.8765
0.009184219	2825.8086
0.010584565	2824.741
0.01031383	2823.6733
0.009767785	2822.6057
0.009092545	2821.5378
0.00943763	2820.4702
0.009839215	2819.4026
0.008833744	2818.3347
0.007699177	2817.2671
0.007901248	2816.1995
0.007900887	2815.1318
0.007150762	2814.064
0.008320008	2812.9963
0.007576683	2811.9287
0.009366422	2810.8608
0.010101828	2809.7932
0.00803382	2808.7256
0.007423284	2807.658
0.005224806	2806.5901
0.006924049	2805.5225
0.007906145	2804.4548
0.008315194	2803.387
0.009466795	2802.3193
0.008345792	2801.2517
0.007999022	2800.1841
