# Supplementary material for: Fibril formation and ordering of disordered FUS LC driven by hydrophobic interactions
Source: Nat Chem. 2023 May 25;15(8):1146–54. doi: 10.1038/s41557-023-01221-1 (PMC10396963; doi:10.1038/s41557-023-01221-1)
Supplement: Source Data Fig. 3 — Homodyne and heterodyne SFG traces. [file 41557_2023_1221_MOESM4_ESM.zip › Figure3/Figure_3b/Figure_3b_SFG_PBS-FUS-530mMNaCl-final.csv]

SFG (arb. unit)	IR wavenumber (cm-1)
0.021054979	3500.5923
0.019250702	3499.5247
0.016113285	3498.457
0.015604115	3497.3892
0.014721277	3496.3215
0.013746977	3495.2539
0.013323952	3494.186
0.013266458	3493.1184
0.012009817	3492.0508
0.011850464	3490.9832
0.012585809	3489.9153
0.009955058	3488.8477
0.009395008	3487.78
0.012626046	3486.7122
0.01482996	3485.6445
0.011486566	3484.5769
0.009240058	3483.5093
0.010409738	3482.4414
0.011910006	3481.3738
0.014282053	3480.3062
0.017485954	3479.2383
0.017728219	3478.1707
0.016432023	3477.103
0.01602334	3476.0354
0.016952703	3474.9675
0.017100532	3473.8999
0.014082267	3472.8323
0.013796766	3471.7646
0.016541243	3470.6968
0.01601108	3469.6292
0.015014853	3468.5615
0.015893953	3467.4937
0.015846442	3466.426
0.015872415	3465.3584
0.017238326	3464.2908
0.018661574	3463.2229
0.017914493	3462.1553
0.015816631	3461.0876
0.014334897	3460.0198
0.01543265	3458.9521
0.01700516	3457.8845
0.016662862	3456.8169
0.017112209	3455.749
0.017347416	3454.6814
0.016435761	3453.6138
0.015907621	3452.5459
0.014572318	3451.4783
0.015299557	3450.4106
0.017297797	3449.343
0.01712168	3448.2751
0.01420762	3447.2075
0.012762635	3446.1399
0.014304944	3445.072
0.015142006	3444.0044
0.013771107	3442.9368
0.014844373	3441.8691
0.01634001	3440.8013
0.016730435	3439.7336
0.016465882	3438.666
0.016664073	3437.5984
0.016364049	3436.5305
0.014205766	3435.4629
0.014538947	3434.3953
0.015831653	3433.3274
0.014912687	3432.2598
0.014517048	3431.1921
0.013789644	3430.1245
0.012926474	3429.0566
0.013651524	3427.989
0.01270878	3426.9214
0.012076024	3425.8535
0.01332894	3424.7859
0.012722373	3423.7183
0.012552176	3422.6506
0.012770909	3421.5828
0.013168153	3420.5151
0.014939944	3419.4475
0.017236084	3418.3796
0.019445632	3417.312
0.020386197	3416.2444
0.020801136	3415.1768
0.019987335	3414.1089
0.017185254	3413.0413
0.016268088	3411.9736
0.018800702	3410.906
0.022144496	3409.8381
0.022436213	3408.7705
0.022071462	3407.7029
0.020176133	3406.635
0.01963792	3405.5674
0.020035654	3404.4998
0.020001881	3403.4321
0.02187142	3402.3643
0.021253608	3401.2966
0.019494234	3400.229
0.017796922	3399.1611
0.017887119	3398.0935
0.018597133	3397.0259
0.017334215	3395.9583
0.017685937	3394.8904
0.017393405	3393.8228
0.016583772	3392.7551
0.016371235	3391.6873
0.015932376	3390.6196
0.015473899	3389.552
0.016065218	3388.4844
0.019837232	3387.4165
0.020206962	3386.3489
0.020860411	3385.2812
0.024896467	3384.2134
0.021940507	3383.1458
0.020016007	3382.0781
0.02084513	3381.0105
0.021380553	3379.9426
0.022050405	3378.875
0.020572811	3377.8074
0.019356117	3376.7397
0.018947918	3375.6719
0.019414963	3374.6042
0.020587634	3373.5366
0.020916222	3372.4688
0.021687355	3371.4011
0.021206539	3370.3335
0.020279044	3369.2659
0.020349061	3368.198
0.018883055	3367.1304
0.018638963	3366.0627
0.019797878	3364.9949
0.019314673	3363.9272
0.018948162	3362.8596
0.017171822	3361.792
0.016571019	3360.7241
0.016644163	3359.6565
0.016112922	3358.5889
0.018130662	3357.521
0.022134844	3356.4534
0.021375425	3355.3857
0.017821841	3354.3181
0.018806681	3353.2502
0.020697184	3352.1826
0.019796286	3351.115
0.019686421	3350.0471
0.019474061	3348.9795
0.020324761	3347.9119
0.020014681	3346.8442
0.019554645	3345.7764
0.020696396	3344.7087
0.021088442	3343.6411
0.022047019	3342.5735
0.022301847	3341.5056
0.023386821	3340.438
0.022479882	3339.3704
0.021333188	3338.3025
0.021956563	3337.2349
0.019839682	3336.1672
0.01944164	3335.0996
0.019098615	3334.0317
0.019079503	3332.9641
0.019976916	3331.8965
0.018399794	3330.8286
0.01932211	3329.761
0.018854447	3328.6934
0.018201107	3327.6257
0.018801628	3326.5579
0.019403799	3325.4902
0.021053422	3324.4226
0.019721193	3323.3547
0.020204538	3322.2871
0.019961407	3321.2195
0.018326091	3320.1519
0.018814556	3319.084
0.018135687	3318.0164
0.01843779	3316.9487
0.018216254	3315.8809
0.017133445	3314.8132
0.017308345	3313.7456
0.01799698	3312.678
0.019271212	3311.6101
0.018393882	3310.5425
0.018821491	3309.4749
0.020913839	3308.4072
0.021421868	3307.3394
0.021586306	3306.2717
0.020850811	3305.2041
0.021942729	3304.1362
0.022362811	3303.0686
0.020136673	3302.001
0.020850338	3300.9333
0.020664066	3299.8655
0.019342342	3298.7979
0.020525014	3297.7302
0.020235006	3296.6624
0.017828749	3295.5947
0.01733377	3294.5271
0.018838517	3293.4595
0.019692775	3292.3916
0.018787462	3291.324
0.017898209	3290.2563
0.016958427	3289.1885
0.017523635	3288.1208
0.018678345	3287.0532
0.018723065	3285.9856
0.01838872	3284.9177
0.017641498	3283.8501
0.01725414	3282.7825
0.016366543	3281.7146
0.015865542	3280.647
0.016363958	3279.5793
0.016470149	3278.5117
0.017183259	3277.4438
0.01812296	3276.3762
0.017497662	3275.3086
0.01701537	3274.241
0.018135138	3273.1731
0.019677268	3272.1055
0.017736776	3271.0378
0.015848693	3269.97
0.017068191	3268.9023
0.01655346	3267.8347
0.015572989	3266.7671
0.016362993	3265.6992
0.017162152	3264.6316
0.017449902	3263.564
0.015803825	3262.4961
0.015493483	3261.4285
0.017218981	3260.3608
0.018046396	3259.2932
0.017755331	3258.2253
0.015365026	3257.1577
0.014674939	3256.0901
0.01474433	3255.0222
0.014077548	3253.9546
0.016050568	3252.887
0.016872853	3251.8193
0.015392225	3250.7515
0.014708228	3249.6838
0.014141882	3248.6162
0.014665653	3247.5483
0.014936704	3246.4807
0.015149253	3245.4131
0.016733393	3244.3455
0.01704816	3243.2776
0.016519513	3242.21
0.017616471	3241.1423
0.018626316	3240.0747
0.017959872	3239.0068
0.017283434	3237.9392
0.017406827	3236.8716
0.017300598	3235.8037
0.01588366	3234.7361
0.015262893	3233.6685
0.015532099	3232.6008
0.015377768	3231.533
0.015032773	3230.4653
0.015181555	3229.3977
0.016274773	3228.3298
0.0172054	3227.2622
0.016720772	3226.1946
0.015854429	3225.127
0.015480146	3224.0591
0.01560018	3222.9915
0.016545001	3221.9238
0.017732102	3220.856
0.017623592	3219.7883
0.015889268	3218.7207
0.01443879	3217.6531
0.014616209	3216.5852
0.015267729	3215.5176
0.015800001	3214.45
0.015856896	3213.3821
0.015687361	3212.3145
0.01665803	3211.2468
0.01608132	3210.1792
0.015666008	3209.1113
0.016582469	3208.0437
0.017165909	3206.9761
0.016431196	3205.9084
0.014941497	3204.8406
0.01639034	3203.7729
0.016072951	3202.7053
0.014019235	3201.6375
0.015365656	3200.5698
0.01613215	3199.5022
0.014899245	3198.4346
0.014083177	3197.3667
0.014701186	3196.2991
0.014723542	3195.2314
0.014321006	3194.1636
0.015259421	3193.0959
0.014408596	3192.0283
0.014713103	3190.9607
0.015543686	3189.8928
0.014597999	3188.8252
0.015125069	3187.7576
0.014647216	3186.6897
0.013373666	3185.6221
0.013336308	3184.5544
0.014147135	3183.4868
0.015481015	3182.4189
0.015403173	3181.3513
0.014199643	3180.2837
0.014597397	3179.2158
0.014611638	3178.1482
0.013425265	3177.0806
0.014378023	3176.0129
0.014892081	3174.9451
0.014569618	3173.8774
0.014234159	3172.8098
0.013334321	3171.7422
0.014083334	3170.6743
0.013700546	3169.6067
0.01322371	3168.5391
0.013379748	3167.4712
0.012205414	3166.4036
0.012930404	3165.3359
0.013469532	3164.2683
0.012998415	3163.2004
0.013100472	3162.1328
0.01247175	3161.0652
0.011950106	3159.9973
0.01215589	3158.9297
0.013126691	3157.8621
0.013556365	3156.7944
0.01317382	3155.7266
0.012715093	3154.6589
0.012582264	3153.5913
0.011959447	3152.5234
0.011550286	3151.4558
0.0131553	3150.3882
0.013920549	3149.3206
0.012639983	3148.2527
0.01152153	3147.1851
0.011751799	3146.1174
0.012405285	3145.0496
0.012124822	3143.9819
0.012522466	3142.9143
0.012373478	3141.8467
0.011267952	3140.7788
0.010918846	3139.7112
0.011201347	3138.6436
0.012020206	3137.5759
0.011908241	3136.5081
0.010653641	3135.4404
0.00992926	3134.3728
0.00984694	3133.3049
0.010765791	3132.2373
0.011138145	3131.1697
0.010426058	3130.1021
0.010250984	3129.0342
0.010528779	3127.9666
0.010057223	3126.8989
0.009798059	3125.8311
0.010006804	3124.7634
0.010025305	3123.6958
0.009891643	3122.6282
0.009382691	3121.5603
0.009229207	3120.4927
0.010096462	3119.425
0.009674445	3118.3572
0.00876655	3117.2896
0.008537618	3116.2219
0.008153209	3115.1543
0.008090233	3114.0864
0.008526807	3113.0188
0.009107761	3111.9512
0.009509794	3110.8833
0.008983499	3109.8157
0.008089668	3108.748
0.008209115	3107.6804
0.008804296	3106.6125
0.008235956	3105.5449
0.007996536	3104.4773
0.009065131	3103.4097
0.009837112	3102.3418
0.009100521	3101.2742
0.008220705	3100.2065
0.008560415	3099.1387
0.008890381	3098.071
0.008311928	3097.0034
0.008062893	3095.9358
0.008746328	3094.8679
0.008985796	3093.8003
0.008528361	3092.7327
0.008429805	3091.6648
0.00826072	3090.5972
0.008890503	3089.5295
0.009723444	3088.4619
0.009266246	3087.394
0.009162725	3086.3264
0.009684137	3085.2588
0.009447343	3084.1909
0.009123947	3083.1233
0.009103295	3082.0557
0.009516704	3080.988
0.009340421	3079.9202
0.008532772	3078.8525
0.008809969	3077.7849
0.008975983	3076.717
0.008243146	3075.6494
0.007571798	3074.5818
0.006919058	3073.5142
0.006711608	3072.4463
0.006406282	3071.3787
0.006364294	3070.311
0.006049849	3069.2434
0.006007715	3068.1755
0.005653465	3067.1079
0.004687111	3066.0403
0.004433284	3064.9724
0.003185	3063.9048
0.003685043	3062.8372
0.004886601	3061.7695
0.003053884	3060.7017
0.002783556	3059.634
0.003830191	3058.5664
0.003397614	3057.4985
0.003047723	3056.4309
0.002451765	3055.3633
0.001925177	3054.2957
0.001668623	3053.2278
0.001421415	3052.1602
0.001781672	3051.0925
0.00251906	3050.0247
0.002657063	3048.957
0.00273358	3047.8894
0.002448356	3046.8218
0.002626338	3045.7539
0.002499442	3044.6863
0.003136481	3043.6187
0.00507333	3042.5508
0.00457908	3041.4832
0.003711282	3040.4155
0.003757852	3039.3479
0.004122004	3038.28
0.004831135	3037.2124
0.005004807	3036.1448
0.005548848	3035.0771
0.005701275	3034.0093
0.006128704	3032.9417
0.006640015	3031.874
0.006888854	3030.8062
0.006840179	3029.7385
0.006923391	3028.6709
0.007954672	3027.6033
0.00777369	3026.5354
0.007351901	3025.4678
0.007382229	3024.4001
0.00720368	3023.3323
0.007054734	3022.2646
0.006950809	3021.197
0.006613467	3020.1294
0.006228871	3019.0615
0.006373742	3017.9939
0.006496461	3016.9263
0.006781137	3015.8584
0.006646293	3014.7908
0.00695013	3013.7231
0.007357844	3012.6555
0.007063916	3011.5876
0.006832656	3010.52
0.005868637	3009.4524
0.005462538	3008.3845
0.005404437	3007.3169
0.00569385	3006.2493
0.005719692	3005.1816
0.005546455	3004.1138
0.006010901	3003.0461
0.005626813	3001.9785
0.005859932	3000.9109
0.006091911	2999.843
0.006193121	2998.7754
0.007211468	2997.7078
0.006001054	2996.6399
0.005693267	2995.5723
0.007406843	2994.5046
0.00700593	2993.437
0.007187009	2992.3691
0.007792987	2991.3015
0.006066794	2990.2339
0.006875329	2989.166
0.007643238	2988.0984
0.007086453	2987.0308
0.007571594	2985.9631
0.007320202	2984.8953
0.007525953	2983.8276
0.007572883	2982.76
0.007784555	2981.6921
0.008446761	2980.6245
0.009637758	2979.5569
0.009856682	2978.4893
0.009166808	2977.4214
0.009789088	2976.3538
0.010870365	2975.2861
0.011429425	2974.2183
0.010602576	2973.1506
0.010124608	2972.083
0.010600625	2971.0154
0.011617707	2969.9475
0.011397986	2968.8799
0.011383602	2967.8123
0.012201034	2966.7446
0.01220731	2965.6768
0.01314324	2964.6091
0.012934922	2963.5415
0.014013979	2962.4736
0.015446825	2961.406
0.015904339	2960.3384
0.015376933	2959.2708
0.013534045	2958.2029
0.018353473	2957.1353
0.018348038	2956.0676
0.015033785	2954.9998
0.01651798	2953.9321
0.01558289	2952.8645
0.016930457	2951.7969
0.017265253	2950.729
0.015940314	2949.6614
0.01578524	2948.5938
0.015505632	2947.5259
0.015830548	2946.4583
0.01447877	2945.3906
0.015243106	2944.323
0.015727554	2943.2551
0.014896313	2942.1875
0.013504221	2941.1199
0.011319661	2940.052
0.011448255	2938.9844
0.010661233	2937.9167
0.006453086	2936.8491
0.002882121	2935.7812
0.003312106	2934.7136
0.003742398	2933.646
0.00296224	2932.5784
0.002736247	2931.5105
0.002237856	2930.4429
-0.002127526	2929.3752
-0.005998789	2928.3074
-0.004611728	2927.2397
-0.008194446	2926.1721
-0.010500467	2925.1045
-0.009840014	2924.0366
-0.010329179	2922.969
-0.012168838	2921.9014
-0.018604057	2920.8335
-0.018392706	2919.7659
-0.018876271	2918.6982
-0.023986652	2917.6306
-0.024485033	2916.5627
-0.02660241	2915.4951
-0.026365144	2914.4275
-0.02574376	2913.3596
-0.025063775	2912.292
-0.024840636	2911.2244
-0.026167376	2910.1567
-0.021063771	2909.0889
-0.019241011	2908.0212
-0.019222768	2906.9536
-0.019475501	2905.8857
-0.018358352	2904.8181
-0.015029339	2903.7505
-0.015104048	2902.6829
-0.014285206	2901.615
-0.01446907	2900.5474
-0.014047619	2899.4797
-0.011410112	2898.4121
-0.009910876	2897.3442
-0.007557599	2896.2766
-0.0067785	2895.209
-0.009354838	2894.1411
-0.010019315	2893.0735
-0.009475704	2892.0059
-0.009393255	2890.9382
-0.008491554	2889.8704
-0.008604616	2888.8027
-0.007223524	2887.7351
-0.007045517	2886.6672
-0.007946207	2885.5996
-0.007549521	2884.532
-0.007160672	2883.4644
-0.007217858	2882.3965
-0.010493575	2881.3289
-0.011099624	2880.2612
-0.010138438	2879.1934
-0.009553246	2878.1257
-0.011040423	2877.0581
-0.011874899	2875.9905
-0.011694497	2874.9226
-0.014743909	2873.855
-0.016191775	2872.7874
-0.017988265	2871.7195
-0.01987453	2870.6519
-0.024773734	2869.5842
-0.02835051	2868.5166
-0.032120489	2867.4487
-0.031211702	2866.3811
-0.030864561	2865.3135
-0.034083057	2864.2458
-0.032927319	2863.178
-0.035973068	2862.1104
-0.035336301	2861.0427
-0.032484774	2859.9749
-0.028902443	2858.9072
-0.025292289	2857.8396
-0.022028664	2856.772
-0.021669015	2855.7041
-0.020092469	2854.6365
-0.017963814	2853.5688
-0.019103689	2852.501
-0.012991775	2851.4333
-0.012816868	2850.3657
-0.014144055	2849.2981
-0.009788326	2848.2302
-0.011207178	2847.1626
-0.011679759	2846.095
-0.010277656	2845.0271
-0.008976122	2843.9595
-0.008542419	2842.8918
-0.007034887	2841.8242
-0.004498739	2840.7563
-0.002314754	2839.6887
-0.00210979	2838.6211
-0.002317656	2837.5532
1.10E-06	2836.4856
0.000996135	2835.418
0.000496198	2834.3503
0.000736588	2833.2825
0.000504464	2832.2148
-0.001454395	2831.1472
-0.00073195	2830.0796
-0.000793567	2829.0117
-0.001086012	2827.9441
0.00175024	2826.8765
0.004001317	2825.8086
0.004765178	2824.741
0.004490569	2823.6733
0.004854612	2822.6057
0.00386143	2821.5378
0.003889644	2820.4702
0.00391025	2819.4026
0.003497841	2818.3347
0.005151004	2817.2671
0.006890541	2816.1995
0.007225119	2815.1318
0.00667127	2814.064
0.006773855	2812.9963
0.004731407	2811.9287
0.007025026	2810.8608
0.00723754	2809.7932
0.004638414	2808.7256
0.006046002	2807.658
0.007462753	2806.5901
0.009429578	2805.5225
0.007866116	2804.4548
0.006099401	2803.387
0.006808166	2802.3193
0.006403807	2801.2517
0.006128102	2800.1841
