# Supplementary material for: Fibril formation and ordering of disordered FUS LC driven by hydrophobic interactions
Source: Nat Chem. 2023 May 25;15(8):1146–54. doi: 10.1038/s41557-023-01221-1 (PMC10396963; doi:10.1038/s41557-023-01221-1)
Supplement: Source Data Fig. 3 — Homodyne and heterodyne SFG traces. [file 41557_2023_1221_MOESM4_ESM.zip › Figure3/Figure_3b/Figure_3b_SFG_PBS-FUS-final.csv]

SFG (arb. unit)	IR wavenumber (cm-1)
0.020525185	3500.5923
0.017626198	3499.5247
0.015397696	3498.457
0.014411858	3497.3892
0.013652052	3496.3215
0.014146563	3495.2539
0.014701213	3494.186
0.013750904	3493.1184
0.011129409	3492.0508
0.011219148	3490.9832
0.009737905	3489.9153
0.005160193	3488.8477
0.005723126	3487.78
0.009156195	3486.7122
0.01209009	3485.6445
0.010556999	3484.5769
0.008662297	3483.5093
0.010439931	3482.4414
0.012461954	3481.3738
0.015427307	3480.3062
0.020008976	3479.2383
0.019824443	3478.1707
0.016715895	3477.103
0.01412283	3476.0354
0.013682024	3474.9675
0.014473327	3473.8999
0.012698705	3472.8323
0.013985252	3471.7646
0.017525837	3470.6968
0.015304511	3469.6292
0.011681387	3468.5615
0.011721975	3467.4937
0.014163648	3466.426
0.015323908	3465.3584
0.018251177	3464.2908
0.021637674	3463.2229
0.017555319	3462.1553
0.015412813	3461.0876
0.014795781	3460.0198
0.015144789	3458.9521
0.016332235	3457.8845
0.015381552	3456.8169
0.016658917	3455.749
0.016700149	3454.6814
0.016573463	3453.6138
0.016118513	3452.5459
0.013795431	3451.4783
0.016323665	3450.4106
0.020171614	3449.343
0.020922324	3448.2751
0.018012278	3447.2075
0.016683053	3446.1399
0.018618459	3445.072
0.017223157	3444.0044
0.014892546	3442.9368
0.016934864	3441.8691
0.019638056	3440.8013
0.021388566	3439.7336
0.019101303	3438.666
0.016723836	3437.5984
0.016455974	3436.5305
0.015172399	3435.4629
0.015818551	3434.3953
0.017674766	3433.3274
0.015457984	3432.2598
0.014515738	3431.1921
0.014608573	3430.1245
0.013214417	3429.0566
0.013582295	3427.989
0.0125843	3426.9214
0.012358121	3425.8535
0.01450665	3424.7859
0.01327992	3423.7183
0.013793635	3422.6506
0.014507975	3421.5828
0.014051775	3420.5151
0.01726768	3419.4475
0.021363784	3418.3796
0.02074079	3417.312
0.017662346	3416.2444
0.019461196	3415.1768
0.022086727	3414.1089
0.020046957	3413.0413
0.018827261	3411.9736
0.021646852	3410.906
0.024459722	3409.8381
0.02336582	3408.7705
0.024409508	3407.7029
0.02371322	3406.635
0.022319725	3405.5674
0.023406232	3404.4998
0.024147402	3403.4321
0.024533866	3402.3643
0.024093786	3401.2966
0.022985972	3400.229
0.019704115	3399.1611
0.018021032	3398.0935
0.017350269	3397.0259
0.016820809	3395.9583
0.018572407	3394.8904
0.018445523	3393.8228
0.018477708	3392.7551
0.019334031	3391.6873
0.01769579	3390.6196
0.01639316	3389.552
0.0185288	3388.4844
0.022660181	3387.4165
0.02236372	3386.3489
0.022414859	3385.2812
0.022374326	3384.2134
0.017355388	3383.1458
0.016561784	3382.0781
0.017985322	3381.0105
0.019735495	3379.9426
0.021168556	3378.875
0.020453863	3377.8074
0.018584939	3376.7397
0.017966779	3375.6719
0.019813001	3374.6042
0.021398127	3373.5366
0.022711944	3372.4688
0.023837015	3371.4011
0.022475207	3370.3335
0.019848749	3369.2659
0.018360488	3368.198
0.017903378	3367.1304
0.018562749	3366.0627
0.019864779	3364.9949
0.019063625	3363.9272
0.019723272	3362.8596
0.018390045	3361.792
0.016618712	3360.7241
0.017574705	3359.6565
0.017366063	3358.5889
0.022419287	3357.521
0.027214853	3356.4534
0.021063132	3355.3857
0.021300273	3354.3181
0.021010147	3353.2502
0.019991256	3352.1826
0.020836122	3351.115
0.019926382	3350.0471
0.021580268	3348.9795
0.022778932	3347.9119
0.022394033	3346.8442
0.023086481	3345.7764
0.02308117	3344.7087
0.023158653	3343.6411
0.023267217	3342.5735
0.024674928	3341.5056
0.024526874	3340.438
0.022579223	3339.3704
0.022637855	3338.3025
0.021029873	3337.2349
0.019928975	3336.1672
0.021210147	3335.0996
0.0208779	3334.0317
0.021091584	3332.9641
0.023136366	3331.8965
0.021945421	3330.8286
0.019283401	3329.761
0.018708415	3328.6934
0.018771432	3327.6257
0.019490318	3326.5579
0.022552075	3325.4902
0.021872096	3324.4226
0.019553632	3323.3547
0.021841656	3322.2871
0.021740645	3321.2195
0.020030316	3320.1519
0.020855399	3319.084
0.020926118	3318.0164
0.022324055	3316.9487
0.02298354	3315.8809
0.021163844	3314.8132
0.020869827	3313.7456
0.021058084	3312.678
0.020626102	3311.6101
0.019480951	3310.5425
0.021632044	3309.4749
0.023761809	3308.4072
0.023337448	3307.3394
0.023765836	3306.2717
0.021504775	3305.2041
0.021789165	3304.1362
0.021949066	3303.0686
0.020286718	3302.001
0.022136362	3300.9333
0.023165038	3299.8655
0.022739908	3298.7979
0.020759916	3297.7302
0.021395363	3296.6624
0.021933191	3295.5947
0.019867705	3294.5271
0.023978421	3293.4595
0.02547868	3292.3916
0.021145873	3291.324
0.019104429	3290.2563
0.020073032	3289.1885
0.023179378	3288.1208
0.022193003	3287.0532
0.02109313	3285.9856
0.021968389	3284.9177
0.021880243	3283.8501
0.020624915	3282.7825
0.02024694	3281.7146
0.02064167	3280.647
0.019495888	3279.5793
0.019942477	3278.5117
0.022083752	3277.4438
0.024425618	3276.3762
0.023067687	3275.3086
0.020885082	3274.241
0.020706339	3273.1731
0.020256847	3272.1055
0.018936466	3271.0378
0.017348204	3269.97
0.0183731	3268.9023
0.018725023	3267.8347
0.019047225	3266.7671
0.019725269	3265.6992
0.018768931	3264.6316
0.019666156	3263.564
0.018134067	3262.4961
0.019196074	3261.4285
0.021290693	3260.3608
0.019291654	3259.2932
0.020678533	3258.2253
0.020752957	3257.1577
0.020856516	3256.0901
0.018657664	3255.0222
0.016312078	3253.9546
0.018910915	3252.887
0.01871934	3251.8193
0.018340724	3250.7515
0.020362226	3249.6838
0.020061564	3248.6162
0.018814625	3247.5483
0.018344186	3246.4807
0.019756652	3245.4131
0.021622358	3244.3455
0.021819102	3243.2776
0.022358045	3242.21
0.023469852	3241.1423
0.021828305	3240.0747
0.020039368	3239.0068
0.020998605	3237.9392
0.021712698	3236.8716
0.021605071	3235.8037
0.021151867	3234.7361
0.019781701	3233.6685
0.01850027	3232.6008
0.017952969	3231.533
0.017507792	3230.4653
0.018040378	3229.3977
0.019738676	3228.3298
2.12E-02	3227.2622
0.020574557	3226.1946
0.018987322	3225.127
0.019469619	3224.0591
0.020850401	3222.9915
0.021192785	3221.9238
0.021121729	3220.856
0.021371465	3219.7883
0.020735389	3218.7207
0.019723414	3217.6531
0.019082477	3216.5852
0.019034427	3215.5176
0.01958766	3214.45
0.018969847	3213.3821
0.020502545	3212.3145
0.021879831	3211.2468
0.021003511	3210.1792
0.02160148	3209.1113
0.02141729	3208.0437
0.021149386	3206.9761
0.019986553	3205.9084
0.020614335	3204.8406
0.0221652	3203.7729
0.021866433	3202.7053
0.02245759	3201.6375
0.019524587	3200.5698
0.019284783	3199.5022
2.02E-02	3198.4346
0.016810419	3197.3667
0.017707001	3196.2991
0.019224381	3195.2314
1.98E-02	3194.1636
0.020020088	3193.0959
0.02000808	3192.0283
0.020624321	3190.9607
0.019211402	3189.8928
0.01800009	3188.8252
0.017265204	3187.7576
0.017975796	3186.6897
0.018342277	3185.6221
0.018867213	3184.5544
0.02130677	3183.4868
0.020282904	3182.4189
0.018504202	3181.3513
0.018831983	3180.2837
0.01936801	3179.2158
0.019961894	3178.1482
0.020003805	3177.0806
0.019592073	3176.0129
0.01812874	3174.9451
0.017872516	3173.8774
0.018669702	3172.8098
0.019146776	3171.7422
0.019623432	3170.6743
0.020039111	3169.6067
0.020126989	3168.5391
0.018626418	3167.4712
0.018504474	3166.4036
0.02046662	3165.3359
0.020289678	3164.2683
0.018517099	3163.2004
0.01804406	3162.1328
0.017646983	3161.0652
0.017184714	3159.9973
0.018585803	3158.9297
0.019601367	3157.8621
0.018312715	3156.7944
0.017065229	3155.7266
0.016778383	3154.6589
0.01689684	3153.5913
0.016395479	3152.5234
0.015878245	3151.4558
0.016711444	3150.3882
0.016926067	3149.3206
0.015815658	3148.2527
0.015039204	3147.1851
0.014763027	3146.1174
0.014937467	3145.0496
0.014801041	3143.9819
0.015236186	3142.9143
0.015603176	3141.8467
0.015034977	3140.7788
0.015684243	3139.7112
0.016437694	3138.6436
0.016496142	3137.5759
0.016378781	3136.5081
0.015862048	3135.4404
0.016205495	3134.3728
0.016883554	3133.3049
0.016985726	3132.2373
0.016068146	3131.1697
0.015154254	3130.1021
0.015386128	3129.0342
0.016011061	3127.9666
0.015413187	3126.8989
0.014058265	3125.8311
0.013785213	3124.7634
0.014114492	3123.6958
0.013611315	3122.6282
0.01335024	3121.5603
0.013880931	3120.4927
0.013752672	3119.425
0.012524152	3118.3572
0.011559177	3117.2896
0.011273351	3116.2219
0.012267425	3115.1543
0.013125524	3114.0864
0.012654105	3113.0188
0.012562754	3111.9512
0.012632758	3110.8833
0.011980379	3109.8157
0.011860245	3108.748
0.012665857	3107.6804
0.013408081	3106.6125
0.012612797	3105.5449
0.012006908	3104.4773
0.013042307	3103.4097
0.013726275	3102.3418
0.01324342	3101.2742
0.012950378	3100.2065
0.012222121	3099.1387
0.011078937	3098.071
0.011451423	3097.0034
0.012504825	3095.9358
0.013096364	3094.8679
0.01319984	3093.8003
0.012416675	3092.7327
0.011686845	3091.6648
0.011484114	3090.5972
0.012539081	3089.5295
0.013420967	3088.4619
0.01292578	3087.394
0.012493639	3086.3264
0.012791846	3085.2588
0.012319784	3084.1909
0.011630361	3083.1233
0.012895737	3082.0557
0.013747509	3080.988
0.012390018	3079.9202
0.011637574	3078.8525
0.012362367	3077.7849
0.012858568	3076.717
0.011595457	3075.6494
0.010948475	3074.5818
0.010957256	3073.5142
0.010262573	3072.4463
0.010138981	3071.3787
0.010452771	3070.311
0.009913526	3069.2434
0.009795429	3068.1755
0.009510141	3067.1079
0.009026027	3066.0403
0.00920325	3064.9724
0.008313862	3063.9048
0.008450202	3062.8372
0.008369352	3061.7695
0.006610604	3060.7017
0.007047787	3059.634
0.007563944	3058.5664
0.006701539	3057.4985
0.005797779	3056.4309
0.005356072	3055.3633
0.005071914	3054.2957
0.004298198	3053.2278
0.00460316	3052.1602
0.004465879	3051.0925
0.005206734	3050.0247
0.005454981	3048.957
0.004614102	3047.8894
0.00487346	3046.8218
0.004230618	3045.7539
0.00431872	3044.6863
0.005730115	3043.6187
0.006452996	3042.5508
0.005996393	3041.4832
0.004941294	3040.4155
0.004910171	3039.3479
0.005049988	3038.28
0.005552528	3037.2124
0.006212782	3036.1448
0.006344165	3035.0771
0.006737935	3034.0093
0.008031151	3032.9417
0.008952091	3031.874
0.008737096	3030.8062
0.007945	3029.7385
0.007926535	3028.6709
0.008873344	3027.6033
0.009251546	3026.5354
0.009429759	3025.4678
0.009321868	3024.4001
0.009123704	3023.3323
0.009083335	3022.2646
0.008829931	3021.197
0.008502214	3020.1294
0.008345356	3019.0615
0.008247374	3017.9939
0.007719785	3016.9263
0.007798837	3015.8584
0.008002224	3014.7908
0.00859114	3013.7231
0.008677419	3012.6555
0.007479029	3011.5876
0.007182403	3010.52
0.007090816	3009.4524
0.007237714	3008.3845
0.00728347	3007.3169
0.006997786	3006.2493
0.00654771	3005.1816
0.006201114	3004.1138
0.00630592	3003.0461
0.006099649	3001.9785
0.006808199	3000.9109
0.00674784	2999.843
0.007177408	2998.7754
0.007736723	2997.7078
0.006262826	2996.6399
0.007088271	2995.5723
0.00801294	2994.5046
0.007667978	2993.437
0.006614194	2992.3691
0.006521675	2991.3015
0.007092189	2990.2339
0.007006826	2989.166
0.007563625	2988.0984
0.007173058	2987.0308
0.007301581	2985.9631
0.007961541	2984.8953
0.008021184	2983.8276
0.008505181	2982.76
0.008804659	2981.6921
0.009391299	2980.6245
0.010058573	2979.5569
0.00961669	2978.4893
0.009179858	2977.4214
0.009415938	2976.3538
0.009954527	2975.2861
0.009657965	2974.2183
0.009645054	2973.1506
0.010805182	2972.083
0.011550497	2971.0154
0.011496555	2969.9475
0.010722135	2968.8799
0.010680327	2967.8123
0.011303664	2966.7446
0.011348692	2965.6768
0.011649293	2964.6091
0.011722779	2963.5415
0.012724865	2962.4736
0.013981833	2961.406
0.01401469	2960.3384
0.01484401	2959.2708
0.014242698	2958.2029
0.015052182	2957.1353
0.01622401	2956.0676
0.01464951	2954.9998
0.014400709	2953.9321
0.016360965	2952.8645
0.017247794	2951.7969
0.014984105	2950.729
0.013531438	2949.6614
0.013524692	2948.5938
0.013861341	2947.5259
0.013568182	2946.4583
0.012545178	2945.3906
0.013927	2944.323
0.014511239	2943.2551
0.013622551	2942.1875
0.01258791	2941.1199
0.010791291	2940.052
0.009807144	2938.9844
0.008429889	2937.9167
0.005982957	2936.8491
0.003292002	2935.7812
0.003964271	2934.7136
0.006287033	2933.646
0.004494602	2932.5784
0.003345296	2931.5105
0.00226545	2930.4429
-0.001870298	2929.3752
-0.004738846	2928.3074
-0.005060827	2927.2397
-0.007229692	2926.1721
-0.007449861	2925.1045
-0.005770396	2924.0366
-0.006458874	2922.969
-0.008009038	2921.9014
-0.01235783	2920.8335
-0.012769666	2919.7659
-0.013675099	2918.6982
-0.016867271	2917.6306
-0.013488015	2916.5627
-0.014681549	2915.4951
-0.01635034	2914.4275
-0.016393472	2913.3596
-0.015839942	2912.292
-0.013677732	2911.2244
-0.014298541	2910.1567
-0.012817481	2909.0889
-0.01170196	2908.0212
-0.010788395	2906.9536
-0.01050587	2905.8857
-0.009757179	2904.8181
-0.00714659	2903.7505
-0.006031323	2902.6829
-0.004934899	2901.615
-0.00534507	2900.5474
-0.004803295	2899.4797
-0.004285299	2898.4121
-0.004744442	2897.3442
-0.002400661	2896.2766
-0.002450845	2895.209
-0.00502508	2894.1411
-0.003796059	2893.0735
-0.002801397	2892.0059
-0.003484773	2890.9382
-0.002660515	2889.8704
-0.003210133	2888.8027
-0.003767778	2887.7351
-0.003288649	2886.6672
-0.003630789	2885.5996
-0.004333102	2884.532
-0.004319551	2883.4644
-0.005121522	2882.3965
-0.008259775	2881.3289
-0.008883425	2880.2612
-0.009192824	2879.1934
-0.008980762	2878.1257
-0.009058332	2877.0581
-0.01206849	2875.9905
-0.015013494	2874.9226
-0.017296616	2873.855
-0.017534757	2872.7874
-0.0173066	2871.7195
-0.020069685	2870.6519
-0.020647869	2869.5842
-0.021205328	2868.5166
-0.030461906	2867.4487
-0.031644493	2866.3811
-0.034024745	2865.3135
-0.040459931	2864.2458
-0.034056053	2863.178
-0.035328645	2862.1104
-0.035803184	2861.0427
-0.032661144	2859.9749
-0.027520878	2858.9072
-0.024526518	2857.8396
-0.020892892	2856.772
-0.02118108	2855.7041
-0.01887849	2854.6365
-0.015775183	2853.5688
-0.019840397	2852.501
-0.010342488	2851.4333
-0.007306145	2850.3657
-0.011818361	2849.2981
-0.006477972	2848.2302
-0.007433463	2847.1626
-0.010883004	2846.095
-0.008602085	2845.0271
-0.006837065	2843.9595
-0.006190858	2842.8918
-0.00519205	2841.8242
-0.002660249	2840.7563
0.001580764	2839.6887
0.001301947	2838.6211
-0.001183499	2837.5532
0.001567587	2836.4856
0.003943367	2835.418
0.001665386	2834.3503
-0.001432043	2833.2825
0.000996601	2832.2148
0.004177758	2831.1472
0.002854159	2830.0796
0.000423144	2829.0117
0.002756221	2827.9441
0.00416414	2826.8765
0.003423013	2825.8086
0.002229678	2824.741
0.001573095	2823.6733
0.003710893	2822.6057
0.004956533	2821.5378
0.006435563	2820.4702
0.005262001	2819.4026
0.003737193	2818.3347
0.004431793	2817.2671
0.004271812	2816.1995
0.006780905	2815.1318
0.008010475	2814.064
0.006143788	2812.9963
0.005720827	2811.9287
0.007741605	2810.8608
0.005620594	2809.7932
0.005386669	2808.7256
0.008764785	2807.658
0.008679519	2806.5901
0.008699114	2805.5225
0.007214793	2804.4548
0.004785914	2803.387
0.004143149	2802.3193
0.004966975	2801.2517
0.006110039	2800.1841
