# Supplementary material for: Fibril formation and ordering of disordered FUS LC driven by hydrophobic interactions
Source: Nat Chem. 2023 May 25;15(8):1146–54. doi: 10.1038/s41557-023-01221-1 (PMC10396963; doi:10.1038/s41557-023-01221-1)
Supplement: Source Data Fig. 4 — Homodyne SFG traces PBS, PBS→CAPS, PBS→CAPS→PBS. [file 41557_2023_1221_MOESM5_ESM.zip]

Archive with 10 entries (9 files):
- Figure4/Figure_4a/
- Figure4/Figure_4a/Figure_4a_SFG_FUS_PBS_1-final.csv
- Figure4/Figure_4a/Figure_4a_SFG_FUS_PBS_2.csv
- Figure4/Figure_4a/Figure_4a_SFG_FUS_PBS_3.csv
- Figure4/Figure_4a/Figure_4a_SFG_FUS_PBS_CAPS_1-final.csv
- Figure4/Figure_4a/Figure_4a_SFG_FUS_PBS_CAPS_2.csv
- Figure4/Figure_4a/Figure_4a_SFG_FUS_PBS_CAPS_3.csv
- Figure4/Figure_4a/Figure_4a_SFG_FUS_PBS_CAPS_PBS_1-final.csv
- Figure4/Figure_4a/Figure_4a_SFG_FUS_PBS_CAPS_PBS_2.csv
- Figure4/Figure_4a/Figure_4a_SFG_FUS_PBS_CAPS_PBS_3.csv
