# Supplementary material for: Fibril formation and ordering of disordered FUS LC driven by hydrophobic interactions
Source: Nat Chem. 2023 May 25;15(8):1146–54. doi: 10.1038/s41557-023-01221-1 (PMC10396963; doi:10.1038/s41557-023-01221-1)
Supplement: Source Data Fig. 4 — Homodyne SFG traces PBS, PBS→CAPS, PBS→CAPS→PBS. [file 41557_2023_1221_MOESM5_ESM.zip › Figure4/Figure_4a/Figure_4a_SFG_FUS_PBS_1-final.csv]

SFG (arb. unit)	IR wavenumber (cm-1)
-0.002469136	1600.1813
-0.000204082	1600.8345
0.000625521	1601.4889
-0.002555192	1602.1434
0.000200803	1602.798
0.001119707	1603.4514
0.001635992	1604.1062
-0.00040016	1604.7609
0.000734985	1605.4158
0.003384903	1606.0706
0.000206271	1606.7256
0.00199245	1607.3805
0.000952583	1608.0356
0.004541522	1608.6908
0.000543006	1609.3459
0	1610.0012
0.000856531	1610.6565
0.002690583	1611.3119
0.001971091	1611.9685
0.003192426	1612.624
0.00383401	1613.2795
0.002364865	1613.9352
0.001985002	1614.5908
0.001597444	1615.2478
0.005548007	1615.9036
0.003784506	1616.5594
0.006631928	1617.2166
0.007062147	1617.8726
0.003267974	1618.5298
0.008433735	1619.1859
0.003834735	1619.8433
0.000587959	1620.4995
0.006636101	1621.157
0.007594021	1621.8134
0.008426966	1622.4709
0.007338309	1623.1287
0.012237762	1623.7852
0.008911368	1624.443
0.011244378	1625.1008
0.015957447	1625.7576
0.011842106	1626.4155
0.012084961	1627.0736
0.014873575	1627.7317
0.018359561	1628.3899
0.015625	1629.0481
0.023538157	1629.7052
0.021643968	1630.3635
0.0175	1631.022
0.018743668	1631.6804
0.02430911	1632.339
0.024338624	1632.9977
0.024005305	1633.6562
0.023354564	1634.3163
0.02771855	1634.975
0.034672536	1635.6339
0.028396739	1636.2927
0.027529346	1636.9518
0.036384307	1637.6108
0.038546868	1638.2711
0.036487237	1638.9303
0.041475974	1639.5895
0.044101279	1640.25
0.040363126	1640.9093
0.043168604	1641.5687
0.04513482	1642.2294
0.048586041	1642.8889
0.043975905	1643.5497
0.05358246	1644.2094
0.045986094	1644.8704
0.051829267	1645.53
0.053548388	1646.1912
0.059875328	1646.8523
0.069397993	1647.5122
0.061141305	1648.1735
0.063432835	1648.8347
0.070989884	1649.4949
0.072354212	1650.1564
0.064516127	1650.8177
0.074727274	1651.4794
0.073508009	1652.141
0.070451185	1652.8014
0.077662721	1653.4631
0.076388888	1654.125
0.085870415	1654.7869
0.084523812	1655.4487
0.08715415	1656.1107
0.082793519	1656.7727
0.08715415	1657.4348
0.088554725	1658.097
0.096268028	1658.7593
0.092116535	1659.4227
0.094812922	1660.0851
0.1	1660.7476
0.1	1661.41
0.10404381	1662.0725
0.096494935	1662.7363
0.097576529	1663.399
0.10124144	1664.0618
0.10452218	1664.7258
0.099956825	1665.3887
0.10458958	1666.0515
0.11	1666.7157
0.10584958	1667.3788
0.10412885	1668.0431
0.10612339	1668.7063
0.11217642	1669.3707
0.1039675	1670.0339
0.10891813	1670.6986
0.09884306	1671.3632
0.11124635	1672.0266
0.11010204	1672.6914
0.11544342	1673.3562
0.1152863	1674.0199
0.10967579	1674.6848
0.11703742	1675.3499
0.10598377	1676.0149
0.099628054	1676.6801
0.11440217	1677.344
0.10188008	1678.0093
0.093179375	1678.6746
0.099600457	1679.34
0.1068306	1680.0054
0.092977524	1680.6709
0.097775176	1681.3365
0.088681445	1682.0022
0.090023607	1682.6678
0.086970076	1683.3336
0.091624685	1684.0006
0.087628864	1684.6665
0.081766918	1685.3325
0.087011352	1685.9984
0.079673782	1686.6646
0.083862767	1687.3319
0.071656048	1687.998
0.074496642	1688.6643
0.070876285	1689.3319
0.07563588	1689.9983
0.067017078	1690.6648
0.066216215	1691.3325
0.061491936	1691.999
0.066433564	1692.6669
0.066433564	1693.3336
0.053176794	1694.0016
0.063304722	1694.6685
0.051923078	1695.3365
0.060862869	1696.0046
0.052692309	1696.6718
0.052380953	1697.34
0.063080497	1698.0084
0.058618009	1698.6755
0.05256822	1699.3441
0.043913715	1700.0126
0.0308	1700.6813
0.038087517	1701.3499
0.034733441	1702.0175
0.043993231	1702.6863
0.034734134	1703.3551
0.042035401	1704.024
0.046017699	1704.693
0.03828413	1705.3621
0.047358833	1706.0312
0.040780142	1706.7004
0.028504673	1707.3696
0.056026366	1708.0389
0.054118775	1708.7096
0.043819189	1709.379
0.035046726	1710.0485
0.058161352	1710.718
