# Supplementary material for: Fibril formation and ordering of disordered FUS LC driven by hydrophobic interactions
Source: Nat Chem. 2023 May 25;15(8):1146–54. doi: 10.1038/s41557-023-01221-1 (PMC10396963; doi:10.1038/s41557-023-01221-1)
Supplement: Source Data Fig. 4 — Homodyne SFG traces PBS, PBS→CAPS, PBS→CAPS→PBS. [file 41557_2023_1221_MOESM5_ESM.zip › Figure4/Figure_4a/Figure_4a_SFG_FUS_PBS_2.csv]

SFG (arb. unit)	IR wavenumber (cm-1)
-0.000411523	1600.1813
0.000816327	1600.8345
0.002919099	1601.4889
-0.001430908	1602.1434
0.001204819	1602.798
-0.000610749	1603.4514
0.002453988	1604.1062
0.00040016	1604.7609
0.002309954	1605.4158
0.004769805	1606.0706
-0.000412541	1606.7256
0.001887584	1607.3805
0.004022015	1608.0356
0.003892734	1608.6908
0.003692441	1609.3459
0.001752081	1610.0012
0.002997859	1610.6565
0.003139013	1611.3119
0.002628121	1611.9685
0.006384852	1612.624
0.0022553	1613.2795
0.00472973	1613.9352
0.004411116	1614.5908
0.003651301	1615.2478
0.007019928	1615.9036
0.004007124	1616.5594
0.00568451	1617.2166
0.008945386	1617.8726
0.004668534	1618.5298
0.007710843	1619.1859
0.005195448	1619.8433
0.003527752	1620.4995
0.011824325	1621.157
0.006509161	1621.8134
0.011968735	1622.4709
0.006716418	1623.1287
0.015484516	1623.7852
0.010597303	1624.443
0.017491255	1625.1008
0.019250253	1625.7576
0.014114833	1626.4155
0.014404297	1627.0736
0.016856719	1627.7317
0.018121125	1628.3899
0.017578125	1629.0481
0.029236868	1629.7052
0.024319066	1630.3635
0.021	1631.022
0.021276595	1631.6804
0.026612077	1632.339
0.025925925	1632.9977
0.026259948	1633.6562
0.030254778	1634.3163
0.030916844	1634.975
0.038525041	1635.6339
0.030706521	1636.2927
0.033817776	1636.9518
0.038658328	1637.6108
0.039933443	1638.2711
0.041897893	1638.9303
0.044622425	1639.5895
0.049805231	1640.25
0.046089385	1640.9093
0.047965117	1641.5687
0.050996482	1642.2294
0.053249098	1642.8889
0.048795182	1643.5497
0.06145769	1644.2094
0.049620733	1644.8704
0.060012836	1645.53
0.062580645	1646.1912
0.071194224	1646.8523
0.07792642	1647.5122
0.074728258	1648.1735
0.07191316	1648.8347
0.07984104	1649.4949
0.079193667	1650.1564
0.075497597	1650.8177
0.087636366	1651.4794
0.077874817	1652.141
0.072855033	1652.8014
0.07692308	1653.4631
0.079678364	1654.125
0.089773618	1654.7869
0.095238097	1655.4487
0.088142291	1656.1107
0.087854251	1656.7727
0.095178723	1657.4348
0.10108605	1658.097
0.10687023	1658.7593
0.095972583	1659.4227
0.093537413	1660.0851
0.10327869	1660.7476
0.10873216	1661.41
0.11457456	1662.0725
0.092483111	1662.7363
0.10246599	1663.399
0.09803082	1664.0618
0.10750853	1664.7258
0.10751295	1665.3887
0.10503089	1666.0515
0.11254448	1666.7157
0.10399257	1667.3788
0.10662432	1668.0431
0.10359116	1668.7063
0.11121764	1669.3707
0.11424474	1670.0339
0.10867447	1670.6986
0.090040244	1671.3632
0.11635832	1672.0266
0.11020408	1672.6914
0.10754332	1673.3562
0.11298569	1674.0199
0.10385005	1674.6848
0.11375126	1675.3499
0.10243408	1676.0149
0.10467587	1676.6801
0.11032609	1677.344
0.10010163	1678.0093
0.092910849	1678.6746
0.1033105	1679.34
0.1	1680.0054
0.089325845	1680.6709
0.094847776	1681.3365
0.08984831	1682.0022
0.092680044	1682.6678
0.07668329	1683.3336
0.081234254	1684.0006
0.088917524	1684.6665
0.075814538	1685.3325
0.073139973	1685.9984
0.077791721	1686.6646
0.08132147	1687.3319
0.069426753	1687.998
0.067114092	1688.6643
0.067010306	1689.3319
0.072289154	1689.9983
0.057818659	1690.6648
0.066216215	1691.3325
0.054435484	1691.999
0.064335667	1692.6669
0.071635313	1693.3336
0.049723756	1694.0016
0.060801145	1694.6685
0.050000001	1695.3365
0.041602466	1696.0046
0.045384616	1696.6718
0.050793651	1697.34
0.061145511	1698.0084
0.048913043	1698.6755
0.050561797	1699.3441
0.040061634	1700.0126
0.037599999	1700.6813
0.032414909	1701.3499
0.043618739	1702.0175
0.05076142	1702.6863
0.031732418	1703.3551
0.034513276	1704.024
0.024778761	1704.693
0.045202952	1705.3621
0.032786883	1706.0312
0.023049645	1706.7004
0.03271028	1707.3696
0.046139359	1708.0389
0.043103449	1708.7096
0.039667897	1709.379
0.028971963	1710.0485
0.050656661	1710.718
