# Supplementary material for: Fibril formation and ordering of disordered FUS LC driven by hydrophobic interactions
Source: Nat Chem. 2023 May 25;15(8):1146–54. doi: 10.1038/s41557-023-01221-1 (PMC10396963; doi:10.1038/s41557-023-01221-1)
Supplement: Source Data Fig. 4 — Homodyne SFG traces PBS, PBS→CAPS, PBS→CAPS→PBS. [file 41557_2023_1221_MOESM5_ESM.zip › Figure4/Figure_4a/Figure_4a_SFG_FUS_PBS_3.csv]

SFG (arb. unit)	IR wavenumber (cm-1)
-0.004526749	1600.1813
-0.00122449	1600.8345
-0.001668057	1601.4889
-0.003679477	1602.1434
-0.000803213	1602.798
0.002850163	1603.4514
0.000817996	1604.1062
-0.00120048	1604.7609
-0.000839983	1605.4158
0.002	1606.0706
0.000825083	1606.7256
0.002097315	1607.3805
-0.00211685	1608.0356
0.005190312	1608.6908
-0.002606429	1609.3459
-0.001752081	1610.0012
-0.001284797	1610.6565
0.002242153	1611.3119
0.00131406	1611.9685
0	1612.624
0.00541272	1613.2795
0	1613.9352
-0.000441112	1614.5908
-0.000456413	1615.2478
0.004076087	1615.9036
0.003561888	1616.5594
0.007579346	1617.2166
0.005178908	1617.8726
0.001867414	1618.5298
0.009156627	1619.1859
0.002474023	1619.8433
-0.002351834	1620.4995
0.001447876	1621.157
0.008678882	1621.8134
0.004885198	1622.4709
0.007960199	1623.1287
0.008991009	1623.7852
0.007225433	1624.443
0.004997501	1625.1008
0.01266464	1625.7576
0.009569378	1626.4155
0.009765625	1627.0736
0.012890431	1627.7317
0.018597998	1628.3899
0.013671875	1629.0481
0.017839445	1629.7052
0.018968871	1630.3635
0.014	1631.022
0.01621074	1631.6804
0.022006141	1632.339
0.022751322	1632.9977
0.021750662	1633.6562
0.016454352	1634.3163
0.024520256	1634.975
0.030820033	1635.6339
0.026086956	1636.2927
0.021240916	1636.9518
0.034110289	1637.6108
0.037160289	1638.2711
0.031076582	1638.9303
0.038329519	1639.5895
0.038397327	1640.25
0.03463687	1640.9093
0.038372092	1641.5687
0.039273154	1642.2294
0.043922983	1642.8889
0.039156627	1643.5497
0.045707226	1644.2094
0.042351454	1644.8704
0.043645699	1645.53
0.044516128	1646.1912
0.048556432	1646.8523
0.060869563	1647.5122
0.047554348	1648.1735
0.05495251	1648.8347
0.062138729	1649.4949
0.065514758	1650.1564
0.05353466	1650.8177
0.061818182	1651.4794
0.069141194	1652.141
0.068047337	1652.8014
0.07840237	1653.4631
0.073099412	1654.125
0.081967212	1654.7869
0.073809527	1655.4487
0.086166009	1656.1107
0.077732794	1656.7727
0.1039069	1657.4348
0.076023392	1658.097
0.085665822	1658.7593
0.088260494	1659.4227
0.096088432	1660.0851
0.096721314	1660.7476
0.10411419	1661.41
0.093513057	1662.0725
0.10050676	1662.7363
0.092687078	1663.399
0.10445205	1664.0618
0.10153583	1664.7258
0.092400692	1665.3887
0.10414828	1666.0515
0.1183274	1666.7157
0.10770659	1667.3788
0.10163339	1668.0431
0.10865562	1668.7063
0.11313519	1669.3707
0.093690246	1670.0339
0.10916179	1670.6986
0.10764588	1671.3632
0.10613437	1672.0266
0.11	1672.6914
0.12334353	1673.3562
0.11758691	1674.0199
0.11550152	1674.6848
0.12032356	1675.3499
0.10953347	1676.0149
0.094580233	1676.6801
0.11847826	1677.344
0.10365853	1678.0093
0.093447909	1678.6746
0.09589041	1679.34
0.1136612	1680.0054
0.09662921	1680.6709
0.10070258	1681.3365
0.087514587	1682.0022
0.087367177	1682.6678
0.097256854	1683.3336
0.10201512	1684.0006
0.086340204	1684.6665
0.087719299	1685.3325
0.10088272	1685.9984
0.081555836	1686.6646
0.086404063	1687.3319
0.073885351	1687.998
0.081879191	1688.6643
0.074742265	1689.3319
0.078982599	1689.9983
0.076215506	1690.6648
0.066216215	1691.3325
0.068548389	1691.999
0.068531469	1692.6669
0.083936326	1693.3336
0.056629833	1694.0016
0.065808296	1694.6685
0.053846154	1695.3365
0.080123268	1696.0046
0.059999999	1696.6718
0.053968254	1697.34
0.06501548	1698.0084
0.068322979	1698.6755
0.054574639	1699.3441
0.047765795	1700.0126
0.024	1700.6813
0.043760128	1701.3499
0.025848143	1702.0175
0.037225042	1702.6863
0.03773585	1703.3551
0.049557522	1704.024
0.067256637	1704.693
0.031365313	1705.3621
0.061930783	1706.0312
0.058510639	1706.7004
0.024299065	1707.3696
0.065913372	1708.0389
0.065134101	1708.7096
0.047970481	1709.379
0.041121494	1710.0485
0.065666042	1710.718
