# Supplementary material for: Fibril formation and ordering of disordered FUS LC driven by hydrophobic interactions
Source: Nat Chem. 2023 May 25;15(8):1146–54. doi: 10.1038/s41557-023-01221-1 (PMC10396963; doi:10.1038/s41557-023-01221-1)
Supplement: Source Data Fig. 4 — Homodyne SFG traces PBS, PBS→CAPS, PBS→CAPS→PBS. [file 41557_2023_1221_MOESM5_ESM.zip › Figure4/Figure_4a/Figure_4a_SFG_FUS_PBS_CAPS_1-final.csv]

SFG (arb. unit)	IR wavenumber (cm-1)
0.001851852	1600.1813
0.004132653	1600.8345
0.00307548	1601.4889
0.004854865	1602.1434
0.004819277	1602.798
0.004122557	1603.4514
0.006339468	1604.1062
0.004701881	1604.7609
0.004672407	1605.4158
0.005377495	1606.0706
0.006806931	1606.7256
0.004561661	1607.3805
0.006720999	1608.0356
0.007190744	1608.6908
0.004126846	1609.3459
0.005365747	1610.0012
0.005139187	1610.6565
0.005941704	1611.3119
0.006789312	1611.9685
0.005228974	1612.624
0.00789355	1613.2795
0.005686937	1613.9352
0.008877371	1614.5908
0.004050662	1615.2478
0.008491848	1615.9036
0.003561888	1616.5594
0.008467551	1617.2166
0.006709039	1617.8726
0.005193744	1618.5298
0.005903615	1619.1859
0.006927264	1619.8433
0.00682032	1620.4995
0.009652509	1621.157
0.007895371	1621.8134
0.0108085	1622.4709
0.013246268	1623.1287
0.011113886	1623.7852
0.008851156	1624.443
0.009307846	1625.1008
0.009878419	1625.7576
0.009808613	1626.4155
0.007751465	1627.0736
0.011836886	1627.7317
0.010014307	1628.3899
0.012145996	1629.0481
0.00861001	1629.7052
0.009910019	1630.3635
0.0105625	1631.022
0.011841439	1631.6804
0.009147902	1632.339
0.015079365	1632.9977
0.010145889	1633.6562
0.008890658	1634.3163
0.009261726	1634.975
0.012245459	1635.6339
0.010665761	1636.2927
0.01558133	1636.9518
0.013786243	1637.6108
0.012756517	1638.2711
0.012832964	1638.9303
0.012728833	1639.5895
0.015581524	1640.25
0.012918994	1640.9093
0.012281977	1641.5687
0.009158851	1642.2294
0.013462696	1642.8889
0.016641567	1643.5497
0.012662137	1644.2094
0.015407711	1644.8704
0.016206676	1645.53
0.014032258	1646.1912
0.012303149	1646.8523
0.020066889	1647.5122
0.016134512	1648.1735
0.0208616	1648.8347
0.016166907	1649.4949
0.01061915	1650.1564
0.016901167	1650.8177
0.019545455	1651.4794
0.020742357	1652.141
0.01544009	1652.8014
0.016826924	1653.4631
0.014254386	1654.125
0.019808743	1654.7869
0.016369049	1655.4487
0.014130435	1656.1107
0.017914981	1656.7727
0.01745636	1657.4348
0.013784461	1658.097
0.019932147	1658.7593
0.018851757	1659.4227
0.019345239	1660.0851
0.01567623	1660.7476
0.017317381	1661.41
0.022219881	1662.0725
0.020164695	1662.7363
0.013924319	1663.399
0.014554795	1664.0618
0.022184301	1664.7258
0.018998273	1665.3887
0.014232127	1666.0515
0.018794484	1666.7157
0.014972145	1667.3788
0.025975499	1668.0431
0.015308471	1668.7063
0.020254076	1669.3707
0.01589388	1670.0339
0.01754386	1670.6986
0.021881288	1671.3632
0.023612464	1672.0266
0.018877551	1672.6914
0.015800204	1673.3562
0.017893661	1674.0199
0.022036474	1674.6848
0.017694641	1675.3499
0.020157199	1676.0149
0.019482505	1676.6801
0.02201087	1677.344
0.018292684	1678.0093
0.020005371	1678.6746
0.021261416	1679.34
0.021448087	1680.0054
0.017837077	1680.6709
0.018588994	1681.3365
0.012689615	1682.0022
0.018004723	1682.6678
0.015274314	1683.3336
0.010862721	1684.0006
0.01304768	1684.6665
0.017700501	1685.3325
0.01276797	1685.9984
0.013644918	1686.6646
0.01572427	1687.3319
0.014968153	1687.998
0.014765101	1688.6643
0.014658505	1689.3319
0.015394913	1689.9983
0.01675427	1690.6648
0.01402027	1691.3325
0.013326431	1691.999
0.01013986	1692.6669
0.018451519	1693.3336
0.015366022	1694.0016
0.001072961	1694.6685
0.021346152	1695.3365
0.014060093	1696.0046
0.018846154	1696.6718
0.007738096	1697.34
0.002321981	1698.0084
0.015333851	1698.6755
0.003410915	1699.3441
0.012711865	1700.0126
0.018199999	1700.6813
0.005672609	1701.3499
0.022617124	1702.0175
0.010786802	1702.6863
0.006432246	1703.3551
0.014823008	1704.024
0.009955753	1704.693
0.017066419	1705.3621
0.012522769	1706.0312
0.01839539	1706.7004
0.013317757	1707.3696
0.01012241	1708.0389
0.020833332	1708.7096
0.012223247	1709.379
0.004672897	1710.0485
0.015712947	1710.718
