# Supplementary material for: Fibril formation and ordering of disordered FUS LC driven by hydrophobic interactions
Source: Nat Chem. 2023 May 25;15(8):1146–54. doi: 10.1038/s41557-023-01221-1 (PMC10396963; doi:10.1038/s41557-023-01221-1)
Supplement: Source Data Fig. 4 — Homodyne SFG traces PBS, PBS→CAPS, PBS→CAPS→PBS. [file 41557_2023_1221_MOESM5_ESM.zip › Figure4/Figure_4a/Figure_4a_SFG_FUS_PBS_CAPS_2.csv]

SFG (arb. unit)	IR wavenumber (cm-1)
0.003292181	1600.1813
0.004591837	1600.8345
0.006150959	1601.4889
0.006439084	1602.1434
0.00562249	1602.798
0.004580619	1603.4514
0.006543967	1604.1062
0.004601841	1604.7609
0.005564889	1605.4158
0.005363036	1606.0706
0.005363036	1606.7256
0.002831376	1607.3805
0.007091448	1608.0356
0.009191176	1608.6908
0.005212858	1609.3459
0.008541392	1610.0012
0.006852249	1610.6565
0.006502242	1611.3119
0.009636443	1611.9685
0.006935271	1612.624
0.00947226	1613.2795
0.005968468	1613.9352
0.00893251	1614.5908
0.006732086	1615.2478
0.010643116	1615.9036
0.008014248	1616.5594
0.010776883	1617.2166
0.009180791	1617.8726
0.008986929	1618.5298
0.007951807	1619.1859
0.008906482	1619.8433
0.010818439	1620.4995
0.010135135	1621.157
0.008558341	1621.8134
0.010869565	1622.4709
0.012064677	1623.1287
0.010739261	1623.7852
0.01144027	1624.443
0.00962019	1625.1008
0.011144884	1625.7576
0.011483254	1626.4155
0.009155273	1627.0736
0.016236985	1627.7317
0.01096805	1628.3899
0.012573242	1629.0481
0.014246779	1629.7052
0.009119649	1630.3635
0.010625	1631.022
0.011018237	1631.6804
0.009595702	1632.339
0.02010582	1632.9977
0.012864722	1633.6562
0.01725053	1634.3163
0.012126865	1634.975
0.013483765	1635.6339
0.013179348	1636.2927
0.016629402	1636.9518
0.019044913	1637.6108
0.01885746	1638.2711
0.017341843	1638.9303
0.015732266	1639.5895
0.019476905	1640.25
0.0174581	1640.9093
0.014680233	1641.5687
0.017145369	1642.2294
0.017298436	1642.8889
0.015813254	1643.5497
0.019147621	1644.2094
0.019437421	1644.8704
0.018292684	1645.53
0.017096775	1646.1912
0.016732283	1646.8523
0.025418058	1647.5122
0.020040762	1648.1735
0.025440976	1648.8347
0.02077312	1649.4949
0.014038877	1650.1564
0.018702814	1650.8177
0.025272727	1651.4794
0.026200872	1652.141
0.022004439	1652.8014
0.019600593	1653.4631
0.020467836	1654.125
0.023224045	1654.7869
0.020833334	1655.4487
0.021936759	1656.1107
0.027732793	1656.7727
0.019950125	1657.4348
0.025898078	1658.097
0.022900764	1658.7593
0.026563838	1659.4227
0.024234693	1660.0851
0.021516394	1660.7476
0.022040302	1661.41
0.028433025	1662.0725
0.024282094	1662.7363
0.022746598	1663.399
0.022260275	1664.0618
0.027303755	1664.7258
0.025043178	1665.3887
0.020520741	1666.0515
0.028692171	1666.7157
0.02623027	1667.3788
0.029264972	1668.0431
0.020488029	1668.7063
0.025167786	1669.3707
0.027007647	1670.0339
0.019493178	1670.6986
0.020623744	1671.3632
0.026777022	1672.0266
0.026530612	1672.6914
0.022426095	1673.3562
0.027607363	1674.0199
0.022796351	1674.6848
0.025278058	1675.3499
0.02408722	1676.0149
0.02408722	1676.6801
0.023369566	1677.344
0.023373984	1678.0093
0.01745435	1678.6746
0.020833334	1679.34
0.023224045	1680.0054
0.01994382	1680.6709
0.024297424	1681.3365
0.017211203	1682.0022
0.018299881	1682.6678
0.019326683	1683.3336
0.017947104	1684.0006
0.013208763	1684.6665
0.01660401	1685.3325
0.017969735	1685.9984
0.018506899	1686.6646
0.022554003	1687.3319
0.018471338	1687.998
0.016107382	1688.6643
0.017719071	1689.3319
0.017402945	1689.9983
0.019053876	1690.6648
0.019932432	1691.3325
0.019932432	1691.999
0.014685315	1692.6669
0.023878437	1693.3336
0.018301105	1694.0016
0.010729614	1694.6685
0.021153845	1695.3365
0.017334361	1696.0046
0.020769231	1696.6718
0.017063493	1697.34
0.009287925	1698.0084
0.021350931	1698.6755
0.002006421	1699.3441
0.019260401	1700.0126
0.0156	1700.6813
0.009724473	1701.3499
0.024232633	1702.0175
0.018189508	1702.6863
0.012864493	1703.3551
0.022566371	1704.024
0.007522124	1704.693
0.015682656	1705.3621
0.017759563	1706.0312
0.020833332	1706.7004
0.024766356	1707.3696
0.018361581	1708.0389
0.026340995	1708.7096
0.015221402	1709.379
0.007476635	1710.0485
0.020168856	1710.718
