# Supplementary material for: Fibril formation and ordering of disordered FUS LC driven by hydrophobic interactions
Source: Nat Chem. 2023 May 25;15(8):1146–54. doi: 10.1038/s41557-023-01221-1 (PMC10396963; doi:10.1038/s41557-023-01221-1)
Supplement: Source Data Fig. 4 — Homodyne SFG traces PBS, PBS→CAPS, PBS→CAPS→PBS. [file 41557_2023_1221_MOESM5_ESM.zip › Figure4/Figure_4a/Figure_4a_SFG_FUS_PBS_CAPS_3.csv]

SFG (arb. unit)	IR wavenumber (cm-1)
0.000411523	1600.1813
0.003673469	1600.8345
0	1601.4889
0.003270646	1602.1434
0.004016064	1602.798
0.003664495	1603.4514
0.006134969	1604.1062
0.004801921	1604.7609
0.003779925	1605.4158
0.005391954	1606.0706
0.008250825	1606.7256
0.006291946	1607.3805
0.00635055	1608.0356
0.005190312	1608.6908
0.003040834	1609.3459
0.002190101	1610.0012
0.003426124	1610.6565
0.005381166	1611.3119
0.003942181	1611.9685
0.003522677	1612.624
0.00631484	1613.2795
0.005405406	1613.9352
0.008822233	1614.5908
0.001369238	1615.2478
0.00634058	1615.9036
-0.000890472	1616.5594
0.006158219	1617.2166
0.004237288	1617.8726
0.00140056	1618.5298
0.003855422	1619.1859
0.004948046	1619.8433
0.002822201	1620.4995
0.009169884	1621.157
0.007232401	1621.8134
0.010747436	1622.4709
0.01442786	1623.1287
0.011488511	1623.7852
0.006262043	1624.443
0.008995502	1625.1008
0.008611956	1625.7576
0.008133971	1626.4155
0.006347656	1627.0736
0.007436787	1627.7317
0.009060563	1628.3899
0.01171875	1629.0481
0.002973241	1629.7052
0.010700389	1630.3635
0.0105	1631.022
0.01266464	1631.6804
0.008700103	1632.339
0.01005291	1632.9977
0.007427056	1633.6562
0.000530786	1634.3163
0.006396588	1634.975
0.011007154	1635.6339
0.008152174	1636.2927
0.014533259	1636.9518
0.008527572	1637.6108
0.006655574	1638.2711
0.008324085	1638.9303
0.0097254	1639.5895
0.011686143	1640.25
0.008379889	1640.9093
0.009883721	1641.5687
0.001172333	1642.2294
0.009626956	1642.8889
0.017469879	1643.5497
0.006176652	1644.2094
0.011378002	1644.8704
0.014120667	1645.53
0.010967742	1646.1912
0.007874016	1646.8523
0.014715719	1647.5122
0.012228261	1648.1735
0.016282225	1648.8347
0.011560693	1649.4949
0.007199424	1650.1564
0.01509952	1650.8177
0.013818182	1651.4794
0.015283843	1652.141
0.00887574	1652.8014
0.014053254	1653.4631
0.008040936	1654.125
0.016393442	1654.7869
0.011904762	1655.4487
0.006324111	1656.1107
0.008097166	1656.7727
0.014962593	1657.4348
0.001670844	1658.097
0.016963528	1658.7593
0.011139674	1659.4227
0.014455782	1660.0851
0.009836066	1660.7476
0.012594459	1661.41
0.01600674	1662.0725
0.016047297	1662.7363
0.005102041	1663.399
0.006849315	1664.0618
0.017064847	1664.7258
0.012953368	1665.3887
0.007943513	1666.0515
0.008896797	1666.7157
0.00371402	1667.3788
0.022686025	1668.0431
0.010128913	1668.7063
0.015340365	1669.3707
0.004780115	1670.0339
0.015594542	1670.6986
0.023138832	1671.3632
0.020447906	1672.0266
0.01122449	1672.6914
0.009174312	1673.3562
0.008179959	1674.0199
0.021276595	1674.6848
0.010111224	1675.3499
0.01622718	1676.0149
0.01487779	1676.6801
0.020652173	1677.344
0.013211383	1678.0093
0.022556391	1678.6746
0.021689497	1679.34
0.019672131	1680.0054
0.015730336	1680.6709
0.012880562	1681.3365
0.008168028	1682.0022
0.017709563	1682.6678
0.011221945	1683.3336
0.003778338	1684.0006
0.012886598	1684.6665
0.018796992	1685.3325
0.007566204	1685.9984
0.008782936	1686.6646
0.008894537	1687.3319
0.011464968	1687.998
0.013422819	1688.6643
0.011597938	1689.3319
0.013386881	1689.9983
0.014454665	1690.6648
0.008108108	1691.3325
0.00672043	1691.999
0.005594406	1692.6669
0.013024602	1693.3336
0.012430939	1694.0016
-0.008583691	1694.6685
0.021538461	1695.3365
0.010785825	1696.0046
0.016923077	1696.6718
-0.001587302	1697.34
-0.004643963	1698.0084
0.00931677	1698.6755
0.004815409	1699.3441
0.006163328	1700.0126
0.0208	1700.6813
0.001620746	1701.3499
0.021001615	1702.0175
0.003384095	1702.6863
0	1703.3551
0.007079646	1704.024
0.01238938	1704.693
0.018450184	1705.3621
0.007285975	1706.0312
0.015957447	1706.7004
0.001869159	1707.3696
0.001883239	1708.0389
0.01532567	1708.7096
0.009225092	1709.379
0.001869159	1710.0485
0.011257036	1710.718
