# Supplementary material for: Fibril formation and ordering of disordered FUS LC driven by hydrophobic interactions
Source: Nat Chem. 2023 May 25;15(8):1146–54. doi: 10.1038/s41557-023-01221-1 (PMC10396963; doi:10.1038/s41557-023-01221-1)
Supplement: Source Data Fig. 4 — Homodyne SFG traces PBS, PBS→CAPS, PBS→CAPS→PBS. [file 41557_2023_1221_MOESM5_ESM.zip › Figure4/Figure_4a/Figure_4a_SFG_FUS_PBS_CAPS_PBS_1-final.csv]

SFG (arb. unit)	IR wavenumber (cm-1)
0.004166666	1600.1813
0.005765306	1600.8345
0.004899916	1601.4889
0.0079722	1602.1434
0.006626506	1602.798
0.009059446	1603.4514
0.006083845	1604.1062
0.006352541	1604.7609
0.008557329	1605.4158
0.008427342	1606.0706
0.010107261	1606.7256
0.012374161	1607.3805
0.010690093	1608.0356
0.014543686	1608.6908
0.012814945	1609.3459
0.012921594	1610.0012
0.012847967	1610.6565
0.015302692	1611.3119
0.013961893	1611.9685
0.014255835	1612.624
0.014095625	1613.2795
0.012331081	1613.9352
0.015383767	1614.5908
0.018313557	1615.2478
0.016530797	1615.9036
0.01769813	1616.5594
0.023330174	1617.2166
0.020362522	1617.8726
0.025035016	1618.5298
0.019819276	1619.1859
0.024678377	1619.8433
0.025634997	1620.4995
0.023045367	1621.157
0.023746384	1621.8134
0.025158769	1622.4709
0.022201493	1623.1287
0.028971028	1623.7852
0.025650289	1624.443
0.027736131	1625.1008
0.023999494	1625.7576
0.02840909	1626.4155
0.030273438	1627.0736
0.025594942	1627.7317
0.030162137	1628.3899
0.026000977	1629.0481
0.031962343	1629.7052
0.025413424	1630.3635
0.028999999	1631.022
0.027545592	1631.6804
0.030386388	1632.339
0.031613756	1632.9977
0.03136605	1633.6562
0.027932592	1634.3163
0.0333822	1634.975
0.029994499	1635.6339
0.031589676	1636.2927
0.032420348	1636.9518
0.03439454	1637.6108
0.029118136	1638.2711
0.032394562	1638.9303
0.031893592	1639.5895
0.031858653	1640.25
0.030307263	1640.9093
0.034738369	1641.5687
0.033851113	1642.2294
0.034596872	1642.8889
0.039307229	1643.5497
0.039530575	1644.2094
0.041561313	1644.8704
0.037387677	1645.53
0.036774196	1646.1912
0.03133202	1646.8523
0.038210701	1647.5122
0.043223508	1648.1735
0.038246267	1648.8347
0.04163656	1649.4949
0.039686821	1650.1564
0.037920386	1650.8177
0.046818182	1651.4794
0.044577874	1652.141
0.044286244	1652.8014
0.048446745	1653.4631
0.043951023	1654.125
0.045862608	1654.7869
0.044543654	1655.4487
0.050988141	1656.1107
0.046052631	1656.7727
0.052680798	1657.4348
0.043128654	1658.097
0.046225615	1658.7593
0.055055697	1659.4227
0.055484693	1660.0851
0.04559426	1660.7476
0.046914358	1661.41
0.051390059	1662.0725
0.050464526	1662.7363
0.048575681	1663.399
0.053296231	1664.0618
0.054287542	1664.7258
0.055915371	1665.3887
0.049426302	1666.0515
0.053936832	1666.7157
0.055013929	1667.3788
0.057168782	1668.0431
0.055248618	1668.7063
0.055848517	1669.3707
0.054373804	1670.0339
0.062256336	1670.6986
0.051240042	1671.3632
0.051971763	1672.0266
0.056505103	1672.6914
0.061162077	1673.3562
0.055086911	1674.0199
0.048505574	1674.6848
0.061931245	1675.3499
0.049695738	1676.0149
0.050876725	1676.6801
0.05692935	1677.344
0.058561988	1678.0093
0.054377012	1678.6746
0.055079907	1679.34
0.05273224	1680.0054
0.056601122	1680.6709
0.060011707	1681.3365
0.053238042	1682.0022
0.061245572	1682.6678
0.048160847	1683.3336
0.052581862	1684.0006
0.046875	1684.6665
0.042763159	1685.3325
0.046342999	1685.9984
0.058814302	1686.6646
0.05336722	1687.3319
0.05700637	1687.998
0.0545302	1688.6643
0.041398197	1689.3319
0.048025437	1689.9983
0.049113009	1690.6648
0.044425674	1691.3325
0.047715053	1691.999
0.049475525	1692.6669
0.046309695	1693.3336
0.046270721	1694.0016
0.047389127	1694.6685
0.040384613	1695.3365
0.0433359	1696.0046
0.056153845	1696.6718
0.045833334	1697.34
0.044311143	1698.0084
0.048913043	1698.6755
0.055377208	1699.3441
0.04410632	1700.0126
0.044599999	1700.6813
0.042747162	1701.3499
0.043214865	1702.0175
0.037436549	1702.6863
0.047384217	1703.3551
0.050663717	1704.024
0.050221238	1704.693
0.042666052	1705.3621
0.043715846	1706.0312
0.041001774	1706.7004
0.051869158	1707.3696
0.035781544	1708.0389
0.040708814	1708.7096
0.050046124	1709.379
0.054205608	1710.0485
0.045731708	1710.718
