# Supplementary material for: Fibril formation and ordering of disordered FUS LC driven by hydrophobic interactions
Source: Nat Chem. 2023 May 25;15(8):1146–54. doi: 10.1038/s41557-023-01221-1 (PMC10396963; doi:10.1038/s41557-023-01221-1)
Supplement: Source Data Fig. 4 — Homodyne SFG traces PBS, PBS→CAPS, PBS→CAPS→PBS. [file 41557_2023_1221_MOESM5_ESM.zip › Figure4/Figure_4a/Figure_4a_SFG_FUS_PBS_CAPS_PBS_2.csv]

SFG (arb. unit)	IR wavenumber (cm-1)
0.00792181	1600.1813
0.010714285	1600.8345
0.010216847	1601.4889
0.014717907	1602.1434
0.013253012	1602.798
0.011197068	1603.4514
0.010531697	1604.1062
0.013505402	1604.7609
0.015854683	1605.4158
0.015854683	1606.0706
0.019389439	1606.7256
0.018036913	1607.3805
0.016723115	1608.0356
0.022166956	1608.6908
0.01867941	1609.3459
0.020148925	1610.0012
0.020128481	1610.6565
0.021636773	1611.3119
0.022229522	1611.9685
0.023227654	1612.624
0.02413171	1613.2795
0.02331081	1613.9352
0.026797529	1614.5908
0.02749886	1615.2478
0.024003623	1615.9036
0.027382012	1616.5594
0.030554239	1617.2166
0.030838041	1617.8726
0.03373016	1618.5298
0.034337349	1619.1859
0.03797625	1619.8433
0.03339605	1620.4995
0.034025095	1621.157
0.036885247	1621.8134
0.037127502	1622.4709
0.035945274	1623.1287
0.038961038	1623.7852
0.0382948	1624.443
0.040479761	1625.1008
0.035334349	1625.7576
0.037679426	1626.4155
0.041503906	1627.0736
0.039786812	1627.7317
0.044587508	1628.3899
0.036865234	1629.0481
0.043111995	1629.7052
0.033317119	1630.3635
0.041999999	1631.022
0.038373858	1631.6804
0.039790176	1632.339
0.043121692	1632.9977
0.043633953	1633.6562
0.035695329	1634.3163
0.038512796	1634.975
0.042927906	1635.6339
0.041440219	1636.2927
0.044717722	1636.9518
0.040363841	1637.6108
0.037160289	1638.2711
0.042591564	1638.9303
0.040903889	1639.5895
0.043127432	1640.25
0.040502794	1640.9093
0.046220928	1641.5687
0.043083236	1642.2294
0.042117931	1642.8889
0.0436747	1643.5497
0.046324894	1644.2094
0.050252844	1644.8704
0.049743257	1645.53
0.050967742	1646.1912
0.042979002	1646.8523
0.053010032	1647.5122
0.051800273	1648.1735
0.05003392	1648.8347
0.047868498	1649.4949
0.04409647	1650.1564
0.048387095	1650.8177
0.046363637	1651.4794
0.049854439	1652.141
0.050850593	1652.8014
0.048076924	1653.4631
0.050621346	1654.125
0.051131926	1654.7869
0.045436509	1655.4487
0.054545455	1656.1107
0.049190283	1656.7727
0.059642561	1657.4348
0.046992481	1658.097
0.053435113	1658.7593
0.056983717	1659.4227
0.056547619	1660.0851
0.046106558	1660.7476
0.045130141	1661.41
0.051390059	1662.0725
0.046875	1662.7363
0.054634355	1663.399
0.057791095	1664.0618
0.049701363	1664.7258
0.053972363	1665.3887
0.052956752	1666.0515
0.054492883	1666.7157
0.055246055	1667.3788
0.054446459	1668.0431
0.058931861	1668.7063
0.055129435	1669.3707
0.058078393	1670.0339
0.061159845	1670.6986
0.051810864	1671.3632
0.056231745	1672.0266
0.059948981	1672.6914
0.065239549	1673.3562
0.059049077	1674.0199
0.052431613	1674.6848
0.05510617	1675.3499
0.053752534	1676.0149
0.048618488	1676.6801
0.058423914	1677.344
0.052083332	1678.0093
0.053974219	1678.6746
0.063356161	1679.34
0.056284152	1680.0054
0.063764043	1680.6709
0.060304448	1681.3365
0.055134188	1682.0022
0.064639904	1682.6678
0.046446383	1683.3336
0.051007554	1684.0006
0.057667524	1684.6665
0.0429198	1685.3325
0.052332912	1685.9984
0.058657467	1686.6646
0.055908516	1687.3319
0.057961784	1687.998
0.064765096	1688.6643
0.045425259	1689.3319
0.050535478	1689.9983
0.050919842	1690.6648
0.042905405	1691.3325
0.047043011	1691.999
0.041608393	1692.6669
0.046309695	1693.3336
0.048342541	1694.0016
0.040414877	1694.6685
0.04230769	1695.3365
0.043528505	1696.0046
0.047692306	1696.6718
0.050396826	1697.34
0.051470585	1698.0084
0.051242236	1698.6755
0.057784911	1699.3441
0.041987672	1700.0126
0.037999999	1700.6813
0.053079415	1701.3499
0.03796446	1702.0175
0.035956006	1702.6863
0.041595198	1703.3551
0.03761062	1704.024
0.056194689	1704.693
0.044741698	1705.3621
0.047358833	1706.0312
0.035904255	1706.7004
0.051401868	1707.3696
0.037664782	1708.0389
0.029693486	1708.7096
0.044741698	1709.379
0.044859812	1710.0485
0.040806755	1710.718
