# Supplementary material for: Fibril formation and ordering of disordered FUS LC driven by hydrophobic interactions
Source: Nat Chem. 2023 May 25;15(8):1146–54. doi: 10.1038/s41557-023-01221-1 (PMC10396963; doi:10.1038/s41557-023-01221-1)
Supplement: Source Data Fig. 4 — Homodyne SFG traces PBS, PBS→CAPS, PBS→CAPS→PBS. [file 41557_2023_1221_MOESM5_ESM.zip › Figure4/Figure_4a/Figure_4a_SFG_FUS_PBS_CAPS_PBS_3.csv]

SFG (arb. unit)	IR wavenumber (cm-1)
0.000411523	1600.1813
0.000816327	1600.8345
-0.000417014	1601.4889
0.001226492	1602.1434
0	1602.798
0.006921824	1603.4514
0.001635992	1604.1062
-0.00080032	1604.7609
0.001259975	1605.4158
0.001	1606.0706
0.000825083	1606.7256
0.006711409	1607.3805
0.00465707	1608.0356
0.006920415	1608.6908
0.006950478	1609.3459
0.005694262	1610.0012
0.005567452	1610.6565
0.00896861	1611.3119
0.005694262	1611.9685
0.005284016	1612.624
0.00405954	1613.2795
0.001351351	1613.9352
0.003970005	1614.5908
0.009128252	1615.2478
0.009057971	1615.9036
0.008014248	1616.5594
0.01610611	1617.2166
0.009887005	1617.8726
0.01633987	1618.5298
0.005301205	1619.1859
0.011380505	1619.8433
0.017873941	1620.4995
0.012065637	1621.157
0.010607522	1621.8134
0.013190034	1622.4709
0.008457712	1623.1287
0.018981019	1623.7852
0.01300578	1624.443
0.014992503	1625.1008
0.01266464	1625.7576
0.019138755	1626.4155
0.019042969	1627.0736
0.011403074	1627.7317
0.015736766	1628.3899
0.015136719	1629.0481
0.020812687	1629.7052
0.017509727	1630.3635
0.016000001	1631.022
0.016717326	1631.6804
0.020982599	1632.339
0.02010582	1632.9977
0.019098144	1633.6562
0.020169852	1634.3163
0.0282516	1634.975
0.01706109	1635.6339
0.021739131	1636.2927
0.020122973	1636.9518
0.028425241	1637.6108
0.021075984	1638.2711
0.022197558	1638.9303
0.022883296	1639.5895
0.020589871	1640.25
0.020111732	1640.9093
0.023255814	1641.5687
0.024618993	1642.2294
0.027075812	1642.8889
0.034939758	1643.5497
0.032736257	1644.2094
0.032869786	1644.8704
0.025032092	1645.53
0.022580646	1646.1912
0.019685039	1646.8523
0.023411371	1647.5122
0.034646738	1648.1735
0.026458615	1648.8347
0.035404623	1649.4949
0.035277177	1650.1564
0.027453672	1650.8177
0.047272727	1651.4794
0.03930131	1652.141
0.037721895	1652.8014
0.048816569	1653.4631
0.037280701	1654.125
0.040593285	1654.7869
0.043650795	1655.4487
0.047430828	1656.1107
0.042914979	1656.7727
0.045719035	1657.4348
0.039264828	1658.097
0.039016116	1658.7593
0.053127676	1659.4227
0.054421768	1660.0851
0.045081966	1660.7476
0.048698574	1661.41
0.051390059	1662.0725
0.054054055	1662.7363
0.042517006	1663.399
0.04880137	1664.0618
0.05887372	1664.7258
0.057858378	1665.3887
0.045895852	1666.0515
0.053380784	1666.7157
0.054781802	1667.3788
0.059891108	1668.0431
0.051565379	1668.7063
0.056567594	1669.3707
0.050669216	1670.0339
0.063352823	1670.6986
0.050669216	1671.3632
0.047711782	1672.0266
0.053061225	1672.6914
0.057084609	1673.3562
0.051124744	1674.0199
0.044579536	1674.6848
0.06875632	1675.3499
0.045638945	1676.0149
0.053134963	1676.6801
0.055434782	1677.344
0.065040648	1678.0093
0.054779805	1678.6746
0.046803653	1679.34
0.049180329	1680.0054
0.049438201	1680.6709
0.05971897	1681.3365
0.051341891	1682.0022
0.05785124	1682.6678
0.049875312	1683.3336
0.054156173	1684.0006
0.036082473	1684.6665
0.042606518	1685.3325
0.04035309	1685.9984
0.058971141	1686.6646
0.05082592	1687.3319
0.056050956	1687.998
0.044295304	1688.6643
0.037371133	1689.3319
0.045515396	1689.9983
0.047306176	1690.6648
0.045945946	1691.3325
0.048387095	1691.999
0.057342656	1692.6669
0.046309695	1693.3336
0.044198897	1694.0016
0.054363377	1694.6685
0.03846154	1695.3365
0.043143298	1696.0046
0.064615384	1696.6718
0.041269843	1697.34
0.037151702	1698.0084
0.04658385	1698.6755
0.052969504	1699.3441
0.046224963	1700.0126
0.051199999	1700.6813
0.032414909	1701.3499
0.048465267	1702.0175
0.038917091	1702.6863
0.05317324	1703.3551
0.063716814	1704.024
0.044247787	1704.693
0.040590405	1705.3621
0.040072858	1706.0312
0.04609929	1706.7004
0.052336447	1707.3696
0.033898305	1708.0389
0.05172414	1708.7096
0.055350553	1709.379
0.063551404	1710.0485
0.050656661	1710.718
